# Supplementary material for: Causes and Consequences of Bacteriophage Diversification via Genetic Exchanges across Lifestyles and Bacterial Taxa
Source: Mol Biol Evol. 2021 Feb 11;38(6):2497–512. doi: 10.1093/molbev/msab044 (PMC8136500; doi:10.1093/molbev/msab044)
Supplement: msab044_Supplementary_Data [file msab044_supplementary_data.zip]

Archive with 7 entries (7 files):
- File S1.xlsx
- File S2.xlsx
- File S3.xlsx
- File S4.xlsx
- File S5.xlsx
- File S6.txt
- SI_MBErevision_5Feb.docx
