# Supplementary material for: Causes and Consequences of Bacteriophage Diversification via Genetic Exchanges across Lifestyles and Bacterial Taxa
Source: Mol Biol Evol. 2021 Feb 11;38(6):2497–512. doi: 10.1093/molbev/msab044 (PMC8136500; doi:10.1093/molbev/msab044)
Supplement: msab044_Supplementary_Data [file msab044_supplementary_data.zip › File S1.xlsx]

## Sheet: Bacteriophage - Bacteria
CODEID	Nucleic	GenomeSize	StructureType	Phage_Order	Phage_Family	Phage_SubFamily	Phage_Genus	Final_Lifestyle_Prediction_Phacts	Min_Probability_Phacts	Probability_Score_Phacts	SD_Phacts	Integrase_Prediction_HMM	Prophage(Description)	PhageName	Host_FromPhageName	Host_FromGenbank	Manually annotated?	Host_NameClosestApproximationGembases	Host_Phylum	Host_Class	Host_Order	Host_Family	Host_Genus	HostManuallyCorrected?
NC001341.D	ssDNA	4491	circular	NA	Inoviridae	NA	Plectrovirus	Virulent-Not-Confident	0.478482	0.508291708291708	0.0298097612812118	0	0	Acholeplasma phage MV-L1	Acholeplasma	Acholeplasma laidlawii	No	Acholeplasma laidlawii PG-8A	Tenericutes	Mollicutes	Acholeplasmatales	Acholeplasmataceae	Acholeplasma.	No
NC001447.D	dsDNA	11965	circular	NA	Plasmaviridae	NA	Plasmavirus	Temperate-Not-Confident	0.488648	0.606393606393606	0.117745640437588	1	0	Acholeplasma phage L2	Acholeplasma	Acholeplasma laidlawii	No	Acholeplasma laidlawii PG-8A	Tenericutes	Mollicutes	Acholeplasmatales	Acholeplasmataceae	Acholeplasma.	No
NC023556.D	dsDNA	72329	linear	Caudovirales	Podoviridae	NA	Jwalphavirus	Temperate-Not-Confident	0.491206	0.523976023976024	0.0327705152280558	0	0	Achromobacter phage JWAlpha	Achromobacter	Achromobacter xylosoxidans	No	Achromobacter xylosoxidans A8	Proteobacteria	Betaproteobacteria	Burkholderiales	Alcaligenaceae	Achromobacter.	No
NC028768.D	dsDNA	49714	linear	Caudovirales	Siphoviridae	NA	Jwxvirus	Temperate-Confident	0.546951	0.558941058941058	0.0119903242673252	0	0	Achromobacter phage JWX	Achromobacter	Achromobacter xylosoxidans	No	Achromobacter xylosoxidans A8	Proteobacteria	Betaproteobacteria	Burkholderiales	Alcaligenaceae	Achromobacter.	No
NC028834.D	dsDNA	48216	linear	Caudovirales	Siphoviridae	NA	Jwxvirus	Temperate-Not-Confident	0.469036	0.511688311688312	0.0426521302727846	0	0	Achromobacter phage 83-24	Achromobacter	Achromobacter xylosoxidans	No	Achromobacter xylosoxidans A8	Proteobacteria	Betaproteobacteria	Burkholderiales	Alcaligenaceae	Achromobacter.	No
NC028908.D	dsDNA	72825	linear	Caudovirales	Podoviridae	NA	Jwalphavirus	Virulent-Not-Confident	0.470701	0.535264735264735	0.0645639471330736	0	0	Achromobacter phage phiAxp-3	Achromobacter	Achromobacter xylosoxidans	No	Achromobacter xylosoxidans A8	Proteobacteria	Betaproteobacteria	Burkholderiales	Alcaligenaceae	Achromobacter.	No
NC029033.D	dsDNA	45045	circular	Caudovirales	Siphoviridae	NA	NA	Virulent-Confident	0.50191	0.539060939060939	0.0371506609623815	0	0	Achromobacter phage phiAxp-1	Achromobacter	Achromobacter xylosoxidans	No	Achromobacter xylosoxidans A8	Proteobacteria	Betaproteobacteria	Burkholderiales	Alcaligenaceae	Achromobacter.	No
NC029075.D	dsDNA	81541	linear	Caudovirales	Siphoviridae	NA	NA	Temperate-Not-Confident	0.483442	0.536263736263736	0.0528218727678	0	0	Achromobacter phage JWF	Achromobacter	Achromobacter xylosoxidans	No	Achromobacter xylosoxidans A8	Proteobacteria	Betaproteobacteria	Burkholderiales	Alcaligenaceae	Achromobacter.	No
NC029106.D	dsDNA	62220	circular	Caudovirales	Siphoviridae	NA	NA	Virulent-Confident	0.510611	0.547952047952048	0.0373413513313542	0	0	Achromobacter phage phiAxp-2	Achromobacter	Achromobacter xylosoxidans	No	Achromobacter xylosoxidans A8	Proteobacteria	Betaproteobacteria	Burkholderiales	Alcaligenaceae	Achromobacter.	No
NC041997.D	Unknown	156281	linear	Caudovirales	Myoviridae	NA	NA	Virulent-Confident	0.55282	0.600999000999001	0.0481786004980713	0	0	Acidovorax phage ACP17	Acidovorax	Acidovorax citrulli	No	Acidovorax citrulli AAC00-1	Proteobacteria	Betaproteobacteria	Burkholderiales	Comamonadaceae	Acidovorax.	No
NC017984.D	dsDNA	46387	circular	Caudovirales	Myoviridae	NA	Ap22virus	Temperate-Not-Confident	0.49325	0.548151848151848	0.0549017478346617	0	0	Acinetobacter bacteriophage AP22	Acinetobacter	Acinetobacter baumannii	No	Acinetobacter baumannii ACICU	Proteobacteria	Gammaproteobacteria	Pseudomonadales	Moraxellaceae	Acinetobacter	No
NC018087.D	dsDNA	166687	linear	Caudovirales	Myoviridae	Tevenvirinae	NA	Virulent-Confident	0.647108	0.697202797202797	0.0500951383783224	0	0	Acinetobacter phage ZZ1	Acinetobacter	Acinetobacter baumannii	No	Acinetobacter baumannii ACICU	Proteobacteria	Gammaproteobacteria	Pseudomonadales	Moraxellaceae	Acinetobacter	Yes(virushostdb)
NC019541.D	dsDNA	45364	linear	Caudovirales	Siphoviridae	NA	NA	Temperate-Confident	0.50974	0.535864135864136	0.0261238708179429	0	0	Acinetobacter phage YMC/09/02/B1251_ABA_BP	Acinetobacter	Acinetobacter baumannii	No	Acinetobacter baumannii ACICU	Proteobacteria	Gammaproteobacteria	Pseudomonadales	Moraxellaceae	Acinetobacter	No
NC021316.D	dsDNA	42185	linear	Caudovirales	Podoviridae	Autographivirinae	NA	Temperate-Confident	0.500509	0.543256743256743	0.0427482165618426	0	0	Acinetobacter phage Abp1	Acinetobacter	Acinetobacter baumannii	No	Acinetobacter baumannii ACICU	Proteobacteria	Gammaproteobacteria	Pseudomonadales	Moraxellaceae	Acinetobacter	No
NC021337.D	dsDNA	31185	linear	Caudovirales	Podoviridae	Autographivirinae	NA	Temperate-Not-Confident	0.466349	0.507092907092907	0.040743784872178	0	0	Acinetobacter phage AB3	Acinetobacter	Acinetobacter baumannii	No	Acinetobacter baumannii ACICU	Proteobacteria	Gammaproteobacteria	Pseudomonadales	Moraxellaceae	Acinetobacter	No
NC023570.D	dsDNA	40739	linear	Caudovirales	Podoviridae	Autographivirinae	Fri1virus	Virulent-Not-Confident	0.475398	0.516883116883117	0.0414854803237038	0	0	Acinetobacter phage Petty	Acinetobacter	Acinetobacter baumannii	No	Acinetobacter baumannii ACICU	Proteobacteria	Gammaproteobacteria	Pseudomonadales	Moraxellaceae	Acinetobacter	No
NC023581.D	dsDNA	77792	linear	Caudovirales	Podoviridae	NA	NA	Temperate-Not-Confident	0.474134	0.511588411588412	0.037454618617675	0	0	Acinetobacter phage Presley	Acinetobacter	Acinetobacter baumannii	No	Acinetobacter baumannii ACICU	Proteobacteria	Gammaproteobacteria	Pseudomonadales	Moraxellaceae	Acinetobacter	No
NC023590.D	dsDNA	43050	circular	Caudovirales	Siphoviridae	NA	NA	Virulent-Not-Confident	0.453074	0.506793206793207	0.0537195699580839	0	0	Acinetobacter phage IME_AB3	Acinetobacter	Acinetobacter baumannii	No	Acinetobacter baumannii ACICU	Proteobacteria	Gammaproteobacteria	Pseudomonadales	Moraxellaceae	Acinetobacter	No
NC024785.D	dsDNA	44844	linear	Caudovirales	Myoviridae	NA	Ap22virus	Temperate-Confident	0.519094	0.556043956043956	0.0369501346983137	0	0	Acinetobacter phage YMC-13-01-C62	Acinetobacter	Acinetobacter baumannii	No	Acinetobacter baumannii ACICU	Proteobacteria	Gammaproteobacteria	Pseudomonadales	Moraxellaceae	Acinetobacter	No
NC025457.D	dsDNA	42654	circular	Caudovirales	Podoviridae	Autographivirinae	Fri1virus	Virulent-Not-Confident	0.468207	0.501098901098901	0.0328919382730495	0	0	Acinetobacter phage vB_AbaP_Acibel007	Acinetobacter	Acinetobacter baumannii	No	Acinetobacter baumannii ACICU	Proteobacteria	Gammaproteobacteria	Pseudomonadales	Moraxellaceae	Acinetobacter	No
NC025462.D	dsDNA	99730	circular	Caudovirales	Myoviridae	NA	NA	Temperate-Not-Confident	0.479302	0.522377622377622	0.0430754948792771	0	0	Acinetobacter phage vB_AbaM_Acibel004	Acinetobacter	Acinetobacter baumannii	No	Acinetobacter baumannii ACICU	Proteobacteria	Gammaproteobacteria	Pseudomonadales	Moraxellaceae	Acinetobacter	No
NC027332.D	dsDNA	98170	linear	Caudovirales	Myoviridae	NA	NA	Virulent-Not-Confident	0.491361	0.527772227772228	0.036411572672763	0	0	Acinetobacter phage YMC13/03/R2096	Acinetobacter	Acinetobacter baumannii	No	Acinetobacter baumannii ACICU	Proteobacteria	Gammaproteobacteria	Pseudomonadales	Moraxellaceae	Acinetobacter	No
NC028675.D	dsDNA	41526	linear	Caudovirales	Podoviridae	Autographivirinae	NA	Virulent-Not-Confident	0.481693	0.51988011988012	0.0381868776161886	0	0	Acinetobacter phage phiAB1	Acinetobacter	Acinetobacter baumannii	No	Acinetobacter baumannii ACICU	Proteobacteria	Gammaproteobacteria	Pseudomonadales	Moraxellaceae	Acinetobacter	No
NC028679.D	dsDNA	40938	linear	Caudovirales	Podoviridae	Autographivirinae	NA	Virulent-Not-Confident	0.483544	0.515184815184815	0.0316404643318797	0	0	Acinetobacter phage vB_AbaP_PD-AB9	Acinetobacter	Acinetobacter baumannii	No	Acinetobacter baumannii ACICU	Proteobacteria	Gammaproteobacteria	Pseudomonadales	Moraxellaceae	Acinetobacter	No
NC028684.D	dsDNA	41563	linear	Caudovirales	Podoviridae	Autographivirinae	NA	Virulent-Not-Confident	0.443465	0.500299700299701	0.0568344849076164	0	0	Acinetobacter phage vB_AbaP_PD-6A3	Acinetobacter	Acinetobacter baumannii	No	Acinetobacter baumannii ACICU	Proteobacteria	Gammaproteobacteria	Pseudomonadales	Moraxellaceae	Acinetobacter	No
NC028848.D	dsDNA	41805	linear	Caudovirales	Podoviridae	Autographivirinae	NA	Virulent-Not-Confident	0.468639	0.530669330669331	0.0620307314161247	0	0	Acinetobacter phage Fri1	Acinetobacter	Acinetobacter baumannii	No	Acinetobacter baumannii ACICU	Proteobacteria	Gammaproteobacteria	Pseudomonadales	Moraxellaceae	Acinetobacter	No
NC028987.D	dsDNA	41243	circular	Caudovirales	Podoviridae	Autographivirinae	NA	Virulent-Not-Confident	0.479262	0.506293706293706	0.0270317519933593	0	0	Acinetobacter phage IME200	Acinetobacter	Acinetobacter baumannii	No	Acinetobacter baumannii ACICU	Proteobacteria	Gammaproteobacteria	Pseudomonadales	Moraxellaceae	Acinetobacter	No
NC031086.D	dsDNA	40570	linear	Caudovirales	Podoviridae	Autographivirinae	Fri1virus	Virulent-Not-Confident	0.470374	0.521478521478521	0.0511044318168519	0	0	Acinetobacter phage phiAB6	Acinetobacter	Acinetobacter baumannii	No	Acinetobacter baumannii ACICU	Proteobacteria	Gammaproteobacteria	Pseudomonadales	Moraxellaceae	Acinetobacter	No
NC031098.D	dsDNA	40749	linear	Caudovirales	Siphoviridae	NA	NA	Temperate-Confident	0.5802	0.622477522477522	0.0422777988656312	1	0	Acinetobacter phage vB_AbaS_TRS1	Acinetobacter	Acinetobacter baumannii	No	Acinetobacter baumannii ACICU	Proteobacteria	Gammaproteobacteria	Pseudomonadales	Moraxellaceae	Acinetobacter	No
NC031117.D	dsDNA	44885	linear	Caudovirales	Myoviridae	NA	Ap22virus	Temperate-Confident	0.551978	0.578921078921079	0.0269432049016417	0	0	Acinetobacter phage LZ35	Acinetobacter	Acinetobacter baumannii	No	Acinetobacter baumannii ACICU	Proteobacteria	Gammaproteobacteria	Pseudomonadales	Moraxellaceae	Acinetobacter	No
NC031280.D	dsDNA	104906	linear	Caudovirales	Myoviridae	NA	NA	Virulent-Not-Confident	0.464823	0.504595404595405	0.0397721467832164	0	0	Acinetobacter phage vB_AbaM_phiAbaA1	Acinetobacter	Acinetobacter baumannii	No	Acinetobacter baumannii ACICU	Proteobacteria	Gammaproteobacteria	Pseudomonadales	Moraxellaceae	Acinetobacter	No
NC041857.D	Unknown	43665	circular	Caudovirales	Myoviridae	NA	Obolenskvirus	Temperate-Confident	0.502253	0.550949050949051	0.0486961041883099	0	0	Acinetobacter phage IME-AB2	Acinetobacter	Acinetobacter baumannii	No	Acinetobacter baumannii ACICU	Proteobacteria	Gammaproteobacteria	Pseudomonadales	Moraxellaceae	Acinetobacter	No
NC041884.D	Unknown	234900	linear	Caudovirales	Myoviridae	NA	NA	Temperate-Not-Confident	0.458658	0.512887112887113	0.0542293879483261	0	0	Acinetobacter phage vB_AbaM_ME3	Acinetobacter	Acinetobacter baumannii	No	Acinetobacter baumannii ACICU	Proteobacteria	Gammaproteobacteria	Pseudomonadales	Moraxellaceae	Acinetobacter	No
NC041905.D	Unknown	40493	linear	Caudovirales	Podoviridae	Autographivirinae	NA	Temperate-Confident	0.529719	0.562437562437562	0.0327188714207569	0	0	Acinetobacter phage SH-Ab 15519	Acinetobacter	Acinetobacter baumannii	No	Acinetobacter baumannii ACICU	Proteobacteria	Gammaproteobacteria	Pseudomonadales	Moraxellaceae	Acinetobacter	No
NC041914.D	Unknown	41402	linear	Caudovirales	Podoviridae	Autographivirinae	Friunavirus	Temperate-Confident	0.50169	0.525874125874126	0.0241841706772763	0	0	Acinetobacter phage vB_AbaP_AS12	Acinetobacter	Acinetobacter baumannii	No	Acinetobacter baumannii ACICU	Proteobacteria	Gammaproteobacteria	Pseudomonadales	Moraxellaceae	Acinetobacter	No
NC041915.D	Unknown	41642	linear	Caudovirales	Podoviridae	Autographivirinae	Friunavirus	Temperate-Not-Confident	0.484827	0.530969030969031	0.0461424804573275	0	0	Acinetobacter phage vB_AbaP_AS11	Acinetobacter	Acinetobacter baumannii	No	Acinetobacter baumannii ACICU	Proteobacteria	Gammaproteobacteria	Pseudomonadales	Moraxellaceae	Acinetobacter	No
NC041924.D	Unknown	45415	circular	Caudovirales	Myoviridae	NA	NA	Temperate-Not-Confident	0.482107	0.516183816183816	0.0340770159988349	0	0	Acinetobacter phage WCHABP12	Acinetobacter	Acinetobacter baumannii	No	Acinetobacter baumannii ACICU	Proteobacteria	Gammaproteobacteria	Pseudomonadales	Moraxellaceae	Acinetobacter	No
NC041966.D	Unknown	45888	circular	Caudovirales	Myoviridae	NA	NA	Temperate-Confident	0.511399	0.539060939060939	0.027661886883566	0	0	Acinetobacter phage WCHABP1	Acinetobacter	Acinetobacter baumannii	No	Acinetobacter baumannii ACICU	Proteobacteria	Gammaproteobacteria	Pseudomonadales	Moraxellaceae	Acinetobacter	No
NC041967.D	Unknown	40409	linear	Caudovirales	Podoviridae	Autographivirinae	NA	Virulent-Confident	0.515617	0.547252747252747	0.0316360831975533	0	0	Acinetobacter phage WCHABP5	Acinetobacter	Acinetobacter baumannii	No	Acinetobacter baumannii ACICU	Proteobacteria	Gammaproteobacteria	Pseudomonadales	Moraxellaceae	Acinetobacter	No
NC041998.D	Unknown	45373	circular	Caudovirales	Myoviridae	NA	NA	Temperate-Not-Confident	0.464429	0.500299700299701	0.0358707983438765	0	0	Acinetobacter phage AbP2	Acinetobacter	Acinetobacter baumannii	No	Acinetobacter baumannii ACICU	Proteobacteria	Gammaproteobacteria	Pseudomonadales	Moraxellaceae	Acinetobacter	No
NC042003.D	Unknown	40879	linear	Caudovirales	Podoviridae	Autographivirinae	Friunavirus	Virulent-Not-Confident	0.478291	0.529370629370629	0.0510793638400106	0	0	Acinetobacter phage vB_AbaP_B1	Acinetobacter	Acinetobacter baumannii	No	Acinetobacter baumannii ACICU	Proteobacteria	Gammaproteobacteria	Pseudomonadales	Moraxellaceae	Acinetobacter	No
NC042004.D	Unknown	40598	linear	Caudovirales	Podoviridae	Autographivirinae	Friunavirus	Temperate-Not-Confident	0.473638	0.502397602397602	0.0287595482635313	0	0	Acinetobacter phage vB_AbaP_B3	Acinetobacter	Acinetobacter baumannii	No	Acinetobacter baumannii ACICU	Proteobacteria	Gammaproteobacteria	Pseudomonadales	Moraxellaceae	Acinetobacter	No
NC042005.D	Unknown	41608	linear	Caudovirales	Podoviridae	Autographivirinae	Friunavirus	Temperate-Confident	0.501965	0.526373626373626	0.0244089471238069	0	0	Acinetobacter phage vB_AbaP_B5	Acinetobacter	Acinetobacter baumannii	No	Acinetobacter baumannii ACICU	Proteobacteria	Gammaproteobacteria	Pseudomonadales	Moraxellaceae	Acinetobacter	No
NC042028.D	Unknown	45159	circular	Caudovirales	Myoviridae	NA	Obolenskvirus	Temperate-Confident	0.52467	0.572927072927073	0.0482569072978766	0	0	Acinetobacter phage AB1	Acinetobacter	Acinetobacter baumannii	No	Acinetobacter baumannii ACICU	Proteobacteria	Gammaproteobacteria	Pseudomonadales	Moraxellaceae	Acinetobacter	No
NC042124.D	Unknown	39964	linear	Caudovirales	Podoviridae	Autographivirinae	Friunavirus	Virulent-Not-Confident	0.483893	0.532267732267732	0.0483752186632908	0	0	Acinetobacter phage vB_AbaP_D2	Acinetobacter	Acinetobacter baumannii	No	Acinetobacter baumannii ACICU	Proteobacteria	Gammaproteobacteria	Pseudomonadales	Moraxellaceae	Acinetobacter	No
NC042137.D	Unknown	41308	linear	Caudovirales	Siphoviridae	NA	NA	Temperate-Not-Confident	0.448651	0.507092907092907	0.0584417007492194	0	0	Acinetobacter phage vB_AbaS_Loki	Acinetobacter	Acinetobacter baumannii	No	Acinetobacter baumannii ACICU	Proteobacteria	Gammaproteobacteria	Pseudomonadales	Moraxellaceae	Acinetobacter	No
NC002700.D	ssRNA	4268	linear	NA	Leviviridae	NA	NA	Virulent-Not-Confident	0.490626	0.532467532467533	0.0418415945374491	0	0	Acinetobacter phage AP205	Acinetobacter	Acinetobacter genomosp.	No	Acinetobacter baumannii ACICU	Proteobacteria	Gammaproteobacteria	Pseudomonadales	Moraxellaceae	Acinetobacter	No
NC014661.D	dsDNA	164093	linear	Caudovirales	Myoviridae	Tevenvirinae	NA	Virulent-Confident	0.648017	0.682717282717282	0.0346998490739924	0	0	Acinetobacter phage Acj61	Acinetobacter	Acinetobacter johnsonii	No	Acinetobacter johnsonii XBB1	Proteobacteria	Gammaproteobacteria	Pseudomonadales	Moraxellaceae	Acinetobacter.	No
NC014663.D	dsDNA	169947	linear	Caudovirales	Myoviridae	Tevenvirinae	NA	Virulent-Confident	0.646345	0.705394605394605	0.0590499829796546	0	0	Acinetobacter phage Acj9	Acinetobacter	Acinetobacter johnsonii	No	Acinetobacter johnsonii XBB1	Proteobacteria	Gammaproteobacteria	Pseudomonadales	Moraxellaceae	Acinetobacter.	No
NC015250.D	dsDNA	159801	linear	Caudovirales	Myoviridae	Tevenvirinae	NA	Virulent-Confident	0.660686	0.703296703296703	0.0426110328130922	0	0	Acinetobacter phage 133	Acinetobacter	Acinetobacter johnsonii	No	Acinetobacter johnsonii XBB1	Proteobacteria	Gammaproteobacteria	Pseudomonadales	Moraxellaceae	Acinetobacter.	No
NC042006.D	Unknown	41208	linear	Caudovirales	Podoviridae	Autographivirinae	Friunavirus	Temperate-Not-Confident	0.468669	0.513586413586414	0.0449179062438862	0	0	Acinetobacter phage vB_ApiP_P1	Acinetobacter	Acinetobacter pittii	No	Acinetobacter pittii PHEA-2	Proteobacteria	Gammaproteobacteria	Pseudomonadales	Moraxellaceae	Acinetobacter	No
NC042007.D	Unknown	41514	linear	Caudovirales	Podoviridae	Autographivirinae	Friunavirus	Virulent-Confident	0.520187	0.553746253746253	0.0335589336139114	0	0	Acinetobacter phage vB_ApiP_P2	Acinetobacter	Acinetobacter pittii	No	Acinetobacter pittii PHEA-2	Proteobacteria	Gammaproteobacteria	Pseudomonadales	Moraxellaceae	Acinetobacter	No
NC028995.D	dsDNA	43216	circular	Caudovirales	Myoviridae	NA	Ap22virus	Temperate-Not-Confident	0.469748	0.514985014985015	0.0452372097206294	0	0	Acinetobacter phage phiAC-1	Acinetobacter	Acinetobacter soli	No	Acinetobacter soli	Proteobacteria	Gammaproteobacteria	Pseudomonadales	Moraxellaceae	Acinetobacter.	No
NC014660.D	dsDNA	167716	linear	Caudovirales	Myoviridae	Tevenvirinae	NA	Virulent-Confident	0.647345	0.679620379620379	0.0322754463688395	0	0	Acinetobacter phage Ac42	Acinetobacter	Acinetobacter sp.	Yes	Acinetobacter baumannii ACICU	Proteobacteria	Gammaproteobacteria	Pseudomonadales	Moraxellaceae	Acinetobacter	Yes(virushostdb)
NC028855.D	dsDNA	44846	linear	Caudovirales	Myoviridae	NA	Ap22virus	Temperate-Confident	0.540563	0.575524475524475	0.0349617048031181	0	0	Acinetobacter phage YMC11/12/R2315	Acinetobacter	Acinetobacter sp.	Yes	Acinetobacter sp. TGL-Y2	Proteobacteria	Gammaproteobacteria	Pseudomonadales	Moraxellaceae	Acinetobacter.	No
NC041866.D	Unknown	47575	linear	Caudovirales	Siphoviridae	NA	NA	Temperate-Confident	0.529696	0.568231768231768	0.0385354914639313	1	0	Acinetobacter phage YMC11/11/R3177	Acinetobacter	Acinetobacter sp.	Yes	Acinetobacter sp. TGL-Y2	Proteobacteria	Gammaproteobacteria	Pseudomonadales	Moraxellaceae	Acinetobacter.	No
NC009643.D	dsDNA	17171	linear	Caudovirales	Podoviridae	Picovirinae	NA	Temperate-Not-Confident	0.496333	0.524875124875125	0.0285418390940795	0	0	Actinomyces phage Av-1	Actinomyces	Actinomyces naeslundii	Yes	Actinomyces gaoshouyii	Actinobacteria	Actinobacteria	Actinomycetales	Actinomycetaceae	Actinomyces.	Yes (Line)
NC005885.D	dsDNA	58638	linear	Caudovirales	Siphoviridae	NA	NA	Temperate-Confident	0.519171	0.581518481518481	0.0623474985906994	0	0	Actinoplanes phage phiAsp2	Actinoplanes	Actinoplanes sp.	Yes	Actinoplanes sp. SE50/110	Actinobacteria	Actinobacteria	Micromonosporales	Micromonosporaceae	Actinoplanes.	Yes (Line)
NC005260.D	dsDNA	233234	linear	Caudovirales	Myoviridae	Tevenvirinae	NA	Virulent-Confident	0.795268	0.863336663336663	0.0680687217971452	0	0	Aeromonas phage Aeh1	Aeromonas	Aeromonas hydrophila	No	Aeromonas hydrophila subsp. hydrophila ATCC 7966	Proteobacteria	Gammaproteobacteria	Aeromonadales	Aeromonadaceae	Aeromonas.	No
NC019538.D	dsDNA	231743	linear	Caudovirales	Myoviridae	Tevenvirinae	NA	Virulent-Confident	0.650939	0.687412587412587	0.0364736467158479	0	0	Aeromonas phage CC2	Aeromonas	Aeromonas hydrophila	No	Aeromonas hydrophila subsp. hydrophila ATCC 7966	Proteobacteria	Gammaproteobacteria	Aeromonadales	Aeromonadaceae	Aeromonas.	No
NC025459.D	dsDNA	53744	circular	Caudovirales	Myoviridae	NA	NA	Virulent-Not-Confident	0.474031	0.516583416583417	0.0425523091441132	0	0	Aeromonas phage pAh6-C	Aeromonas	Aeromonas hydrophila	No	Aeromonas hydrophila subsp. hydrophila ATCC 7966	Proteobacteria	Gammaproteobacteria	Aeromonadales	Aeromonadaceae	Aeromonas.	No
NC009542.D	dsDNA	33985	linear	Caudovirales	Myoviridae	Peduovirinae	Hp1virus	Temperate-Not-Confident	0.492735	0.538261738261738	0.0455268819247691	1	0	Aeromonas phage phiO18P	Aeromonas	Aeromonas media	No	Aeromonas media WS	Proteobacteria	Gammaproteobacteria	Aeromonadales	Aeromonadaceae	Aeromonas.	No
NC005135.D	dsDNA	173591	linear	Caudovirales	Myoviridae	NA	Secunda5virus	Virulent-Confident	0.635177	0.656943056943057	0.0217661000440077	0	0	Aeromonas phage 44RR2.8t	Aeromonas	Aeromonas salmonicida	No	Aeromonas salmonicida subsp. salmonicida A449	Proteobacteria	Gammaproteobacteria	Aeromonadales	Aeromonadaceae	Aeromonas.	No
NC007022.D	dsDNA	172963	linear	Caudovirales	Myoviridae	NA	NA	Virulent-Confident	0.64702	0.686713286713286	0.0396933044569895	0	0	Aeromonas phage 31	Aeromonas	Aeromonas salmonicida	No	Aeromonas salmonicida subsp. salmonicida A449	Proteobacteria	Gammaproteobacteria	Aeromonadales	Aeromonadaceae	Aeromonas.	No
NC008208.D	dsDNA	161475	linear	Caudovirales	Myoviridae	NA	NA	Virulent-Confident	0.625243	0.669230769230769	0.0439874407290076	0	0	Aeromonas phage 25	Aeromonas	Aeromonas salmonicida	No	Aeromonas salmonicida subsp. salmonicida A449	Proteobacteria	Gammaproteobacteria	Aeromonadales	Aeromonadaceae	Aeromonas.	No
NC014635.D	dsDNA	163875	linear	Caudovirales	Myoviridae	NA	NA	Virulent-Confident	0.632814	0.684415584415584	0.0516020522231522	0	0	Aeromonas phage phiAS4	Aeromonas	Aeromonas salmonicida	No	Aeromonas salmonicida subsp. salmonicida A449	Proteobacteria	Gammaproteobacteria	Aeromonadales	Aeromonadaceae	Aeromonas.	No
NC014636.D	dsDNA	225268	linear	Caudovirales	Myoviridae	Tevenvirinae	NA	Virulent-Confident	0.635776	0.688511488511488	0.0527357310228262	0	0	Aeromonas phage phiAS5	Aeromonas	Aeromonas salmonicida	No	Aeromonas salmonicida subsp. salmonicida A449	Proteobacteria	Gammaproteobacteria	Aeromonadales	Aeromonadaceae	Aeromonas.	No
NC015251.D	dsDNA	235229	linear	Caudovirales	Myoviridae	Tevenvirinae	NA	Virulent-Confident	0.653452	0.684815184815185	0.0313630808720174	0	0	Aeromonas phage 65	Aeromonas	Aeromonas salmonicida	No	Aeromonas salmonicida subsp. salmonicida A449	Proteobacteria	Gammaproteobacteria	Aeromonadales	Aeromonadaceae	Aeromonas.	No
NC019527.D	dsDNA	43551	linear	Caudovirales	Myoviridae	NA	NA	Temperate-Not-Confident	0.472787	0.524575424575424	0.0517886717171846	0	0	Aeromonas phage vB_AsaM-56	Aeromonas	Aeromonas salmonicida	No	Aeromonas salmonicida subsp. salmonicida A449	Proteobacteria	Gammaproteobacteria	Aeromonadales	Aeromonadaceae	Aeromonas.	No
NC019528.D	dsDNA	41572	linear	Caudovirales	Podoviridae	Autographivirinae	NA	Temperate-Not-Confident	0.484954	0.514685314685315	0.0297315408334	0	0	Aeromonas phage phiAS7	Aeromonas	Aeromonas salmonicida	No	Aeromonas salmonicida subsp. salmonicida A449	Proteobacteria	Gammaproteobacteria	Aeromonadales	Aeromonadaceae	Aeromonas.	No
NC019543.D	dsDNA	160646	linear	Caudovirales	Myoviridae	NA	NA	Virulent-Confident	0.668637	0.696103896103896	0.0274671787646832	0	0	Aeromonas phage Aes508	Aeromonas	Aeromonas salmonicida	No	Aeromonas salmonicida subsp. salmonicida A449	Proteobacteria	Gammaproteobacteria	Aeromonadales	Aeromonadaceae	Aeromonas.	No
NC023688.D	dsDNA	222006	linear	Caudovirales	Myoviridae	Tevenvirinae	NA	Virulent-Confident	0.659791	0.685414585414585	0.0256235047022715	0	0	Aeromonas phage PX29	Aeromonas	Aeromonas salmonicida	No	Aeromonas salmonicida subsp. salmonicida A449	Proteobacteria	Gammaproteobacteria	Aeromonadales	Aeromonadaceae	Aeromonas.	No
NC042019.D	Unknown	162422	linear	Caudovirales	Myoviridae	NA	NA	Virulent-Confident	0.652783	0.688511488511488	0.0357283132182791	0	0	Aeromonas phage AS-gz	Aeromonas	Aeromonas salmonicida	No	Aeromonas salmonicida subsp. salmonicida A449	Proteobacteria	Gammaproteobacteria	Aeromonadales	Aeromonadaceae	Aeromonas.	No
NC020879.D	dsDNA	161978	linear	Caudovirales	Myoviridae	NA	NA	Virulent-Confident	0.673471	0.703596403596403	0.0301252133595109	0	0	Aeromonas phage Aes012	Aeromonas	Aeromonas sp.	Yes	Aeromonas sp. ASNIH1	Proteobacteria	Gammaproteobacteria	Aeromonadales	Aeromonadaceae	Aeromonas.	No
NC042037.D	Unknown	47624	linear	Caudovirales	Siphoviridae	NA	Roufvirus	Virulent-Not-Confident	0.459739	0.505994005994006	0.0462552925577388	0	0	Aeromonas phage pIS4-A	Aeromonas	Aeromonas sp.	Yes	Aeromonas sp. ASNIH1	Proteobacteria	Gammaproteobacteria	Aeromonadales	Aeromonadaceae	Aeromonas.	No
NC013597.D	dsDNA	43970	linear	Caudovirales	Myoviridae	NA	NA	Temperate-Confident	0.533342	0.579220779220779	0.0458786971491955	1	0	Aggregatibacter phage S1249	Aggregatibacter	Aggregatibacter actinomycetemcomitans	No	Aggregatibacter actinomycetemcomitans D7S-1	Proteobacteria	Gammaproteobacteria	Pasteurellales	Pasteurellaceae	Aggregatibacter.	No
NC004827.D	dsDNA	43033	linear	Caudovirales	Myoviridae	NA	NA	Temperate-Confident	0.573784	0.698401598401598	0.124617294044705	1	0	Bacteriophage Aaphi23	Haemophilus	Aggregatibacter actinomycetemcomitans	No	Aggregatibacter actinomycetemcomitans D7S-1	Proteobacteria	Gammaproteobacteria	Pasteurellales	Pasteurellaceae	Aggregatibacter.	Yes (virushostdb)
NC019519.D	dsDNA	69391	linear	Caudovirales	Myoviridae	NA	NA	Temperate-Not-Confident	0.458563	0.52977022977023	0.0712076656263789	0	0	Agrobacterium phage 7-7-1	Agrobacterium	Agrobacterium sp.	Yes	Agrobacterium sp. 33MFTa1.1	Proteobacteria	Alphaproteobacteria	Rhizobiales	Rhizobiaceae	Agrobacterium.	Yes (Line)
NC042013.D	Unknown	490380	circular	Caudovirales	Myoviridae	NA	NA	Virulent-Not-Confident	0.465455	0.525474525474525	0.0600195573016902	0	0	Agrobacterium phage Atu_ph07	Agrobacterium	Agrobacterium tumefaciens	No	Agrobacterium tumefaciens	Proteobacteria	Alphaproteobacteria	Rhizobiales	Rhizobiaceae	Agrobacterium.	Yes (Line)
NC006938.D	dsDNA	63649	linear	Caudovirales	Siphoviridae	NA	Yuavirus	Temperate-Not-Confident	0.481145	0.630669330669331	0.149524232095903	0	0	Phage phiJL001	Alphaproteobacteria	alpha proteobacterium	Yes	alpha proteobacterium HIMB59	Proteobacteria	Alphaproteobacteria	NA	NA	NA	Yes (Line)
NC021532.D	dsDNA	103910	linear	Caudovirales	Podoviridae	NA	NA	Temperate-Not-Confident	0.488842	0.517582417582417	0.0287402631182215	0	0	Alteromonas phage vB_AmaP_AD45-P1	Alteromonas	Alteromonas macleodii	No	Alteromonas macleodii ATCC 27126	Proteobacteria	Gammaproteobacteria	Alteromonadales	Alteromonadaceae	Alteromonas.	No
NC024358.D	dsDNA	41750	linear	Caudovirales	Podoviridae	NA	NA	Temperate-Not-Confident	0.484656	0.527972027972028	0.0433162911281684	0	0	Anabaena phage A-4L	Anabaena	Anabaena variabilis	Yes	Anabaena cylindrica PCC 7122	Cyanobacteria	Cyanophyceae	Nostocales	Nostocaceae	Anabaena.	Yes (Line)
NC041912.D	Unknown	40551	circular	Caudovirales	Podoviridae	NA	NA	Virulent-Confident	0.503338	0.543156843156843	0.0398184025534522	0	0	Aquamicrobium phage P14	Aquamicrobium	Aquamicrobium sp.	No	NA	Proteobacteria	Alphaproteobacteria	Rhizobiales	Phyllobacteriaceae	Aquamicrobium	Yes (Full Line)
NC022972.D	dsDNA	37372	linear	Caudovirales	Siphoviridae	NA	NA	Temperate-Confident	0.566003	0.595504495504495	0.0295018374481312	1	0	Arthrobacter phage vB_ArS-ArV2	Arthrobacter	Arthrobacter sp.	Yes	Arthrobacter sp. Rue61a	Actinobacteria	Actinobacteria	Micrococcales	Micrococcaceae	Arthrobacter.	Yes (Line)
NC026606.D	dsDNA	71200	linear	Caudovirales	Myoviridae	NA	NA	Virulent-Not-Confident	0.450817	0.504895104895105	0.0540778597249083	0	0	Arthrobacter phage vB_ArtM-ArV1	Arthrobacter	Arthrobacter sp.	Yes	Arthrobacter sp. Rue61a	Actinobacteria	Actinobacteria	Micrococcales	Micrococcaceae	Arthrobacter.	Yes (Line)
NC028692.D	dsDNA	15524	linear	Caudovirales	Siphoviridae	NA	Decurrovirus	Temperate-Not-Confident	0.475184	0.528571428571428	0.0533870263120758	0	0	Arthrobacter phage Decurro	Arthrobacter	Arthrobacter sp.	Yes	Arthrobacter sp. Rue61a	Actinobacteria	Actinobacteria	Micrococcales	Micrococcaceae	Arthrobacter.	Yes (Line)
NC031224.D	dsDNA	59443	linear	Caudovirales	Siphoviridae	NA	Mudcatvirus	Temperate-Not-Confident	0.482204	0.524475524475525	0.04227137234271	0	0	Arthrobacter phage Mudcat	Arthrobacter	Arthrobacter sp.	Yes	Arthrobacter sp. Rue61a	Actinobacteria	Actinobacteria	Micrococcales	Micrococcaceae	Arthrobacter.	Yes (Line)
NC031231.D	dsDNA	58871	linear	Caudovirales	Siphoviridae	NA	Kelleziovirus	Temperate-Not-Confident	0.487016	0.525074925074925	0.0380588934489336	0	0	Arthrobacter phage KellEzio	Arthrobacter	Arthrobacter sp.	Yes	Arthrobacter sp. Rue61a	Actinobacteria	Actinobacteria	Micrococcales	Micrococcaceae	Arthrobacter.	Yes (Line)
NC031252.D	dsDNA	51290	linear	Caudovirales	Myoviridae	NA	Marthavirus	Temperate-Not-Confident	0.47132	0.524175824175824	0.0528559754654615	0	0	Arthrobacter phage BarretLemon	Arthrobacter	Arthrobacter sp.	Yes	Arthrobacter sp. Rue61a	Actinobacteria	Actinobacteria	Micrococcales	Micrococcaceae	Arthrobacter.	Yes (Line)
NC031254.D	dsDNA	58560	linear	Caudovirales	Siphoviridae	NA	Kelleziovirus	Virulent-Confident	0.518557	0.547152847152847	0.0285955977436319	0	0	Arthrobacter phage Kitkat	Arthrobacter	Arthrobacter sp.	Yes	Arthrobacter sp. Rue61a	Actinobacteria	Actinobacteria	Micrococcales	Micrococcaceae	Arthrobacter.	Yes (Line)
NC041875.D	Unknown	46723	linear	Caudovirales	Podoviridae	NA	NA	Temperate-Not-Confident	0.478686	0.504095904095904	0.0254094747069308	0	0	Arthrobacter phage Jasmine	Arthrobacter	Arthrobacter sp.	Yes	Arthrobacter sp. Rue61a	Actinobacteria	Actinobacteria	Micrococcales	Micrococcaceae	Arthrobacter.	Yes (Line)
NC041876.D	Unknown	37809	linear	Caudovirales	Siphoviridae	NA	NA	Temperate-Confident	0.566947	0.615884115884116	0.0489368887255386	1	0	Arthrobacter phage Galaxy	Arthrobacter	Arthrobacter sp.	Yes	Arthrobacter sp. Rue61a	Actinobacteria	Actinobacteria	Micrococcales	Micrococcaceae	Arthrobacter.	Yes (Line)
NC041930.D	Unknown	49879	linear	Caudovirales	Myoviridae	NA	Marthavirus	Temperate-Not-Confident	0.483342	0.523876123876124	0.0405336781646628	0	0	Arthrobacter phage Brent	Arthrobacter	Arthrobacter sp.	Yes	Arthrobacter sp. Rue61a	Actinobacteria	Actinobacteria	Micrococcales	Micrococcaceae	Arthrobacter.	Yes (Line)
NC041931.D	Unknown	49419	linear	Caudovirales	Myoviridae	NA	Marthavirus	Temperate-Not-Confident	0.482446	0.505994005994006	0.0235478566647272	0	0	Arthrobacter phage Jawnski	Arthrobacter	Arthrobacter sp.	Yes	Arthrobacter sp. Rue61a	Actinobacteria	Actinobacteria	Micrococcales	Micrococcaceae	Arthrobacter.	Yes (Line)
NC041932.D	Unknown	51027	linear	Caudovirales	Myoviridae	NA	Marthavirus	Temperate-Confident	0.501796	0.536563436563436	0.0347676907154244	0	0	Arthrobacter phage Martha	Arthrobacter	Arthrobacter sp.	Yes	Arthrobacter sp. Rue61a	Actinobacteria	Actinobacteria	Micrococcales	Micrococcaceae	Arthrobacter.	Yes (Line)
NC041933.D	Unknown	50909	linear	Caudovirales	Myoviridae	NA	Marthavirus	Temperate-Not-Confident	0.488867	0.520779220779221	0.0319126573906713	0	0	Arthrobacter phage Sonny	Arthrobacter	Arthrobacter sp.	Yes	Arthrobacter sp. Rue61a	Actinobacteria	Actinobacteria	Micrococcales	Micrococcaceae	Arthrobacter.	Yes (Line)
NC041938.D	Unknown	43075	linear	Caudovirales	Siphoviridae	NA	Korravirus	Temperate-Confident	0.510724	0.544755244755245	0.0340314284327747	0	0	Arthrobacter phage Bennie	Arthrobacter	Arthrobacter sp.	Yes	Arthrobacter sp. Rue61a	Actinobacteria	Actinobacteria	Micrococcales	Micrococcaceae	Arthrobacter.	Yes (Line)
NC041939.D	Unknown	42601	linear	Caudovirales	Siphoviridae	NA	Korravirus	Temperate-Confident	0.554328	0.596203796203796	0.0418755035493763	0	0	Arthrobacter phage DrRobert	Arthrobacter	Arthrobacter sp.	Yes	Arthrobacter sp. Rue61a	Actinobacteria	Actinobacteria	Micrococcales	Micrococcaceae	Arthrobacter.	Yes (Line)
NC041940.D	Unknown	44389	linear	Caudovirales	Siphoviridae	NA	Korravirus	Temperate-Confident	0.516297	0.549150849150849	0.0328543265600204	0	0	Arthrobacter phage Glenn	Arthrobacter	Arthrobacter sp.	Yes	Arthrobacter sp. Rue61a	Actinobacteria	Actinobacteria	Micrococcales	Micrococcaceae	Arthrobacter.	Yes (Line)
NC041941.D	Unknown	43336	linear	Caudovirales	Siphoviridae	NA	Korravirus	Temperate-Not-Confident	0.484289	0.534065934065934	0.0497770341332601	0	0	Arthrobacter phage HunterDalle	Arthrobacter	Arthrobacter sp.	Yes	Arthrobacter sp. Rue61a	Actinobacteria	Actinobacteria	Micrococcales	Micrococcaceae	Arthrobacter.	Yes (Line)
NC041942.D	Unknown	44183	linear	Caudovirales	Siphoviridae	NA	Korravirus	Temperate-Confident	0.532878	0.572227772227772	0.0393498759492824	0	0	Arthrobacter phage Joann	Arthrobacter	Arthrobacter sp.	Yes	Arthrobacter sp. Rue61a	Actinobacteria	Actinobacteria	Micrococcales	Micrococcaceae	Arthrobacter.	Yes (Line)
NC041943.D	Unknown	43707	linear	Caudovirales	Siphoviridae	NA	Korravirus	Temperate-Not-Confident	0.485368	0.526273726273726	0.0409056719899124	0	0	Arthrobacter phage Korra	Arthrobacter	Arthrobacter sp.	Yes	Arthrobacter sp. Rue61a	Actinobacteria	Actinobacteria	Micrococcales	Micrococcaceae	Arthrobacter.	Yes (Line)
NC041944.D	Unknown	43374	linear	Caudovirales	Siphoviridae	NA	Korravirus	Temperate-Confident	0.539271	0.567432567432567	0.0281616710114763	0	0	Arthrobacter phage Preamble	Arthrobacter	Arthrobacter sp.	Yes	Arthrobacter sp. Rue61a	Actinobacteria	Actinobacteria	Micrococcales	Micrococcaceae	Arthrobacter.	Yes (Line)
NC041945.D	Unknown	42830	linear	Caudovirales	Siphoviridae	NA	Korravirus	Temperate-Confident	0.507382	0.537162837162837	0.0297809181306632	0	0	Arthrobacter phage Pumancara	Arthrobacter	Arthrobacter sp.	Yes	Arthrobacter sp. Rue61a	Actinobacteria	Actinobacteria	Micrococcales	Micrococcaceae	Arthrobacter.	Yes (Line)
NC041946.D	Unknown	44371	linear	Caudovirales	Siphoviridae	NA	Korravirus	Temperate-Not-Confident	0.471583	0.511288711288711	0.0397061531699508	0	0	Arthrobacter phage Wayne	Arthrobacter	Arthrobacter sp.	Yes	Arthrobacter sp. Rue61a	Actinobacteria	Actinobacteria	Micrococcales	Micrococcaceae	Arthrobacter.	Yes (Line)
NC041947.D	Unknown	60005	linear	Caudovirales	Siphoviridae	NA	Laroyevirus	Temperate-Confident	0.536722	0.574725274725275	0.0380030566318443	0	0	Arthrobacter phage Laroye	Arthrobacter	Arthrobacter sp.	Yes	Arthrobacter sp. Rue61a	Actinobacteria	Actinobacteria	Micrococcales	Micrococcaceae	Arthrobacter.	Yes (Line)
NC041948.D	Unknown	58353	linear	Caudovirales	Siphoviridae	NA	Mudcatvirus	Temperate-Not-Confident	0.473365	0.502997002997003	0.0296323522969694	0	0	Arthrobacter phage Circum	Arthrobacter	Arthrobacter sp.	Yes	Arthrobacter sp. Rue61a	Actinobacteria	Actinobacteria	Micrococcales	Micrococcaceae	Arthrobacter.	Yes (Line)
NC041949.D	Unknown	59173	linear	Caudovirales	Siphoviridae	NA	Amigovirus	Virulent-Not-Confident	0.481638	0.528471528471528	0.0468336290156485	0	0	Arthrobacter phage Amigo	Arthrobacter	Arthrobacter sp.	Yes	Arthrobacter sp. Rue61a	Actinobacteria	Actinobacteria	Micrococcales	Micrococcaceae	Arthrobacter.	Yes (Line)
NC041951.D	Unknown	58159	linear	Caudovirales	Siphoviridae	NA	Gordonvirus	Virulent-Not-Confident	0.480873	0.507492507492508	0.026619205982965	0	0	Arthrobacter phage CaptnMurica	Arthrobacter	Arthrobacter sp.	Yes	Arthrobacter sp. Rue61a	Actinobacteria	Actinobacteria	Micrococcales	Micrococcaceae	Arthrobacter.	Yes (Line)
NC041952.D	Unknown	58279	linear	Caudovirales	Siphoviridae	NA	Gordonvirus	Virulent-Confident	0.500521	0.542457542457542	0.0419368937500662	0	0	Arthrobacter phage Gordon	Arthrobacter	Arthrobacter sp.	Yes	Arthrobacter sp. Rue61a	Actinobacteria	Actinobacteria	Micrococcales	Micrococcaceae	Arthrobacter.	Yes (Line)
NC041961.D	Unknown	67592	linear	Caudovirales	Siphoviridae	NA	Tankvirus	Virulent-Not-Confident	0.464979	0.501298701298701	0.0363193313069821	0	0	Arthrobacter phage Tank	Arthrobacter	Arthrobacter sp.	Yes	Arthrobacter sp. Rue61a	Actinobacteria	Actinobacteria	Micrococcales	Micrococcaceae	Arthrobacter.	Yes (Line)
NC041999.D	Unknown	49797	linear	Caudovirales	Myoviridae	NA	NA	Virulent-Not-Confident	0.483211	0.510889110889111	0.0276779171856086	0	0	Arthrobacter phage Beans	Arthrobacter	Arthrobacter sp.	Yes	Arthrobacter sp. Rue61a	Actinobacteria	Actinobacteria	Micrococcales	Micrococcaceae	Arthrobacter.	Yes (Line)
NC042000.D	Unknown	70707	linear	Caudovirales	Myoviridae	NA	NA	Temperate-Not-Confident	0.494437	0.527172827172827	0.0327359821631791	0	0	Arthrobacter phage Colucci	Arthrobacter	Arthrobacter sp.	Yes	Arthrobacter sp. Rue61a	Actinobacteria	Actinobacteria	Micrococcales	Micrococcaceae	Arthrobacter.	Yes (Line)
NC042001.D	Unknown	58247	linear	Caudovirales	Siphoviridae	NA	NA	Virulent-Not-Confident	0.490423	0.52987012987013	0.039446697145417	0	0	Arthrobacter phage Molivia	Arthrobacter	Arthrobacter sp.	Yes	Arthrobacter sp. Rue61a	Actinobacteria	Actinobacteria	Micrococcales	Micrococcaceae	Arthrobacter.	Yes (Line)
NC042002.D	Unknown	39122	linear	Caudovirales	Siphoviridae	NA	NA	Virulent-Not-Confident	0.475046	0.52017982017982	0.0451336470162796	1	0	Arthrobacter phage Abidatro	Arthrobacter	Arthrobacter sp.	Yes	Arthrobacter sp. Rue61a	Actinobacteria	Actinobacteria	Micrococcales	Micrococcaceae	Arthrobacter.	Yes (Line)
NC042014.D	Unknown	49808	linear	Caudovirales	Myoviridae	NA	NA	Temperate-Not-Confident	0.466744	0.506393606393607	0.0396492800467956	0	0	Arthrobacter phage Piccoletto	Arthrobacter	Arthrobacter sp.	Yes	Arthrobacter sp. Rue61a	Actinobacteria	Actinobacteria	Micrococcales	Micrococcaceae	Arthrobacter.	Yes (Line)
NC042015.D	Unknown	50930	linear	Caudovirales	Myoviridae	NA	NA	Virulent-Not-Confident	0.453303	0.506093906093906	0.0527912140173129	0	0	Arthrobacter phage Shade	Arthrobacter	Arthrobacter sp.	Yes	Arthrobacter sp. Rue61a	Actinobacteria	Actinobacteria	Micrococcales	Micrococcaceae	Arthrobacter.	Yes (Line)
NC042020.D	Unknown	45428	linear	Caudovirales	Podoviridae	NA	NA	Virulent-Not-Confident	0.497338	0.529170829170829	0.0318326373009303	0	0	Arthrobacter phage Adat	Arthrobacter	Arthrobacter sp.	Yes	Arthrobacter sp. Rue61a	Actinobacteria	Actinobacteria	Micrococcales	Micrococcaceae	Arthrobacter.	Yes (Line)
NC042053.D	Unknown	70265	linear	Caudovirales	Myoviridae	NA	Radnorvirus	Virulent-Not-Confident	0.494032	0.537862137862138	0.0438302319612448	0	0	Arthrobacter phage PrincessTrina	Arthrobacter	Arthrobacter sp.	Yes	Arthrobacter sp. Rue61a	Actinobacteria	Actinobacteria	Micrococcales	Micrococcaceae	Arthrobacter.	Yes (Line)
NC027334.D	dsDNA	47800	linear	Caudovirales	Podoviridae	NA	NA	Virulent-Confident	0.517262	0.545654345654345	0.0283922575122119	0	0	Aurantimonas phage AmM-1 DNA	Aurantimonas	Aurantimonas sp.	No	NA	Proteobacteria	Alphaproteobacteria	Rhizobiales	Aurantimonadaceae	Aurantimonas	Yes (Full Line)
NC010355.D	dsDNA	62337	linear	Caudovirales	Siphoviridae	NA	NA	Temperate-Confident	0.503446	0.539260739260739	0.0358151108031656	1	0	Azospirillum phage Cd	Azospirillum	Azospirillum brasilense	No	Azospirillum brasilense	Proteobacteria	Alphaproteobacteria	Rhodospirillales	Rhodospirillaceae	Azospirillum.	No
NC030945.D	dsDNA	39873	linear	NA	NA	NA	NA	Temperate-Confident	0.52261	0.554445554445554	0.0318359464607848	0	0	Bacillus phage BalMu-1 copy 1	Bacillus	Bacillus alcalophilus	Yes	Bacillus aerophilus	Firmicutes	Bacilli	Bacillales	Bacillaceae	Bacillus.	No
NC007734.D	dsDNA	40867	linear	Caudovirales	Siphoviridae	NA	Wbetavirus	Temperate-Confident	0.51073	0.562137862137862	0.0514074218604997	1	0	Bacillus phage WBeta	Bacillus	Bacillus anthracis	No	Bacillus anthracis str. Ames	Firmicutes	Bacilli	Bacillales	Bacillaceae	Bacillus	No
NC007814.D	dsDNA	37974	linear	Caudovirales	Siphoviridae	NA	Wbetavirus	Temperate-Confident	0.536509	0.567632367632367	0.0311236868922497	1	0	Bacillus phage Fah	Bacillus	Bacillus anthracis	No	Bacillus anthracis str. Ames	Firmicutes	Bacilli	Bacillales	Bacillaceae	Bacillus	No
NC011523.D	dsDNA	14398	linear	NA	Tectiviridae	NA	Betatectivirus	Virulent-Not-Confident	0.494297	0.53056943056943	0.0362724348159553	0	0	Bacillus phage AP50	Bacillus	Bacillus anthracis	No	Bacillus anthracis str. Ames	Firmicutes	Bacilli	Bacillales	Bacillaceae	Bacillus	No
NC022094.D	dsDNA	14319	linear	NA	Tectiviridae	NA	Betatectivirus	Temperate-Confident	0.519277	0.542657342657342	0.0233803230875552	0	0	Bacillus phage Wip1	Bacillus	Bacillus anthracis	No	Bacillus anthracis str. Ames	Firmicutes	Bacilli	Bacillales	Bacillaceae	Bacillus	No
NC023007.D	dsDNA	168876	circular	Caudovirales	Siphoviridae	NA	NA	Temperate-Not-Confident	0.481591	0.533366633366633	0.0517758230023336	3	0	Bacillus phage vB_BanS-Tsamsa	Bacillus	Bacillus anthracis	No	Bacillus anthracis str. Ames	Firmicutes	Bacilli	Bacillales	Bacillaceae	Bacillus	No
NC007458.D	dsDNA	37253	linear	Caudovirales	Siphoviridae	NA	Wbetavirus	Temperate-Not-Confident	0.494379	0.527372627372627	0.0329937630663084	1	0	Bacillus phage Gamma	Bacillus	Bacillus cereus	No	Bacillus cereus ATCC 14579	Firmicutes	Bacilli	Bacillales	Bacillaceae	Bacillus	No
NC011645.D	dsDNA	37456	linear	Caudovirales	Siphoviridae	NA	Tp21virus	Temperate-Confident	0.50482	0.546953046953047	0.042132767614274	1	0	Bacillus phage TP21-L	Bacillus	Bacillus cereus	No	Bacillus cereus ATCC 14579	Firmicutes	Bacilli	Bacillales	Bacillaceae	Bacillus.	Yes (Host GEM) + Yes (virushostdb)
NC016563.D	dsDNA	156897	linear	Caudovirales	Myoviridae	NA	Wphvirus	Virulent-Confident	0.505638	0.531068931068931	0.0254312857932888	0	0	Bacillus phage W.Ph.	Bacillus	Bacillus cereus	No	Bacillus cereus ATCC 14579	Firmicutes	Bacilli	Bacillales	Bacillaceae	Bacillus	No
NC017976.D	dsDNA	41164	linear	Caudovirales	Siphoviridae	NA	NA	Temperate-Not-Confident	0.470808	0.517282717282717	0.0464742499251965	0	0	Bacillus phage PBC1	Bacillus	Bacillus cereus	No	Bacillus cereus ATCC 14579	Firmicutes	Bacilli	Bacillales	Bacillaceae	Bacillus	No
NC018856.D	dsDNA	153962	circular	Caudovirales	Myoviridae	NA	Bastillevirus	Temperate-Not-Confident	0.494916	0.533366633366633	0.0384509415365646	0	0	Bacillus phage Bastille	Bacillus	Bacillus cereus	No	Bacillus cereus ATCC 14579	Firmicutes	Bacilli	Bacillales	Bacillaceae	Bacillus	No
NC018857.D	dsDNA	158305	circular	Caudovirales	Myoviridae	NA	Wphvirus	Virulent-Confident	0.516509	0.54065934065934	0.0241502163730537	0	0	Bacillus phage BPS13	Bacillus	Bacillus cereus	No	Bacillus cereus ATCC 14579	Firmicutes	Bacilli	Bacillales	Bacillaceae	Bacillus	No
NC018860.D	dsDNA	156176	circular	Caudovirales	Myoviridae	Spounavirinae	Tsarbombavirus	Virulent-Not-Confident	0.451046	0.503196803196803	0.0521505526553413	0	0	Bacillus phage BCP78	Bacillus	Bacillus cereus	No	Bacillus cereus ATCC 14579	Firmicutes	Bacilli	Bacillales	Bacillaceae	Bacillus	No
NC018863.D	dsDNA	162596	linear	Caudovirales	Myoviridae	NA	B4virus	Virulent-Confident	0.506475	0.531268731268731	0.0247936582587233	0	0	Bacillus phage B4	Bacillus	Bacillus cereus	No	Bacillus cereus ATCC 14579	Firmicutes	Bacilli	Bacillales	Bacillaceae	Bacillus	No
NC019515.D	dsDNA	93839	circular	Caudovirales	Myoviridae	NA	NA	Virulent-Not-Confident	0.471309	0.517982017982018	0.0466729398819533	0	0	Bacillus phage BCD7	Bacillus	Bacillus cereus	No	Bacillus cereus ATCC 14579	Firmicutes	Bacilli	Bacillales	Bacillaceae	Bacillus	No
NC020873.D	dsDNA	158621	linear	Caudovirales	Myoviridae	NA	NA	Virulent-Confident	0.544576	0.566333666333666	0.0217571826955956	0	0	Bacillus cereus bacteriophage vB_BceM_Bc431v3	Bacillus	Bacillus cereus	No	Bacillus cereus ATCC 14579	Firmicutes	Bacilli	Bacillales	Bacillaceae	Bacillus	No
NC023501.D	dsDNA	159590	linear	Caudovirales	Myoviridae	NA	Wphvirus	Virulent-Not-Confident	0.481498	0.528271728271728	0.0467739242527048	0	0	Bacillus phage BPS10C	Bacillus	Bacillus cereus	No	Bacillus cereus ATCC 14579	Firmicutes	Bacilli	Bacillales	Bacillaceae	Bacillus.	Yes (Host GEM)
NC024137.D	dsDNA	152778	linear	Caudovirales	Myoviridae	NA	NA	Virulent-Not-Confident	0.476401	0.500999000999001	0.0245981104687628	0	0	Bacillus phage Bcp1	Bacillus	Bacillus cereus	No	Bacillus cereus ATCC 14579	Firmicutes	Bacilli	Bacillales	Bacillaceae	Bacillus	No
NC025423.D	dsDNA	138658	linear	Caudovirales	Myoviridae	NA	Cp51virus	Virulent-Not-Confident	0.434357	0.502697302697303	0.0683402362241385	0	0	Bacillus phage CP-51	Bacillus	Bacillus cereus	No	Bacillus cereus ATCC 14579	Firmicutes	Bacilli	Bacillales	Bacillaceae	Bacillus	No
NC027352.D	dsDNA	159492	linear	Caudovirales	Myoviridae	NA	NA	Virulent-Confident	0.50195	0.561838161838162	0.0598886078055508	0	0	Bacillus phage JBP901	Bacillus	Bacillus cereus	No	Bacillus cereus ATCC 14579	Firmicutes	Bacilli	Bacillales	Bacillaceae	Bacillus	No
NC027355.D	dsDNA	159071	linear	Caudovirales	Myoviridae	NA	NA	Virulent-Confident	0.511857	0.545354645354645	0.0334974170086703	0	0	Bacillus phage BCP8-2	Bacillus	Bacillus cereus	No	Bacillus cereus ATCC 14579	Firmicutes	Bacilli	Bacillales	Bacillaceae	Bacillus	No
NC028789.D	dsDNA	18609	linear	Caudovirales	Podoviridae	Picovirinae	Phi29virus	Temperate-Not-Confident	0.483945	0.52017982017982	0.0362345066859976	0	0	Bacillus phage VMY22	Bacillus	Bacillus cereus	No	Bacillus cereus ATCC 14579	Firmicutes	Bacilli	Bacillales	Bacillaceae	Bacillus	No
NC028982.D	dsDNA	137918	circular	Caudovirales	Myoviridae	NA	Cp51virus	Temperate-Not-Confident	0.468279	0.511688311688312	0.0434097578801385	0	0	Bacillus phage JL	Bacillus	Bacillus cereus	No	Bacillus cereus ATCC 14579	Firmicutes	Bacilli	Bacillales	Bacillaceae	Bacillus	No
NC028983.D	dsDNA	138877	circular	Caudovirales	Myoviridae	NA	Cp51virus	Temperate-Not-Confident	0.492306	0.522377622377622	0.0300714235559294	0	0	Bacillus phage Shanette	Bacillus	Bacillus cereus	No	Bacillus cereus ATCC 14579	Firmicutes	Bacilli	Bacillales	Bacillaceae	Bacillus	No
NC029024.D	dsDNA	56505	circular	Caudovirales	Siphoviridae	NA	Cecivirus	Temperate-Confident	0.511138	0.542257742257742	0.0311201238320678	0	0	Bacillus phage 250	Bacillus	Bacillus cereus	No	Bacillus cereus ATCC 14579	Firmicutes	Bacilli	Bacillales	Bacillaceae	Bacillus	No
NC031032.D	dsDNA	24320	linear	Caudovirales	Podoviridae	Picovirinae	Phi29virus	Temperate-Not-Confident	0.481712	0.514785214785215	0.0330729855402205	0	0	Bacillus phage Stitch	Bacillus	Bacillus cereus	No	Bacillus cereus ATCC 14579	Firmicutes	Bacilli	Bacillales	Bacillaceae	Bacillus.	Yes (Host GEM) + Yes (virushostdb)
NC031055.D	dsDNA	43773	linear	Caudovirales	Siphoviridae	NA	NA	Virulent-Confident	0.543362	0.576023976023976	0.0326618840423554	2	0	Bacillus phage PfEFR-5	Bacillus	Bacillus cereus	No	Bacillus cereus ATCC 14579	Firmicutes	Bacilli	Bacillales	Bacillaceae	Bacillus	No
NC031056.D	dsDNA	157501	linear	Caudovirales	Myoviridae	NA	NA	Virulent-Confident	0.523273	0.572827172827173	0.0495537615398477	0	0	Bacillus phage Deep Blue	Bacillus	Bacillus cereus	No	Bacillus cereus ATCC 14579	Firmicutes	Bacilli	Bacillales	Bacillaceae	Bacillus	No
NC006557.D	dsDNA	41092	linear	Caudovirales	Siphoviridae	NA	NA	Temperate-Not-Confident	0.494896	0.592907092907093	0.0980110552377855	0	0	Bacillus phage BCJA1c	Bacillus	Bacillus clarkii	Yes	Bacillus aerophilus	Firmicutes	Bacilli	Bacillales	Bacillaceae	Bacillus.	No
NC030904.D	dsDNA	38975	linear	Caudovirales	Siphoviridae	NA	NA	Temperate-Confident	0.57022	0.598501498501498	0.0282813165847161	1	0	Bacillus phage vB_BhaS-171	Bacillus	Bacillus halmapalus	Yes	Bacillus aerophilus	Firmicutes	Bacilli	Bacillales	Bacillaceae	Bacillus.	No
NC022764.D	dsDNA	39874	linear	Caudovirales	Podoviridae	NA	NA	Temperate-Not-Confident	0.489871	0.523276723276723	0.0334057595676018	0	0	Bacillus phage Page	Bacillus	Bacillus megaterium	No	Bacillus megaterium DSM 319	Firmicutes	Bacilli	Bacillales	Bacillaceae	Bacillus.	No
NC022767.D	dsDNA	81656	linear	Caudovirales	Siphoviridae	NA	Slashvirus	Virulent-Not-Confident	0.470818	0.503496503496504	0.0326781762913006	1	0	Bacillus phage Staley	Bacillus	Bacillus megaterium	No	Bacillus megaterium DSM 319	Firmicutes	Bacilli	Bacillales	Bacillaceae	Bacillus.	No
NC022770.D	dsDNA	39844	linear	Caudovirales	Podoviridae	NA	NA	Temperate-Not-Confident	0.484286	0.528671328671328	0.0443848347797435	0	0	Bacillus phage Pony	Bacillus	Bacillus megaterium	No	Bacillus megaterium DSM 319	Firmicutes	Bacilli	Bacillales	Bacillaceae	Bacillus.	No
NC022774.D	dsDNA	80382	linear	Caudovirales	Siphoviridae	NA	Slashvirus	Temperate-Not-Confident	0.485022	0.512887112887113	0.0278655824733771	1	0	Bacillus phage Slash	Bacillus	Bacillus megaterium	No	Bacillus megaterium DSM 319	Firmicutes	Bacilli	Bacillales	Bacillaceae	Bacillus.	No
NC023719.D	dsDNA	497513	linear	Caudovirales	Myoviridae	NA	NA	Temperate-Confident	0.520197	0.544555444555444	0.0243589231456088	0	0	Bacillus phage G	Bacillus	Bacillus megaterium	No	Bacillus megaterium DSM 319	Firmicutes	Bacilli	Bacillales	Bacillaceae	Bacillus.	No
NC027366.D	dsDNA	164302	linear	Caudovirales	Myoviridae	NA	NA	Virulent-Not-Confident	0.472286	0.506293706293706	0.0340077965687176	0	0	Bacillus phage Mater	Bacillus	Bacillus megaterium	No	Bacillus megaterium DSM 319	Firmicutes	Bacilli	Bacillales	Bacillaceae	Bacillus.	No
NC027372.D	dsDNA	39639	linear	Caudovirales	Podoviridae	NA	NA	Virulent-Not-Confident	0.46541	0.51028971028971	0.044879254324163	0	0	Bacillus phage Pascal	Bacillus	Bacillus megaterium	No	Bacillus megaterium DSM 319	Firmicutes	Bacilli	Bacillales	Bacillaceae	Bacillus.	No
NC027374.D	dsDNA	161239	linear	Caudovirales	Myoviridae	NA	NA	Virulent-Not-Confident	0.489832	0.523676323676323	0.0338443688858495	0	0	Bacillus phage Moonbeam	Bacillus	Bacillus megaterium	No	Bacillus megaterium DSM 319	Firmicutes	Bacilli	Bacillales	Bacillaceae	Bacillus.	No
NC027394.D	dsDNA	40214	linear	Caudovirales	Podoviridae	NA	NA	Virulent-Not-Confident	0.482012	0.519380619380619	0.0373686617492831	0	0	Bacillus phage Pookie	Bacillus	Bacillus megaterium	No	Bacillus megaterium DSM 319	Firmicutes	Bacilli	Bacillales	Bacillaceae	Bacillus.	No
NC028777.D	dsDNA	80798	linear	Caudovirales	Siphoviridae	NA	Slashvirus	Temperate-Not-Confident	0.479111	0.514385614385614	0.0352743089039668	1	0	Bacillus phage Stills	Bacillus	Bacillus megaterium	No	Bacillus megaterium DSM 319	Firmicutes	Bacilli	Bacillales	Bacillaceae	Bacillus.	No
NC028782.D	dsDNA	40024	linear	Caudovirales	Podoviridae	NA	Pagevirus	Virulent-Not-Confident	0.478076	0.513686313686314	0.0356101781035741	0	0	Bacillus phage Pavlov	Bacillus	Bacillus megaterium	No	Bacillus megaterium DSM 319	Firmicutes	Bacilli	Bacillales	Bacillaceae	Bacillus.	No
NC028856.D	dsDNA	80148	linear	Caudovirales	Siphoviridae	NA	Slashvirus	Temperate-Not-Confident	0.49581	0.539860139860139	0.0440497895382709	1	0	Bacillus phage Stahl	Bacillus	Bacillus megaterium	No	Bacillus megaterium DSM 319	Firmicutes	Bacilli	Bacillales	Bacillaceae	Bacillus.	No
NC028926.D	dsDNA	40000	linear	Caudovirales	Podoviridae	NA	NA	Virulent-Not-Confident	0.471115	0.513086913086913	0.041971782579005	0	0	Bacillus phage Palmer	Bacillus	Bacillus megaterium	No	Bacillus megaterium DSM 319	Firmicutes	Bacilli	Bacillales	Bacillaceae	Bacillus.	No
NC030920.D	dsDNA	165868	linear	Caudovirales	Myoviridae	NA	NA	Temperate-Not-Confident	0.48216	0.507592407592408	0.0254323758565893	0	0	Bacillus phage Eldridge	Bacillus	Bacillus megaterium	No	Bacillus megaterium DSM 319	Firmicutes	Bacilli	Bacillales	Bacillaceae	Bacillus.	No
NC020081.D	dsDNA	149844	linear	Caudovirales	Myoviridae	NA	NA	Virulent-Confident	0.503591	0.551848151848152	0.0482567924030771	0	0	Bacillus phage phiAGATE	Bacillus	Bacillus pumilus	No	Bacillus pumilus SAFR-032	Firmicutes	Bacilli	Bacillales	Bacillaceae	Bacillus.	No
NC020477.D	dsDNA	49458	linear	Caudovirales	Siphoviridae	NA	Andromedavirus	Virulent-Not-Confident	0.495563	0.542357642357642	0.0467944267358256	0	0	Bacillus phage Eoghan	Bacillus	Bacillus pumilus	No	Bacillus pumilus SAFR-032	Firmicutes	Bacilli	Bacillales	Bacillaceae	Bacillus.	No
NC020478.D	dsDNA	49259	linear	Caudovirales	Siphoviridae	NA	Andromedavirus	Virulent-Confident	0.519887	0.538561438561438	0.0186744615336207	0	0	Bacillus phage Andromeda	Bacillus	Bacillus pumilus	No	Bacillus pumilus SAFR-032	Firmicutes	Bacilli	Bacillales	Bacillaceae	Bacillus.	No
NC020479.D	dsDNA	49425	linear	Caudovirales	Siphoviridae	NA	Andromedavirus	Virulent-Not-Confident	0.465519	0.503096903096903	0.0375780215792952	0	0	Bacillus phage Curly	Bacillus	Bacillus pumilus	No	Bacillus pumilus SAFR-032	Firmicutes	Bacilli	Bacillales	Bacillaceae	Bacillus.	No
NC020480.D	dsDNA	50161	linear	Caudovirales	Siphoviridae	NA	Andromedavirus	Temperate-Not-Confident	0.481141	0.523676323676324	0.0425349760414478	0	0	Bacillus phage Finn	Bacillus	Bacillus pumilus	No	Bacillus pumilus SAFR-032	Firmicutes	Bacilli	Bacillales	Bacillaceae	Bacillus.	No
NC022765.D	dsDNA	49836	linear	Caudovirales	Siphoviridae	NA	Andromedavirus	Temperate-Not-Confident	0.49516	0.514485514485514	0.0193254986727228	0	0	Bacillus phage Riggi	Bacillus	Bacillus pumilus	No	Bacillus pumilus SAFR-032	Firmicutes	Bacilli	Bacillales	Bacillaceae	Bacillus.	No
NC022766.D	dsDNA	49246	linear	Caudovirales	Siphoviridae	NA	Andromedavirus	Virulent-Not-Confident	0.469544	0.508091908091908	0.0385481507665199	0	0	Bacillus phage Glittering	Bacillus	Bacillus pumilus	No	Bacillus pumilus SAFR-032	Firmicutes	Bacilli	Bacillales	Bacillaceae	Bacillus.	No
NC022773.D	dsDNA	50354	linear	Caudovirales	Siphoviridae	NA	Andromedavirus	Virulent-Not-Confident	0.497348	0.545054945054945	0.0477067578385619	0	0	Bacillus phage Blastoid	Bacillus	Bacillus pumilus	No	Bacillus pumilus SAFR-032	Firmicutes	Bacilli	Bacillales	Bacillaceae	Bacillus.	No
NC029121.D	dsDNA	151417	circular	Caudovirales	Myoviridae	NA	NA	Virulent-Confident	0.553284	0.586913086913087	0.0336289120892474	0	0	Bacillus phage Bp8p-C	Bacillus	Bacillus pumilus	No	Bacillus pumilus SAFR-032	Firmicutes	Bacilli	Bacillales	Bacillaceae	Bacillus.	No
NC041858.D	Unknown	49492	linear	Caudovirales	Siphoviridae	NA	Andromedavirus	Virulent-Confident	0.518302	0.542157842157842	0.0238557031983669	0	0	Bacillus phage Taylor	Bacillus	Bacillus pumilus	No	Bacillus pumilus SAFR-032	Firmicutes	Bacilli	Bacillales	Bacillaceae	Bacillus.	No
NC002649.D	dsDNA	21129	linear	Caudovirales	Podoviridae	Picovirinae	Phi29virus	Virulent-Confident	0.566325	0.708291708291708	0.141966755316514	0	0	Bacillus phage GA-1	Bacillus	Bacillus sp.	Yes	Bacillus sp. JS	Firmicutes	Bacilli	Bacillales	Bacillaceae	Bacillus.	No
NC009737.D	dsDNA	35055	circular	Caudovirales	Myoviridae	NA	Svunavirus	Temperate-Confident	0.534841	0.579420579420579	0.0445797782936533	1	0	Bacillus virus 1	Bacillus	Bacillus sp.	Yes	Bacillus sp. JS	Firmicutes	Bacilli	Bacillales	Bacillaceae	Bacillus.	No
NC030925.D	dsDNA	138081	linear	Caudovirales	Myoviridae	NA	NA	Virulent-Confident	0.529219	0.57022977022977	0.0410112589448927	0	0	Bacillus phage Shbh1	Bacillus	Bacillus sp.	Yes	Bacillus sp. JS	Firmicutes	Bacilli	Bacillales	Bacillaceae	Bacillus.	No
NC041879.D	Unknown	58951	linear	Caudovirales	Siphoviridae	NA	NA	Temperate-Not-Confident	0.499299	0.552447552447552	0.0531487726629808	1	0	Bacillus phage Mgbh1	Bacillus	Bacillus sp.	Yes	Bacillus sp. JS	Firmicutes	Bacilli	Bacillales	Bacillaceae	Bacillus.	No
NC004166.D	dsDNA	44010	circular	Caudovirales	Siphoviridae	NA	NA	Temperate-Confident	0.547158	0.58991008991009	0.0427519777081876	0	0	Bacteriophage SPP1	Bacillus	Bacillus subtilis	No	Bacillus subtilis subsp. subtilis str. 168	Firmicutes	Bacilli	Bacillales	Bacillaceae	Bacillus.	Yes (virushostdb)
NC004167.D	dsDNA	39325	circular	Caudovirales	Siphoviridae	NA	NA	Temperate-Confident	0.515219	0.547152847152847	0.0319334992194045	1	0	Bacteriophage phi-105 DNA	Bacillus	Bacillus subtilis	No	Bacillus subtilis subsp. subtilis str. 168	Firmicutes	Bacilli	Bacillales	Bacillaceae	Bacillus.	Yes (virushostdb)
NC019487.D	dsDNA	143986	linear	Caudovirales	Myoviridae	Spounavirinae	NA	Virulent-Not-Confident	0.487957	0.53026973026973	0.0423127997081761	0	0	Bacillus phage SP10	Bacillus	Bacillus subtilis	No	Bacillus subtilis subsp. subtilis str. 168	Firmicutes	Bacilli	Bacillales	Bacillaceae	Bacillus.	Yes (Host GEM) + Yes (virushostdb)
NC001884.D	dsDNA	134416	linear	Caudovirales	Siphoviridae	NA	Spbetavirus	Temperate-Confident	0.54611	0.678221778221778	0.132112148386596	3	0	Bacillus phage SPBc2	Bacillus	Bacillus subtilis	No	Bacillus subtilis subsp. subtilis str. 168	Firmicutes	Bacilli	Bacillales	Bacillaceae	Bacillus.	No
NC004165.D	dsDNA	18630	linear	Caudovirales	Podoviridae	Picovirinae	Phi29virus	Virulent-Confident	0.526958	0.68951048951049	0.162552467668082	0	0	Bacillus phage B103	Bacillus	Bacillus subtilis	No	Bacillus subtilis subsp. subtilis str. 168	Firmicutes	Bacilli	Bacillales	Bacillaceae	Bacillus.	No
NC011048.D	dsDNA	19282	linear	Caudovirales	Podoviridae	Picovirinae	Phi29virus	Temperate-Not-Confident	0.463098	0.514485514485514	0.0513878967017446	0	0	Bacillus phage phi29	Bacillus	Bacillus subtilis	No	Bacillus subtilis subsp. subtilis str. 168	Firmicutes	Bacilli	Bacillales	Bacillaceae	Bacillus.	No
NC011421.D	dsDNA	132562	linear	Caudovirales	Myoviridae	Spounavirinae	Spo1virus	Virulent-Confident	0.506246	0.657442557442557	0.151196416712798	0	0	Bacillus phage SPO1	Bacillus	Bacillus subtilis	No	Bacillus subtilis subsp. subtilis str. 168	Firmicutes	Bacilli	Bacillales	Bacillaceae	Bacillus.	No
NC020883.D	dsDNA	50861	circular	Caudovirales	Siphoviridae	NA	NA	Virulent-Confident	0.503435	0.531868131868132	0.0284328468932103	0	0	Bacillus phage PM1 DNA	Bacillus	Bacillus subtilis	No	Bacillus subtilis subsp. subtilis str. 168	Firmicutes	Bacilli	Bacillales	Bacillaceae	Bacillus.	No
NC021856.D	dsDNA	155631	linear	Caudovirales	Myoviridae	NA	Nit1virus	Virulent-Confident	0.500302	0.538361638361638	0.0380596218474141	0	0	Bacillus phage phiNIT1 DNA	Bacillus	Bacillus subtilis	No	Bacillus subtilis subsp. subtilis str. 168	Firmicutes	Bacilli	Bacillales	Bacillaceae	Bacillus.	No
NC022761.D	dsDNA	146193	linear	Caudovirales	Myoviridae	Spounavirinae	Spo1virus	Virulent-Confident	0.558428	0.64005994005994	0.0816320279208431	0	0	Bacillus phage CampHawk	Bacillus	Bacillus subtilis	No	Bacillus subtilis subsp. subtilis str. 168	Firmicutes	Bacilli	Bacillales	Bacillaceae	Bacillus.	No
NC022771.D	dsDNA	156648	linear	Caudovirales	Myoviridae	NA	Nit1virus	Virulent-Not-Confident	0.487305	0.523176823176823	0.0358715711732554	0	0	Bacillus phage Grass	Bacillus	Bacillus subtilis	No	Bacillus subtilis subsp. subtilis str. 168	Firmicutes	Bacilli	Bacillales	Bacillaceae	Bacillus.	No
NC030903.D	dsDNA	152069	linear	Caudovirales	Myoviridae	NA	Nit1virus	Temperate-Confident	0.535043	0.562537462537462	0.0274940127289691	0	0	Bacillus phage SPG24	Bacillus	Bacillus subtilis	No	Bacillus subtilis subsp. subtilis str. 168	Firmicutes	Bacilli	Bacillales	Bacillaceae	Bacillus.	No
NC031039.D	dsDNA	251042	linear	Caudovirales	Myoviridae	NA	NA	Virulent-Not-Confident	0.48505	0.53066933066933	0.0456193441277602	0	0	Bacillus phage AR9	Bacillus	Bacillus subtilis	No	Bacillus subtilis subsp. subtilis str. 168	Firmicutes	Bacilli	Bacillales	Bacillaceae	Bacillus.	No
NC031245.D	dsDNA	221908	linear	Caudovirales	Myoviridae	NA	NA	Temperate-Not-Confident	0.496566	0.531968031968032	0.035402336492802	0	0	Bacillus phage SP-15	Bacillus	Bacillus subtilis	No	Bacillus subtilis subsp. subtilis str. 168	Firmicutes	Bacilli	Bacillales	Bacillaceae	Bacillus.	No
NC042133.D	Unknown	146698	linear	Caudovirales	Herelleviridae	Bastillevirinae	NA	Virulent-Not-Confident	0.466542	0.512787212787213	0.0462452226736889	0	0	Bacillus phage SIOphi	Bacillus	Bacillus subtilis	No	Bacillus subtilis subsp. subtilis str. 168	Firmicutes	Bacilli	Bacillales	Bacillaceae	Bacillus.	No
NC005258.D	dsDNA	14935	linear	NA	Tectiviridae	NA	Betatectivirus	Temperate-Confident	0.504727	0.664235764235764	0.159509210331099	0	0	Bacillus phage Bam35c	Bacillus	Bacillus thuringiensis	No	[Bacillus thuringiensis] serovar konkukian str. 97-27	Firmicutes	Bacilli	Bacillales	Bacillaceae	Bacillus	No
NC006945.D	dsDNA	14844	linear	NA	Tectiviridae	NA	Betatectivirus	Temperate-Confident	0.513207	0.667932067932068	0.154724583266427	0	0	Bacillus phage GIL16c	Bacillus	Bacillus thuringiensis	No	[Bacillus thuringiensis] serovar konkukian str. 97-27	Firmicutes	Bacilli	Bacillales	Bacillaceae	Bacillus	No
NC009760.D	dsDNA	218948	linear	Caudovirales	Myoviridae	NA	NA	Temperate-Not-Confident	0.456982	0.515384615384615	0.0584023157396821	0	0	Bacillus phage 0305phi8-36	Bacillus	Bacillus thuringiensis	No	[Bacillus thuringiensis] serovar konkukian str. 97-27	Firmicutes	Bacilli	Bacillales	Bacillaceae	Bacillus	No
NC011167.D	dsDNA	53104	circular	Caudovirales	Siphoviridae	NA	Cecivirus	Virulent-Not-Confident	0.47008	0.518881118881119	0.048800627891454	0	0	Bacillus phage IEBH	Bacillus	Bacillus thuringiensis	No	[Bacillus thuringiensis] serovar konkukian str. 97-27	Firmicutes	Bacilli	Bacillales	Bacillaceae	Bacillus	No
NC018085.D	dsDNA	41992	linear	Caudovirales	Siphoviridae	NA	NA	Temperate-Confident	0.527182	0.577122877122877	0.0499412801714216	3	0	Bacillus phage BtCS33	Bacillus	Bacillus thuringiensis	No	[Bacillus thuringiensis] serovar konkukian str. 97-27	Firmicutes	Bacilli	Bacillales	Bacillaceae	Bacillus	No
NC019502.D	dsDNA	44401	linear	Caudovirales	Siphoviridae	NA	NA	Temperate-Confident	0.594923	0.642757242757242	0.0478344285830071	2	0	Bacillus phage phIS3501	Bacillus	Bacillus thuringiensis	No	[Bacillus thuringiensis] serovar konkukian str. 97-27	Firmicutes	Bacilli	Bacillales	Bacillaceae	Bacillus	No
NC019912.D	dsDNA	36932	linear	Caudovirales	Siphoviridae	NA	Tp21virus	Temperate-Confident	0.518274	0.555344655344655	0.0370707301867212	1	0	Bacillus phage vB_BtS_BMBtp2	Bacillus	Bacillus thuringiensis	No	[Bacillus thuringiensis] serovar konkukian str. 97-27	Firmicutes	Bacilli	Bacillales	Bacillaceae	Bacillus	No
NC022088.D	dsDNA	163019	linear	Caudovirales	Myoviridae	NA	B4virus	Virulent-Confident	0.506212	0.552247752247752	0.0460355346546422	0	0	Bacillus phage Troll	Bacillus	Bacillus thuringiensis	No	[Bacillus thuringiensis] serovar konkukian str. 97-27	Firmicutes	Bacilli	Bacillales	Bacillaceae	Bacillus.	Yes (Host)
NC022763.D	dsDNA	164297	linear	Caudovirales	Myoviridae	NA	B4virus	Virulent-Confident	0.501123	0.55054945054945	0.0494266057511161	0	0	Bacillus phage Spock	Bacillus	Bacillus thuringiensis	No	[Bacillus thuringiensis] serovar konkukian str. 97-27	Firmicutes	Bacilli	Bacillales	Bacillaceae	Bacillus	No
NC022769.D	dsDNA	165238	linear	Caudovirales	Myoviridae	NA	B4virus	Virulent-Not-Confident	0.479154	0.528571428571428	0.049417630885161	0	0	Bacillus phage BigBertha	Bacillus	Bacillus thuringiensis	No	[Bacillus thuringiensis] serovar konkukian str. 97-27	Firmicutes	Bacilli	Bacillales	Bacillaceae	Bacillus	No
NC023599.D	dsDNA	38772	linear	Caudovirales	Siphoviridae	NA	NA	Temperate-Confident	0.521917	0.54985014985015	0.027933150916448	1	0	Bacillus phage phiCM3	Bacillus	Bacillus thuringiensis	No	[Bacillus thuringiensis] serovar konkukian str. 97-27	Firmicutes	Bacilli	Bacillales	Bacillaceae	Bacillus	No
NC024216.D	dsDNA	160541	linear	Caudovirales	Myoviridae	NA	Bastillevirus	Virulent-Not-Confident	0.47403	0.518681318681319	0.044651358903013	0	0	Bacillus phage CAM003	Bacillus	Bacillus thuringiensis	No	[Bacillus thuringiensis] serovar konkukian str. 97-27	Firmicutes	Bacilli	Bacillales	Bacillaceae	Bacillus	No
NC024792.D	dsDNA	160281	linear	Caudovirales	Myoviridae	NA	NA	Virulent-Not-Confident	0.461857	0.50979020979021	0.0479336600331041	0	0	Bacillus phage Bobb	Bacillus	Bacillus thuringiensis	No	[Bacillus thuringiensis] serovar konkukian str. 97-27	Firmicutes	Bacilli	Bacillales	Bacillaceae	Bacillus	No
NC025424.D	dsDNA	45648	linear	Caudovirales	Siphoviridae	NA	NA	Temperate-Confident	0.576541	0.604695304695304	0.0281539916564899	1	0	Bacillus phage Waukesha92	Bacillus	Bacillus thuringiensis	No	[Bacillus thuringiensis] serovar konkukian str. 97-27	Firmicutes	Bacilli	Bacillales	Bacillaceae	Bacillus	No
NC028748.D	dsDNA	51366	linear	Caudovirales	Siphoviridae	NA	NA	Temperate-Not-Confident	0.499508	0.53996003996004	0.0404516600545879	2	0	Bacillus phage vB_BtS_BMBtp3	Bacillus	Bacillus thuringiensis	No	[Bacillus thuringiensis] serovar konkukian str. 97-27	Firmicutes	Bacilli	Bacillales	Bacillaceae	Bacillus	No
NC028886.D	dsDNA	38663	linear	Caudovirales	Siphoviridae	NA	NA	Temperate-Confident	0.512438	0.559140859140859	0.0467033412220364	1	0	Bacillus phage phi4B1	Bacillus	Bacillus thuringiensis	No	[Bacillus thuringiensis] serovar konkukian str. 97-27	Firmicutes	Bacilli	Bacillales	Bacillaceae	Bacillus	No
NC028887.D	dsDNA	167431	linear	Caudovirales	Myoviridae	NA	B4virus	Virulent-Not-Confident	0.473641	0.516483516483517	0.0428420167461213	0	0	Bacillus phage AvesoBmore	Bacillus	Bacillus thuringiensis	No	[Bacillus thuringiensis] serovar konkukian str. 97-27	Firmicutes	Bacilli	Bacillales	Bacillaceae	Bacillus	No
NC028890.D	dsDNA	162486	linear	Caudovirales	Myoviridae	Spounavirinae	Tsarbombavirus	Virulent-Confident	0.505796	0.555744255744255	0.0499479409034157	0	0	Bacillus phage TsarBomba	Bacillus	Bacillus thuringiensis	No	[Bacillus thuringiensis] serovar konkukian str. 97-27	Firmicutes	Bacilli	Bacillales	Bacillaceae	Bacillus	No
NC028944.D	dsDNA	162252	linear	Caudovirales	Myoviridae	NA	Wphvirus	Temperate-Not-Confident	0.476976	0.511088911088911	0.034113279658082	0	0	Bacillus phage Eyuki	Bacillus	Bacillus thuringiensis	No	[Bacillus thuringiensis] serovar konkukian str. 97-27	Firmicutes	Bacilli	Bacillales	Bacillaceae	Bacillus	No
NC029008.D	dsDNA	41486	circular	Caudovirales	Siphoviridae	NA	NA	Temperate-Confident	0.560245	0.586513486513486	0.026268851101721	1	0	Bacillus phage phi4J1	Bacillus	Bacillus thuringiensis	No	[Bacillus thuringiensis] serovar konkukian str. 97-27	Firmicutes	Bacilli	Bacillales	Bacillaceae	Bacillus	No
NC031006.D	dsDNA	161552	linear	Caudovirales	Myoviridae	NA	Wphvirus	Virulent-Not-Confident	0.481265	0.538561438561439	0.057296285410359	0	0	Bacillus phage DIGNKC	Bacillus	Bacillus thuringiensis	No	[Bacillus thuringiensis] serovar konkukian str. 97-27	Firmicutes	Bacilli	Bacillales	Bacillaceae	Bacillus	No
NC031012.D	dsDNA	162151	linear	Caudovirales	Myoviridae	NA	Wphvirus	Virulent-Confident	0.511154	0.539560439560439	0.0284065094293321	0	0	Bacillus phage Kida	Bacillus	Bacillus thuringiensis	No	[Bacillus thuringiensis] serovar konkukian str. 97-27	Firmicutes	Bacilli	Bacillales	Bacillaceae	Bacillus	No
NC031015.D	dsDNA	26504	linear	Caudovirales	Podoviridae	Picovirinae	Phi29virus	Virulent-Confident	0.512711	0.54975024975025	0.0370396077296143	0	0	Bacillus phage Claudi	Bacillus	Bacillus thuringiensis	No	[Bacillus thuringiensis] serovar konkukian str. 97-27	Firmicutes	Bacilli	Bacillales	Bacillaceae	Bacillus	No
NC031024.D	dsDNA	162308	linear	Caudovirales	Myoviridae	NA	Wphvirus	Virulent-Not-Confident	0.475748	0.535264735264735	0.0595163922360748	0	0	Bacillus phage Belinda	Bacillus	Bacillus thuringiensis	No	[Bacillus thuringiensis] serovar konkukian str. 97-27	Firmicutes	Bacilli	Bacillales	Bacillaceae	Bacillus	No
NC031027.D	dsDNA	162359	linear	Caudovirales	Myoviridae	NA	Wphvirus	Virulent-Confident	0.547683	0.577122877122877	0.0294401298628525	0	0	Bacillus phage SageFayge	Bacillus	Bacillus thuringiensis	No	[Bacillus thuringiensis] serovar konkukian str. 97-27	Firmicutes	Bacilli	Bacillales	Bacillaceae	Bacillus	No
NC031034.D	dsDNA	161140	linear	Caudovirales	Myoviridae	NA	Wphvirus	Temperate-Not-Confident	0.457595	0.501798201798202	0.0442027055354802	0	0	Bacillus phage SalinJah	Bacillus	Bacillus thuringiensis	No	[Bacillus thuringiensis] serovar konkukian str. 97-27	Firmicutes	Bacilli	Bacillales	Bacillaceae	Bacillus	No
NC031037.D	dsDNA	163041	linear	Caudovirales	Myoviridae	NA	Wphvirus	Virulent-Not-Confident	0.498095	0.532967032967033	0.0348721472042096	0	0	Bacillus phage Nigalana	Bacillus	Bacillus thuringiensis	No	[Bacillus thuringiensis] serovar konkukian str. 97-27	Firmicutes	Bacilli	Bacillales	Bacillaceae	Bacillus	No
NC031049.D	dsDNA	161929	linear	Caudovirales	Myoviridae	NA	Wphvirus	Virulent-Confident	0.523821	0.57042957042957	0.0466081522336763	0	0	Bacillus phage NotTheCreek	Bacillus	Bacillus thuringiensis	No	[Bacillus thuringiensis] serovar konkukian str. 97-27	Firmicutes	Bacilli	Bacillales	Bacillaceae	Bacillus	No
NC031054.D	dsDNA	162415	linear	Caudovirales	Myoviridae	NA	Wphvirus	Virulent-Confident	0.51674	0.541658341658341	0.0249185731186588	0	0	Bacillus phage DirtyBetty	Bacillus	Bacillus thuringiensis	No	[Bacillus thuringiensis] serovar konkukian str. 97-27	Firmicutes	Bacilli	Bacillales	Bacillaceae	Bacillus	No
NC031070.D	dsDNA	162375	linear	Caudovirales	Myoviridae	NA	Wphvirus	Virulent-Confident	0.519543	0.538961038961039	0.0194185169015869	0	0	Bacillus phage Nemo	Bacillus	Bacillus thuringiensis	No	[Bacillus thuringiensis] serovar konkukian str. 97-27	Firmicutes	Bacilli	Bacillales	Bacillaceae	Bacillus	No
NC031100.D	dsDNA	164443	linear	Caudovirales	Myoviridae	NA	B4virus	Virulent-Not-Confident	0.493035	0.548351648351648	0.0553170587255945	0	0	Bacillus phage Phrodo	Bacillus	Bacillus thuringiensis	No	[Bacillus thuringiensis] serovar konkukian str. 97-27	Firmicutes	Bacilli	Bacillales	Bacillaceae	Bacillus	No
NC031116.D	dsDNA	163345	linear	Caudovirales	Myoviridae	NA	Wphvirus	Virulent-Not-Confident	0.496026	0.542957042957043	0.0469311961020822	0	0	Bacillus phage Zuko	Bacillus	Bacillus thuringiensis	No	[Bacillus thuringiensis] serovar konkukian str. 97-27	Firmicutes	Bacilli	Bacillales	Bacillaceae	Bacillus	No
NC031121.D	dsDNA	25908	linear	Caudovirales	Podoviridae	Picovirinae	Phi29virus	Virulent-Not-Confident	0.465591	0.505794205794206	0.0402036364718807	0	0	Bacillus phage Aurora	Bacillus	Bacillus thuringiensis	No	[Bacillus thuringiensis] serovar konkukian str. 97-27	Firmicutes	Bacilli	Bacillales	Bacillaceae	Bacillus	No
NC024205.D	dsDNA	159837	linear	Caudovirales	Myoviridae	NA	Bastillevirus	Virulent-Not-Confident	0.46872	0.529270729270729	0.0605507792946551	0	0	Bacillus phage Hoody T	Bacillus	Bacillus thuringiensis	No	Bacillus thuringiensis str. Al Hakam	Firmicutes	Bacilli	Bacillales	Bacillaceae	Bacillus.	Yes (Host GEM) + Yes (virushostdb)
NC024207.D	dsDNA	159656	linear	Caudovirales	Myoviridae	NA	Bastillevirus	Temperate-Not-Confident	0.478684	0.516583416583416	0.0378990369372699	0	0	Bacillus phage Evoli	Bacillus	Bacillus thuringiensis	No	Bacillus thuringiensis str. Al Hakam	Firmicutes	Bacilli	Bacillales	Bacillaceae	Bacillus.	Yes (Host GEM) + Yes (virushostdb)
NC024211.D	dsDNA	158750	linear	Caudovirales	Myoviridae	NA	Wphvirus	Virulent-Confident	0.534372	0.558041958041958	0.0236697423752953	0	0	Bacillus phage Megatron	Bacillus	Bacillus thuringiensis	No	Bacillus thuringiensis str. Al Hakam	Firmicutes	Bacilli	Bacillales	Bacillaceae	Bacillus.	Yes (Host GEM) + Yes (virushostdb)
NC024213.D	dsDNA	158100	linear	Caudovirales	Myoviridae	NA	Wphvirus	Virulent-Not-Confident	0.49361	0.53986013986014	0.0462503777691893	0	0	Bacillus phage Hakuna	Bacillus	Bacillus thuringiensis	No	Bacillus thuringiensis str. Al Hakam	Firmicutes	Bacilli	Bacillales	Bacillaceae	Bacillus.	Yes (Host GEM) + Yes (virushostdb)
NC024788.D	dsDNA	162816	linear	Caudovirales	Myoviridae	NA	B4virus	Virulent-Confident	0.516963	0.55074925074925	0.0337861619292325	0	0	Bacillus phage Riley	Bacillus	Bacillus thuringiensis	No	Bacillus thuringiensis str. Al Hakam	Firmicutes	Bacilli	Bacillales	Bacillaceae	Bacillus.	Yes (Host GEM) + Yes (virushostdb)
NC021336.D	dsDNA	27190	linear	Caudovirales	Podoviridae	Picovirinae	Phi29virus	Virulent-Not-Confident	0.477254	0.518081918081918	0.0408280680103845	0	0	Bacillus phage MG-B1	Bacillus	Bacillus weihenstephanensis	Yes	Bacillus aerophilus	Firmicutes	Bacilli	Bacillales	Bacillaceae	Bacillus.	No
NC011222.D	dsDNA	44929	linear	Caudovirales	Siphoviridae	NA	NA	Virulent-Not-Confident	0.493799	0.52937062937063	0.035571699717477	0	0	Bacteroides phage B40-8	Bacteroides	Bacteroides fragilis	No	Bacteroides fragilis YCH46	Bacteroidetes	Bacteroidia	Bacteroidales	Bacteroidaceae	Bacteroides.	No
NC016770.D	dsDNA	47159	circular	Caudovirales	Siphoviridae	NA	NA	Temperate-Not-Confident	0.464507	0.503996003996004	0.039488981770334	0	0	Bacteroides phage B124-14	Bacteroides	Bacteroides fragilis	No	Bacteroides fragilis YCH46	Bacteroidetes	Bacteroidia	Bacteroidales	Bacteroidaceae	Bacteroides.	No
NC002643.D	ssDNA	4594	circular	NA	Microviridae	Gokushovirinae	Bdellomicrovirus	Virulent-Not-Confident	0.478811	0.527972027972028	0.0491607073184249	0	0	Bdellovibrio phage phiMH2K	Bdellovibrio	Bdellovibrio bacteriovorus	No	Bdellovibrio bacteriovorus HD100	Proteobacteria	Oligoflexia	Bdellovibrionales	Bdellovibrionaceae	Bdellovibrio.	No
NC015721.D	dsDNA	23931	linear	Caudovirales	Myoviridae	NA	NA	Virulent-Confident	0.560503	0.587612387612387	0.0271095814474897	0	0	Bdellovibrio phage phi1402	Bdellovibrio	Bdellovibrio bacteriovorus	No	Bdellovibrio bacteriovorus HD100	Proteobacteria	Oligoflexia	Bdellovibrionales	Bdellovibrionaceae	Bdellovibrio.	No
NC019525.D	dsDNA	45354	linear	Caudovirales	Myoviridae	NA	NA	Virulent-Not-Confident	0.474409	0.523476523476523	0.0490675736434066	0	0	Bdellovibrio phage phi1422	Bdellovibrio	Bdellovibrio bacteriovorus	No	Bdellovibrio bacteriovorus HD100	Proteobacteria	Oligoflexia	Bdellovibrionales	Bdellovibrionaceae	Bdellovibrio.	No
NC005357.D	dsDNA	42493	linear	Caudovirales	Podoviridae	NA	NA	Temperate-Confident	0.631165	0.781218781218781	0.150054251057856	1	0	Bordetella phage BPP-1	Bordetella	Bordetella bronchiseptica	No	Bordetella bronchiseptica RB50	Proteobacteria	Betaproteobacteria	Burkholderiales	Alcaligenaceae	Bordetella.	No
NC022980.D	dsDNA	45798	linear	Caudovirales	Myoviridae	NA	Abouovirus	Temperate-Confident	0.585821	0.619080919080919	0.0332602159551442	1	0	Brevibacillus phage Davies	Brevibacillus	Brevibacillus laterosporus	No	Brevibacillus laterosporus LMG 15441	Firmicutes	Bacilli	Bacillales	Paenibacillaceae	Brevibacillus.	No
NC028749.D	dsDNA	134270	linear	Caudovirales	Siphoviridae	NA	NA	Temperate-Not-Confident	0.498752	0.534165834165834	0.0354142370697873	2	0	Brevibacillus phage Sundance	Brevibacillus	Brevibacillus laterosporus	No	Brevibacillus laterosporus LMG 15441	Firmicutes	Bacilli	Bacillales	Paenibacillaceae	Brevibacillus.	No
NC028805.D	dsDNA	126341	linear	Caudovirales	Siphoviridae	NA	Jenstvirus	Temperate-Confident	0.5604	0.595404595404595	0.0350046554139671	1	0	Brevibacillus phage Jenst	Brevibacillus	Brevibacillus laterosporus	No	Brevibacillus laterosporus LMG 15441	Firmicutes	Bacilli	Bacillales	Paenibacillaceae	Brevibacillus.	No
NC028969.D	dsDNA	52955	linear	Caudovirales	Myoviridae	NA	NA	Temperate-Not-Confident	0.487117	0.523476523476523	0.0363596108620714	1	0	Brevibacillus phage Osiris	Brevibacillus	Brevibacillus laterosporus	No	Brevibacillus laterosporus LMG 15441	Firmicutes	Bacilli	Bacillales	Paenibacillaceae	Brevibacillus.	No
NC029029.D	dsDNA	45552	linear	Caudovirales	Myoviridae	NA	Abouovirus	Temperate-Confident	0.587657	0.618981018981019	0.0313239874534421	1	0	Brevibacillus phage Abouo	Brevibacillus	Brevibacillus laterosporus	No	Brevibacillus laterosporus LMG 15441	Firmicutes	Bacilli	Bacillales	Paenibacillaceae	Brevibacillus.	No
NC029104.D	dsDNA	54312	linear	Caudovirales	Myoviridae	NA	Jimmervirus	Temperate-Not-Confident	0.486525	0.522977022977023	0.0364517503003471	1	0	Brevibacillus phage Jimmer1	Brevibacillus	Brevibacillus laterosporus	No	Brevibacillus laterosporus LMG 15441	Firmicutes	Bacilli	Bacillales	Paenibacillaceae	Brevibacillus.	No
NC041976.D	Unknown	54312	linear	Caudovirales	Myoviridae	NA	Jimmervirus	Temperate-Not-Confident	0.486348	0.517182817182817	0.0308346440947447	1	0	Brevibacillus phage Jimmer2	Brevibacillus	Brevibacillus laterosporus	No	Brevibacillus laterosporus LMG 15441	Firmicutes	Bacilli	Bacillales	Paenibacillaceae	Brevibacillus.	No
NC009799.D	dsDNA	42972	linear	Caudovirales	Siphoviridae	NA	NA	Virulent-Confident	0.507177	0.532467532467532	0.0252904929018281	0	0	Corynebacterium phage BFK20.	Corynebacterium	Brevibacterium flavum	No	Corynebacterium ammoniagenes DSM 20306	Actinobacteria	Actinobacteria	Corynebacteriales	Corynebacteriaceae	Corynebacterium.	Yes (Line)
NC015252.D	dsDNA	36953	linear	Caudovirales	Siphoviridae	NA	NA	Temperate-Confident	0.592016	0.629470529470529	0.0374546186176753	1	0	Brochothrix phage NF5	Brochothrix	Brochothrix thermosphacta	No	Brochothrix thermosphacta	Firmicutes	Bacilli	Bacillales	Listeriaceae	Brochothrix.	No
NC015253.D	dsDNA	127065	linear	Caudovirales	Myoviridae	Spounavirinae	NA	Virulent-Not-Confident	0.495281	0.531768231768232	0.036487629213102	0	0	Brochothrix phage A9	Brochothrix	Brochothrix thermosphacta	No	Brochothrix thermosphacta	Firmicutes	Bacilli	Bacillales	Listeriaceae	Brochothrix.	No
NC015254.D	dsDNA	41518	linear	Caudovirales	Siphoviridae	NA	NA	Temperate-Not-Confident	0.459417	0.515184815184815	0.0557674654517961	1	0	Brochothrix phage BL3	Brochothrix	Brochothrix thermosphacta	No	Brochothrix thermosphacta	Firmicutes	Bacilli	Bacillales	Listeriaceae	Brochothrix.	No
NC019446.D	dsDNA	41148	circular	Caudovirales	Podoviridae	NA	Prtbvirus	Temperate-Not-Confident	0.494174	0.551148851148851	0.0569752768072351	0	0	Brucella phage Tb	Brucella	Brucella abortus	No	Brucella abortus bv. 1 str. 9-941	Proteobacteria	Alphaproteobacteria	Rhizobiales	Brucellaceae	Brucella.	No
NC031264.D	dsDNA	46877	linear	Caudovirales	Siphoviridae	NA	NA	Temperate-Confident	0.530782	0.585614385614385	0.0548325268760158	1	0	Brucella phage BiPBO1	Brucella	Brucella inopinata	Yes	Brucella abortus bv. 1 str. 9-941	Proteobacteria	Alphaproteobacteria	Rhizobiales	Brucellaceae	Brucella.	No
NC019447.D	dsDNA	38253	circular	Caudovirales	Podoviridae	NA	Prtbvirus	Temperate-Not-Confident	0.495979	0.547752247752247	0.0517728245100459	0	0	Brucella phage Pr	Brucella	Brucella melitensis	No	Brucella melitensis bv. 1 str. 16M	Proteobacteria	Alphaproteobacteria	Rhizobiales	Brucellaceae	Brucella.	No
NC009015.D	dsDNA	72415	linear	Caudovirales	Myoviridae	NA	NA	Virulent-Not-Confident	0.483894	0.525674325674325	0.0417800643075831	0	0	Burkholderia ambifaria phage BcepF1	Burkholderia	Burkholderia ambifaria	No	Burkholderia ambifaria MC40-6	Proteobacteria	Betaproteobacteria	Burkholderiales	Burkholderiaceae	Burkholderia	No
NC015266.D	dsDNA	40555	linear	Caudovirales	Myoviridae	Peduovirinae	P2virus	Temperate-Not-Confident	0.490323	0.528871128871129	0.03854815076652	1	0	Burkholderia phage KL3	Burkholderia	Burkholderia ambifaria	No	Burkholderia ambifaria MC40-6	Proteobacteria	Betaproteobacteria	Burkholderiales	Burkholderiaceae	Burkholderia	No
NC005882.D	dsDNA	36748	linear	Caudovirales	Myoviridae	NA	NA	Temperate-Confident	0.538957	0.662337662337662	0.123381004882152	0	0	Burkholderia cenocepacia phage BcepMu	Burkholderia	Burkholderia cenocepacia	No	Burkholderia cenocepacia J2315	Proteobacteria	Betaproteobacteria	Burkholderiales	Burkholderiaceae	Burkholderia	Yes (virushostdb)
NC005886.D	dsDNA	47399	linear	Caudovirales	Myoviridae	NA	NA	Virulent-Confident	0.53278	0.695704295704296	0.162924781683274	0	0	Burkholderia cenocepacia phage BcepB1A	Burkholderia	Burkholderia cenocepacia	No	Burkholderia cenocepacia J2315	Proteobacteria	Betaproteobacteria	Burkholderiales	Burkholderiaceae	Burkholderia	Yes (virushostdb)
NC005263.D	dsDNA	48177	linear	Caudovirales	Myoviridae	NA	NA	Virulent-Confident	0.697849	0.78981018981019	0.0919614047597767	0	0	Burkholderia phage Bcep1	Burkholderia	Burkholderia cenocepacia	No	Burkholderia cenocepacia J2315	Proteobacteria	Betaproteobacteria	Burkholderiales	Burkholderiaceae	Burkholderia	No
NC009604.D	dsDNA	47382	linear	Caudovirales	Myoviridae	NA	NA	Virulent-Confident	0.612703	0.696203796203796	0.0835007216066667	0	0	Burkholderia phage BcepNY3	Burkholderia	Burkholderia cenocepacia	No	Burkholderia cenocepacia J2315	Proteobacteria	Betaproteobacteria	Burkholderiales	Burkholderiaceae	Burkholderia	No
NC011216.D	dsDNA	37635	linear	Caudovirales	Myoviridae	NA	NA	Temperate-Not-Confident	0.473049	0.524375624375624	0.0513262520827854	0	0	Burkholderia phage KS10	Burkholderia	Burkholderia cenocepacia	No	Burkholderia cenocepacia J2315	Proteobacteria	Betaproteobacteria	Burkholderiales	Burkholderiaceae	Burkholderia	No
NC012743.D	dsDNA	62715	linear	Caudovirales	Podoviridae	NA	NA	Temperate-Confident	0.50656	0.526473526473526	0.0199133085417594	1	0	Burkholderia phage BcepIL02	Burkholderia	Burkholderia cenocepacia	No	Burkholderia cenocepacia J2315	Proteobacteria	Betaproteobacteria	Burkholderiales	Burkholderiaceae	Burkholderia	No
NC015265.D	dsDNA	37236	linear	Caudovirales	Myoviridae	Peduovirinae	P2virus	Temperate-Confident	0.522953	0.546553446553446	0.0236005396563381	1	0	Burkholderia phage KS5	Burkholderia	Burkholderia cenocepacia	No	Burkholderia cenocepacia J2315	Proteobacteria	Betaproteobacteria	Burkholderiales	Burkholderiaceae	Burkholderia	No
NC015273.D	dsDNA	32317	circular	Caudovirales	Myoviridae	Peduovirinae	P2virus	Temperate-Not-Confident	0.450164	0.505694305694306	0.0555298399378489	0	0	Burkholderia phage KS14	Burkholderia	Burkholderia cenocepacia	No	Burkholderia cenocepacia J2315	Proteobacteria	Betaproteobacteria	Burkholderiales	Burkholderiaceae	Burkholderia	No
NC018278.D	dsDNA	42832	linear	Caudovirales	Siphoviridae	NA	Septima3virus	Temperate-Not-Confident	0.495092	0.518981018981019	0.0238891477429015	0	0	Burkholderia phage KL1	Burkholderia	Burkholderia cenocepacia	No	Burkholderia cenocepacia J2315	Proteobacteria	Betaproteobacteria	Burkholderiales	Burkholderiaceae	Burkholderia	No
NC018283.D	dsDNA	58065	linear	Caudovirales	Siphoviridae	NA	NA	Temperate-Confident	0.511171	0.54035964035964	0.0291881962786458	1	0	Burkholderia phage AH2	Burkholderia	Burkholderia cenocepacia	No	Burkholderia cenocepacia J2315	Proteobacteria	Betaproteobacteria	Burkholderiales	Burkholderiaceae	Burkholderia	No
NC019917.D	dsDNA	62952	linear	Caudovirales	Podoviridae	NA	NA	Temperate-Not-Confident	0.496651	0.532867132867133	0.0362165993831945	1	0	Burkholderia phage BcepMigl	Burkholderia	Burkholderia cenocepacia	No	Burkholderia cenocepacia J2315	Proteobacteria	Betaproteobacteria	Burkholderiales	Burkholderiaceae	Burkholderia	No
NC022916.D	dsDNA	41604	linear	Caudovirales	Podoviridae	Autographivirinae	NA	Virulent-Confident	0.521681	0.556643356643356	0.034962814892334	0	0	Burkholderia phage JG068	Burkholderia	Burkholderia cenocepacia	No	Burkholderia cenocepacia J2315	Proteobacteria	Betaproteobacteria	Burkholderiales	Burkholderiaceae	Burkholderia	No
NC005262.D	dsDNA	63882	linear	Caudovirales	Podoviridae	NA	NA	Virulent-Not-Confident	0.465995	0.502897102897103	0.0369020866500339	1	0	Burkholderia cepacia phage Bcep22	Burkholderia	Burkholderia cepacia	No	Burkholderia cepacia GG4	Proteobacteria	Betaproteobacteria	Burkholderiales	Burkholderiaceae	Burkholderia	Yes (virushostdb)
NC004333.D	dsDNA	48247	linear	Caudovirales	Myoviridae	NA	NA	Virulent-Confident	0.654362	0.759540459540459	0.105178617750816	0	0	Burkholderia phage Bcep781	Burkholderia	Burkholderia cepacia	No	Burkholderia cepacia GG4	Proteobacteria	Betaproteobacteria	Burkholderiales	Burkholderiaceae	Burkholderia	No
NC005091.D	dsDNA	57455	linear	Caudovirales	Siphoviridae	NA	NA	Temperate-Not-Confident	0.473682	0.507292707292707	0.0336109362527872	0	0	Burkholderia phage BcepNazgul	Burkholderia	Burkholderia cepacia	No	Burkholderia cepacia GG4	Proteobacteria	Betaproteobacteria	Burkholderiales	Burkholderiaceae	Burkholderia	No
NC005342.D	dsDNA	48024	linear	Caudovirales	Myoviridae	NA	NA	Virulent-Confident	0.732813	0.819280719280719	0.0864678824158538	0	0	Burkholderia phage Bcep43	Burkholderia	Burkholderia cepacia	No	Burkholderia cepacia GG4	Proteobacteria	Betaproteobacteria	Burkholderiales	Burkholderiaceae	Burkholderia	No
NC005887.D	dsDNA	42415	linear	Caudovirales	Podoviridae	NA	NA	Temperate-Not-Confident	0.484312	0.627472527472527	0.143160286210299	1	0	Burkholderia phage BcepC6B	Burkholderia	Burkholderia cepacia	No	Burkholderia cepacia GG4	Proteobacteria	Betaproteobacteria	Burkholderiales	Burkholderiaceae	Burkholderia	No
NC007497.D	dsDNA	44856	linear	Caudovirales	Siphoviridae	NA	NA	Temperate-Not-Confident	0.487456	0.536663336663336	0.0492070390397851	1	0	Burkholderia phage Bcep176	Burkholderia	Burkholderia cepacia	No	Burkholderia cepacia GG4	Proteobacteria	Betaproteobacteria	Burkholderiales	Burkholderiaceae	Burkholderia	No
NC009447.D	dsDNA	52414	linear	Caudovirales	Siphoviridae	NA	NA	Virulent-Not-Confident	0.478747	0.513386613386613	0.0346398784631404	0	0	Burkholderia phage BcepGomr	Burkholderia	Burkholderia cepacia	No	Burkholderia cepacia GG4	Proteobacteria	Betaproteobacteria	Burkholderiales	Burkholderiaceae	Burkholderia	No
NC018452.D	dsDNA	61847	linear	Caudovirales	Podoviridae	NA	NA	Temperate-Confident	0.516959	0.549550449550449	0.032591360304419	1	0	Burkholderia phage DC1	Burkholderia	Burkholderia cepacia	No	Burkholderia cepacia GG4	Proteobacteria	Betaproteobacteria	Burkholderiales	Burkholderiaceae	Burkholderia	No
NC005284.D	dsDNA	54865	linear	Caudovirales	Siphoviridae	NA	E125virus	Temperate-Confident	0.644985	0.763536463536463	0.118551906834075	1	0	Burkholderia phage phi1026b	Burkholderia	Burkholderia pseudomallei	No	Burkholderia pseudomallei K96243	Proteobacteria	Betaproteobacteria	Burkholderiales	Burkholderiaceae	Burkholderia	No
NC007145.D	dsDNA	37639	linear	Caudovirales	Myoviridae	Peduovirinae	P2virus	Temperate-Confident	0.508194	0.584215784215784	0.0760215765750384	1	1	Burkholderia prophage phi52237	Burkholderia	Burkholderia pseudomallei	No	Burkholderia pseudomallei K96243	Proteobacteria	Betaproteobacteria	Burkholderiales	Burkholderiaceae	Burkholderia	No
NC009235.D	dsDNA	48674	linear	Caudovirales	Siphoviridae	NA	E125virus	Temperate-Confident	0.542032	0.686413586413586	0.144381241246794	0	0	Burkholderia phage phi644-2	Burkholderia	Burkholderia pseudomallei	No	Burkholderia pseudomallei K96243	Proteobacteria	Betaproteobacteria	Burkholderiales	Burkholderiaceae	Burkholderia	No
NC009236.D	dsDNA	36690	linear	Caudovirales	Myoviridae	Peduovirinae	P2virus	Temperate-Confident	0.526057	0.648951048951049	0.122893997345086	0	0	Burkholderia phage phiE12-2	Burkholderia	Burkholderia pseudomallei	No	Burkholderia pseudomallei K96243	Proteobacteria	Betaproteobacteria	Burkholderiales	Burkholderiaceae	Burkholderia	No
NC021343.D	dsDNA	35430	circular	Caudovirales	Myoviridae	Peduovirinae	P2virus	Temperate-Not-Confident	0.466515	0.508991008991009	0.0424761472234045	0	0	Burkholderia phage ST79	Burkholderia	Burkholderia pseudomallei	No	Burkholderia pseudomallei K96243	Proteobacteria	Betaproteobacteria	Burkholderiales	Burkholderiaceae	Burkholderia	No
NC013055.D	dsDNA	39896	linear	Caudovirales	Siphoviridae	NA	E125virus	Temperate-Confident	0.540792	0.668831168831168	0.128039602353191	1	0	Burkholderia phage KS9	Burkholderia	Burkholderia pyrrocinia	No	Burkholderia pyrrocinia	Proteobacteria	Betaproteobacteria	Burkholderiales	Burkholderiaceae	Burkholderia	No
NC003309.D	dsDNA	53373	linear	Caudovirales	Siphoviridae	NA	E125virus	Temperate-Confident	0.648178	0.756543456543456	0.108365952564667	1	0	Burkholderia phage phiE125	Burkholderia	Burkholderia thailandensis	No	Burkholderia thailandensis E264	Proteobacteria	Betaproteobacteria	Burkholderiales	Burkholderiaceae	Burkholderia	No
NC009234.D	dsDNA	35741	linear	Caudovirales	Myoviridae	Peduovirinae	P2virus	Temperate-Confident	0.50449	0.585314685314685	0.0808244013603634	1	0	Burkholderia phage phiE202	Burkholderia	Burkholderia thailandensis	No	Burkholderia thailandensis E264	Proteobacteria	Betaproteobacteria	Burkholderiales	Burkholderiaceae	Burkholderia	No
NC009237.D	dsDNA	37446	linear	Caudovirales	Myoviridae	NA	NA	Temperate-Confident	0.553221	0.601598401598401	0.0483775108822765	0	0	Burkholderia phage phiE255	Burkholderia	Burkholderia thailandensis	No	Burkholderia thailandensis E264	Proteobacteria	Betaproteobacteria	Burkholderiales	Burkholderiaceae	Burkholderia	No
NC015464.D	dsDNA	135041	linear	Caudovirales	Myoviridae	NA	Cp8virus	Virulent-Not-Confident	0.484415	0.525674325674325	0.0412592653479462	0	0	Campylobacter phage NCTC12673	Campylobacter	Campylobacter jejuni	No	Campylobacter jejuni subsp. jejuni NCTC 11168 = ATCC 700819	Proteobacteria	Epsilonproteobacteria	Campylobacterales	Campylobacteraceae	Campylobacter.	No
NC016562.D	dsDNA	132662	linear	Caudovirales	Myoviridae	NA	Cp8virus	Temperate-Not-Confident	0.466751	0.501598401598402	0.0348473353181033	0	0	Campylobacter phage CPX	Campylobacter	Campylobacter jejuni	No	Campylobacter jejuni subsp. jejuni NCTC 11168 = ATCC 700819	Proteobacteria	Epsilonproteobacteria	Campylobacterales	Campylobacteraceae	Campylobacter.	No
NC018861.D	dsDNA	133572	circular	Caudovirales	Myoviridae	NA	Cp8virus	Temperate-Not-Confident	0.485183	0.505294705294705	0.0201116763438218	0	0	Campylobacter phage CP30A	Campylobacter	Campylobacter jejuni	No	Campylobacter jejuni subsp. jejuni NCTC 11168 = ATCC 700819	Proteobacteria	Epsilonproteobacteria	Campylobacterales	Campylobacteraceae	Campylobacter.	No
NC027996.D	dsDNA	175720	circular	Caudovirales	Myoviridae	NA	Cp220virus	Virulent-Confident	0.500718	0.544755244755245	0.0440368232208187	0	0	Campylobacter phage CPt10	Campylobacter	Campylobacter jejuni	No	Campylobacter jejuni subsp. jejuni NCTC 11168 = ATCC 700819	Proteobacteria	Epsilonproteobacteria	Campylobacterales	Campylobacteraceae	Campylobacter.	Yes (Host GEM) + Yes (virushostdb)
NC031909.D	dsDNA	134927	linear	Caudovirales	Myoviridae	NA	Cp8unalikevirus	Virulent-Not-Confident	0.475431	0.501598401598402	0.0261673433034196	0	0	Campylobacter phage PC14	Campylobacter	Campylobacter jejuni	No	Campylobacter jejuni subsp. jejuni NCTC 11168 = ATCC 700819	Proteobacteria	Epsilonproteobacteria	Campylobacterales	Campylobacteraceae	Campylobacter.	No
NC041896.D	Unknown	134073	linear	Caudovirales	Myoviridae	NA	NA	Virulent-Not-Confident	0.493529	0.519180819180819	0.0256520512036521	0	0	Campylobacter phage vB_CjeM_Los1	Campylobacter	Campylobacter jejuni	No	Campylobacter jejuni subsp. jejuni NCTC 11168 = ATCC 700819	Proteobacteria	Epsilonproteobacteria	Campylobacterales	Campylobacteraceae	Campylobacter.	No
NC042112.D	Unknown	132454	linear	Caudovirales	Myoviridae	NA	Fletchervirus	Virulent-Not-Confident	0.460247	0.503096903096903	0.042850298597493	0	0	Campylobacter phage CP81	Campylobacter	Campylobacter jejuni	No	Campylobacter jejuni subsp. jejuni NCTC 11168 = ATCC 700819	Proteobacteria	Epsilonproteobacteria	Campylobacterales	Campylobacteraceae	Campylobacter.	No
NC019507.D	dsDNA	182833	linear	Caudovirales	Myoviridae	NA	Cp220virus	Virulent-Confident	0.518646	0.545354645354645	0.0267084120602075	0	0	Campylobacter phage CP21	Campylobacter	Campylobacter sp.	Yes	Campylobacter sp. RM16704	Proteobacteria	Epsilonproteobacteria	Campylobacterales	Campylobacteraceae	Campylobacter.	No
NC027997.D	dsDNA	177534	circular	Caudovirales	Myoviridae	NA	Cp220virus	Virulent-Not-Confident	0.494959	0.546253746253746	0.0512945913198218	0	0	Campylobacter phage CP220	Campylobacter	Campylobacter sp.	Yes	Campylobacter sp. RM16704	Proteobacteria	Epsilonproteobacteria	Campylobacterales	Campylobacteraceae	Campylobacter.	No
NC019549.D	dsDNA	40048	circular	Caudovirales	Podoviridae	NA	NA	Temperate-Not-Confident	0.491575	0.518181818181818	0.0266069141531867	0	0	Liberibacter phage SC1	Liberibacter	Candidatus Liberibacter	No	Candidatus Liberibacter americanus str. Sao Paulo	Proteobacteria	Alphaproteobacteria	Rhizobiales	Rhizobiaceae	Liberibacter.	No
NC019550.D	dsDNA	38997	circular	Caudovirales	Podoviridae	NA	NA	Temperate-Confident	0.51418	0.545154845154845	0.0309745804773577	0	0	Liberibacter phage SC2	Liberibacter	Candidatus Liberibacter	No	Candidatus Liberibacter americanus str. Sao Paulo	Proteobacteria	Alphaproteobacteria	Rhizobiales	Rhizobiaceae	Liberibacter.	No
NC020481.D	dsDNA	34892	linear	Caudovirales	Podoviridae	NA	NA	Temperate-Confident	0.501999	0.521478521478521	0.019479807928351	0	0	Pelagibacter phage HTVC010P	Pelagibacter	Candidatus Pelagibacter	No	Candidatus Pelagibacter sp. IMCC9063	Proteobacteria	Alphaproteobacteria	Pelagibacterales	Pelagibacteraceae	Candidatus Pelagibacter.	No
NC020482.D	dsDNA	39921	linear	Caudovirales	Podoviridae	Autographivirinae	NA	Virulent-Not-Confident	0.459027	0.501098901098901	0.0420720585866015	1	0	Pelagibacter phage HTVC011P	Pelagibacter	Candidatus Pelagibacter	No	Candidatus Pelagibacter sp. IMCC9063	Proteobacteria	Alphaproteobacteria	Pelagibacterales	Pelagibacteraceae	Candidatus Pelagibacter.	No
NC020483.D	dsDNA	42084	linear	Caudovirales	Podoviridae	Autographivirinae	NA	Virulent-Not-Confident	0.460306	0.511088911088911	0.0507827145529419	1	0	Pelagibacter phage HTVC019P	Pelagibacter	Candidatus Pelagibacter	No	Candidatus Pelagibacter sp. IMCC9063	Proteobacteria	Alphaproteobacteria	Pelagibacterales	Pelagibacteraceae	Candidatus Pelagibacter.	No
NC020484.D	dsDNA	147284	linear	Caudovirales	Myoviridae	NA	NA	Virulent-Confident	0.522744	0.563636363636363	0.0408921154836546	0	0	Pelagibacter phage HTVC008M	Pelagibacter	Candidatus Pelagibacter	No	Candidatus Pelagibacter sp. IMCC9063	Proteobacteria	Alphaproteobacteria	Pelagibacterales	Pelagibacteraceae	Candidatus Pelagibacter.	No
NC021864.D	dsDNA	55282	circular	Caudovirales	Podoviridae	NA	NA	Temperate-Not-Confident	0.496973	0.537162837162837	0.0401898431614922	1	0	Puniceispirillum phage HMO-2011	Puniceispirillum	Candidatus Puniceispirillum	No	Candidatus Puniceispirillum marinum IMCC1322	Proteobacteria	Alphaproteobacteria	NA	NA	Candidatus Puniceispirillum.	Yes (Line)
NC019405.D	dsDNA	215710	linear	Caudovirales	Siphoviridae	NA	Phicbkvirus	Temperate-Not-Confident	0.497438	0.543556443556443	0.0461189231661799	1	0	Caulobacter phage phiCbK	Caulobacter	Caulobacter crescentus	Yes	Caulobacteraceae bacterium OTSz_A_272	Proteobacteria	Alphaproteobacteria	Caulobacterales	Caulobacteraceae.	Caulobacter.	Yes (Line)
NC019406.D	dsDNA	279967	linear	Caudovirales	Siphoviridae	NA	NA	Temperate-Not-Confident	0.468887	0.506493506493507	0.0376069293423544	1	0	Caulobacter phage CcrColossus	Caulobacter	Caulobacter crescentus	Yes	Caulobacteraceae bacterium OTSz_A_272	Proteobacteria	Alphaproteobacteria	Caulobacterales	Caulobacteraceae.	Caulobacter.	Yes (Line)
NC019407.D	dsDNA	218929	linear	Caudovirales	Siphoviridae	NA	Phicbkvirus	Virulent-Not-Confident	0.458061	0.500999000999001	0.0429383237434513	1	0	Caulobacter phage CcrMagneto	Caulobacter	Caulobacter crescentus	Yes	Caulobacteraceae bacterium OTSz_A_272	Proteobacteria	Alphaproteobacteria	Caulobacterales	Caulobacteraceae.	Caulobacter.	Yes (Line)
NC019408.D	dsDNA	223720	linear	Caudovirales	Siphoviridae	NA	Phicbkvirus	Temperate-Not-Confident	0.470816	0.502297702297702	0.0314814788179654	1	0	Caulobacter phage CcrRogue	Caulobacter	Caulobacter crescentus	Yes	Caulobacteraceae bacterium OTSz_A_272	Proteobacteria	Alphaproteobacteria	Caulobacterales	Caulobacteraceae.	Caulobacter.	Yes (Line)
NC019410.D	dsDNA	221828	linear	Caudovirales	Siphoviridae	NA	Phicbkvirus	Temperate-Not-Confident	0.454662	0.500799200799201	0.046137193132862	1	0	Caulobacter phage CcrKarma	Caulobacter	Caulobacter crescentus	Yes	Caulobacteraceae bacterium OTSz_A_272	Proteobacteria	Alphaproteobacteria	Caulobacterales	Caulobacteraceae.	Caulobacter.	Yes (Line)
NC019411.D	dsDNA	219216	linear	Caudovirales	Siphoviridae	NA	Phicbkvirus	Temperate-Confident	0.518916	0.551848151848152	0.0329323692539846	1	0	Caulobacter phage CcrSwift	Caulobacter	Caulobacter crescentus	Yes	Caulobacteraceae bacterium OTSz_A_272	Proteobacteria	Alphaproteobacteria	Caulobacterales	Caulobacteraceae.	Caulobacter.	Yes (Line)
NC019453.D	ssRNA	3762	linear	NA	Leviviridae	NA	NA	Virulent-Not-Confident	0.452723	0.504295704295704	0.0515727109805792	0	0	Caulobacter phage phiCb5	Caulobacter	Caulobacter crescentus	Yes	Caulobacteraceae bacterium OTSz_A_272	Proteobacteria	Alphaproteobacteria	Caulobacterales	Caulobacteraceae.	Caulobacter.	Yes (Line)
NC025422.D	dsDNA	155997	linear	Caudovirales	Myoviridae	NA	NA	Virulent-Confident	0.593861	0.622477522477522	0.028616530431043	1	0	Caulobacter phage Cr30	Caulobacter	Caulobacter crescentus	Yes	Caulobacteraceae bacterium OTSz_A_272	Proteobacteria	Alphaproteobacteria	Caulobacterales	Caulobacteraceae.	Caulobacter.	Yes (Line)
NC029092.D	dsDNA	44974	linear	Caudovirales	Podoviridae	Autographivirinae	NA	Virulent-Not-Confident	0.474785	0.504295704295704	0.0295106691242049	0	0	Caulobacter phage Percy	Caulobacter	Caulobacter sp.	Yes	Caulobacter sp. K31	Proteobacteria	Alphaproteobacteria	Caulobacterales	Caulobacteraceae	Caulobacter.	No
NC018280.D	dsDNA	38889	linear	Caudovirales	Podoviridae	NA	NA	Virulent-Not-Confident	0.472697	0.525074925074925	0.0523778932612282	0	0	Celeribacter phage P12053L	Celeribacter	Celeribacter sp.	Yes	Celeribacter ethanolicus	Proteobacteria	Alphaproteobacteria	Rhodobacterales	Rhodobacteraceae	Celeribacter.	No
NC021788.D	dsDNA	145865	circular	Caudovirales	Podoviridae	NA	Cba41virus	Virulent-Not-Confident	0.478332	0.521678321678322	0.0433458489145538	0	0	Cellulophaga phage phi4	Cellulophaga	Cellulophaga baltica	No	Cellulophaga baltica 18	Bacteroidetes	Flavobacteriia	Flavobacteriales	Flavobacteriaceae	Cellulophaga.	No
NC021789.D	dsDNA	75994	circular	Caudovirales	Podoviridae	NA	NA	Temperate-Confident	0.506031	0.55034965034965	0.0443189541442192	1	0	Cellulophaga phage phi19	Cellulophaga	Cellulophaga baltica	No	Cellulophaga baltica 18	Bacteroidetes	Flavobacteriia	Flavobacteriales	Flavobacteriaceae	Cellulophaga.	No
NC021790.D	dsDNA	39189	circular	Caudovirales	Siphoviridae	NA	Cba181virus	Virulent-Confident	0.502264	0.523076923076923	0.0208129204090841	0	0	Cellulophaga phage phi18	Cellulophaga	Cellulophaga baltica	No	Cellulophaga baltica 18	Bacteroidetes	Flavobacteriia	Flavobacteriales	Flavobacteriaceae	Cellulophaga.	No
NC021791.D	dsDNA	39148	circular	Caudovirales	Siphoviridae	NA	Cba181virus	Virulent-Not-Confident	0.463975	0.523576423576424	0.0596013853089563	0	0	Cellulophaga phage phi12	Cellulophaga	Cellulophaga baltica	No	Cellulophaga baltica 18	Bacteroidetes	Flavobacteriia	Flavobacteriales	Flavobacteriaceae	Cellulophaga.	No
NC021792.D	dsDNA	72961	circular	Caudovirales	Podoviridae	NA	NA	Temperate-Not-Confident	0.488908	0.524475524475524	0.035567179281568	1	0	Cellulophaga phage phi46	Cellulophaga	Cellulophaga baltica	No	Cellulophaga baltica 18	Bacteroidetes	Flavobacteriia	Flavobacteriales	Flavobacteriaceae	Cellulophaga.	No
NC021793.D	ssDNA	11703	circular	NA	NA	NA	viruses	Virulent-Not-Confident	0.453198	0.502897102897103	0.0496990028227857	0	0	Cellulophaga phage phi48	Cellulophaga	Cellulophaga baltica	No	Cellulophaga baltica 18	Bacteroidetes	Flavobacteriia	Flavobacteriales	Flavobacteriaceae	Cellulophaga.	No
NC021794.D	dsDNA	71443	circular	Caudovirales	Podoviridae	NA	NA	Temperate-Not-Confident	0.444213	0.505194805194805	0.0609818992036186	1	0	Cellulophaga phage phi18	Cellulophaga	Cellulophaga baltica	No	Cellulophaga baltica 18	Bacteroidetes	Flavobacteriia	Flavobacteriales	Flavobacteriaceae	Cellulophaga.	No
NC021795.D	dsDNA	38776	circular	Caudovirales	Siphoviridae	NA	Cba181virus	Virulent-Not-Confident	0.468154	0.515984015984016	0.0478299079018334	0	0	Cellulophaga phage phi17	Cellulophaga	Cellulophaga baltica	No	Cellulophaga baltica 18	Bacteroidetes	Flavobacteriia	Flavobacteriales	Flavobacteriaceae	Cellulophaga.	No
NC021796.D	dsDNA	72534	circular	Caudovirales	Podoviridae	NA	NA	Virulent-Not-Confident	0.472084	0.508591408591409	0.0365070742135217	1	0	Cellulophaga phage phi38	Cellulophaga	Cellulophaga baltica	No	Cellulophaga baltica 18	Bacteroidetes	Flavobacteriia	Flavobacteriales	Flavobacteriaceae	Cellulophaga.	No
NC021797.D	ssDNA	6453	circular	NA	Microviridae	NA	NA	Virulent-Not-Confident	0.480348	0.518181818181818	0.0378334397542289	0	0	Cellulophaga phage phi12	Cellulophaga	Cellulophaga baltica	No	Cellulophaga baltica 18	Bacteroidetes	Flavobacteriia	Flavobacteriales	Flavobacteriaceae	Cellulophaga.	No
NC021798.D	dsDNA	145343	circular	Caudovirales	Podoviridae	NA	Cba41virus	Virulent-Not-Confident	0.467083	0.515984015984016	0.0489006198635439	0	0	Cellulophaga phage phi17	Cellulophaga	Cellulophaga baltica	No	Cellulophaga baltica 18	Bacteroidetes	Flavobacteriia	Flavobacteriales	Flavobacteriaceae	Cellulophaga.	No
NC021799.D	dsDNA	57447	circular	Caudovirales	Siphoviridae	NA	NA	Virulent-Confident	0.556194	0.575924075924075	0.019730094096401	0	0	Cellulophaga phage phi19	Cellulophaga	Cellulophaga baltica	No	Cellulophaga baltica 18	Bacteroidetes	Flavobacteriia	Flavobacteriales	Flavobacteriaceae	Cellulophaga.	No
NC021800.D	dsDNA	34844	circular	Caudovirales	Siphoviridae	NA	NA	Temperate-Not-Confident	0.47963	0.520979020979021	0.0413490685020739	2	0	Cellulophaga phage phi46	Cellulophaga	Cellulophaga baltica	No	Cellulophaga baltica 18	Bacteroidetes	Flavobacteriia	Flavobacteriales	Flavobacteriaceae	Cellulophaga.	No
NC021802.D	dsDNA	53664	circular	Caudovirales	Siphoviridae	NA	NA	Temperate-Confident	0.571378	0.607192807192807	0.0358151108031658	0	0	Cellulophaga phage phi10	Cellulophaga	Cellulophaga baltica	No	Cellulophaga baltica 18	Bacteroidetes	Flavobacteriia	Flavobacteriales	Flavobacteriaceae	Cellulophaga.	No
NC021803.D	dsDNA	72369	circular	Caudovirales	Podoviridae	NA	NA	Temperate-Confident	0.505652	0.533766233766234	0.0281145773889297	1	0	Cellulophaga phage phi13	Cellulophaga	Cellulophaga baltica	No	Cellulophaga baltica 18	Bacteroidetes	Flavobacteriia	Flavobacteriales	Flavobacteriaceae	Cellulophaga.	No
NC021804.D	dsDNA	28760	circular	Caudovirales	Siphoviridae	NA	NA	Temperate-Confident	0.503154	0.555044955044955	0.0518908126638055	0	0	Cellulophaga phage phi39	Cellulophaga	Cellulophaga baltica	No	Cellulophaga baltica 18	Bacteroidetes	Flavobacteriia	Flavobacteriales	Flavobacteriaceae	Cellulophaga.	No
NC021805.D	ssDNA	6478	circular	NA	Microviridae	NA	NA	Temperate-Not-Confident	0.492685	0.52997002997003	0.0372848860642492	0	0	Cellulophaga phage phi12a	Cellulophaga	Cellulophaga baltica	No	Cellulophaga baltica 18	Bacteroidetes	Flavobacteriia	Flavobacteriales	Flavobacteriaceae	Cellulophaga.	No
NC021806.D	Unknown	100418	circular	NA	NA	NA	viruses	Virulent-Not-Confident	0.472236	0.515884115884116	0.0436476939349658	0	0	Cellulophaga phage phi14	Cellulophaga	Cellulophaga baltica	No	Cellulophaga baltica 18	Bacteroidetes	Flavobacteriia	Flavobacteriales	Flavobacteriaceae	Cellulophaga.	No
NC020842.D	dsDNA	79114	linear	Caudovirales	Siphoviridae	NA	Cbastvirus	Temperate-Confident	0.500104	0.542957042957043	0.0428530157312185	0	0	Cellulophaga phage phiST	Cellulophaga	Cellulophaga sp.	Yes	Cellulophaga algicola DSM 14237	Bacteroidetes	Flavobacteriia	Flavobacteriales	Flavobacteriaceae	Cellulophaga.	No
NC020860.D	dsDNA	44557	linear	Caudovirales	Myoviridae	NA	NA	Temperate-Not-Confident	0.451974	0.504895104895105	0.0529212862742607	0	0	Cellulophaga phage phiSM	Cellulophaga	Cellulophaga sp.	Yes	Cellulophaga algicola DSM 14237	Bacteroidetes	Flavobacteriia	Flavobacteriales	Flavobacteriaceae	Cellulophaga.	No
NC001741.D	ssDNA	4877	circular	NA	Microviridae	Gokushovirinae	Chlamydiamicrovirus	Virulent-Confident	0.511157	0.555044955044955	0.0438883827222915	0	0	Chlamydia phage Chp1	Chlamydia	Chlamydia psittaci	No	Chlamydia psittaci 6BC	Chlamydiae	Chlamydiales	Chlamydiaceae	Chlamydia/Chlamydophila group	Chlamydia.	No
NC001998.D	ssDNA	4529	circular	NA	Microviridae	Gokushovirinae	Chlamydiamicrovirus	Virulent-Not-Confident	0.484539	0.525474525474525	0.0409360222727384	0	0	Guinea pig Chlamydia phage	Guinea	Chlamydia psittaci	No	Chlamydia psittaci 6BC	Chlamydiae	Chlamydiales	Chlamydiaceae	Chlamydia/Chlamydophila group	Chlamydia.	No
NC002194.D	ssDNA	4563	circular	NA	Microviridae	Gokushovirinae	Chlamydiamicrovirus	Virulent-Confident	0.532888	0.567232767232767	0.0343452352676348	0	0	Chlamydia phage Chp2	Chlamydia	Chlamydia psittaci	No	Chlamydia psittaci 6BC	Chlamydiae	Chlamydiales	Chlamydiaceae	Chlamydia/Chlamydophila group	Chlamydia.	No
NC007461.D	ssDNA	4530	circular	NA	Microviridae	Gokushovirinae	Chlamydiamicrovirus	Virulent-Not-Confident	0.496705	0.528371628371628	0.0316663882313608	0	0	Chlamydia phage 4	Chlamydia	Chlamydophila abortus	No	Chlamydia abortus S26/3	Chlamydiae	Chlamydiales	Chlamydiaceae	Chlamydia/Chlamydophila group	Chlamydia.	No
NC002180.D	ssDNA	4532	circular	NA	Microviridae	Gokushovirinae	Chlamydiamicrovirus	Virulent-Not-Confident	0.487279	0.533366633366633	0.0460876551176316	0	0	Chlamydia phage phiCPAR39	Chlamydia	Chlamydophila pneumoniae	No	Chlamydophila pneumoniae TW-183	Chlamydiae	Chlamydiales	Chlamydiaceae	Chlamydia/Chlamydophila group	Chlamydia.	Yes (virushostdb)
NC025414.D	dsDNA	178171	linear	Caudovirales	Myoviridae	Tevenvirinae	Kp15virus	Virulent-Confident	0.660972	0.686913086913087	0.02594070456714	0	0	Citrobacter phage Miller	Citrobacter	Citrobacter freundii	No	Citrobacter freundii complex sp. CFNIH2	Proteobacteria	Gammaproteobacteria	Enterobacterales	Enterobacteriaceae	Citrobacter.	Yes (Host GEM) + Yes (virushostdb)
NC027293.D	dsDNA	87999	linear	Caudovirales	Myoviridae	Ounavirinae	Mooglevirus	Temperate-Not-Confident	0.458683	0.501298701298701	0.0426157168025693	0	0	Citrobacter phage Moogle	Citrobacter	Citrobacter freundii	No	Citrobacter freundii complex sp. CFNIH2	Proteobacteria	Gammaproteobacteria	Enterobacterales	Enterobacteriaceae	Citrobacter	No
NC027331.D	dsDNA	170341	linear	Caudovirales	Myoviridae	Tevenvirinae	Moonvirus	Virulent-Confident	0.667921	0.72997002997003	0.0620490521206077	0	0	Citrobacter phage Moon	Citrobacter	Citrobacter freundii	No	Citrobacter freundii complex sp. CFNIH2	Proteobacteria	Gammaproteobacteria	Enterobacterales	Enterobacteriaceae	Citrobacter	No
NC027350.D	dsDNA	49816	linear	Caudovirales	Siphoviridae	Tunavirinae	Tlsvirus	Temperate-Not-Confident	0.455198	0.501398601398602	0.0462006010901256	0	0	Citrobacter phage Stevie	Citrobacter	Citrobacter freundii	No	Citrobacter freundii complex sp. CFNIH2	Proteobacteria	Gammaproteobacteria	Enterobacterales	Enterobacteriaceae	Citrobacter	No
NC028247.D	dsDNA	90000	linear	Caudovirales	Myoviridae	Ounavirinae	Mooglevirus	Virulent-Not-Confident	0.465322	0.514985014985015	0.0496634021730744	0	0	Citrobacter phage Michonne	Citrobacter	Citrobacter freundii	No	Citrobacter freundii complex sp. CFNIH2	Proteobacteria	Gammaproteobacteria	Enterobacterales	Enterobacteriaceae	Citrobacter	No
NC028857.D	dsDNA	172733	linear	Caudovirales	Myoviridae	Tevenvirinae	Moonvirus	Virulent-Confident	0.68824	0.743256743256743	0.0550166538210147	0	0	Citrobacter phage Merlin	Citrobacter	Citrobacter freundii	No	Citrobacter freundii complex sp. CFNIH2	Proteobacteria	Gammaproteobacteria	Enterobacterales	Enterobacteriaceae	Citrobacter	No
NC028880.D	dsDNA	38625	linear	Caudovirales	Podoviridae	Autographivirinae	T7virus	Virulent-Confident	0.755901	0.798601398601398	0.0426999407513413	0	0	Citrobacter phage phiCFP-1	Citrobacter	Citrobacter freundii	No	Citrobacter freundii complex sp. CFNIH2	Proteobacteria	Gammaproteobacteria	Enterobacterales	Enterobacteriaceae	Citrobacter	No
NC029013.D	dsDNA	177688	circular	Caudovirales	Myoviridae	Tevenvirinae	Kp15virus	Virulent-Confident	0.681776	0.719580419580419	0.0378041185481335	0	0	Citrobacter phage IME-CF2	Citrobacter	Citrobacter freundii	No	Citrobacter freundii complex sp. CFNIH2	Proteobacteria	Gammaproteobacteria	Enterobacterales	Enterobacteriaceae	Citrobacter	No
NC031018.D	dsDNA	39274	linear	Caudovirales	Podoviridae	Autographivirinae	T7virus	Virulent-Confident	0.642769	0.681018981018981	0.0382502742613109	0	0	Citrobacter phage SH4	Citrobacter	Citrobacter freundii	No	Citrobacter freundii complex sp. CFNIH2	Proteobacteria	Gammaproteobacteria	Enterobacterales	Enterobacteriaceae	Citrobacter	No
NC031066.D	dsDNA	39434	linear	Caudovirales	Podoviridae	Autographivirinae	T7virus	Virulent-Confident	0.738908	0.78031968031968	0.0414112391251426	0	0	Citrobacter phage SH1	Citrobacter	Citrobacter freundii	No	Citrobacter freundii complex sp. CFNIH2	Proteobacteria	Gammaproteobacteria	Enterobacterales	Enterobacteriaceae	Citrobacter	No
NC031092.D	dsDNA	39158	linear	Caudovirales	Podoviridae	Autographivirinae	T7virus	Virulent-Confident	0.721575	0.761638361638361	0.0400631370677373	0	0	Citrobacter phage SH2	Citrobacter	Citrobacter freundii	No	Citrobacter freundii complex sp. CFNIH2	Proteobacteria	Gammaproteobacteria	Enterobacterales	Enterobacteriaceae	Citrobacter	No
NC031123.D	dsDNA	39444	linear	Caudovirales	Podoviridae	Autographivirinae	T7virus	Virulent-Confident	0.652109	0.7000999000999	0.0479908822657728	0	0	Citrobacter phage SH3	Citrobacter	Citrobacter freundii	No	Citrobacter freundii complex sp. CFNIH2	Proteobacteria	Gammaproteobacteria	Enterobacterales	Enterobacteriaceae	Citrobacter	No
NC041977.D	Unknown	89596	linear	Caudovirales	Myoviridae	Ounavirinae	Mooglevirus	Virulent-Not-Confident	0.475148	0.503696303696304	0.0285480546514473	0	0	Citrobacter phage Mordin	Citrobacter	Citrobacter freundii	No	Citrobacter freundii complex sp. CFNIH2	Proteobacteria	Gammaproteobacteria	Enterobacterales	Enterobacteriaceae	Citrobacter	No
NC042067.D	Unknown	171911	linear	Caudovirales	Myoviridae	Tevenvirinae	NA	Virulent-Confident	0.743413	0.766733266733267	0.0233207244358282	0	0	Citrobacter phage CF1 ERZ-2017	Citrobacter	Citrobacter freundii	No	Citrobacter freundii complex sp. CFNIH2	Proteobacteria	Gammaproteobacteria	Enterobacterales	Enterobacteriaceae	Citrobacter	No
NC023548.D	dsDNA	39651	linear	Caudovirales	Podoviridae	Autographivirinae	T7virus	Virulent-Confident	0.610514	0.648651348651348	0.0381370439568511	0	0	Citrobacter phage CR8	Citrobacter	Citrobacter rodentium	No	Citrobacter rodentium ICC168	Proteobacteria	Gammaproteobacteria	Enterobacterales	Enterobacteriaceae	Citrobacter.	No
NC023576.D	dsDNA	39207	linear	Caudovirales	Podoviridae	Autographivirinae	T7virus	Virulent-Confident	0.59041	0.664435564435564	0.0740256819198425	0	0	Citrobacter phage CR44b	Citrobacter	Citrobacter rodentium	No	Citrobacter rodentium ICC168	Proteobacteria	Gammaproteobacteria	Enterobacterales	Enterobacteriaceae	Citrobacter.	No
NC027988.D	dsDNA	47636	linear	Caudovirales	Podoviridae	NA	NA	Virulent-Not-Confident	0.464166	0.502797202797203	0.0386310527375964	0	0	Citrobacter phage CVT22	Citrobacter	Citrobacter sp.	Yes	Citrobacter sp. FDAARGOS_156	Proteobacteria	Gammaproteobacteria	Enterobacterales	Enterobacteriaceae	Citrobacter.	No
NC028755.D	dsDNA	178182	linear	Caudovirales	Myoviridae	Tevenvirinae	Kp15virus	Virulent-Confident	0.65034	0.693906093906094	0.0435663204281318	0	0	Citrobacter phage Margaery	Citrobacter	Citrobacter sp.	Yes	Citrobacter sp. FDAARGOS_156	Proteobacteria	Gammaproteobacteria	Enterobacterales	Enterobacteriaceae	Citrobacter.	No
NC013698.D	dsDNA	58652	linear	Caudovirales	Siphoviridae	NA	NA	Temperate-Not-Confident	0.475319	0.509390609390609	0.0340718090784033	0	0	Clavibacter phage CMP1	Clavibacter	Clavibacter michiganensis	No	Clavibacter michiganensis subsp. michiganensis NCPPB 382	Actinobacteria	Actinobacteria	Micrococcales	Microbacteriaceae	Clavibacter.	Yes (Line)
NC023549.D	dsDNA	56789	linear	Caudovirales	Siphoviridae	NA	NA	Temperate-Not-Confident	0.484384	0.514385614385614	0.0300012787102905	0	0	Clavibacter phage CN1A	Clavibacter	Clavibacter michiganensis	No	Clavibacter michiganensis subsp. michiganensis NCPPB 382	Actinobacteria	Actinobacteria	Micrococcales	Microbacteriaceae	Clavibacter.	Yes (Line)
NC007581.D	dsDNA	185683	linear	Caudovirales	Myoviridae	NA	NA	Temperate-Confident	0.519052	0.567932067932068	0.0488802068024147	1	0	Clostridium phage c-st	Clostridium	Clostridium botulinum	No	Clostridium botulinum A str. ATCC 19397	Firmicutes	Clostridia	Clostridiales	Clostridiaceae	Clostridium.	No
NC007917.D	dsDNA	53325	linear	Caudovirales	Myoviridae	NA	Cd119virus	Temperate-Confident	0.619444	0.649350649350649	0.029907063761995	1	0	Clostridium phage phi CD119	Clostridium	Clostridium difficile	No	Clostridioides difficile 630	Firmicutes	Clostridia	Clostridiales	Peptostreptococcaceae	Clostridioides	Yes (Host GEM)
NC009231.D	dsDNA	56538	linear	Caudovirales	Myoviridae	NA	Cd119virus	Temperate-Confident	0.560429	0.587512487512487	0.0270835949080157	1	0	Clostridium phage phiC2	Clostridium	Clostridium difficile	No	Clostridioides difficile 630	Firmicutes	Clostridia	Clostridiales	Peptostreptococcaceae	Clostridioides	Yes (Host GEM)
NC011398.D	dsDNA	50930	linear	Caudovirales	Myoviridae	NA	Cd119virus	Temperate-Confident	0.504922	0.553446553446553	0.048524444718524	1	0	Clostridium phage phiCD27	Clostridium	Clostridium difficile	No	Clostridioides difficile 630	Firmicutes	Clostridia	Clostridiales	Peptostreptococcaceae	Clostridioides	Yes (Host GEM)
NC015262.D	dsDNA	37664	linear	Caudovirales	Siphoviridae	NA	NA	Temperate-Confident	0.551723	0.588511488511488	0.0367884745930349	1	0	Clostridium phage phiCD6356	Clostridium	Clostridium difficile	No	Clostridioides difficile 630	Firmicutes	Clostridia	Clostridiales	Peptostreptococcaceae	Clostridioides	Yes (Host GEM)
NC015568.D	dsDNA	41090	linear	Caudovirales	Siphoviridae	NA	NA	Temperate-Not-Confident	0.465815	0.505694305694306	0.0398789275564943	1	0	Clostridium phage phiCD38-2	Clostridium	Clostridium difficile	No	Clostridioides difficile 630	Firmicutes	Clostridia	Clostridiales	Peptostreptococcaceae	Clostridioides	Yes (Host GEM)
NC019421.D	dsDNA	48396	circular	Caudovirales	Myoviridae	NA	Cd119virus	Temperate-Confident	0.584281	0.61058941058941	0.0263082908348612	1	0	Clostridium phage phiMMP02	Clostridium	Clostridium difficile	No	Clostridioides difficile 630	Firmicutes	Clostridia	Clostridiales	Peptostreptococcaceae	Clostridioides	Yes (Host GEM)
NC019422.D	dsDNA	31674	circular	Caudovirales	Myoviridae	NA	NA	Temperate-Confident	0.55373	0.578721278721278	0.0249907820201319	1	0	Clostridium phage phiMMP04	Clostridium	Clostridium difficile	No	Clostridioides difficile 630	Firmicutes	Clostridia	Clostridiales	Peptostreptococcaceae	Clostridioides	Yes (Host GEM)
NC024144.D	dsDNA	54279	linear	Caudovirales	Myoviridae	NA	Cd119virus	Temperate-Confident	0.548337	0.582617382617382	0.0342806011720629	1	0	Clostridium phage CDMH1	Clostridium	Clostridium difficile	No	Clostridioides difficile 630	Firmicutes	Clostridia	Clostridiales	Peptostreptococcaceae	Clostridioides	Yes (Host GEM)
NC028764.D	dsDNA	49316	linear	Caudovirales	Myoviridae	NA	Cd119virus	Temperate-Confident	0.541164	0.57012987012987	0.0289654784337674	1	0	Clostridium phage phiCD505	Clostridium	Clostridium difficile	No	Clostridioides difficile 630	Firmicutes	Clostridia	Clostridiales	Peptostreptococcaceae	Clostridioides	Yes (Host GEM)
NC028838.D	dsDNA	33274	linear	Caudovirales	Myoviridae	NA	NA	Temperate-Confident	0.563017	0.581518481518481	0.0185014577454734	1	0	Clostridium phage phiCD506	Clostridium	Clostridium difficile	No	Clostridioides difficile 630	Firmicutes	Clostridia	Clostridiales	Peptostreptococcaceae	Clostridioides	Yes (Host GEM)
NC028883.D	dsDNA	44461	linear	Caudovirales	Myoviridae	NA	Cd119virus	Temperate-Confident	0.547226	0.578021978021978	0.0307956000158629	1	0	Clostridium phage phiMMP01	Clostridium	Clostridium difficile	No	Clostridioides difficile 630	Firmicutes	Clostridia	Clostridiales	Peptostreptococcaceae	Clostridioides	Yes (Host GEM)
NC028905.D	dsDNA	41560	linear	Caudovirales	Siphoviridae	NA	NA	Temperate-Not-Confident	0.495339	0.533366633366633	0.0380275591155814	1	0	Clostridium phage phiCD111	Clostridium	Clostridium difficile	No	Clostridioides difficile 630	Firmicutes	Clostridia	Clostridiales	Peptostreptococcaceae	Clostridioides	Yes (Host GEM)
NC028951.D	dsDNA	32846	linear	Caudovirales	Myoviridae	NA	NA	Temperate-Confident	0.567269	0.594705294705294	0.0274358729832586	1	0	Clostridium phage phiCD481-1	Clostridium	Clostridium difficile	No	Clostridioides difficile 630	Firmicutes	Clostridia	Clostridiales	Peptostreptococcaceae	Clostridioides	Yes (Host GEM)
NC028958.D	dsDNA	41507	linear	Caudovirales	Siphoviridae	NA	NA	Temperate-Not-Confident	0.489087	0.525974025974026	0.0368872091087277	1	0	Clostridium phage phiCD146	Clostridium	Clostridium difficile	No	Clostridioides difficile 630	Firmicutes	Clostridia	Clostridiales	Peptostreptococcaceae	Clostridioides	Yes (Host GEM)
NC028959.D	dsDNA	52261	linear	Caudovirales	Myoviridae	NA	Cd119virus	Temperate-Confident	0.537589	0.583316683316683	0.0457277483170977	1	0	Clostridium phage phiMMP03	Clostridium	Clostridium difficile	No	Clostridioides difficile 630	Firmicutes	Clostridia	Clostridiales	Peptostreptococcaceae	Clostridioides	Yes (Host GEM)
NC028996.D	dsDNA	54295	circular	Caudovirales	Myoviridae	NA	Cd119virus	Temperate-Confident	0.599291	0.641858141858142	0.0425674209750702	1	0	Clostridium phage phiCDHM19	Clostridium	Clostridium difficile	No	Clostridioides difficile 630	Firmicutes	Clostridia	Clostridiales	Peptostreptococcaceae	Clostridioides	Yes (Host GEM) + Yes (virushostdb)
NC029001.D	dsDNA	32000	circular	Caudovirales	Myoviridae	NA	NA	Temperate-Not-Confident	0.456103	0.502297702297702	0.0461942402060418	0	0	Clostridium phage phiCDHM11	Clostridium	Clostridium difficile	No	Clostridioides difficile 630	Firmicutes	Clostridia	Clostridiales	Peptostreptococcaceae	Clostridioides	Yes (Host GEM) + Yes (virushostdb)
NC029048.D	dsDNA	131704	linear	Caudovirales	Siphoviridae	NA	NA	Temperate-Confident	0.566673	0.610889110889111	0.0442157486034431	3	0	Clostridium phage phiCD211	Clostridium	Clostridium difficile	No	Clostridioides difficile 630	Firmicutes	Clostridia	Clostridiales	Peptostreptococcaceae	Clostridioides	Yes (Host GEM)
NC029116.D	dsDNA	33596	circular	Caudovirales	Myoviridae	NA	NA	Temperate-Confident	0.513561	0.557042957042957	0.0434822445028919	1	0	Clostridium phage phiCDHM13	Clostridium	Clostridium difficile	No	Clostridioides difficile 630	Firmicutes	Clostridia	Clostridiales	Peptostreptococcaceae	Clostridioides	Yes (Host GEM)
NC003524.D	dsDNA	33507	linear	Caudovirales	Siphoviridae	NA	NA	Temperate-Confident	0.582456	0.654245754245754	0.0717898827946487	2	0	Clostridium phage phi3626	Clostridium	Clostridium perfringens	No	Clostridium perfringens str. 13	Firmicutes	Clostridia	Clostridiales	Clostridiaceae	Clostridium.	No
NC008265.D	dsDNA	38092	circular	Caudovirales	Siphoviridae	NA	NA	Temperate-Confident	0.524085	0.558541458541458	0.0344569268603342	0	0	Clostridium phage phiSM101	Clostridium	Clostridium perfringens	No	Clostridium perfringens str. 13	Firmicutes	Clostridia	Clostridiales	Clostridiaceae	Clostridium.	No
NC011318.D	dsDNA	38753	linear	Caudovirales	Siphoviridae	NA	NA	Temperate-Not-Confident	0.453554	0.525174825174825	0.0716207002894012	0	0	Clostridium phage 39-O	Clostridium	Clostridium perfringens	No	Clostridium perfringens str. 13	Firmicutes	Clostridia	Clostridiales	Clostridiaceae	Clostridium.	No
NC017978.D	dsDNA	33609	linear	Caudovirales	Siphoviridae	NA	NA	Virulent-Confident	0.504826	0.54065934065934	0.035833682932464	1	0	Clostridium phage PhiS63	Clostridium	Clostridium perfringens	No	Clostridium perfringens str. 13	Firmicutes	Clostridia	Clostridiales	Clostridiaceae	Clostridium.	No
NC017980.D	dsDNA	18397	linear	Caudovirales	Podoviridae	Picovirinae	NA	Virulent-Confident	0.503754	0.530869130869131	0.0271153074125862	0	0	Clostridium phage phiCP7R	Clostridium	Clostridium perfringens	No	Clostridium perfringens str. 13	Firmicutes	Clostridia	Clostridiales	Clostridiaceae	Clostridium.	No
NC018083.D	dsDNA	17972	linear	Caudovirales	Podoviridae	Picovirinae	NA	Virulent-Not-Confident	0.474005	0.511788211788212	0.0377835801651512	0	0	Clostridium phage phiCPV4	Clostridium	Clostridium perfringens	No	Clostridium perfringens str. 13	Firmicutes	Clostridia	Clostridiales	Clostridiaceae	Clostridium.	No
NC018084.D	dsDNA	18078	linear	Caudovirales	Podoviridae	Picovirinae	NA	Virulent-Not-Confident	0.48434	0.539760239760239	0.0554204001585914	0	0	Clostridium phage phiZP2	Clostridium	Clostridium perfringens	No	Clostridium perfringens str. 13	Firmicutes	Clostridia	Clostridiales	Clostridiaceae	Clostridium.	No
NC019496.D	dsDNA	39188	linear	Caudovirales	Siphoviridae	NA	NA	Temperate-Confident	0.500134	0.547352647352647	0.0472190479931007	0	0	Clostridium phage phiCP26F	Clostridium	Clostridium perfringens	No	Clostridium perfringens str. 13	Firmicutes	Clostridia	Clostridiales	Clostridiaceae	Clostridium.	No
NC019506.D	dsDNA	38329	linear	Caudovirales	Siphoviridae	NA	NA	Temperate-Not-Confident	0.462188	0.509490509490509	0.0473024599470594	0	0	Clostridium phage phiCP13O	Clostridium	Clostridium perfringens	No	Clostridium perfringens str. 13	Firmicutes	Clostridia	Clostridiales	Clostridiaceae	Clostridium.	No
NC019508.D	dsDNA	38309	linear	Caudovirales	Siphoviridae	NA	NA	Temperate-Not-Confident	0.471636	0.515684315684316	0.0440487825823656	0	0	Clostridium phage phiCP34O	Clostridium	Clostridium perfringens	No	Clostridium perfringens str. 13	Firmicutes	Clostridia	Clostridiales	Clostridiaceae	Clostridium.	No
NC019523.D	dsDNA	18919	linear	Caudovirales	Podoviridae	Picovirinae	NA	Temperate-Not-Confident	0.46596	0.503496503496503	0.0375360953205774	0	0	Clostridium phage phi24R	Clostridium	Clostridium perfringens	No	Clostridium perfringens str. 13	Firmicutes	Clostridia	Clostridiales	Clostridiaceae	Clostridium.	No
NC021325.D	dsDNA	39108	linear	Caudovirales	Siphoviridae	NA	NA	Virulent-Confident	0.510131	0.549450549450549	0.0393194294215152	2	0	Clostridium phage vB_CpeS-CP51	Clostridium	Clostridium perfringens	No	Clostridium perfringens str. 13	Firmicutes	Clostridia	Clostridiales	Clostridiaceae	Clostridium.	No
NC019924.D	dsDNA	47595	linear	Caudovirales	Siphoviridae	NA	NA	Virulent-Confident	0.523483	0.557442557442557	0.0339595039200318	0	0	Clostridium phage phi8074-B1	Clostridium	Clostridium sporogenes	No	Clostridium sporogenes	Firmicutes	Clostridia	Clostridiales	Clostridiaceae	Clostridium.	No
NC028991.D	dsDNA	42158	circular	Caudovirales	Myoviridae	NA	NA	Virulent-Not-Confident	0.499243	0.535564435564435	0.0363213158155734	1	0	Clostridium phage phiCT453A	Clostridium	Clostridium tetani	No	Clostridium tetani E88	Firmicutes	Clostridia	Clostridiales	Clostridiaceae	Clostridium.	No
NC029004.D	dsDNA	36712	circular	Caudovirales	Siphoviridae	NA	NA	Virulent-Not-Confident	0.448401	0.5002997002997	0.0518985051933768	0	0	Clostridium phage phiCT453B	Clostridium	Clostridium tetani	No	Clostridium tetani E88	Firmicutes	Clostridia	Clostridiales	Clostridiaceae	Clostridium.	No
NC029006.D	dsDNA	35703	circular	NA	NA	NA	NA	Temperate-Not-Confident	0.484992	0.531968031968032	0.0469760679282513	1	0	Clostridium phage phiCT19406C	Clostridium	Clostridium tetani	No	Clostridium tetani E88	Firmicutes	Clostridia	Clostridiales	Clostridiaceae	Clostridium.	No
NC029022.D	dsDNA	46895	circular	Caudovirales	Myoviridae	NA	NA	Temperate-Not-Confident	0.467922	0.516283716283716	0.0483614630678171	1	0	Clostridium phage phiCT9441A	Clostridium	Clostridium tetani	No	Clostridium tetani E88	Firmicutes	Clostridia	Clostridiales	Clostridiaceae	Clostridium.	No
NC030947.D	dsDNA	38243	circular	Caudovirales	Siphoviridae	NA	NA	Temperate-Not-Confident	0.475355	0.514685314685315	0.0393301447762274	0	0	Clostridium phage phiCT19406B	Clostridium	Clostridium tetani	No	Clostridium tetani E88	Firmicutes	Clostridia	Clostridiales	Clostridiaceae	Clostridium.	No
NC030949.D	dsDNA	47020	circular	Caudovirales	Myoviridae	NA	NA	Temperate-Confident	0.514954	0.543256743256743	0.0283022858164841	1	0	Clostridium phage phiCTC2A	Clostridium	Clostridium tetani	No	Clostridium tetani E88	Firmicutes	Clostridia	Clostridiales	Clostridiaceae	Clostridium.	No
NC030950.D	dsDNA	47020	circular	Caudovirales	Myoviridae	NA	NA	Temperate-Confident	0.514098	0.55004995004995	0.0359523173764496	1	0	Clostridium phage phiCT19406A	Clostridium	Clostridium tetani	No	Clostridium tetani E88	Firmicutes	Clostridia	Clostridiales	Clostridiaceae	Clostridium.	No
NC030951.D	dsDNA	38243	circular	Caudovirales	Siphoviridae	NA	NA	Temperate-Not-Confident	0.477206	0.517882117882118	0.0406756873896608	0	0	Clostridium phage phiCTC2B	Clostridium	Clostridium tetani	No	Clostridium tetani E88	Firmicutes	Clostridia	Clostridiales	Clostridiaceae	Clostridium.	No
NC014457.D	dsDNA	59199	linear	Caudovirales	Siphoviridae	NA	NA	Virulent-Not-Confident	0.468785	0.506893106893107	0.0381083928301593	0	0	Clostridium phage phiCTP1	Clostridium	Clostridium tyrobutyricum	No	Clostridium tyrobutyricum strain KCTC 5387	Firmicutes	Clostridia	Clostridiales	Peptostreptococcaceae	Clostridium.	Yes (Host GEM) + Yes (virushostdb) + Genus (Clostridum)
NC018088.D	dsDNA	104936	linear	Caudovirales	Siphoviridae	NA	NA	Virulent-Confident	0.530582	0.566933066933067	0.0363512229687187	0	0	Colwellia phage 9A	Colwellia	Colwellia psychrerythraea	No	Colwellia psychrerythraea 34H	Proteobacteria	Gammaproteobacteria	Alteromonadales	Colwelliaceae	Colwellia.	Yes (virushostdb)
NC009816.D	dsDNA	70579	linear	Caudovirales	Siphoviridae	NA	NA	Virulent-Not-Confident	0.455502	0.503096903096903	0.0475950562367192	0	0	Corynebacterium phage P1201	Corynebacterium	Corynebacterium glutamicum	No	Corynebacterium glutamicum R	Actinobacteria	Actinobacteria	Corynebacteriales	Corynebacteriaceae	Corynebacterium.	Yes (Line)
NC042085.D	Unknown	67383	linear	Caudovirales	Siphoviridae	NA	NA	Temperate-Not-Confident	0.459916	0.515484515484516	0.0555681677729202	0	0	Corynebacterium phage C3PO	Corynebacterium	Corynebacterium vitaeruminis	No	Corynebacterium vitaeruminis DSM 20294	Actinobacteria	Actinobacteria	Corynebacteriales	Corynebacteriaceae	Corynebacterium.	Yes (Line)
NC042086.D	Unknown	67743	linear	Caudovirales	Siphoviridae	NA	NA	Temperate-Not-Confident	0.481322	0.504295704295704	0.0229736444643888	0	0	Corynebacterium phage Darwin	Corynebacterium	Corynebacterium vitaeruminis	No	Corynebacterium vitaeruminis DSM 20294	Actinobacteria	Actinobacteria	Corynebacteriales	Corynebacteriaceae	Corynebacterium.	Yes (Line)
NC042087.D	Unknown	66392	linear	Caudovirales	Siphoviridae	NA	NA	Virulent-Not-Confident	0.452854	0.502797202797203	0.0499435005141206	0	0	Corynebacterium phage Zion	Corynebacterium	Corynebacterium vitaeruminis	No	Corynebacterium vitaeruminis DSM 20294	Actinobacteria	Actinobacteria	Corynebacteriales	Corynebacteriaceae	Corynebacterium.	Yes (Line)
NC042139.D	Unknown	40353	linear	Caudovirales	Siphoviridae	NA	NA	Temperate-Confident	0.574788	0.604695304695304	0.029907249151104	1	0	Corynebacterium phage Poushou	Corynebacterium	Corynebacterium vitaeruminis	No	Corynebacterium vitaeruminis DSM 20294	Actinobacteria	Actinobacteria	Corynebacteriales	Corynebacteriaceae	Corynebacterium.	Yes (Line)
NC018276.D	dsDNA	44988	linear	Caudovirales	Siphoviridae	NA	NA	Temperate-Not-Confident	0.489757	0.524675324675324	0.0349183837968743	0	0	Croceibacter phage P2559S	Croceibacter	Croceibacter atlanticus	No	Croceibacter atlanticus HTCC2559	Bacteroidetes	Flavobacteriia	Flavobacteriales	Flavobacteriaceae	Croceibacter.	No
NC023614.D	dsDNA	43153	circular	Caudovirales	Siphoviridae	NA	NA	Virulent-Not-Confident	0.476593	0.542157842157842	0.0655647974173716	0	0	Croceibacter phage P2559Y	Croceibacter	Croceibacter atlanticus	No	Croceibacter atlanticus HTCC2559	Bacteroidetes	Flavobacteriia	Flavobacteriales	Flavobacteriaceae	Croceibacter.	No
NC018454.D	dsDNA	39974	circular	Caudovirales	Siphoviridae	NA	NA	Temperate-Confident	0.532427	0.566633366633366	0.0342061209802611	1	0	Cronobacter phage phiES15	Cronobacter	Cronobacter sakazakii	No	Cronobacter sakazakii ATCC BAA-894	Proteobacteria	Gammaproteobacteria	Enterobacterales	Enterobacteriaceae	Cronobacter.	Yes (virushostdb)
NC017974.D	dsDNA	149273	linear	Caudovirales	Myoviridae	Vequintavirinae	NA	Temperate-Not-Confident	0.455017	0.501498501498502	0.0464818846124918	0	0	Cronobacter phage CR3	Cronobacter	Cronobacter sakazakii	No	Cronobacter sakazakii ATCC BAA-894	Proteobacteria	Gammaproteobacteria	Enterobacterales	Enterobacteriaceae	Cronobacter.	No
NC019398.D	dsDNA	178193	linear	Caudovirales	Myoviridae	Tevenvirinae	Kp15virus	Virulent-Confident	0.677922	0.711288711288711	0.0333665668994349	0	0	Cronobacter phage vB_CsaM_GAP161	Cronobacter	Cronobacter sakazakii	No	Cronobacter sakazakii ATCC BAA-894	Proteobacteria	Gammaproteobacteria	Enterobacterales	Enterobacteriaceae	Cronobacter.	No
NC019400.D	dsDNA	147940	linear	Caudovirales	Myoviridae	Vequintavirinae	NA	Virulent-Confident	0.502743	0.537862137862138	0.0351191440713936	0	0	Cronobacter phage vB_CsaM_GAP31	Cronobacter	Cronobacter sakazakii	No	Cronobacter sakazakii ATCC BAA-894	Proteobacteria	Gammaproteobacteria	Enterobacterales	Enterobacteriaceae	Cronobacter.	No
NC019401.D	dsDNA	358663	linear	Caudovirales	Myoviridae	NA	NA	Virulent-Not-Confident	0.496999	0.535164835164835	0.0381661093930509	0	0	Cronobacter phage vB_CsaM_GAP32	Cronobacter	Cronobacter sakazakii	No	Cronobacter sakazakii ATCC BAA-894	Proteobacteria	Gammaproteobacteria	Enterobacterales	Enterobacteriaceae	Cronobacter.	No
NC019402.D	dsDNA	76631	linear	Caudovirales	Podoviridae	NA	NA	Temperate-Not-Confident	0.496912	0.525074925074925	0.0281624585192298	0	0	Cronobacter phage vB_CsaP_GAP52	Cronobacter	Cronobacter sakazakii	No	Cronobacter sakazakii ATCC BAA-894	Proteobacteria	Gammaproteobacteria	Enterobacterales	Enterobacteriaceae	Cronobacter.	No
NC019509.D	dsDNA	49116	linear	Caudovirales	Siphoviridae	Tunavirinae	NA	Virulent-Confident	0.508531	0.539260739260739	0.0307292736161392	0	0	Cronobacter phage ESP2949-1	Cronobacter	Cronobacter sakazakii	No	Cronobacter sakazakii ATCC BAA-894	Proteobacteria	Gammaproteobacteria	Enterobacterales	Enterobacteriaceae	Cronobacter.	No
NC019927.D	dsDNA	47611	circular	Caudovirales	Myoviridae	NA	NA	Temperate-Confident	0.594318	0.636063936063936	0.0417462105871953	1	0	Cronobacter phage ENT47670	Cronobacter	Cronobacter sakazakii	No	Cronobacter sakazakii ATCC BAA-894	Proteobacteria	Gammaproteobacteria	Enterobacterales	Enterobacteriaceae	Cronobacter.	No
NC019934.D	dsDNA	39012	circular	Caudovirales	Siphoviridae	NA	Hk97virus	Temperate-Confident	0.527863	0.549050949050949	0.02118782493432	1	0	Cronobacter phage ENT39118	Cronobacter	Cronobacter sakazakii	No	Cronobacter sakazakii ATCC BAA-894	Proteobacteria	Gammaproteobacteria	Enterobacterales	Enterobacteriaceae	Cronobacter.	No
NC020078.D	dsDNA	41796	linear	Caudovirales	Podoviridae	Autographivirinae	NA	Virulent-Not-Confident	0.49128	0.532567432567432	0.0412878785780537	0	0	Cronobacter sakazakii phage vB_CskP_GAP227	Cronobacter	Cronobacter sakazakii	No	Cronobacter sakazakii ATCC BAA-894	Proteobacteria	Gammaproteobacteria	Enterobacterales	Enterobacteriaceae	Cronobacter.	No
NC021531.D	dsDNA	223989	linear	Caudovirales	Myoviridae	NA	Spn3virus	Virulent-Not-Confident	0.481759	0.500599400599401	0.0188399923033492	0	0	Cronobacter phage CR5	Cronobacter	Cronobacter sakazakii	No	Cronobacter sakazakii ATCC BAA-894	Proteobacteria	Gammaproteobacteria	Enterobacterales	Enterobacteriaceae	Cronobacter.	No
NC023717.D	dsDNA	151924	linear	Caudovirales	Myoviridae	Vequintavirinae	NA	Temperate-Not-Confident	0.495915	0.542957042957043	0.0470421168148211	0	0	Cronobacter phage CR9	Cronobacter	Cronobacter sakazakii	No	Cronobacter sakazakii ATCC BAA-894	Proteobacteria	Gammaproteobacteria	Enterobacterales	Enterobacteriaceae	Cronobacter.	No
NC024354.D	dsDNA	149162	linear	Caudovirales	Myoviridae	Vequintavirinae	NA	Virulent-Not-Confident	0.461413	0.516083916083916	0.0546713127654886	0	0	Cronobacter phage CR8	Cronobacter	Cronobacter sakazakii	No	Cronobacter sakazakii ATCC BAA-894	Proteobacteria	Gammaproteobacteria	Enterobacterales	Enterobacteriaceae	Cronobacter.	No
NC028773.D	dsDNA	182145	linear	Caudovirales	Myoviridae	NA	NA	Virulent-Confident	0.668838	0.698701298701298	0.0298632797467067	0	0	Cronobacter phage S13	Cronobacter	Cronobacter sakazakii	No	Cronobacter sakazakii ATCC BAA-894	Proteobacteria	Gammaproteobacteria	Enterobacterales	Enterobacteriaceae	Cronobacter.	No
NC028672.D	dsDNA	149732	linear	Caudovirales	Myoviridae	Vequintavirinae	NA	Virulent-Not-Confident	0.479395	0.521278721278721	0.041883447002897	0	0	Cronobacter phage PBES 02	Cronobacter	Cronobacter sp.	Yes	Cronobacter condimenti 1330	Proteobacteria	Gammaproteobacteria	Enterobacterales	Enterobacteriaceae	Cronobacter.	No
NC023558.D	dsDNA	38966	linear	Caudovirales	Podoviridae	Autographivirinae	T7virus	Virulent-Confident	0.653368	0.693406593406593	0.0400389109533111	0	0	Cronobacter phage Dev2	Cronobacter	Cronobacter turicensis	No	Cronobacter turicensis z3032	Proteobacteria	Gammaproteobacteria	Enterobacterales	Enterobacteriaceae	Cronobacter.	No
NC013697.D	dsDNA	157486	linear	Caudovirales	Myoviridae	NA	NA	Virulent-Not-Confident	0.484218	0.532467532467533	0.0482494385668299	0	0	Deftia phage phiW-14	Deftia	Delftia acidovorans	No	Delftia acidovorans SPH-1	Proteobacteria	Betaproteobacteria	Burkholderiales	Comamonadaceae	Delftia.	No
NC028702.D	dsDNA	38084	circular	Caudovirales	Podoviridae	Autographivirinae	T7virus	Virulent-Confident	0.587692	0.621078921078921	0.033386667192728	0	0	Delftia phage IME-DE1	Delftia	Delftia sp.	Yes	Delftia sp. HK171	Proteobacteria	Betaproteobacteria	Burkholderiales	Comamonadaceae	Delftia.	No
NC027348.D	dsDNA	73882	linear	Caudovirales	Podoviridae	NA	NA	Virulent-Not-Confident	0.457352	0.531868131868132	0.0745165166054943	0	0	Delftia phage RG-2014	Delftia	Delftia tsuruhatensis	No	Delftia tsuruhatensis	Proteobacteria	Betaproteobacteria	Burkholderiales	Comamonadaceae	Delftia.	No
NC019925.D	dsDNA	152427	linear	Caudovirales	Ackermannviridae	Aglimvirinae	Limestonevirus	Temperate-Not-Confident	0.462789	0.514185814185814	0.0513966353969361	0	0	Dickeya phage vB_DsoM_LIMEstone1	Dickeya	Dickeya solani	No	Dickeya solani RNS 08.23.3.1.A	Proteobacteria	Gammaproteobacteria	Enterobacterales	Pectobacteriaceae	Dickeya.	No
NC025452.D	dsDNA	155346	linear	Caudovirales	Ackermannviridae	Aglimvirinae	Limestonevirus	Temperate-Not-Confident	0.477911	0.518281718281718	0.0403708487154927	0	0	Dickeya phage RC-2014	Dickeya	Dickeya sp.	Yes	Dickeya sp. Secpp 1600	Proteobacteria	Gammaproteobacteria	Enterobacterales	Pectobacteriaceae	Dickeya.	No
NC024367.D	dsDNA	75028	linear	Caudovirales	Podoviridae	NA	Dfl12virus	Virulent-Not-Confident	0.492363	0.540959040959041	0.0485958054939131	0	0	Dinoroseobacter phage DFL12phi1	Dinoroseobacter	Dinoroseobacter shibae	No	Dinoroseobacter shibae DFL 12 = DSM 16493	Proteobacteria	Alphaproteobacteria	Rhodobacterales	Rhodobacteraceae	Dinoroseobacter.	No
NC041921.D	Unknown	77874	linear	Caudovirales	Siphoviridae	NA	NA	Virulent-Not-Confident	0.464012	0.512987012987013	0.0489753949619214	0	0	Dinoroseobacter phage vB_DshS-R5C	Dinoroseobacter	Dinoroseobacter shibae	No	Dinoroseobacter shibae DFL 12 = DSM 16493	Proteobacteria	Alphaproteobacteria	Rhodobacterales	Rhodobacteraceae	Dinoroseobacter.	No
NC021342.D	dsDNA	43378	linear	Caudovirales	Myoviridae	NA	NA	Virulent-Not-Confident	0.465018	0.503396603396603	0.0383787759570234	0	0	Edwardsiella phage PEi21	Edwardsiella	Edwardsiella ictaluri	No	Edwardsiella ictaluri 93-146	Proteobacteria	Gammaproteobacteria	Enterobacterales	Hafniaceae	Edwardsiella.	Yes (Host GEM) + Yes (virushostdb)
NC023555.D	dsDNA	43017	linear	Caudovirales	Siphoviridae	NA	Eiauvirus	Virulent-Not-Confident	0.482295	0.514585414585414	0.0322905599743868	0	0	Edwardsiella phage eiAU-183	Edwardsiella	Edwardsiella ictaluri	No	Edwardsiella ictaluri 93-146	Proteobacteria	Gammaproteobacteria	Enterobacterales	Hafniaceae	Edwardsiella.	No
NC028683.D	dsDNA	177643	linear	Caudovirales	Myoviridae	NA	NA	Virulent-Confident	0.713905	0.75044955044955	0.0365445677414514	0	0	Edwardsiella phage PEi20 DNA	Edwardsiella	Edwardsiella ictaluri	No	Edwardsiella ictaluri 93-146	Proteobacteria	Gammaproteobacteria	Enterobacterales	Hafniaceae	Edwardsiella.	No
NC042029.D	Unknown	43015	linear	Caudovirales	Siphoviridae	NA	Eiauvirus	Temperate-Not-Confident	0.47494	0.532167832167832	0.0572277324810569	0	0	Edwardsiella phage eiAU	Edwardsiella	Edwardsiella ictaluri	No	Edwardsiella ictaluri 93-146	Proteobacteria	Gammaproteobacteria	Enterobacterales	Hafniaceae	Edwardsiella.	No
NC019420.D	dsDNA	41549	circular	Caudovirales	Podoviridae	NA	Kf1virus	Virulent-Not-Confident	0.472702	0.512287712287712	0.0395858829190744	0	0	Edwardsiella phage KF-1 DNA	Edwardsiella	Edwardsiella tarda	No	Edwardsiella tarda EIB202	Proteobacteria	Gammaproteobacteria	Enterobacterales	Hafniaceae	Edwardsiella.	Yes (Host GEM) + Yes (virushostdb)
NC020082.D	dsDNA	42746	circular	Caudovirales	Myoviridae	NA	NA	Temperate-Not-Confident	0.469424	0.505094905094905	0.0356705380723824	0	0	Edwardsiella phage MSW-3 DNA	Edwardsiella	Edwardsiella tarda	No	Edwardsiella tarda EIB202	Proteobacteria	Gammaproteobacteria	Enterobacterales	Hafniaceae	Edwardsiella.	Yes (Host GEM)
NC026611.D	dsDNA	43129	circular	Caudovirales	Myoviridae	NA	NA	Temperate-Not-Confident	0.486286	0.547252747252747	0.0609668955936003	1	0	Edwardsiella phage GF-2 DNA	Edwardsiella	Edwardsiella tarda	No	Edwardsiella tarda EIB202	Proteobacteria	Gammaproteobacteria	Enterobacterales	Hafniaceae	Edwardsiella.	Yes (Host GEM) + Yes (virushostdb)
NC028695.D	dsDNA	40491	linear	Caudovirales	Siphoviridae	Guernseyvirinae	NA	Temperate-Confident	0.541137	0.571828171828171	0.030690998769572	0	0	Enterobacter phage phiEap-2	Enterobacter	Enterobacter aerogenes	No	Klebsiella aerogenes KCTC 2190	Proteobacteria	Gammaproteobacteria	Enterobacterales	Enterobacteriaceae	Klebsiella.	Yes (Host, Line)
NC028772.D	dsDNA	39133	linear	Caudovirales	Podoviridae	Autographivirinae	Kp32virus	Virulent-Confident	0.702239	0.733266733266733	0.0310280554253644	0	0	Enterobacter phage phiEap-1	Enterobacter	Enterobacter aerogenes	No	Klebsiella aerogenes KCTC 2190	Proteobacteria	Gammaproteobacteria	Enterobacterales	Enterobacteriaceae	Klebsiella.	Yes (Host, Line)
NC041980.D	Unknown	175814	circular	Caudovirales	Myoviridae	Tevenvirinae	Slopekvirus	Virulent-Confident	0.685557	0.726473526473526	0.0409165139609982	0	0	Enterobacter phage phiEap-3	Enterobacter	Enterobacter aerogenes	No	Klebsiella aerogenes KCTC 2190	Proteobacteria	Gammaproteobacteria	Enterobacterales	Enterobacteriaceae	Klebsiella.	Yes (Host, Line)
NC019524.D	dsDNA	60364	linear	Caudovirales	Siphoviridae	NA	NA	Virulent-Not-Confident	0.447726	0.508291708291708	0.060565428263478	0	0	Enterobacter phage Enc34	Enterobacter	Enterobacter cancerogenus	No	Enterobacter cancerogenus	Proteobacteria	Gammaproteobacteria	Enterobacterales	Enterobacteriaceae	Enterobacter	No
NC019485.D	dsDNA	59080	linear	Caudovirales	Podoviridae	NA	NA	Temperate-Not-Confident	0.471759	0.501198801198801	0.0294401298628523	0	0	Enterobacter phage EcP1	Enterobacter	Enterobacter cloacae	No	Enterobacter cloacae complex sp. ECNIH7	Proteobacteria	Gammaproteobacteria	Enterobacterales	Enterobacteriaceae	Enterobacter	No
NC023561.D	dsDNA	173276	linear	Caudovirales	Myoviridae	Tevenvirinae	Cc31virus	Virulent-Confident	0.714022	0.751348651348651	0.037327094485408	0	0	Enterobacter phage PG7	Enterobacter	Enterobacter cloacae	No	Enterobacter cloacae complex sp. ECNIH7	Proteobacteria	Gammaproteobacteria	Enterobacterales	Enterobacteriaceae	Enterobacter	No
NC028795.D	dsDNA	31522	linear	Caudovirales	Podoviridae	Autographivirinae	T7virus	Virulent-Confident	0.787216	0.824575424575425	0.0373590163279336	0	0	Enterobacter phage E-3	Enterobacter	Enterobacter cloacae	No	Enterobacter cloacae complex sp. ECNIH7	Proteobacteria	Gammaproteobacteria	Enterobacterales	Enterobacteriaceae	Enterobacter	No
NC029102.D	dsDNA	36051	linear	Caudovirales	Podoviridae	Autographivirinae	T7virus	Virulent-Confident	0.789558	0.843956043956044	0.054398027691157	0	0	Enterobacter phage E-2	Enterobacter	Enterobacter cloacae	No	Enterobacter cloacae complex sp. ECNIH7	Proteobacteria	Gammaproteobacteria	Enterobacterales	Enterobacteriaceae	Enterobacter	No
NC042122.D	Unknown	51894	linear	Caudovirales	Siphoviridae	Tunavirinae	NA	Temperate-Not-Confident	0.464163	0.502497502497502	0.0383341097067148	0	0	Enterobacter phage Ec_L1	Enterobacter	Enterobacter cloacae	No	Enterobacter cloacae complex sp. ECNIH7	Proteobacteria	Gammaproteobacteria	Enterobacterales	Enterobacteriaceae	Enterobacter	No
NC031048.D	dsDNA	41918	linear	Caudovirales	Myoviridae	NA	Cvm10virus	Temperate-Confident	0.55121	0.576723276723276	0.0255133459342554	0	0	Enterobacter phage Arya	Enterobacter	Enterobacter sp.	Yes	Enterobacter sp. R4-368	Proteobacteria	Gammaproteobacteria	Enterobacterales	Enterobacteriaceae	Enterobacter.	No
NC031077.D	dsDNA	41760	linear	Caudovirales	Podoviridae	NA	Epsilon15likevirus	Temperate-Confident	0.529728	0.561338661338661	0.031610309845403	1	0	Enterobacter phage Tyrion	Enterobacter	Enterobacter sp.	Yes	Enterobacter sp. R4-368	Proteobacteria	Gammaproteobacteria	Enterobacterales	Enterobacteriaceae	Enterobacter.	No
NC019920.D	ssRNA	3523	linear	NA	Leviviridae	NA	Levivirus	Virulent-Confident	0.509239	0.544255744255744	0.0350166911448824	0	0	Enterobacteria phage C-1 INW-2012	Enterobacteria	Enterobacteriaceae	Yes	Enterobacteriaceae bacterium ENNIH2	Proteobacteria	Gammaproteobacteria	Enterobacterales	Enterobacteriaceae.	NA	No
NC019922.D	ssRNA	3562	linear	NA	Leviviridae	NA	Levivirus	Temperate-Not-Confident	0.492231	0.522477522477522	0.0302462572836909	0	0	Enterobacteria phage Hgal1	Enterobacteria	Enterobacteriaceae	Yes	Enterobacteriaceae bacterium ENNIH2	Proteobacteria	Gammaproteobacteria	Enterobacterales	Enterobacteriaceae.	NA	No
NC009904.D	dsDNA	142072	circular	Caudovirales	Myoviridae	Spounavirinae	NA	Virulent-Not-Confident	0.451527	0.502197802197802	0.0506709002286092	0	0	Enterococcus phage phiEF24C	Enterococcus	Enterococcus faecalis	No	Enterococcus faecalis V583	Firmicutes	Bacilli	Lactobacillales	Enterococcaceae	Enterococcus.	No
NC012419.D	dsDNA	21115	linear	Caudovirales	Siphoviridae	NA	NA	Temperate-Not-Confident	0.48152	0.524275724275724	0.0427559978780621	0	0	Enterococcus phage EFAP-1	Enterococcus	Enterococcus faecalis	No	Enterococcus faecalis V583	Firmicutes	Bacilli	Lactobacillales	Enterococcaceae	Enterococcus.	No
NC013643.D	dsDNA	36270	linear	Caudovirales	Siphoviridae	NA	Phifelvirus	Virulent-Confident	0.532773	0.574325674325674	0.0415529178685233	1	0	Enterococcus phage phiFL2A	Enterococcus	Enterococcus faecalis	No	Enterococcus faecalis V583	Firmicutes	Bacilli	Lactobacillales	Enterococcaceae	Enterococcus.	No
NC013644.D	dsDNA	37856	linear	Caudovirales	Siphoviridae	NA	NA	Temperate-Confident	0.500669	0.548951048951049	0.0482821775071816	1	0	Enterococcus phage phiFL4A	Enterococcus	Enterococcus faecalis	No	Enterococcus faecalis V583	Firmicutes	Bacilli	Lactobacillales	Enterococcaceae	Enterococcus.	No
NC013646.D	dsDNA	38764	linear	Caudovirales	Siphoviridae	NA	Phifelvirus	Temperate-Not-Confident	0.485572	0.528371628371628	0.0427991584687605	1	0	Enterococcus phage phiFL1A	Enterococcus	Enterococcus faecalis	No	Enterococcus faecalis V583	Firmicutes	Bacilli	Lactobacillales	Enterococcaceae	Enterococcus.	No
NC013648.D	dsDNA	39576	linear	Caudovirales	Siphoviridae	NA	Phifelvirus	Temperate-Confident	0.513446	0.546753246753246	0.0333068591072862	1	0	Enterococcus phage phiFL3A	Enterococcus	Enterococcus faecalis	No	Enterococcus faecalis V583	Firmicutes	Bacilli	Lactobacillales	Enterococcaceae	Enterococcus.	No
NC013696.D	dsDNA	42822	linear	Caudovirales	Siphoviridae	NA	NA	Temperate-Confident	0.557286	0.608991008991009	0.0517045618327894	1	0	Enterococcus phage phiEf11	Enterococcus	Enterococcus faecalis	No	Enterococcus faecalis V583	Firmicutes	Bacilli	Lactobacillales	Enterococcaceae	Enterococcus.	No
NC015270.D	dsDNA	16945	circular	Caudovirales	Siphoviridae	NA	NA	Temperate-Confident	0.514071	0.561738261738262	0.047666877841539	0	0	Enterococcus phage EFRM31	Enterococcus	Enterococcus faecalis	No	Enterococcus faecalis V583	Firmicutes	Bacilli	Lactobacillales	Enterococcaceae	Enterococcus.	No
NC017732.D	dsDNA	30505	linear	Caudovirales	Podoviridae	Picovirinae	NA	Virulent-Confident	0.501183	0.533566433566434	0.032383148108785	0	0	Enterococcus phage EF62phi	Enterococcus	Enterococcus faecalis	No	Enterococcus faecalis V583	Firmicutes	Bacilli	Lactobacillales	Enterococcaceae	Enterococcus.	No
NC018086.D	dsDNA	53996	linear	Caudovirales	Siphoviridae	NA	Sap6virus	Temperate-Not-Confident	0.47589	0.523276723276723	0.047386310104528	0	0	Enterococcus phage BC-611	Enterococcus	Enterococcus faecalis	No	Enterococcus faecalis V583	Firmicutes	Bacilli	Lactobacillales	Enterococcaceae	Enterococcus.	No
NC023595.D	dsDNA	41687	circular	Caudovirales	Siphoviridae	NA	NA	Temperate-Confident	0.504344	0.535464535464535	0.0311208364767391	0	0	Enterococcus phage IME_EF3	Enterococcus	Enterococcus faecalis	No	Enterococcus faecalis V583	Firmicutes	Bacilli	Lactobacillales	Enterococcaceae	Enterococcus.	No
NC024212.D	dsDNA	55726	linear	Caudovirales	Siphoviridae	NA	Sap6virus	Temperate-Not-Confident	0.462928	0.512987	0.0500593	NA	NA	Enterococcus phage VD13	Enterococcus	Enterococcus faecalis	No	Enterococcus faecalis V583	Firmicutes	Bacilli	Lactobacillales	Enterococcaceae	Enterococcus.	No
NC025453.D	dsDNA	40286	circular	Caudovirales	Siphoviridae	NA	NA	Virulent-Not-Confident	0.490766	0.531068931068931	0.0403032216615212	1	0	Enterococcus phage EFC-1	Enterococcus	Enterococcus faecalis	No	Enterococcus faecalis V583	Firmicutes	Bacilli	Lactobacillales	Enterococcaceae	Enterococcus.	No
NC025465.D	dsDNA	40923	circular	Caudovirales	Siphoviridae	NA	NA	Temperate-Confident	0.531676	0.572427572427572	0.0407514047040381	0	0	Enterococcus phage EfaCPT1	Enterococcus	Enterococcus faecalis	No	Enterococcus faecalis V583	Firmicutes	Bacilli	Lactobacillales	Enterococcaceae	Enterococcus.	No
NC027335.D	dsDNA	145518	linear	Caudovirales	Myoviridae	Spounavirinae	NA	Virulent-Not-Confident	0.486292	0.532867132867133	0.0465753079658785	0	0	Enterococcus phage ECP3	Enterococcus	Enterococcus faecalis	No	Enterococcus faecalis V583	Firmicutes	Bacilli	Lactobacillales	Enterococcaceae	Enterococcus.	No
NC028671.D	dsDNA	41098	linear	Caudovirales	Siphoviridae	NA	NA	Temperate-Confident	0.572833	0.607292707292707	0.0344601449083139	1	0	Enterococcus phage vB_EfaS_IME197	Enterococcus	Enterococcus faecalis	No	Enterococcus faecalis V583	Firmicutes	Bacilli	Lactobacillales	Enterococcaceae	Enterococcus.	No
NC028693.D	dsDNA	18607	linear	Caudovirales	Podoviridae	Picovirinae	P68virus	Virulent-Confident	0.519122	0.552647352647352	0.0335250472968566	0	0	Enterococcus phage vB_EfaP_IME195	Enterococcus	Enterococcus faecalis	No	Enterococcus faecalis V583	Firmicutes	Bacilli	Lactobacillales	Enterococcaceae	Enterococcus.	No
NC028990.D	dsDNA	38886	circular	Caudovirales	Siphoviridae	NA	NA	Temperate-Confident	0.521263	0.555844155844156	0.0345814071915275	0	0	Enterococcus phage vB_EfaS_IME196	Enterococcus	Enterococcus faecalis	No	Enterococcus faecalis V583	Firmicutes	Bacilli	Lactobacillales	Enterococcaceae	Enterococcus.	No
NC029009.D	dsDNA	147589	circular	Caudovirales	Myoviridae	Spounavirinae	NA	Virulent-Not-Confident	0.472211	0.522277722277722	0.05006712885549	0	0	Enterococcus phage EFDG1	Enterococcus	Enterococcus faecalis	No	Enterococcus faecalis V583	Firmicutes	Bacilli	Lactobacillales	Enterococcaceae	Enterococcus.	No
NC029016.D	dsDNA	58000	circular	Caudovirales	Siphoviridae	NA	Sap6virus	Temperate-Not-Confident	0.463054	0.511188811188811	0.0481345041395321	0	0	Enterococcus phage vB_EfaS_IME198	Enterococcus	Enterococcus faecalis	No	Enterococcus faecalis V583	Firmicutes	Bacilli	Lactobacillales	Enterococcaceae	Enterococcus.	No
NC029026.D	dsDNA	130952	circular	Caudovirales	Myoviridae	Spounavirinae	NA	Virulent-Not-Confident	0.497463	0.538461538461538	0.04099827830185	0	0	Enterococcus phage EFLK1	Enterococcus	Enterococcus faecalis	No	Enterococcus faecalis V583	Firmicutes	Bacilli	Lactobacillales	Enterococcaceae	Enterococcus.	No
NC031051.D	dsDNA	37933	linear	Caudovirales	Siphoviridae	NA	NA	Temperate-Confident	0.545728	0.582217782217782	0.0364899084600867	0	0	Enterococcus phage SANTOR1	Enterococcus	Enterococcus faecalis	No	Enterococcus faecalis V583	Firmicutes	Bacilli	Lactobacillales	Enterococcaceae	Enterococcus.	No
NC041959.D	Unknown	57081	linear	Caudovirales	Siphoviridae	NA	Saphexavirus	Virulent-Not-Confident	0.485161	0.534965034965035	0.049803870907276	0	0	Enterococcus phage IME-EF1	Enterococcus	Enterococcus faecalis	No	Enterococcus faecalis V583	Firmicutes	Bacilli	Lactobacillales	Enterococcaceae	Enterococcus.	No
NC041960.D	Unknown	58619	linear	Caudovirales	Siphoviridae	NA	Saphexavirus	Temperate-Not-Confident	0.465633	0.51978021978022	0.0541472262700617	0	0	Enterococcus phage SAP6	Enterococcus	Enterococcus faecalis	No	Enterococcus faecalis V583	Firmicutes	Bacilli	Lactobacillales	Enterococcaceae	Enterococcus.	No
NC042021.D	Unknown	41712	linear	Caudovirales	Siphoviridae	NA	NA	Temperate-Confident	0.534184	0.571228771228771	0.037044846511221	0	0	Enterococcus phage phiSHEF2	Enterococcus	Enterococcus faecalis	No	Enterococcus faecalis V583	Firmicutes	Bacilli	Lactobacillales	Enterococcaceae	Enterococcus.	No
NC042022.D	Unknown	41081	linear	Caudovirales	Siphoviridae	NA	NA	Temperate-Not-Confident	0.456539	0.504295704295704	0.0477569383215465	0	0	Enterococcus phage phiSHEF4	Enterococcus	Enterococcus faecalis	No	Enterococcus faecalis V583	Firmicutes	Bacilli	Lactobacillales	Enterococcaceae	Enterococcus.	No
NC042023.D	Unknown	41598	linear	Caudovirales	Siphoviridae	NA	NA	Temperate-Not-Confident	0.496208	0.534865134865135	0.0386573086023006	0	0	Enterococcus phage phiSHEF5	Enterococcus	Enterococcus faecalis	No	Enterococcus faecalis V583	Firmicutes	Bacilli	Lactobacillales	Enterococcaceae	Enterococcus.	No
NC042101.D	Unknown	41489	linear	Caudovirales	Siphoviridae	NA	NA	Temperate-Confident	0.502166	0.547852147852148	0.0456858981306099	0	0	Enterococcus phage PMBT2	Enterococcus	Enterococcus faecalis	No	Enterococcus faecalis V583	Firmicutes	Bacilli	Lactobacillales	Enterococcaceae	Enterococcus.	No
NC042125.D	Unknown	40934	linear	Caudovirales	Siphoviridae	NA	NA	Temperate-Confident	0.546779	0.582017982017982	0.0352389253690075	0	0	Enterococcus phage LY0322	Enterococcus	Enterococcus faecalis	No	Enterococcus faecalis V583	Firmicutes	Bacilli	Lactobacillales	Enterococcaceae	Enterococcus.	No
NC042126.D	Unknown	40789	linear	Caudovirales	Siphoviridae	NA	Efquatrovirus	Temperate-Not-Confident	0.496298	0.545254745254745	0.0489562588830903	0	0	Ecterococcus phage vB_EfaS_AL3	Ecterococcus	Enterococcus faecalis	No	Enterococcus faecalis V583	Firmicutes	Bacilli	Lactobacillales	Enterococcaceae	Enterococcus.	No
NC042127.D	Unknown	40836	linear	Caudovirales	Siphoviridae	NA	NA	Temperate-Not-Confident	0.48828	0.520979020979021	0.0326993779909887	0	0	Enterococcus phage vB_EfaS_AL2	Enterococcus	Enterococcus faecalis	No	Enterococcus faecalis V583	Firmicutes	Bacilli	Lactobacillales	Enterococcaceae	Enterococcus.	No
NC042134.D	Unknown	41257	linear	Caudovirales	Siphoviridae	NA	NA	Virulent-Not-Confident	0.464364	0.5005994005994	0.0362357307937211	0	0	Enterococcus phage AUEF3	Enterococcus	Enterococcus faecalis	No	Enterococcus faecalis V583	Firmicutes	Bacilli	Lactobacillales	Enterococcaceae	Enterococcus.	No
NC024356.D	dsDNA	42597	linear	Caudovirales	Siphoviridae	NA	NA	Temperate-Not-Confident	0.498035	0.55034965034965	0.0523148716311989	0	0	Enterococcus phage IME-EFm1	Enterococcus	Enterococcus faecium	No	Enterococcus faecium DO	Firmicutes	Bacilli	Lactobacillales	Enterococcaceae	Enterococcus.	No
NC025467.D	dsDNA	17972	circular	Caudovirales	Podoviridae	Picovirinae	P68virus	Virulent-Confident	0.509164	0.545654345654345	0.0364899084600867	0	0	Enterococcus phage vB_Efae230P-4	Enterococcus	Enterococcus faecium	No	Enterococcus faecium DO	Firmicutes	Bacilli	Lactobacillales	Enterococcaceae	Enterococcus.	No
NC028826.D	dsDNA	42265	linear	Caudovirales	Siphoviridae	NA	NA	Temperate-Not-Confident	0.474723	0.515584415584415	0.0408613255217467	0	0	Enterococcus phage IME-EFm5	Enterococcus	Enterococcus faecium	No	Enterococcus faecium DO	Firmicutes	Bacilli	Lactobacillales	Enterococcaceae	Enterococcus.	No
NC031260.D	dsDNA	41170	linear	Caudovirales	Siphoviridae	NA	NA	Temperate-Not-Confident	0.485604	0.535664335664336	0.050060483981895	0	0	Enterococcus phage Ec-ZZ2	Enterococcus	Enterococcus faecium	No	Enterococcus faecium DO	Firmicutes	Bacilli	Lactobacillales	Enterococcaceae	Enterococcus.	No
NC023551.D	dsDNA	40692	linear	Caudovirales	Siphoviridae	NA	NA	Temperate-Confident	0.534869	0.569030969030969	0.034162004122766	0	0	Enterococcus phage IME-EF4	Enterococcus	Enterococcus sp.	Yes	Enterococcus sp. CR-Ec1	Firmicutes	Bacilli	Lactobacillales	Enterococcaceae	Enterococcus.	No
NC009014.D	dsDNA	45445	linear	Caudovirales	Podoviridae	Autographivirinae	NA	Virulent-Not-Confident	0.470235	0.512987012987013	0.0427519777081873	0	0	Erwinia amylovora phage Era103	Erwinia	Erwinia amylovora	No	Erwinia amylovora ATCC 49946	Proteobacteria	Gammaproteobacteria	Enterobacterales	Erwiniaceae	Erwinia.	No
NC011811.D	dsDNA	84576	linear	Caudovirales	Myoviridae	Ounavirinae	Ea214virus	Virulent-Not-Confident	0.462841	0.501898101898102	0.0390568366674957	0	0	Erwinia phage phiEa21-4	Erwinia	Erwinia amylovora	No	Erwinia amylovora ATCC 49946	Proteobacteria	Gammaproteobacteria	Enterobacterales	Erwiniaceae	Erwinia.	No
NC015292.D	dsDNA	84565	linear	Caudovirales	Myoviridae	Ounavirinae	Ea214virus	Temperate-Not-Confident	0.4915	0.514085914085914	0.0225861633720521	0	0	Erwinia phage phiEa104	Erwinia	Erwinia amylovora	No	Erwinia amylovora ATCC 49946	Proteobacteria	Gammaproteobacteria	Enterobacterales	Erwiniaceae	Erwinia.	Yes (Host GEM) + Yes (virushostdb)
NC015295.D	dsDNA	47279	linear	Caudovirales	Myoviridae	NA	NA	Temperate-Confident	0.544034	0.591408591408591	0.0473750762405028	1	0	Erwinia phage phiEt88	Erwinia	Erwinia amylovora	No	Erwinia amylovora ATCC 49946	Proteobacteria	Gammaproteobacteria	Enterobacterales	Erwiniaceae	Erwinia.	Yes (Host GEM) + Yes (virushostdb)
NC019504.D	dsDNA	56621	linear	Caudovirales	Myoviridae	NA	NA	Virulent-Confident	0.508857	0.543856143856144	0.0349989528336514	0	0	Erwinia phage vB_EamM-Y2	Erwinia	Erwinia amylovora	No	Erwinia amylovora ATCC 49946	Proteobacteria	Gammaproteobacteria	Enterobacterales	Erwiniaceae	Erwinia.	No
NC019510.D	dsDNA	39282	linear	Caudovirales	Podoviridae	Autographivirinae	T7virus	Virulent-Confident	0.647246	0.683716283716283	0.0364698461978939	0	0	Erwinia phage vB_EamP-L1	Erwinia	Erwinia amylovora	No	Erwinia amylovora ATCC 49946	Proteobacteria	Gammaproteobacteria	Enterobacterales	Erwiniaceae	Erwinia.	No
NC019514.D	dsDNA	74669	linear	Caudovirales	Podoviridae	NA	NA	Temperate-Confident	0.53152	0.559140859140859	0.027621168236646	0	0	Erwinia phage vB_EamP-S6	Erwinia	Erwinia amylovora	No	Erwinia amylovora ATCC 49946	Proteobacteria	Gammaproteobacteria	Enterobacterales	Erwiniaceae	Erwinia.	No
NC019926.D	dsDNA	45554	linear	Caudovirales	Podoviridae	Autographivirinae	Sp6likevirus	Virulent-Not-Confident	0.499255	0.51988011988012	0.0206256008501664	0	0	Erwinia amylovora phage phiEa100	Erwinia	Erwinia amylovora	No	Erwinia amylovora ATCC 49946	Proteobacteria	Gammaproteobacteria	Enterobacterales	Erwiniaceae	Erwinia.	Yes (Host GEM) + Yes (virushostdb)
NC019929.D	dsDNA	243050	circular	Caudovirales	Myoviridae	NA	Eah2virus	Temperate-Not-Confident	0.470498	0.504795204795205	0.0342975794123536	0	0	Erwinia phage phiEaH2	Erwinia	Erwinia amylovora	No	Erwinia amylovora ATCC 49946	Proteobacteria	Gammaproteobacteria	Enterobacterales	Erwiniaceae	Erwinia.	No
NC019932.D	dsDNA	29564	circular	Caudovirales	Myoviridae	Peduovirinae	P2virus	Temperate-Confident	0.512603	0.555044955044955	0.0424420649150808	1	0	Erwinia phage ENT90	Erwinia	Erwinia amylovora	No	Erwinia amylovora ATCC 49946	Proteobacteria	Gammaproteobacteria	Enterobacterales	Erwiniaceae	Erwinia.	No
NC023557.D	dsDNA	271084	linear	Caudovirales	Myoviridae	NA	NA	Virulent-Confident	0.511629	0.547852147852148	0.0362227225339278	0	0	Erwinia phage Ea35-70	Erwinia	Erwinia amylovora	No	Erwinia amylovora ATCC 49946	Proteobacteria	Gammaproteobacteria	Enterobacterales	Erwiniaceae	Erwinia.	No
NC023579.D	dsDNA	75568	linear	Caudovirales	Podoviridae	NA	NA	Temperate-Not-Confident	0.472442	0.523176823176823	0.0507343247204572	0	0	Erwinia phage Ea9-2	Erwinia	Erwinia amylovora	No	Erwinia amylovora ATCC 49946	Proteobacteria	Gammaproteobacteria	Enterobacterales	Erwiniaceae	Erwinia.	No
NC023610.D	dsDNA	218339	linear	Caudovirales	Siphoviridae	NA	NA	Temperate-Not-Confident	0.473964	0.508691308691309	0.0347273209501166	0	0	Erwinia phage PhiEaH1	Erwinia	Erwinia amylovora	No	Erwinia amylovora ATCC 49946	Proteobacteria	Gammaproteobacteria	Enterobacterales	Erwiniaceae	Erwinia.	No
NC027340.D	dsDNA	162160	linear	Caudovirales	Ackermannviridae	NA	NA	Virulent-Not-Confident	0.494563	0.536963036963037	0.0424003715559333	0	0	Erwinia phage phiEa2809	Erwinia	Erwinia amylovora	No	Erwinia amylovora ATCC 49946	Proteobacteria	Gammaproteobacteria	Enterobacterales	Erwiniaceae	Erwinia.	No
NC031007.D	dsDNA	223935	linear	Caudovirales	Myoviridae	NA	Spn3virus	Temperate-Not-Confident	0.465748	0.506593406593407	0.0408450395119507	0	0	Erwinia phage vB_EamM_EarlPhillipIV	Erwinia	Erwinia amylovora	No	Erwinia amylovora ATCC 49946	Proteobacteria	Gammaproteobacteria	Enterobacterales	Erwiniaceae	Erwinia.	No
NC031010.D	dsDNA	246390	linear	Caudovirales	Myoviridae	NA	Spn3virus	Virulent-Not-Confident	0.445588	0.512887112887113	0.0672993590608625	0	0	Erwinia phage vB_EamM_Kwan	Erwinia	Erwinia amylovora	No	Erwinia amylovora ATCC 49946	Proteobacteria	Gammaproteobacteria	Enterobacterales	Erwiniaceae	Erwinia.	No
NC031043.D	dsDNA	229501	linear	Caudovirales	Myoviridae	NA	Spn3virus	Virulent-Not-Confident	0.480141	0.513786213786213	0.0336447360642848	0	0	Erwinia phage vB_EamM_Phobos	Erwinia	Erwinia amylovora	No	Erwinia amylovora ATCC 49946	Proteobacteria	Gammaproteobacteria	Enterobacterales	Erwiniaceae	Erwinia.	No
NC031062.D	dsDNA	75147	linear	Caudovirales	Podoviridae	NA	NA	Virulent-Not-Confident	0.463947	0.513986013986014	0.0500393252588961	0	0	Erwinia phage vB_EamP_Frozen	Erwinia	Erwinia amylovora	No	Erwinia amylovora ATCC 49946	Proteobacteria	Gammaproteobacteria	Enterobacterales	Erwiniaceae	Erwinia.	Yes (Host GEM) + Yes (virushostdb)
NC031107.D	dsDNA	246291	linear	Caudovirales	Myoviridae	NA	Eah2virus	Temperate-Confident	0.513498	0.552547452547452	0.039049028153741	0	0	Erwinia phage vB_EamM_Asesino	Erwinia	Erwinia amylovora	No	Erwinia amylovora ATCC 49946	Proteobacteria	Gammaproteobacteria	Enterobacterales	Erwiniaceae	Erwinia.	No
NC031120.D	dsDNA	241147	linear	Caudovirales	Myoviridae	NA	Spn3virus	Temperate-Confident	0.523776	0.559540459540459	0.0357644528029002	0	0	Erwinia phage vB_EamM_Caitlin	Erwinia	Erwinia amylovora	No	Erwinia amylovora ATCC 49946	Proteobacteria	Gammaproteobacteria	Enterobacterales	Erwiniaceae	Erwinia.	No
NC031126.D	dsDNA	244840	linear	Caudovirales	Myoviridae	NA	Spn3virus	Temperate-Not-Confident	0.468117	0.525474525474525	0.0573573136724475	0	0	Erwinia phage vB_EamM_ChrisDB	Erwinia	Erwinia amylovora	No	Erwinia amylovora ATCC 49946	Proteobacteria	Gammaproteobacteria	Enterobacterales	Erwiniaceae	Erwinia.	No
NC031127.D	dsDNA	240761	linear	Caudovirales	Myoviridae	NA	Spn3virus	Temperate-Confident	0.546118	0.58011988011988	0.0340020898649344	0	0	Erwinia phage vB_EamM_Huxley	Erwinia	Erwinia amylovora	No	Erwinia amylovora ATCC 49946	Proteobacteria	Gammaproteobacteria	Enterobacterales	Erwiniaceae	Erwinia.	No
NC041972.D	Unknown	273501	linear	Caudovirales	Myoviridae	NA	Agricanvirus	Virulent-Confident	0.500868	0.542157842157842	0.0412894900009948	0	0	Erwinia phage vB_EamM_Deimos-Minion	Erwinia	Erwinia amylovora	No	Erwinia amylovora ATCC 49946	Proteobacteria	Gammaproteobacteria	Enterobacterales	Erwiniaceae	Erwinia.	No
NC041973.D	Unknown	271182	linear	Caudovirales	Myoviridae	NA	Agricanvirus	Virulent-Not-Confident	0.48569	0.527872127872128	0.0421826126306066	0	0	Erwinia phage vB_EamM_RAY	Erwinia	Erwinia amylovora	No	Erwinia amylovora ATCC 49946	Proteobacteria	Gammaproteobacteria	Enterobacterales	Erwiniaceae	Erwinia.	No
NC041974.D	Unknown	271088	linear	Caudovirales	Myoviridae	NA	Agricanvirus	Virulent-Confident	0.520233	0.568531468531468	0.0482987108485164	0	0	Erwinia phage vB_EamM_Simmy50	Erwinia	Erwinia amylovora	No	Erwinia amylovora ATCC 49946	Proteobacteria	Gammaproteobacteria	Enterobacterales	Erwiniaceae	Erwinia.	No
NC041975.D	Unknown	273224	linear	Caudovirales	Myoviridae	NA	Agricanvirus	Virulent-Confident	0.502228	0.531868131868132	0.0296396486250537	0	0	Erwinia phage vB_EamM_Special G	Erwinia	Erwinia amylovora	No	Erwinia amylovora ATCC 49946	Proteobacteria	Gammaproteobacteria	Enterobacterales	Erwiniaceae	Erwinia.	No
NC041978.D	Unknown	84694	linear	Caudovirales	Myoviridae	Ounavirinae	Kolesnikvirus	Virulent-Not-Confident	0.492235	0.537962037962038	0.0457272633170093	0	0	Erwinia phage vB_EamM-M7	Erwinia	Erwinia amylovora	No	Erwinia amylovora ATCC 49946	Proteobacteria	Gammaproteobacteria	Enterobacterales	Erwiniaceae	Erwinia.	No
NC042018.D	Unknown	235108	linear	Caudovirales	Myoviridae	NA	NA	Temperate-Not-Confident	0.495176	0.53056943056943	0.0353935650861514	0	0	Erwinia phage vB_EamM_RisingSun	Erwinia	Erwinia amylovora	No	Erwinia amylovora ATCC 49946	Proteobacteria	Gammaproteobacteria	Enterobacterales	Erwiniaceae	Erwinia.	No
NC042056.D	Unknown	241654	linear	Caudovirales	Myoviridae	NA	Machinavirus	Temperate-Confident	0.559317	0.595704295704296	0.0363872010046867	0	0	Erwinia phage vB_EamM_Machina	Erwinia	Erwinia amylovora	No	Erwinia amylovora ATCC 49946	Proteobacteria	Gammaproteobacteria	Enterobacterales	Erwiniaceae	Erwinia.	No
NC042098.D	Unknown	272458	linear	Caudovirales	Myoviridae	NA	NA	Virulent-Confident	0.502448	0.52977022977023	0.0273224693235056	0	0	Erwinia phage vB_EamM_Desertfox	Erwinia	Erwinia amylovora	No	Erwinia amylovora ATCC 49946	Proteobacteria	Gammaproteobacteria	Enterobacterales	Erwiniaceae	Erwinia.	No
NC016767.D	dsDNA	60714	linear	Caudovirales	Podoviridae	NA	NA	Temperate-Confident	0.509141	0.545154845154845	0.0360134895121472	1	0	Erwinia phage PEp14	Erwinia	Erwinia pyrifoliae	No	Erwinia pyrifoliae Ep1/96	Proteobacteria	Gammaproteobacteria	Enterobacterales	Erwiniaceae	Erwinia.	No
NC022744.D	dsDNA	39860	linear	Caudovirales	Podoviridae	Autographivirinae	T7virus	Virulent-Confident	0.710337	0.764335664335664	0.0539983425462216	0	0	Erwinia phage FE44	Erwinia	Erwinia sp.	Yes	Erwinia sp. Ejp617	Proteobacteria	Gammaproteobacteria	Enterobacterales	Erwiniaceae	Erwinia.	No
NC029078.D	dsDNA	34997	linear	Caudovirales	Siphoviridae	NA	NA	Temperate-Confident	0.598283	0.658041958041958	0.0597585775188099	2	0	Erysipelothrix phage SE-1	Erysipelothrix	Erysipelothrix rhusiopathiae	Yes	Erysipelothrix rhusiopathiae str. Fujisawa	Firmicutes	Erysipelotrichia	Erysipelotrichales	Erysipelotrichaceae	Erysipelothrix.	No
NC025824.D	ssDNA	6408	circular	NA	Inoviridae	NA	Inovirus	Temperate-Not-Confident	0.485751	0.50999000999001	0.0242393593478145	0	0	Enterobacteria phage fd strain 478	Enterobacteria	Escherichia coli	No	Escherichia coli str. K-12 substr. MG1655	Proteobacteria	Gammaproteobacteria	Enterobacterales	Enterobacteriaceae	Escherichia.	Yes (virushostdb)
NC000866.D	dsDNA	168903	linear	Caudovirales	Myoviridae	Tevenvirinae	T4virus	Virulent-Confident	0.809619	0.876423576423576	0.0668046308919746	0	0	Enterobacteria phage T4	Escherichia	Escherichia coli	No	Escherichia coli str. K-12 substr. MG1655	Proteobacteria	Gammaproteobacteria	Enterobacterales	Enterobacteriaceae	Escherichia.	No
NC000902.D	dsDNA	60942	linear	Caudovirales	Podoviridae	Sepvirinae	Nona33virus	Temperate-Confident	0.770448	0.845154845154845	0.0747064557592146	1	0	Enterobacteria phage VT2-Sakai	Enterobacteria	Escherichia coli	No	Escherichia coli str. K-12 substr. MG1655	Proteobacteria	Gammaproteobacteria	Enterobacterales	Enterobacteriaceae	Escherichia.	No
NC000924.D	dsDNA	61670	linear	Caudovirales	Podoviridae	Sepvirinae	Nona33virus	Temperate-Confident	0.71222	0.78011988011988	0.0679001479008372	1	0	Enterobacteria phage 933W	Enterobacteria	Escherichia coli	No	Escherichia coli str. K-12 substr. MG1655	Proteobacteria	Gammaproteobacteria	Enterobacterales	Enterobacteriaceae	Escherichia.	No
NC000929.D	dsDNA	36717	linear	Caudovirales	Myoviridae	NA	Muvirus	Temperate-Confident	0.51575	0.644855144855145	0.129105607651253	0	0	Enterobacteria phage Mu	Escherichia	Escherichia coli	No	Escherichia coli str. K-12 substr. MG1655	Proteobacteria	Gammaproteobacteria	Enterobacterales	Enterobacteriaceae	Escherichia.	No
NC001317.D	dsDNA	30624	linear	Caudovirales	Myoviridae	Peduovirinae	P2virus	Temperate-Confident	0.579957	0.701798201798202	0.121841040380339	1	0	Bacteriophage 186	Escherichia	Escherichia coli	No	Escherichia coli str. K-12 substr. MG1655	Proteobacteria	Gammaproteobacteria	Enterobacterales	Enterobacteriaceae	Escherichia.	Yes (Host GEM) + Yes (virushostdb)
NC001330.D	ssDNA	6087	circular	NA	Microviridae	Bullavirinae	Alpha3microvirus	Temperate-Confident	0.507558	0.542657342657342	0.0350989301584616	0	0	Enterobacteria phage alpha3	Enterobacteria	Escherichia coli	No	Escherichia coli str. K-12 substr. MG1655	Proteobacteria	Gammaproteobacteria	Enterobacterales	Enterobacteriaceae	Escherichia.	No
NC001332.D	ssDNA	6744	circular	NA	Inoviridae	NA	Lineavirus	Virulent-Confident	0.522948	0.541258741258741	0.0183107796384797	0	0	Enterobacteria phage I2-2	Escherichia	Escherichia coli	No	Escherichia coli str. K-12 substr. MG1655	Proteobacteria	Gammaproteobacteria	Enterobacterales	Enterobacteriaceae	Escherichia.	No
NC001416.D	dsDNA	48502	linear	Caudovirales	Siphoviridae	NA	Lambdavirus	Temperate-Confident	0.562282	0.676323676323676	0.114041797105491	1	0	Enterobacteria phage lambda	Escherichia	Escherichia coli	No	Escherichia coli str. K-12 substr. MG1655	Proteobacteria	Gammaproteobacteria	Enterobacterales	Enterobacteriaceae	Escherichia.	No
NC001417.D	ssRNA	3569	linear	NA	Leviviridae	NA	Levivirus	Temperate-Not-Confident	0.488166	0.523476523476523	0.0353105991123848	0	0	Enterobacteria phage MS2	Enterobacteria	Escherichia coli	No	Escherichia coli str. K-12 substr. MG1655	Proteobacteria	Gammaproteobacteria	Enterobacterales	Enterobacteriaceae	Escherichia.	No
NC001421.D	dsDNA	14927	linear	NA	Tectiviridae	NA	Alphatectivirus	Virulent-Confident	0.513441	0.601698301698301	0.0882570880072495	0	0	Salmonella phage PRD1	Enterobacteria	Escherichia coli	No	Escherichia coli str. K-12 substr. MG1655	Proteobacteria	Gammaproteobacteria	Enterobacterales	Enterobacteriaceae	Escherichia.	No
NC001422.D	ssDNA	5386	circular	NA	Microviridae	Bullavirinae	Phix174microvirus	Virulent-Confident	0.528441	0.576623376623376	0.0481822829623341	0	0	Coliphage phi-X174	Escherichia	Escherichia coli	No	Escherichia coli str. K-12 substr. MG1655	Proteobacteria	Gammaproteobacteria	Enterobacterales	Enterobacteriaceae	Escherichia.	Yes (Host GEM) + Yes (virushostdb)
NC001426.D	ssRNA	3466	linear	NA	Leviviridae	NA	Levivirus	Virulent-Not-Confident	0.480778	0.513186813186813	0.0324091622478353	0	0	Enterobacteria phage GA	Escherichia	Escherichia coli	No	Escherichia coli str. K-12 substr. MG1655	Proteobacteria	Gammaproteobacteria	Enterobacterales	Enterobacteriaceae	Escherichia.	No
NC001604.D	dsDNA	39937	linear	Caudovirales	Podoviridae	Autographivirinae	T7virus	Virulent-Confident	0.775658	0.847552447552448	0.0718944557057105	0	0	Enterobacteria phage T7	Enterobacteria	Escherichia coli	No	Escherichia coli str. K-12 substr. MG1655	Proteobacteria	Gammaproteobacteria	Enterobacterales	Enterobacteriaceae	Escherichia.	No
NC001609.D	dsDNA	11624	linear	Caudovirales	NA	NA	NA	Temperate-Not-Confident	0.498336	0.608391608391608	0.110055476539806	1	0	Enterobacteria phage P4	Enterobacteria	Escherichia coli	No	Escherichia coli str. K-12 substr. MG1655	Proteobacteria	Gammaproteobacteria	Enterobacterales	Enterobacteriaceae	Escherichia.	No
NC001730.D	ssDNA	6089	linear	NA	Microviridae	Bullavirinae	Alpha3microvirus	Virulent-Not-Confident	0.476462	0.509190809190809	0.0327292067013677	0	0	Bacteriophage phiK	Escherichia	Escherichia coli	No	Escherichia coli str. K-12 substr. MG1655	Proteobacteria	Gammaproteobacteria	Enterobacterales	Enterobacteriaceae	Escherichia.	Yes (Host GEM) + Yes (virushostdb)
NC001890.D	ssRNA	4215	linear	NA	Leviviridae	NA	Allolevivirus	Virulent-Not-Confident	0.459634	0.501998001998002	0.0423637416887531	0	0	Enterobacteria phage Qbeta	Escherichia	Escherichia coli	No	Escherichia coli str. K-12 substr. MG1655	Proteobacteria	Gammaproteobacteria	Enterobacterales	Enterobacteriaceae	Escherichia.	No
NC001895.D	dsDNA	33593	linear	Caudovirales	Myoviridae	Peduovirinae	P2virus	Temperate-Confident	0.617792	0.732368	0.114576	NA	NA	Escherichia virus P2	Escherichia	Escherichia coli	No	Escherichia coli str. K-12 substr. MG1655	Proteobacteria	Gammaproteobacteria	Enterobacterales	Enterobacteriaceae	Escherichia.	No
NC001901.D	dsDNA	46375	linear	Caudovirales	Siphoviridae	NA	N15virus	Temperate-Not-Confident	0.456495	0.552347652347652	0.0958525710741321	0	0	Bacteriophage N15	Escherichia	Escherichia coli	No	Escherichia coli str. K-12 substr. MG1655	Proteobacteria	Gammaproteobacteria	Enterobacterales	Enterobacteriaceae	Escherichia.	Yes (Host GEM) + Yes (virushostdb)
NC001954.D	ssDNA	8454	circular	NA	Inoviridae	NA	NA	Virulent-Not-Confident	0.48899	0.523076923076923	0.0340872647990721	0	0	Enterobacteria phage If1	Enterobacteria	Escherichia coli	No	Escherichia coli str. K-12 substr. MG1655	Proteobacteria	Gammaproteobacteria	Enterobacterales	Enterobacteriaceae	Escherichia.	No
NC002014.D	ssDNA	6883	circular	NA	Inoviridae	NA	Lineavirus	Virulent-Confident	0.564271	0.719080919080919	0.154809559105293	0	0	Enterobacteria phage Ike	Enterobacteria	Escherichia coli	No	Escherichia coli str. K-12 substr. MG1655	Proteobacteria	Gammaproteobacteria	Enterobacterales	Enterobacteriaceae	Escherichia.	No
NC002166.D	dsDNA	40751	linear	Caudovirales	Siphoviridae	NA	Hk97virus	Temperate-Confident	0.621372	0.676423576423576	0.0550518140618585	1	0	Bacteriophage HK022	Escherichia	Escherichia coli	No	Escherichia coli str. K-12 substr. MG1655	Proteobacteria	Gammaproteobacteria	Enterobacterales	Enterobacteriaceae	Escherichia.	Yes (Host GEM) + Yes (virushostdb)
NC002167.D	dsDNA	39732	linear	Caudovirales	Siphoviridae	NA	Hk97virus	Temperate-Confident	0.689671	0.773326673326673	0.083655953683705	1	0	Enterobacteria phage HK97	Escherichia	Escherichia coli	No	Escherichia coli str. K-12 substr. MG1655	Proteobacteria	Gammaproteobacteria	Enterobacterales	Enterobacteriaceae	Escherichia.	No
NC002730.D	dsDNA	38297	circular	Caudovirales	Podoviridae	NA	P22virus	Temperate-Confident	0.650938	0.755644355644355	0.104706446479999	1	0	Enterobacteria phage HK620	Salmonella	Escherichia coli	No	Escherichia coli str. K-12 substr. MG1655	Proteobacteria	Gammaproteobacteria	Enterobacterales	Enterobacteriaceae	Escherichia.	No
NC003287.D	ssDNA	6407	circular	NA	Inoviridae	NA	Inovirus	Temperate-Not-Confident	0.470973	0.5003996003996	0.0294265669751808	0	0	Enterobacteria phage M13	Escherichia	Escherichia coli	No	Escherichia coli str. K-12 substr. MG1655	Proteobacteria	Gammaproteobacteria	Enterobacterales	Enterobacteriaceae	Escherichia.	No
NC003298.D	dsDNA	38208	linear	Caudovirales	Podoviridae	Autographivirinae	T7virus	Virulent-Confident	0.803952	0.872427572427572	0.0684751848671999	0	0	Enterobacteria phage T3	Enterobacteria	Escherichia coli	No	Escherichia coli str. K-12 substr. MG1655	Proteobacteria	Gammaproteobacteria	Enterobacterales	Enterobacteriaceae	Escherichia.	No
NC003356.D	dsDNA	42575	linear	Caudovirales	Myoviridae	NA	NA	Temperate-Confident	0.613475	0.687412587412587	0.0739372480927432	1	0	Enterobacteria phage phiP27	Enterobacteria	Escherichia coli	No	Escherichia coli str. K-12 substr. MG1655	Proteobacteria	Gammaproteobacteria	Enterobacterales	Enterobacteriaceae	Escherichia.	No
NC004813.D	dsDNA	57930	linear	Caudovirales	Siphoviridae	NA	NA	Temperate-Confident	0.657696	0.711988011988012	0.0542924339317535	1	0	Enterobacteria phage BP-4795	Enterobacteria	Escherichia coli	No	Escherichia coli str. K-12 substr. MG1655	Proteobacteria	Gammaproteobacteria	Enterobacterales	Enterobacteriaceae	Escherichia.	No
NC004913.D	dsDNA	59866	circular	Caudovirales	Podoviridae	Sepvirinae	Nona33virus	Temperate-Confident	0.679111	0.779020979020979	0.0999098674323676	1	0	Stx1 converting phage DNA	Escherichia	Escherichia coli	No	Escherichia coli str. K-12 substr. MG1655	Proteobacteria	Gammaproteobacteria	Enterobacterales	Enterobacteriaceae	Escherichia.	No
NC004914.D	dsDNA	62706	circular	Caudovirales	Podoviridae	Sepvirinae	Nona33virus	Temperate-Confident	0.729658	0.842857142857143	0.113199592663502	1	0	Stx2 converting phage II DNA	Escherichia	Escherichia coli	No	Escherichia coli str. K-12 substr. MG1655	Proteobacteria	Gammaproteobacteria	Enterobacterales	Enterobacteriaceae	Escherichia.	No
NC004928.D	dsDNA	167560	linear	Caudovirales	Myoviridae	Tevenvirinae	Rb69virus	Virulent-Confident	0.756586	0.836263736263736	0.0796775234749999	0	0	Enterobacteria phage RB69	Enterobacteria	Escherichia coli	No	Escherichia coli str. K-12 substr. MG1655	Proteobacteria	Gammaproteobacteria	Enterobacterales	Enterobacteriaceae	Escherichia.	No
NC005056.D	dsDNA	32684	linear	Caudovirales	Myoviridae	Peduovirinae	P2virus	Temperate-Confident	0.545001	0.607092907092907	0.0620919282331547	1	0	Bacteriophage WPhi	Escherichia	Escherichia coli	No	Escherichia coli str. K-12 substr. MG1655	Proteobacteria	Gammaproteobacteria	Enterobacterales	Enterobacteriaceae	Escherichia.	No
NC005066.D	dsDNA	164018	linear	Caudovirales	Myoviridae	Tevenvirinae	Rb49virus	Virulent-Confident	0.772515	0.859140859140859	0.0866261820478275	0	0	Enterobacteria phage RB49	Enterobacteria	Escherichia coli	No	Escherichia coli str. K-12 substr. MG1655	Proteobacteria	Gammaproteobacteria	Enterobacterales	Enterobacteriaceae	Escherichia.	No
NC005833.D	dsDNA	48836	linear	Caudovirales	Siphoviridae	Tunavirinae	T1virus	Virulent-Confident	0.604938	0.738661338661339	0.133723746057544	0	0	Enterobacteria phage T1	Escherichia	Escherichia coli	No	Escherichia coli str. K-12 substr. MG1655	Proteobacteria	Gammaproteobacteria	Enterobacterales	Enterobacteriaceae	Escherichia.	No
NC005856.D	dsDNA	94800	linear	Caudovirales	Myoviridae	NA	P1virus	Temperate-Not-Confident	0.48776	0.553946053946054	0.0661862769895855	1	0	Enterobacteria phage P1	Escherichia	Escherichia coli	No	Escherichia coli str. K-12 substr. MG1655	Proteobacteria	Gammaproteobacteria	Enterobacterales	Enterobacteriaceae	Escherichia.	No
NC005859.D	dsDNA	121750	linear	Caudovirales	Siphoviridae	NA	T5virus	Virulent-Confident	0.558979	0.696803196803197	0.137823724863462	0	0	Enterobacteria phage T5	Escherichia	Escherichia coli	No	Escherichia coli str. K-12 substr. MG1655	Proteobacteria	Gammaproteobacteria	Enterobacterales	Enterobacteriaceae	Escherichia.	No
NC007023.D	dsDNA	180500	linear	Caudovirales	Myoviridae	Tevenvirinae	Kp15virus	Virulent-Confident	0.652596	0.704395604395604	0.0517993765449754	0	0	Enterobacteria phage RB43	Escherichia	Escherichia coli	No	Escherichia coli str. K-12 substr. MG1655	Proteobacteria	Gammaproteobacteria	Enterobacterales	Enterobacteriaceae	Escherichia.	Yes (Host GEM) + Yes (virushostdb)
NC007291.D	dsDNA	46072	circular	Caudovirales	Siphoviridae	Tunavirinae	Rogue1virus	Virulent-Not-Confident	0.470417	0.50979	0.0393731	NA	NA	Enterobacteria phage JK06	Escherichia	Escherichia coli	No	Escherichia coli str. K-12 substr. MG1655	Proteobacteria	Gammaproteobacteria	Enterobacterales	Enterobacteriaceae	Escherichia.	No
NC007456.D	dsDNA	39704	linear	Caudovirales	Podoviridae	Autographivirinae	T7virus	Virulent-Confident	0.591132	0.67992007992008	0.0887884052697984	0	0	Enterobacteria phage K1F	Enterobacteria	Escherichia coli	No	Escherichia coli str. K-12 substr. MG1655	Proteobacteria	Gammaproteobacteria	Enterobacterales	Enterobacteriaceae	Escherichia.	No
NC007603.D	dsDNA	46219	linear	Caudovirales	Siphoviridae	Tunavirinae	Rtpvirus	Virulent-Confident	0.539233	0.671528471528471	0.132295294982371	0	0	Enterobacteria phage RTP	Escherichia	Escherichia coli	No	Escherichia coli str. K-12 substr. MG1655	Proteobacteria	Gammaproteobacteria	Enterobacterales	Enterobacteriaceae	Escherichia.	No
NC007637.D	dsDNA	45251	linear	Caudovirales	Podoviridae	Autographivirinae	NA	Virulent-Confident	0.505401	0.547552447552447	0.0421517130331857	0	0	Enterobacteria phage K1E	Escherichia	Escherichia coli	No	Escherichia coli str. K-12 substr. MG1655	Proteobacteria	Gammaproteobacteria	Enterobacterales	Enterobacteriaceae	Escherichia.	No
NC007804.D	dsDNA	39104	linear	Caudovirales	Podoviridae	NA	NA	Temperate-Confident	0.524816	0.567032967032967	0.0422167730660463	1	0	Escherichia phage phiV10	Escherichia	Escherichia coli	No	Escherichia coli str. K-12 substr. MG1655	Proteobacteria	Gammaproteobacteria	Enterobacterales	Enterobacteriaceae	Escherichia.	No
NC007817.D	ssDNA	5486	circular	NA	Microviridae	Bullavirinae	G4microvirus	Virulent-Confident	0.508051	0.563636363636363	0.0555857258650341	0	0	Enterobacteria phage ID2 Moscow/ID/2001	Enterobacteria	Escherichia coli	No	Escherichia coli str. K-12 substr. MG1655	Proteobacteria	Gammaproteobacteria	Enterobacterales	Enterobacteriaceae	Escherichia.	No
NC007821.D	ssDNA	6068	circular	NA	Microviridae	Bullavirinae	Alpha3microvirus	Virulent-Not-Confident	0.470246	0.51968031968032	0.0494341209476021	0	0	Enterobacteria phage WA13	Enterobacteria	Escherichia coli	No	Escherichia coli str. K-12 substr. MG1655	Proteobacteria	Gammaproteobacteria	Enterobacterales	Enterobacteriaceae	Escherichia.	No
NC007856.D	ssDNA	5486	circular	NA	Microviridae	Bullavirinae	G4microvirus	Temperate-Confident	0.510809	0.541258741258741	0.0304501447750529	0	0	Enterobacteria phage ID18	Enterobacteria	Escherichia coli	No	Escherichia coli str. K-12 substr. MG1655	Proteobacteria	Gammaproteobacteria	Enterobacterales	Enterobacteriaceae	Escherichia.	No
NC008152.D	dsDNA	44385	linear	Caudovirales	Podoviridae	Autographivirinae	NA	Virulent-Confident	0.507653	0.548351648351648	0.0406981721552794	0	0	Enterobacteria phage K1-5	Escherichia	Escherichia coli	No	Escherichia coli str. K-12 substr. MG1655	Proteobacteria	Gammaproteobacteria	Enterobacterales	Enterobacteriaceae	Escherichia.	No
NC008464.D	dsDNA	60238	circular	Caudovirales	Podoviridae	Sepvirinae	Nona33virus	Temperate-Confident	0.607226	0.657542457542457	0.0503167800634558	1	0	Stx2-converting phage 86	Escherichia	Escherichia coli	No	Escherichia coli str. K-12 substr. MG1655	Proteobacteria	Gammaproteobacteria	Enterobacterales	Enterobacteriaceae	Escherichia.	Yes (Host GEM) + Yes (virushostdb)
NC008515.D	dsDNA	165890	linear	Caudovirales	Myoviridae	Tevenvirinae	T4virus	Virulent-Confident	0.8384	0.888311688311688	0.0499118513059105	0	0	Bacteriophage RB32	Escherichia	Escherichia coli	No	Escherichia coli str. K-12 substr. MG1655	Proteobacteria	Gammaproteobacteria	Enterobacterales	Enterobacteriaceae	Escherichia.	Yes (Host GEM) + Yes (virushostdb)
NC008720.D	dsDNA	70153	linear	Caudovirales	Podoviridae	NA	N4virus	Virulent-Confident	0.608646	0.74035964035964	0.131713692413037	0	0	Enterobacteria phage N4	Escherichia	Escherichia coli	No	Escherichia coli str. K-12 substr. MG1655	Proteobacteria	Gammaproteobacteria	Enterobacterales	Enterobacteriaceae	Escherichia.	No
NC009514.D	dsDNA	47021	circular	Caudovirales	Siphoviridae	NA	NA	Temperate-Confident	0.594537	0.719380619380619	0.124843996564238	1	0	Phage cdtI DNA	Enterobacteria	Escherichia coli	No	Escherichia coli str. K-12 substr. MG1655	Proteobacteria	Gammaproteobacteria	Enterobacterales	Enterobacteriaceae	Escherichia.	No
NC009540.D	dsDNA	49902	linear	Caudovirales	Siphoviridae	Tunavirinae	Tlsvirus	Temperate-Not-Confident	0.468754	0.504295704295704	0.0355416046178283	0	0	Enterobacteria phage TLS	Escherichia	Escherichia coli	No	Escherichia coli str. K-12 substr. MG1655	Proteobacteria	Gammaproteobacteria	Enterobacterales	Enterobacteriaceae	Escherichia.	No
NC009821.D	dsDNA	164270	linear	Caudovirales	Myoviridae	Tevenvirinae	Rb49virus	Virulent-Confident	0.820486	0.879320679320679	0.0588342892482244	0	0	Enterobacteria phage Phi1	Enterobacteria	Escherichia coli	No	Escherichia coli str. K-12 substr. MG1655	Proteobacteria	Gammaproteobacteria	Enterobacterales	Enterobacteriaceae	Escherichia.	No
NC010105.D	dsDNA	170523	linear	Caudovirales	Myoviridae	Tevenvirinae	Js98virus	Virulent-Confident	0.822084	0.863936063936064	0.0418516641428012	0	0	Enterobacteria phage JS98	Escherichia	Escherichia coli	No	Escherichia coli str. K-12 substr. MG1655	Proteobacteria	Gammaproteobacteria	Enterobacterales	Enterobacteriaceae	Escherichia.	No
NC010106.D	dsDNA	52975	linear	Caudovirales	Myoviridae	NA	NA	Virulent-Confident	0.51128	0.537862137862138	0.0265825220184285	0	0	Enterobacteria phage phiEcoM-GJ1	Enterobacteria	Escherichia coli	No	Escherichia coli str. K-12 substr. MG1655	Proteobacteria	Gammaproteobacteria	Enterobacterales	Enterobacteriaceae	Escherichia.	No
NC010237.D	dsDNA	63395	linear	Caudovirales	Podoviridae	Sepvirinae	Nona33virus	Temperate-Confident	0.702497	0.754645354645355	0.0521487452445459	1	0	Enterobacteria phage Min27	Escherichia	Escherichia coli	No	Escherichia coli str. K-12 substr. MG1655	Proteobacteria	Gammaproteobacteria	Enterobacterales	Enterobacteriaceae	Escherichia.	No
NC010324.D	dsDNA	77554	linear	Caudovirales	Podoviridae	NA	Phieco32virus	Virulent-Not-Confident	0.475728	0.511288711288711	0.035560319591806	0	0	Enterobacteria phage phiEco32	Escherichia	Escherichia coli	No	Escherichia coli str. K-12 substr. MG1655	Proteobacteria	Gammaproteobacteria	Enterobacterales	Enterobacteriaceae	Escherichia.	No
NC010583.D	dsDNA	111382	linear	Caudovirales	Siphoviridae	NA	T5virus	Virulent-Not-Confident	0.465814	0.524175824175824	0.0583616691422153	0	0	Enterobacteria phage EPS7	Escherichia	Escherichia coli	No	Escherichia coli str. K-12 substr. MG1655	Proteobacteria	Gammaproteobacteria	Enterobacterales	Enterobacteriaceae	Escherichia.	No
NC011040.D	dsDNA	39816	linear	Caudovirales	Podoviridae	Autographivirinae	T7virus	Virulent-Confident	0.729793	0.81968031968032	0.0898869619123028	0	0	Enterobacteria phage BA14	Enterobacteria	Escherichia coli	No	Escherichia coli str. K-12 substr. MG1655	Proteobacteria	Gammaproteobacteria	Enterobacterales	Enterobacteriaceae	Escherichia.	No
NC011041.D	dsDNA	137947	linear	Caudovirales	Myoviridae	Vequintavirinae	NA	Virulent-Not-Confident	0.480978	0.508991008991009	0.0280126324702688	0	0	Escherichia coli bacteriophage rv5	Escherichia	Escherichia coli	No	Escherichia coli str. K-12 substr. MG1655	Proteobacteria	Gammaproteobacteria	Enterobacterales	Enterobacteriaceae	Escherichia.	No
NC011042.D	dsDNA	39252	linear	Caudovirales	Podoviridae	Autographivirinae	T7virus	Virulent-Confident	0.625967	0.676423576423576	0.0504568583434063	0	0	Enterobacteria phage EcoDS1	Enterobacteria	Escherichia coli	No	Escherichia coli str. K-12 substr. MG1655	Proteobacteria	Gammaproteobacteria	Enterobacterales	Enterobacteriaceae	Escherichia.	No
NC011045.D	dsDNA	38841	linear	Caudovirales	Podoviridae	Autographivirinae	T7virus	Virulent-Confident	0.71015	0.801798201798202	0.0916485643559697	0	0	Enterobacteria phage 13a	Enterobacteria	Escherichia coli	No	Escherichia coli str. K-12 substr. MG1655	Proteobacteria	Gammaproteobacteria	Enterobacterales	Enterobacteriaceae	Escherichia.	No
NC011356.D	dsDNA	54896	linear	Caudovirales	Siphoviridae	NA	NA	Temperate-Confident	0.623859	0.668331668331668	0.0444726900427481	1	1	Enterobacteria phage YYZ-2008	Enterobacteria	Escherichia coli	No	Escherichia coli str. K-12 substr. MG1655	Proteobacteria	Gammaproteobacteria	Enterobacterales	Enterobacteriaceae	Escherichia.	No
NC011357.D	dsDNA	62147	linear	Caudovirales	Siphoviridae	NA	NA	Temperate-Confident	0.65348	0.766433566433566	0.112953202456766	1	1	Stx2-converting phage 1717	Escherichia	Escherichia coli	No	Escherichia coli str. K-12 substr. MG1655	Proteobacteria	Gammaproteobacteria	Enterobacterales	Enterobacteriaceae	Escherichia.	No
NC012223.D	dsDNA	44899	circular	Caudovirales	Siphoviridae	NA	Hk578virus	Virulent-Not-Confident	0.492153	0.525374625374625	0.0332215191620965	0	0	Enterobacteria phage SSL2009a	Escherichia	Escherichia coli	No	Escherichia coli str. K-12 substr. MG1655	Proteobacteria	Gammaproteobacteria	Enterobacterales	Enterobacteriaceae	Escherichia.	No
NC012638.D	dsDNA	165429	linear	Caudovirales	Myoviridae	Tevenvirinae	T4virus	Virulent-Confident	0.820949	0.865834165834166	0.044884813358094	0	0	Enterobacteria phage RB14	Escherichia	Escherichia coli	No	Escherichia coli str. K-12 substr. MG1655	Proteobacteria	Gammaproteobacteria	Enterobacterales	Enterobacteriaceae	Escherichia.	Yes (Host GEM) + Yes (virushostdb)
NC012740.D	dsDNA	166418	linear	Caudovirales	Myoviridae	Tevenvirinae	Rb49virus	Virulent-Confident	0.832786	0.898501498501498	0.065715403130652	0	0	Enterobacteria phage JSE	Escherichia	Escherichia coli	No	Escherichia coli str. K-12 substr. MG1655	Proteobacteria	Gammaproteobacteria	Enterobacterales	Enterobacteriaceae	Escherichia.	No
NC012741.D	dsDNA	171451	linear	Caudovirales	Myoviridae	Tevenvirinae	Js98virus	Virulent-Confident	0.842443	0.898001998001998	0.0555590872650125	0	0	Enterobacteria phage JS10	Enterobacteria	Escherichia coli	No	Escherichia coli str. K-12 substr. MG1655	Proteobacteria	Gammaproteobacteria	Enterobacterales	Enterobacteriaceae	Escherichia.	No
NC012749.D	dsDNA	88487	linear	Caudovirales	Myoviridae	Ounavirinae	NA	Virulent-Confident	0.587563	0.638461538461538	0.050898858528311	0	0	Enterobacteria phage WV8	Escherichia	Escherichia coli	No	Escherichia coli str. K-12 substr. MG1655	Proteobacteria	Gammaproteobacteria	Enterobacterales	Enterobacteriaceae	Escherichia.	No
NC012868.D	ssDNA	6094	circular	NA	Microviridae	Bullavirinae	Alpha3microvirus	Temperate-Not-Confident	0.484268	0.519180819180819	0.034912825934169	0	0	Enterobacteria phage St-1	Enterobacteria	Escherichia coli	No	Escherichia coli str. K-12 substr. MG1655	Proteobacteria	Gammaproteobacteria	Enterobacterales	Enterobacteriaceae	Escherichia.	No
NC013594.D	dsDNA	37235	linear	Caudovirales	Myoviridae	NA	viruses	Temperate-Not-Confident	0.464142	0.534565434565434	0.0704237840158686	0	0	Escherichia phage D108	Escherichia	Escherichia coli	No	Escherichia coli str. K-12 substr. MG1655	Proteobacteria	Gammaproteobacteria	Enterobacterales	Enterobacteriaceae	Escherichia.	No
NC014260.D	dsDNA	172253	linear	Caudovirales	Myoviridae	Tevenvirinae	Js98virus	Virulent-Confident	0.658407	0.731568431568431	0.0731616964275864	0	0	Enterobacteria phage IME08	Enterobacteria	Escherichia coli	No	Escherichia coli str. K-12 substr. MG1655	Proteobacteria	Gammaproteobacteria	Enterobacterales	Enterobacteriaceae	Escherichia.	No
NC014467.D	dsDNA	176788	linear	Caudovirales	Myoviridae	Tevenvirinae	Kp15virus	Virulent-Confident	0.596214	0.666933066933067	0.070718797061966	0	0	Enterobacteria phage RB16	Escherichia	Escherichia coli	No	Escherichia coli str. K-12 substr. MG1655	Proteobacteria	Gammaproteobacteria	Enterobacterales	Enterobacteriaceae	Escherichia.	No
NC014662.D	dsDNA	165540	linear	Caudovirales	Myoviridae	Tevenvirinae	Cc31virus	Virulent-Confident	0.693542	0.733366633366633	0.0398250856894661	0	0	Enterobacteria phage CC31	Enterobacter	Escherichia coli	No	Escherichia coli str. K-12 substr. MG1655	Proteobacteria	Gammaproteobacteria	Enterobacterales	Enterobacteriaceae	Escherichia.	No
NC014792.D	dsDNA	169285	linear	Caudovirales	Myoviridae	Tevenvirinae	Sp18virus	Virulent-Confident	0.727177	0.769030969030969	0.0418543136362955	0	0	Enterobacteria phage vB_EcoM-VR7	Escherichia	Escherichia coli	No	Escherichia coli str. K-12 substr. MG1655	Proteobacteria	Gammaproteobacteria	Enterobacterales	Enterobacteriaceae	Escherichia.	No
NC015249.D	dsDNA	39270	linear	Caudovirales	Podoviridae	Autographivirinae	T7virus	Virulent-Confident	0.74565	0.783816183816184	0.038166545206095	0	0	Enterobacteria phage 285P	Enterobacteria	Escherichia coli	No	Escherichia coli str. K-12 substr. MG1655	Proteobacteria	Gammaproteobacteria	Enterobacterales	Enterobacteriaceae	Escherichia.	No
NC015719.D	dsDNA	40940	linear	Caudovirales	Podoviridae	Autographivirinae	NA	Virulent-Confident	0.738725	0.770829170829171	0.0321037191443069	0	0	Enterobacteria phage K30	Escherichia	Escherichia coli	No	Escherichia coli str. K-12 substr. MG1655	Proteobacteria	Gammaproteobacteria	Enterobacterales	Enterobacteriaceae	Escherichia.	Yes (Host GEM) + Yes (virushostdb)
NC015933.D	dsDNA	72917	linear	Caudovirales	Podoviridae	NA	G7cvirus	Virulent-Not-Confident	0.498963	0.541358641358641	0.0423956637745276	0	0	Escherichia phage vB_EcoP_G7C	Escherichia	Escherichia coli	No	Escherichia coli str. K-12 substr. MG1655	Proteobacteria	Gammaproteobacteria	Enterobacterales	Enterobacteriaceae	Escherichia.	Yes (Host GEM) + Yes (virushostdb)
NC016158.D	dsDNA	49576	linear	Caudovirales	Siphoviridae	NA	NA	Temperate-Confident	0.528902	0.567632367632367	0.0387306730709467	1	0	Escherichia phage HK639	Escherichia	Escherichia coli	No	Escherichia coli str. K-12 substr. MG1655	Proteobacteria	Gammaproteobacteria	Enterobacterales	Enterobacteriaceae	Escherichia.	No
NC016160.D	dsDNA	36661	linear	Caudovirales	Siphoviridae	NA	Hk97virus	Temperate-Confident	0.662557	0.694705294705294	0.0321485909903183	1	0	Escherichia phage HK75	Escherichia	Escherichia coli	No	Escherichia coli str. K-12 substr. MG1655	Proteobacteria	Gammaproteobacteria	Enterobacterales	Enterobacteriaceae	Escherichia.	No
NC017969.D	dsDNA	108853	linear	Caudovirales	Siphoviridae	NA	T5virus	Virulent-Not-Confident	0.461476	0.501598401598402	0.0401219110167232	0	0	Escherichia phage bV_EcoS_AKFV33	Escherichia	Escherichia coli	No	Escherichia coli str. K-12 substr. MG1655	Proteobacteria	Gammaproteobacteria	Enterobacterales	Enterobacteriaceae	Escherichia.	No
NC018835.D	dsDNA	77448	linear	Caudovirales	Podoviridae	NA	Phieco32virus	Virulent-Confident	0.516109	0.545154845154845	0.0290457619664509	0	0	Enterobacteria phage NJ01	Escherichia	Escherichia coli	No	Escherichia coli str. K-12 substr. MG1655	Proteobacteria	Gammaproteobacteria	Enterobacterales	Enterobacteriaceae	Escherichia.	No
NC018846.D	dsDNA	60894	linear	Caudovirales	Podoviridae	Sepvirinae	Tl2011virus	Temperate-Confident	0.626301	0.671428571428571	0.0451272586031647	1	0	Escherichia phage P13374	Escherichia	Escherichia coli	No	Escherichia coli str. K-12 substr. MG1655	Proteobacteria	Gammaproteobacteria	Enterobacterales	Enterobacteriaceae	Escherichia.	No
NC018854.D	dsDNA	69855	circular	Caudovirales	Podoviridae	NA	G7cvirus	Temperate-Not-Confident	0.463198	0.504295704295704	0.0410976917896714	0	0	Escherichia phage ECBP1	Escherichia	Escherichia coli	No	Escherichia coli str. K-12 substr. MG1655	Proteobacteria	Gammaproteobacteria	Enterobacterales	Enterobacteriaceae	Escherichia.	No
NC018855.D	dsDNA	169158	circular	Caudovirales	Myoviridae	Tevenvirinae	Rb69virus	Virulent-Not-Confident	0.487824	0.518881118881119	0.0310573470650124	0	0	Enterobacteria phage HX01	Escherichia	Escherichia coli	No	Escherichia coli str. K-12 substr. MG1655	Proteobacteria	Gammaproteobacteria	Enterobacterales	Enterobacteriaceae	Escherichia.	No
NC018859.D	dsDNA	77315	circular	Caudovirales	Podoviridae	NA	Phieco32virus	Virulent-Confident	0.503021	0.53036963036963	0.0273484316181507	0	0	Escherichia phage ECBP2	Escherichia	Escherichia coli	No	Escherichia coli str. K-12 substr. MG1655	Proteobacteria	Gammaproteobacteria	Enterobacterales	Enterobacteriaceae	Escherichia.	No
NC019399.D	dsDNA	167396	linear	Caudovirales	Myoviridae	Tevenvirinae	T4virus	Virulent-Confident	0.809429	0.854245754245754	0.0448165748930992	0	0	Enterobacteria phage vB_EcoM_ACG-C40	Escherichia	Escherichia coli	No	Escherichia coli str. K-12 substr. MG1655	Proteobacteria	Gammaproteobacteria	Enterobacterales	Enterobacteriaceae	Escherichia.	No
NC019403.D	dsDNA	43731	linear	Caudovirales	Podoviridae	Autographivirinae	Sp6likevirus	Temperate-Not-Confident	0.46793	0.500599400599401	0.0326695220456965	0	0	Enterobacteria phage vB_EcoP_ACG-C91	Enterobacteria	Escherichia coli	No	Escherichia coli str. K-12 substr. MG1655	Proteobacteria	Gammaproteobacteria	Enterobacterales	Enterobacteriaceae	Escherichia.	No
NC019404.D	dsDNA	46054	linear	Caudovirales	Siphoviridae	Tunavirinae	Rtpvirus	Virulent-Confident	0.506819	0.542057942057942	0.0352389253690075	0	0	Enterobacteria phage vB_EcoS_ACG-M12	Escherichia	Escherichia coli	No	Escherichia coli str. K-12 substr. MG1655	Proteobacteria	Gammaproteobacteria	Enterobacterales	Enterobacteriaceae	Escherichia.	No
NC019419.D	dsDNA	43457	linear	Caudovirales	Siphoviridae	NA	Hk578virus	Virulent-Not-Confident	0.452679	0.514985014985015	0.0623062221662229	0	0	Enterobacteria phage JL1	Escherichia	Escherichia coli	No	Escherichia coli str. K-12 substr. MG1655	Proteobacteria	Gammaproteobacteria	Enterobacterales	Enterobacteriaceae	Escherichia.	No
NC019423.D	dsDNA	72570	circular	Caudovirales	Podoviridae	NA	G7cvirus	Virulent-Not-Confident	0.452183	0.502797202797203	0.0506139693211783	0	0	Enterobacter phage IME11	Escherichia	Escherichia coli	No	Escherichia coli str. K-12 substr. MG1655	Proteobacteria	Gammaproteobacteria	Enterobacterales	Enterobacteriaceae	Escherichia.	No
NC019442.D	dsDNA	60523	linear	Caudovirales	Podoviridae	Sepvirinae	Tl2011virus	Temperate-Confident	0.522181	0.554245754245754	0.0320643183092979	0	0	Escherichia phage TL-2011c	Escherichia	Escherichia coli	No	Escherichia coli str. K-12 substr. MG1655	Proteobacteria	Gammaproteobacteria	Enterobacterales	Enterobacteriaceae	Escherichia.	No
NC019445.D	dsDNA	44784	linear	Caudovirales	Podoviridae	NA	Epsilon15likevirus	Temperate-Confident	0.543902	0.583116883116883	0.0392150840435678	1	0	Escherichia phage TL-2011b	Escherichia	Escherichia coli	No	Escherichia coli str. K-12 substr. MG1655	Proteobacteria	Gammaproteobacteria	Enterobacterales	Enterobacteriaceae	Escherichia.	No
NC019452.D	dsDNA	156628	linear	Caudovirales	Ackermannviridae	Cvivirinae	Cba120virus	Virulent-Not-Confident	0.485648	0.521778221778222	0.0361303059452407	0	0	Escherichia phage PhaxI	Escherichia	Escherichia coli	No	Escherichia coli str. K-12 substr. MG1655	Proteobacteria	Gammaproteobacteria	Enterobacterales	Enterobacteriaceae	Escherichia.	No
NC019500.D	dsDNA	168066	linear	Caudovirales	Myoviridae	Tevenvirinae	Js98virus	Virulent-Confident	0.716633	0.761938061938062	0.0453053041490632	0	0	Enterobacteria phage Bp7	Enterobacteria	Escherichia coli	No	Escherichia coli str. K-12 substr. MG1655	Proteobacteria	Gammaproteobacteria	Enterobacterales	Enterobacteriaceae	Escherichia.	No
NC019501.D	dsDNA	39646	linear	Caudovirales	Podoviridae	NA	P22virus	Temperate-Confident	0.584989	0.621978021978022	0.0369891277808734	1	0	Enterobacteria phage IME10	Enterobacteria	Escherichia coli	No	Escherichia coli str. K-12 substr. MG1655	Proteobacteria	Gammaproteobacteria	Enterobacterales	Enterobacteriaceae	Escherichia.	No
NC019503.D	dsDNA	166499	linear	Caudovirales	Myoviridae	Tevenvirinae	T4virus	Virulent-Confident	0.829932	0.864135864135864	0.0342035274461774	0	0	Enterobacteria phage ime09	Escherichia	Escherichia coli	No	Escherichia coli str. K-12 substr. MG1655	Proteobacteria	Gammaproteobacteria	Enterobacterales	Enterobacteriaceae	Escherichia.	No
NC019505.D	dsDNA	166452	linear	Caudovirales	Myoviridae	Tevenvirinae	T4virus	Virulent-Confident	0.810862	0.853746253746254	0.0428839271716174	0	0	Escherichia phage wV7	Escherichia	Escherichia coli	No	Escherichia coli str. K-12 substr. MG1655	Proteobacteria	Gammaproteobacteria	Enterobacterales	Enterobacteriaceae	Escherichia.	No
NC019517.D	dsDNA	136947	linear	Caudovirales	Myoviridae	Vequintavirinae	NA	Temperate-Not-Confident	0.460133	0.511788211788212	0.0516548888620659	0	0	Enterobacteria phage vB_EcoM-FV3	Escherichia	Escherichia coli	No	Escherichia coli str. K-12 substr. MG1655	Proteobacteria	Gammaproteobacteria	Enterobacterales	Enterobacteriaceae	Escherichia.	No
NC019520.D	dsDNA	42608	linear	Caudovirales	Podoviridae	Autographivirinae	NA	Virulent-Confident	0.513856	0.553746253746253	0.0398907435558832	0	0	Escherichia phage phiKT	Escherichia	Escherichia coli	No	Escherichia coli str. K-12 substr. MG1655	Proteobacteria	Gammaproteobacteria	Enterobacterales	Enterobacteriaceae	Escherichia.	Yes (Host GEM) + Yes (virushostdb)
NC019704.D	dsDNA	44375	linear	Caudovirales	Siphoviridae	NA	NA	Temperate-Confident	0.60026	0.636963036963037	0.0367032235893784	1	0	Enterobacteria phage mEp237	Enterobacteria	Escherichia coli	No	Escherichia coli str. K-12 substr. MG1655	Proteobacteria	Gammaproteobacteria	Enterobacterales	Enterobacteriaceae	Escherichia.	No
NC019705.D	dsDNA	38759	linear	Caudovirales	Siphoviridae	NA	Hk97virus	Temperate-Confident	0.61049	0.653046953046953	0.0425564784610511	1	0	Enterobacteria phage mEpX2	Escherichia	Escherichia coli	No	Escherichia coli str. K-12 substr. MG1655	Proteobacteria	Gammaproteobacteria	Enterobacterales	Enterobacteriaceae	Escherichia.	No
NC019706.D	dsDNA	42780	linear	Caudovirales	Siphoviridae	NA	NA	Temperate-Confident	0.531789	0.574425574425574	0.0426370484653192	1	0	Enterobacteria phage mEp043 c-1	Enterobacteria	Escherichia coli	No	Escherichia coli str. K-12 substr. MG1655	Proteobacteria	Gammaproteobacteria	Enterobacterales	Enterobacteriaceae	Escherichia.	No
NC019707.D	ssRNA	3405	linear	NA	Leviviridae	NA	NA	Temperate-Not-Confident	0.492641	0.516783216783216	0.0241421796569631	0	0	Enterobacteria phage M	Enterobacteria	Escherichia coli	No	Escherichia coli str. K-12 substr. MG1655	Proteobacteria	Gammaproteobacteria	Enterobacterales	Enterobacteriaceae	Escherichia.	No
NC019708.D	dsDNA	37595	linear	Caudovirales	Siphoviridae	NA	Hk97virus	Temperate-Confident	0.598982	0.645654345654345	0.0466724647038889	1	0	Enterobacteria phage mEp235	Enterobacteria	Escherichia coli	No	Escherichia coli str. K-12 substr. MG1655	Proteobacteria	Gammaproteobacteria	Enterobacterales	Enterobacteriaceae	Escherichia.	No
NC019709.D	dsDNA	41567	linear	Caudovirales	Siphoviridae	NA	Hk97virus	Temperate-Confident	0.650524	0.688911088911089	0.0383867208117494	1	0	Enterobacteria phage mEpX1	Escherichia	Escherichia coli	No	Escherichia coli str. K-12 substr. MG1655	Proteobacteria	Gammaproteobacteria	Enterobacterales	Enterobacteriaceae	Escherichia.	No
NC019710.D	dsDNA	40710	linear	Caudovirales	Siphoviridae	NA	Hk97virus	Temperate-Confident	0.587365	0.638061938061938	0.0506971544694609	1	0	Enterobacteria phage HK140	Enterobacteria	Escherichia coli	No	Escherichia coli str. K-12 substr. MG1655	Proteobacteria	Gammaproteobacteria	Enterobacterales	Enterobacteriaceae	Escherichia.	No
NC019711.D	dsDNA	47288	linear	Caudovirales	Siphoviridae	NA	Lambdavirus	Temperate-Confident	0.592241	0.659640359640359	0.0673995470926427	1	0	Enterobacteria phage HK629	Escherichia	Escherichia coli	No	Escherichia coli str. K-12 substr. MG1655	Proteobacteria	Gammaproteobacteria	Enterobacterales	Enterobacteriaceae	Escherichia.	No
NC019714.D	dsDNA	39026	linear	Caudovirales	Siphoviridae	NA	Hk97virus	Temperate-Confident	0.668532	0.716383616383616	0.0478512324980101	1	0	Enterobacteria phage HK446	Escherichia	Escherichia coli	No	Escherichia coli str. K-12 substr. MG1655	Proteobacteria	Gammaproteobacteria	Enterobacterales	Enterobacteriaceae	Escherichia.	No
NC019715.D	dsDNA	39578	linear	Caudovirales	Siphoviridae	NA	Hk97virus	Temperate-Confident	0.646175	0.678621378621378	0.0324467773513129	1	0	Enterobacterial phage mEp234	Escherichia	Escherichia coli	No	Escherichia coli str. K-12 substr. MG1655	Proteobacteria	Gammaproteobacteria	Enterobacterales	Enterobacteriaceae	Escherichia.	No
NC019716.D	dsDNA	44510	linear	Caudovirales	Siphoviridae	NA	NA	Temperate-Confident	0.606192	0.643456543456543	0.0372646566522205	1	0	Enterobacteria phage mEp460	Enterobacteria	Escherichia coli	No	Escherichia coli str. K-12 substr. MG1655	Proteobacteria	Gammaproteobacteria	Enterobacterales	Enterobacteriaceae	Escherichia.	No
NC019717.D	dsDNA	45366	linear	Caudovirales	Siphoviridae	NA	NA	Temperate-Confident	0.528609	0.575924075924076	0.0473147657066149	1	0	Enterobacteria phage HK225	Enterobacteria	Escherichia coli	No	Escherichia coli str. K-12 substr. MG1655	Proteobacteria	Gammaproteobacteria	Enterobacterales	Enterobacteriaceae	Escherichia.	No
NC019718.D	dsDNA	45805	linear	Caudovirales	Siphoviridae	Tunavirinae	Rogue1virus	Virulent-Confident	0.54135	0.576723276723276	0.0353735079892974	0	0	Enterobacteria phage vB_EcoS_Rogue1	Enterobacteria	Escherichia coli	No	Escherichia coli str. K-12 substr. MG1655	Proteobacteria	Gammaproteobacteria	Enterobacterales	Enterobacteriaceae	Escherichia.	No
NC019719.D	dsDNA	41528	linear	Caudovirales	Siphoviridae	NA	Hk97virus	Temperate-Confident	0.6947	0.719480519480519	0.0247802371764213	1	0	Enterobacteria phage HK633	Escherichia	Escherichia coli	No	Escherichia coli str. K-12 substr. MG1655	Proteobacteria	Gammaproteobacteria	Enterobacterales	Enterobacteriaceae	Escherichia.	No
NC019720.D	dsDNA	44120	linear	Caudovirales	Siphoviridae	NA	NA	Temperate-Confident	0.615378	0.65054945054945	0.0351715197634445	1	0	Enterobacterial phage mEp213	Enterobacterial	Escherichia coli	No	Escherichia coli str. K-12 substr. MG1655	Proteobacteria	Gammaproteobacteria	Enterobacterales	Enterobacteriaceae	Escherichia.	No
NC019721.D	dsDNA	40029	linear	Caudovirales	Siphoviridae	NA	Hk97virus	Temperate-Confident	0.527915	0.585014985014985	0.0570999934712364	1	0	Enterobacterial phage mEp390	Enterobacterial	Escherichia coli	No	Escherichia coli str. K-12 substr. MG1655	Proteobacteria	Gammaproteobacteria	Enterobacterales	Enterobacteriaceae	Escherichia.	No
NC019723.D	dsDNA	47090	linear	Caudovirales	Siphoviridae	NA	Lambdavirus	Temperate-Confident	0.588231	0.643256743256743	0.05502562232029	1	0	Enterobacteria phage HK630	Escherichia	Escherichia coli	No	Escherichia coli str. K-12 substr. MG1655	Proteobacteria	Gammaproteobacteria	Enterobacterales	Enterobacteriaceae	Escherichia.	No
NC019724.D	dsDNA	43741	linear	Caudovirales	Siphoviridae	NA	Hk578virus	Virulent-Not-Confident	0.47275	0.521178821178821	0.0484284846916966	0	0	Enterobacteria phage HK578	Escherichia	Escherichia coli	No	Escherichia coli str. K-12 substr. MG1655	Proteobacteria	Gammaproteobacteria	Enterobacterales	Enterobacteriaceae	Escherichia.	No
NC019725.D	dsDNA	50552	circular	Caudovirales	Siphoviridae	Tunavirinae	T1virus	Temperate-Confident	0.510368	0.538761238761238	0.0283932338991288	0	0	Escherichia phage ADB-2	Escherichia	Escherichia coli	No	Escherichia coli str. K-12 substr. MG1655	Proteobacteria	Gammaproteobacteria	Enterobacterales	Enterobacteriaceae	Escherichia.	Yes (Host GEM) + Yes (virushostdb)
NC019767.D	dsDNA	40155	linear	Caudovirales	Siphoviridae	NA	Hk97virus	Temperate-Confident	0.666285	0.706593406593406	0.0403083113813803	1	0	Enterobacteria phage HK544	Escherichia	Escherichia coli	No	Escherichia coli str. K-12 substr. MG1655	Proteobacteria	Gammaproteobacteria	Enterobacterales	Enterobacteriaceae	Escherichia.	No
NC019768.D	dsDNA	41468	linear	Caudovirales	Siphoviridae	NA	Hk97virus	Temperate-Confident	0.702704	0.75024975024975	0.0475456378143473	1	0	Enterobacteria phage HK106	Enterobacteria	Escherichia coli	No	Escherichia coli str. K-12 substr. MG1655	Proteobacteria	Gammaproteobacteria	Enterobacterales	Enterobacteriaceae	Escherichia.	No
NC019769.D	dsDNA	38964	linear	Caudovirales	Siphoviridae	NA	Hk97virus	Temperate-Confident	0.613773	0.669130869130869	0.0553578375424591	1	0	Enterobacteria phage HK542	Escherichia	Escherichia coli	No	Escherichia coli str. K-12 substr. MG1655	Proteobacteria	Gammaproteobacteria	Enterobacterales	Enterobacteriaceae	Escherichia.	No
NC020079.D	dsDNA	147737	linear	Caudovirales	Myoviridae	NA	NA	Temperate-Not-Confident	0.452995	0.503296703296703	0.0503013509445745	1	0	Escherichia phage phAPEC8	Escherichia	Escherichia coli	No	Escherichia coli str. K-12 substr. MG1655	Proteobacteria	Gammaproteobacteria	Enterobacterales	Enterobacteriaceae	Escherichia.	No
NC021190.D	dsDNA	46150	linear	Caudovirales	Siphoviridae	NA	NA	Temperate-Confident	0.558961	0.612887112887113	0.0539260085350833	1	0	Enterobacteria phage phi80	Enterobacteria	Escherichia coli	No	Escherichia coli str. K-12 substr. MG1655	Proteobacteria	Gammaproteobacteria	Enterobacterales	Enterobacteriaceae	Escherichia.	No
NC021344.D	dsDNA	176227	linear	Caudovirales	Myoviridae	Tevenvirinae	Kp15virus	Virulent-Confident	0.680059	0.704895104895104	0.024835664018097	0	0	Escherichia phage Lw1	Escherichia	Escherichia coli	No	Escherichia coli str. K-12 substr. MG1655	Proteobacteria	Gammaproteobacteria	Enterobacterales	Enterobacteriaceae	Escherichia.	No
NC022323.D	dsDNA	136910	linear	Caudovirales	Myoviridae	Vequintavirinae	NA	Virulent-Not-Confident	0.445529	0.506393606393606	0.0608643174859173	0	0	Escherichia phage 2 JES-2013	Escherichia	Escherichia coli	No	Escherichia coli str. K-12 substr. MG1655	Proteobacteria	Gammaproteobacteria	Enterobacterales	Enterobacteriaceae	Escherichia.	No
NC022750.D	dsDNA	33628	linear	Caudovirales	Myoviridae	Peduovirinae	P2virus	Temperate-Confident	0.524335	0.60989010989011	0.0855548432045495	1	0	Enterobacteria phage fiAA91-ss	Enterobacteria	Escherichia coli	No	Escherichia coli str. K-12 substr. MG1655	Proteobacteria	Gammaproteobacteria	Enterobacterales	Enterobacteriaceae	Escherichia.	No
NC022968.D	dsDNA	148567	linear	Caudovirales	Myoviridae	Vequintavirinae	NA	Temperate-Not-Confident	0.473773	0.51998001998002	0.0462073210728654	0	0	Enterobacteria phage 4MG	Escherichia	Escherichia coli	No	Escherichia coli str. K-12 substr. MG1655	Proteobacteria	Gammaproteobacteria	Enterobacterales	Enterobacteriaceae	Escherichia.	No
NC023593.D	dsDNA	76184	circular	Caudovirales	Podoviridae	NA	Phieco32virus	Virulent-Not-Confident	0.480264	0.528171828171828	0.0479082059911461	0	0	Escherichia phage KBNP1711	Escherichia	Escherichia coli	No	Escherichia coli str. K-12 substr. MG1655	Proteobacteria	Gammaproteobacteria	Enterobacterales	Enterobacteriaceae	Escherichia.	No
NC023693.D	dsDNA	148612	linear	Caudovirales	Myoviridae	NA	NA	Temperate-Not-Confident	0.465575	0.524075924075924	0.0585004916065804	0	0	Enterobacteria phage phi92	Enterobacteria	Escherichia coli	No	Escherichia coli str. K-12 substr. MG1655	Proteobacteria	Gammaproteobacteria	Enterobacterales	Enterobacteriaceae	Escherichia.	No
NC023743.D	dsDNA	47180	linear	Caudovirales	Siphoviridae	Tunavirinae	Rogue1virus	Virulent-Not-Confident	0.489113	0.550749250749251	0.0616366435413855	0	0	Escherichia phage phiEB49	Escherichia	Escherichia coli	No	Escherichia coli str. K-12 substr. MG1655	Proteobacteria	Gammaproteobacteria	Enterobacterales	Enterobacteriaceae	Escherichia.	No
NC024124.D	dsDNA	169148	linear	Caudovirales	Myoviridae	Tevenvirinae	Rb69virus	Virulent-Confident	0.761391	0.792807192807193	0.0314158945362992	0	0	Escherichia phage vB_EcoM_JS09	Escherichia	Escherichia coli	No	Escherichia coli str. K-12 substr. MG1655	Proteobacteria	Gammaproteobacteria	Enterobacterales	Enterobacteriaceae	Escherichia.	Yes (Host GEM) + Yes (virushostdb)
NC024125.D	dsDNA	168470	linear	Caudovirales	Myoviridae	Tevenvirinae	T4virus	Virulent-Confident	0.835424	0.869130869130869	0.0337071352437551	0	0	Escherichia phage e11/2	Escherichia	Escherichia coli	No	Escherichia coli str. K-12 substr. MG1655	Proteobacteria	Gammaproteobacteria	Enterobacterales	Enterobacteriaceae	Escherichia.	No
NC024134.D	dsDNA	139020	linear	Caudovirales	Myoviridae	Vequintavirinae	NA	Temperate-Not-Confident	0.490549	0.54005994005994	0.0495112259222138	0	0	Escherichia phage vB_EcoM_FFH2	Escherichia	Escherichia coli	No	Escherichia coli str. K-12 substr. MG1655	Proteobacteria	Gammaproteobacteria	Enterobacterales	Enterobacteriaceae	Escherichia.	No
NC024139.D	dsDNA	108483	linear	Caudovirales	Siphoviridae	NA	T5virus	Virulent-Confident	0.518872	0.57012987012987	0.0512583681923059	0	0	Escherichia phage vB_EcoS_FFH1	Escherichia	Escherichia coli	No	Escherichia coli str. K-12 substr. MG1655	Proteobacteria	Gammaproteobacteria	Enterobacterales	Enterobacteriaceae	Escherichia.	No
NC024142.D	dsDNA	72583	circular	Caudovirales	Podoviridae	NA	G7cvirus	Temperate-Not-Confident	0.495232	0.537562437562437	0.0423302237862487	0	0	Enterobacteria phage Bp4	Escherichia	Escherichia coli	No	Escherichia coli str. K-12 substr. MG1655	Proteobacteria	Gammaproteobacteria	Enterobacterales	Enterobacteriaceae	Escherichia.	No
NC024146.D	dsDNA	56702	linear	Caudovirales	Siphoviridae	NA	Nonagvirus	Virulent-Not-Confident	0.465352	0.521878121878122	0.0565261567065155	0	0	Enterobacteria phage 9g	Enterobacteria	Escherichia coli	No	Escherichia coli str. K-12 substr. MG1655	Proteobacteria	Gammaproteobacteria	Enterobacterales	Enterobacteriaceae	Escherichia.	No
NC024210.D	dsDNA	47112	linear	Caudovirales	Siphoviridae	Tunavirinae	Rogue1virus	Virulent-Confident	0.516514	0.557242757242757	0.0407290854564046	0	0	Escherichia phage e4/1c	Escherichia	Escherichia coli	No	Escherichia coli str. K-12 substr. MG1655	Proteobacteria	Gammaproteobacteria	Enterobacterales	Enterobacteriaceae	Escherichia.	Yes (Host GEM) + Yes (virushostdb)
NC024379.D	dsDNA	39093	linear	Caudovirales	Podoviridae	Autographivirinae	T7virus	Virulent-Confident	0.666796	0.71998001998002	0.0531843337651596	0	0	Escherichia phage PE3-1	Escherichia	Escherichia coli	No	Escherichia coli str. K-12 substr. MG1655	Proteobacteria	Gammaproteobacteria	Enterobacterales	Enterobacteriaceae	Escherichia.	No
NC024783.D	dsDNA	44332	linear	Caudovirales	Siphoviridae	NA	Hk578virus	Virulent-Confident	0.514413	0.553146853146853	0.0387342517622711	0	0	Enterobacteria phage EK99P-1	Escherichia	Escherichia coli	No	Escherichia coli str. K-12 substr. MG1655	Proteobacteria	Gammaproteobacteria	Enterobacterales	Enterobacteriaceae	Escherichia.	No
NC024784.D	dsDNA	46440	linear	Caudovirales	Siphoviridae	Tunavirinae	Rogue1virus	Virulent-Not-Confident	0.483591	0.518581418581418	0.0349902387635806	0	0	Escherichia phage bV_EcoS_AHS24	Escherichia	Escherichia coli	No	Escherichia coli str. K-12 substr. MG1655	Proteobacteria	Gammaproteobacteria	Enterobacterales	Enterobacteriaceae	Escherichia.	Yes (Host, Escherichia)+ Yes (virushostdb)
NC024786.D	dsDNA	71248	linear	Caudovirales	Podoviridae	NA	G7cvirus	Temperate-Not-Confident	0.471993	0.517582417582418	0.0455893144812365	0	0	Escherichia phage vB_EcoP_PhAPEC5	Escherichia	Escherichia coli	No	Escherichia coli str. K-12 substr. MG1655	Proteobacteria	Gammaproteobacteria	Enterobacterales	Enterobacteriaceae	Escherichia.	Yes (Host GEM) + Yes (virushostdb)
NC024789.D	dsDNA	45746	linear	Caudovirales	Siphoviridae	Tunavirinae	Rogue1virus	Virulent-Confident	0.502778	0.524275724275724	0.0214974863805832	0	0	Escherichia phage bV_EcoS_AKS96	Escherichia	Escherichia coli	No	Escherichia coli str. K-12 substr. MG1655	Proteobacteria	Gammaproteobacteria	Enterobacterales	Enterobacteriaceae	Escherichia.	Yes (Host, Escherichia)
NC024790.D	dsDNA	71778	linear	Caudovirales	Podoviridae	NA	G7cvirus	Temperate-Not-Confident	0.463659	0.502097902097902	0.0384386829465213	0	0	Escherichia phage vB_EcoP_PhAPEC7	Escherichia	Escherichia coli	No	Escherichia coli str. K-12 substr. MG1655	Proteobacteria	Gammaproteobacteria	Enterobacterales	Enterobacteriaceae	Escherichia.	No
NC024793.D	dsDNA	46847	linear	Caudovirales	Siphoviridae	Tunavirinae	Rogue1virus	Virulent-Confident	0.514755	0.557042957042957	0.0422876334888358	0	0	Escherichia phage bV_EcoS_AHP42	Escherichia	Escherichia coli	No	Escherichia coli str. K-12 substr. MG1655	Proteobacteria	Gammaproteobacteria	Enterobacterales	Enterobacteriaceae	Escherichia.	Yes (Host, Escherichia)
NC024794.D	dsDNA	167318	linear	Caudovirales	Myoviridae	Tevenvirinae	Rb69virus	Virulent-Confident	0.736673	0.783416583416583	0.0467430943587559	0	0	Escherichia phage vB_EcoM_PhAPEC2	Escherichia	Escherichia coli	No	Escherichia coli str. K-12 substr. MG1655	Proteobacteria	Gammaproteobacteria	Enterobacterales	Enterobacteriaceae	Escherichia.	No
NC025419.D	dsDNA	168402	linear	Caudovirales	Myoviridae	Tevenvirinae	T4virus	Virulent-Confident	0.85526	0.883716283716284	0.028456237508042	0	0	Enterobacteria phage RB3	Escherichia	Escherichia coli	No	Escherichia coli str. K-12 substr. MG1655	Proteobacteria	Gammaproteobacteria	Enterobacterales	Enterobacteriaceae	Escherichia.	No
NC025425.D	dsDNA	163424	linear	Caudovirales	Myoviridae	Tevenvirinae	Rb49virus	Virulent-Confident	0.853699	0.893506493506493	0.0398076793458384	0	0	Enterobacteria phage GEC-3S	Enterobacteria	Escherichia coli	No	Escherichia coli str. K-12 substr. MG1655	Proteobacteria	Gammaproteobacteria	Enterobacterales	Enterobacteriaceae	Escherichia.	No
NC025430.D	dsDNA	42351	linear	Caudovirales	Myoviridae	NA	NA	Temperate-Not-Confident	0.469714	0.504795204795205	0.0350807592879358	0	0	Escherichia phage vB_EcoM-ep3	Escherichia	Escherichia coli	No	Escherichia coli str. K-12 substr. MG1655	Proteobacteria	Gammaproteobacteria	Enterobacterales	Enterobacteriaceae	Escherichia.	No
NC025441.D	dsDNA	66854	linear	Caudovirales	Myoviridae	NA	Pbunavirus	Virulent-Not-Confident	0.481481	0.524475524475524	0.0429944569339441	0	0	Escherichia phage ECML-117	Escherichia	Escherichia coli	No	Escherichia coli str. K-12 substr. MG1655	Proteobacteria	Gammaproteobacteria	Enterobacterales	Enterobacteriaceae	Escherichia.	No
NC025445.D	dsDNA	40981	linear	Caudovirales	Podoviridae	Autographivirinae	NA	Virulent-Confident	0.506577	0.533666333666333	0.0270891216919318	0	0	Enterobacteria phage J8-65	Enterobacteria	Escherichia coli	No	Escherichia coli str. K-12 substr. MG1655	Proteobacteria	Gammaproteobacteria	Enterobacterales	Enterobacteriaceae	Escherichia.	No
NC025446.D	dsDNA	157308	linear	Caudovirales	Ackermannviridae	Cvivirinae	Vi1virus	Virulent-Not-Confident	0.46684	0.518381618381618	0.0515418470489882	0	0	Escherichia phage ECML-4	Escherichia	Escherichia coli	No	Escherichia coli str. K-12 substr. MG1655	Proteobacteria	Gammaproteobacteria	Enterobacterales	Enterobacteriaceae	Escherichia.	No
NC025447.D	dsDNA	348532	linear	Caudovirales	Myoviridae	NA	NA	Virulent-Not-Confident	0.449567	0.504795204795205	0.0552279822477424	0	0	Escherichia phage 121Q	Escherichia	Escherichia coli	No	Escherichia coli str. K-12 substr. MG1655	Proteobacteria	Gammaproteobacteria	Enterobacterales	Enterobacteriaceae	Escherichia.	No
NC025448.D	dsDNA	165179	linear	Caudovirales	Myoviridae	Tevenvirinae	T4virus	Virulent-Confident	0.865601	0.902097902097902	0.0364965934300906	0	0	Enterobacteria phage RB27	Enterobacteria	Escherichia coli	No	Escherichia coli str. K-12 substr. MG1655	Proteobacteria	Gammaproteobacteria	Enterobacterales	Enterobacteriaceae	Escherichia.	No
NC025449.D	dsDNA	166783	linear	Caudovirales	Myoviridae	Tevenvirinae	T4virus	Virulent-Confident	0.773641	0.844755244755245	0.071114402227055	0	0	Escherichia phage ECML-134	Escherichia	Escherichia coli	No	Escherichia coli str. K-12 substr. MG1655	Proteobacteria	Gammaproteobacteria	Enterobacterales	Enterobacteriaceae	Escherichia.	No
NC025830.D	dsDNA	120938	circular	Caudovirales	Myoviridae	NA	NA	Virulent-Confident	0.512562	0.561238761238761	0.0486768583134809	0	0	Escherichia phage Av-05	Escherichia	Escherichia coli	No	Escherichia coli str. K-12 substr. MG1655	Proteobacteria	Gammaproteobacteria	Enterobacterales	Enterobacteriaceae	Escherichia.	No
NC026014.D	dsDNA	35814	circular	Caudovirales	Myoviridae	Peduovirinae	P2virus	Temperate-Confident	0.534292	0.559540459540459	0.0252485850510767	1	0	Enterobacteria phage P88	Enterobacteria	Escherichia coli	No	Escherichia coli str. K-12 substr. MG1655	Proteobacteria	Gammaproteobacteria	Enterobacterales	Enterobacteriaceae	Escherichia.	No
NC027330.D	dsDNA	45403	linear	Caudovirales	Podoviridae	Autographivirinae	Sp6likevirus	Temperate-Confident	0.534054	0.554045954045954	0.0199922262636712	0	0	Escherichia phage ECBP5	Escherichia	Escherichia coli	No	Escherichia coli str. K-12 substr. MG1655	Proteobacteria	Gammaproteobacteria	Enterobacterales	Enterobacteriaceae	Escherichia.	No
NC027337.D	dsDNA	88403	linear	Caudovirales	Myoviridae	Ounavirinae.	NA	Virulent-Confident	0.540086	0.594005994005994	0.0539197363891277	0	0	Escherichia phage vB_EcoM-VpaE1	Escherichia	Escherichia coli	No	Escherichia coli str. K-12 substr. MG1655	Proteobacteria	Gammaproteobacteria	Enterobacterales	Enterobacteriaceae	Escherichia.	No
NC027349.D	dsDNA	166977	linear	Caudovirales	Myoviridae	Tevenvirinae	T4virus	Virulent-Confident	0.828866	0.867732267732268	0.0388661463841369	0	0	Escherichia phage HY01	Escherichia	Escherichia coli	No	Escherichia coli str. K-12 substr. MG1655	Proteobacteria	Gammaproteobacteria	Enterobacterales	Enterobacteriaceae	Escherichia.	Yes (Host GEM) + Yes (virushostdb)
NC027356.D	dsDNA	108065	linear	Caudovirales	Siphoviridae	NA	T5virus	Temperate-Not-Confident	0.45332	0.521078921078921	0.0677591447274739	0	0	Enterobacteria phage DT57C	Escherichia	Escherichia coli	No	Escherichia coli str. K-12 substr. MG1655	Proteobacteria	Gammaproteobacteria	Enterobacterales	Enterobacteriaceae	Escherichia.	No
NC027364.D	dsDNA	348113	linear	Caudovirales	Myoviridae	NA	NA	Virulent-Confident	0.506162	0.544155844155844	0.0379943019153199	0	0	Escherichia phage PBECO 4	Escherichia	Escherichia coli	No	Escherichia coli str. K-12 substr. MG1655	Proteobacteria	Gammaproteobacteria	Enterobacterales	Enterobacteriaceae	Escherichia.	No
NC027369.D	dsDNA	86231	linear	Caudovirales	Myoviridae	Ounavirinae.	NA	Virulent-Confident	0.524074	0.582217782217782	0.0581441849017516	0	0	Escherichia phage EC6	Escherichia	Escherichia coli	No	Escherichia coli str. K-12 substr. MG1655	Proteobacteria	Gammaproteobacteria	Enterobacterales	Enterobacteriaceae	Escherichia.	No
NC027378.D	dsDNA	56776	linear	Caudovirales	Siphoviridae	NA	Seuratvirus	Temperate-Not-Confident	0.492946	0.520779220779221	0.02783313119765	0	0	Escherichia phage Seurat	Escherichia	Escherichia coli	No	Escherichia coli str. K-12 substr. MG1655	Proteobacteria	Gammaproteobacteria	Enterobacterales	Enterobacteriaceae	Escherichia.	No
NC027381.D	dsDNA	68365	linear	Caudovirales	Podoviridae	NA	Sp58virus	Temperate-Not-Confident	0.499782	0.533866133866134	0.0340840115455694	0	0	Escherichia phage Pollock	Escherichia	Escherichia coli	No	Escherichia coli str. K-12 substr. MG1655	Proteobacteria	Gammaproteobacteria	Enterobacterales	Enterobacteriaceae	Escherichia.	No
NC027383.D	dsDNA	44613	linear	Caudovirales	Siphoviridae	NA	Hk578virus	Virulent-Not-Confident	0.498896	0.534165834165834	0.0352699075534867	0	0	Escherichia phage YD-2008.s	Escherichia	Escherichia coli	No	Escherichia coli str. K-12 substr. MG1655	Proteobacteria	Gammaproteobacteria	Enterobacterales	Enterobacteriaceae	Escherichia.	No
NC027387.D	dsDNA	38810	linear	Caudovirales	Podoviridae	Autographivirinae	T7virus	Virulent-Confident	0.729812	0.768331668331668	0.0385200932980918	0	0	Escherichia phage CICC 80001	Escherichia	Escherichia coli	No	Escherichia coli str. K-12 substr. MG1655	Proteobacteria	Gammaproteobacteria	Enterobacterales	Enterobacteriaceae	Escherichia.	No
NC027395.D	dsDNA	77327	linear	Caudovirales	Podoviridae	NA	Phieco32virus	Virulent-Not-Confident	0.474628	0.51008991008991	0.0354616430901754	0	0	Phage vB_EcoP_SU10	Escherichia	Escherichia coli	No	Escherichia coli str. K-12 substr. MG1655	Proteobacteria	Gammaproteobacteria	Enterobacterales	Enterobacteriaceae	Escherichia.	No
NC027979.D	dsDNA	168401	linear	Caudovirales	Myoviridae	Tevenvirinae	T4virus	Virulent-Confident	0.861705	0.90969030969031	0.0479848742490174	0	0	Enterobacteria phage RB68	Enterobacteria	Escherichia coli	No	Escherichia coli str. K-12 substr. MG1655	Proteobacteria	Gammaproteobacteria	Enterobacterales	Enterobacteriaceae	Escherichia.	No
NC027983.D	dsDNA	167435	linear	Caudovirales	Myoviridae	Tevenvirinae	T4virus	Virulent-Confident	0.817019	0.856843156843157	0.0398239719113488	0	0	Enterobacteria phage AR1 DNA	Escherichia	Escherichia coli	No	Escherichia coli str. K-12 substr. MG1655	Proteobacteria	Gammaproteobacteria	Enterobacterales	Enterobacteriaceae	Escherichia.	No
NC027984.D	dsDNA	57677	linear	Caudovirales	Podoviridae	Sepvirinae	Nona33virus	Temperate-Confident	0.577865	0.659240759240759	0.0813754297562509	1	0	Stx2 converting phage vB_EcoP_24B	Cloning	Escherichia coli	No	Escherichia coli str. K-12 substr. MG1655	Proteobacteria	Gammaproteobacteria	Enterobacterales	Enterobacteriaceae	Escherichia.	No
NC027993.D	dsDNA	43587	circular	Caudovirales	Siphoviridae	Guernseyvirinae	K1gvirus	Temperate-Confident	0.51782	0.548051948051948	0.030232322464305	0	0	Escherichia phage K1G	Escherichia	Escherichia coli	No	Escherichia coli str. K-12 substr. MG1655	Proteobacteria	Gammaproteobacteria	Enterobacterales	Enterobacteriaceae	Escherichia.	No
NC027994.D	dsDNA	41632	circular	Caudovirales	Siphoviridae	Guernseyvirinae	K1gvirus	Temperate-Confident	0.530343	0.572427572427572	0.0420847080332455	0	0	Escherichia phage K1H	Escherichia	Escherichia coli	No	Escherichia coli str. K-12 substr. MG1655	Proteobacteria	Gammaproteobacteria	Enterobacterales	Enterobacteriaceae	Escherichia.	No
NC027995.D	dsDNA	41666	circular	Caudovirales	Myoviridae	NA	NA	Virulent-Not-Confident	0.45911	0.513986013986014	0.0548758886144293	0	0	Escherichia phage vB_EcoM_ECO1230-10	Escherichia	Escherichia coli	No	Escherichia coli str. K-12 substr. MG1655	Proteobacteria	Gammaproteobacteria	Enterobacterales	Enterobacteriaceae	Escherichia.	No
NC028248.D	dsDNA	136896	linear	Caudovirales	Myoviridae	Vequintavirinae	V5virus	Temperate-Not-Confident	0.489679	0.546153846153846	0.056474834091926	0	0	Escherichia phage slur16	Escherichia	Escherichia coli	No	Escherichia coli str. K-12 substr. MG1655	Proteobacteria	Gammaproteobacteria	Enterobacterales	Enterobacteriaceae	Escherichia.	No
NC028448.D	dsDNA	167467	linear	Caudovirales	Myoviridae	Tevenvirinae	T4virus	Virulent-Confident	0.827731	0.863036963036963	0.0353057311648982	0	0	Escherichia phage slur14	Escherichia	Escherichia coli	No	Escherichia coli str. K-12 substr. MG1655	Proteobacteria	Gammaproteobacteria	Enterobacterales	Enterobacteriaceae	Escherichia.	No
NC028449.D	dsDNA	63569	linear	Caudovirales	Podoviridae	Sepvirinae	Tl2011virus	Temperate-Confident	0.522294	0.559340659340659	0.0370467921557081	1	0	Escherichia phage PA2	Escherichia	Escherichia coli	No	Escherichia coli str. K-12 substr. MG1655	Proteobacteria	Gammaproteobacteria	Enterobacterales	Enterobacteriaceae	Escherichia.	No
NC028656.D	dsDNA	65955	linear	Caudovirales	Podoviridae	Sepvirinae	Tl2011virus	Temperate-Confident	0.551954	0.593606393606393	0.0416524718144684	2	0	Enterobacteria phage VT2phi_272	Enterobacteria	Escherichia coli	No	Escherichia coli str. K-12 substr. MG1655	Proteobacteria	Gammaproteobacteria	Enterobacterales	Enterobacteriaceae	Escherichia.	No
NC028660.D	dsDNA	61035	linear	Caudovirales	Podoviridae	Sepvirinae	Tl2011virus	Temperate-Confident	0.55941	0.607592407592407	0.0481822829623344	1	0	Escherichia phage phi191	Escherichia	Escherichia coli	No	Escherichia coli str. K-12 substr. MG1655	Proteobacteria	Gammaproteobacteria	Enterobacterales	Enterobacteriaceae	Escherichia.	No
NC028776.D	dsDNA	59670	linear	Caudovirales	Siphoviridae	NA	Seuratvirus	Virulent-Not-Confident	0.474036	0.525174825174825	0.0511392461358431	0	0	Enterobacteria phage CAjan	Escherichia	Escherichia coli	No	Escherichia coli str. K-12 substr. MG1655	Proteobacteria	Gammaproteobacteria	Enterobacterales	Enterobacteriaceae	Escherichia.	Yes (Virushostdb)
NC028780.D	dsDNA	167124	linear	Caudovirales	Myoviridae	Tevenvirinae	T4virus	Virulent-Confident	0.846705	0.882917082917083	0.0362123125616392	0	0	Escherichia phage slur07	Escherichia	Escherichia coli	No	Escherichia coli str. K-12 substr. MG1655	Proteobacteria	Gammaproteobacteria	Enterobacterales	Enterobacteriaceae	Escherichia.	Yes (Host GEM) + Yes (virushostdb)
NC028808.D	dsDNA	90743	linear	Caudovirales	Myoviridae	Ounavirinae	Suspvirus	Virulent-Confident	0.504011	0.56053946053946	0.0565286088194641	0	0	Escherichia phage SUSP1	Escherichia	Escherichia coli	No	Escherichia coli str. K-12 substr. MG1655	Proteobacteria	Gammaproteobacteria	Enterobacterales	Enterobacteriaceae	Escherichia.	No
NC028822.D	dsDNA	40829	linear	Caudovirales	Podoviridae	Autographivirinae	T7virus	Virulent-Confident	0.703485	0.764835164835165	0.0613501941422265	0	0	Escherichia phage P483	Escherichia	Escherichia coli	No	Escherichia coli str. K-12 substr. MG1655	Proteobacteria	Gammaproteobacteria	Enterobacterales	Enterobacteriaceae	Escherichia.	No
NC028825.D	dsDNA	87372	linear	Caudovirales	Myoviridae	Ounavirinae.	NA	Virulent-Confident	0.512381	0.562237762237762	0.0498562778363407	0	0	Escherichia phage vB_EcoM_AYO145A	Escherichia	Escherichia coli	No	Escherichia coli str. K-12 substr. MG1655	Proteobacteria	Gammaproteobacteria	Enterobacterales	Enterobacteriaceae	Escherichia.	No
NC028831.D	dsDNA	61235	linear	Caudovirales	Siphoviridae	NA	Seuratvirus	Virulent-Not-Confident	0.487742	0.517982017982018	0.0302398407303179	0	0	Escherichia phage slur01	Escherichia	Escherichia coli	No	Escherichia coli str. K-12 substr. MG1655	Proteobacteria	Gammaproteobacteria	Enterobacterales	Enterobacteriaceae	Escherichia.	No
NC028840.D	dsDNA	111751	linear	Caudovirales	Siphoviridae	NA	T5virus	Virulent-Confident	0.513708	0.598401598401598	0.0846934483886044	0	0	Escherichia phage slur09 slu09	Escherichia	Escherichia coli	No	Escherichia coli str. K-12 substr. MG1655	Proteobacteria	Gammaproteobacteria	Enterobacterales	Enterobacteriaceae	Escherichia.	Yes (Host GEM) + Yes (virushostdb)
NC028847.D	dsDNA	170527	linear	Caudovirales	Myoviridae	Tevenvirinae	Js98virus	Virulent-Confident	0.738142	0.778921078921079	0.0407787427308648	0	0	Enterobacteria phage QL01	Escherichia	Escherichia coli	No	Escherichia coli str. K-12 substr. MG1655	Proteobacteria	Gammaproteobacteria	Enterobacterales	Enterobacteriaceae	Escherichia.	Yes (Host GEM) + Yes (virushostdb)
NC028863.D	dsDNA	40477	linear	Caudovirales	Podoviridae	Autographivirinae	T7virus	Virulent-Confident	0.737359	0.77052947052947	0.0331700760838259	0	0	Escherichia phage P694	Escherichia	Escherichia coli	No	Escherichia coli str. K-12 substr. MG1655	Proteobacteria	Gammaproteobacteria	Enterobacterales	Enterobacteriaceae	Escherichia.	No
NC028872.D	dsDNA	86252	linear	Caudovirales	Myoviridae	Ounavirinae.	NA	Virulent-Confident	0.52339	0.572327672327672	0.0489373419162142	0	0	Escherichia phage HY02	Escherichia	Escherichia coli	No	Escherichia coli str. K-12 substr. MG1655	Proteobacteria	Gammaproteobacteria	Enterobacterales	Enterobacteriaceae	Escherichia.	No
NC028881.D	dsDNA	170473	linear	Caudovirales	Myoviridae	Tevenvirinae	Js98virus	Virulent-Confident	0.711003	0.771728271728272	0.0607253293579176	0	0	Enterobacteria phage vB_EcoM_VR5	Enterobacteria	Escherichia coli	No	Escherichia coli str. K-12 substr. MG1655	Proteobacteria	Gammaproteobacteria	Enterobacterales	Enterobacteriaceae	Escherichia.	No
NC028894.D	dsDNA	170336	linear	Caudovirales	Myoviridae	Tevenvirinae	Sp18virus	Virulent-Confident	0.725811	0.76043956043956	0.0346281921073304	0	0	Enterobacteria phage vB_EcoM_VR20	Escherichia	Escherichia coli	No	Escherichia coli str. K-12 substr. MG1655	Proteobacteria	Gammaproteobacteria	Enterobacterales	Enterobacteriaceae	Escherichia.	No
NC028896.D	dsDNA	32675	linear	Caudovirales	Myoviridae	Peduovirinae	P2virus	Temperate-Confident	0.598511	0.645554445554445	0.0470434132750086	1	0	Escherichia phage pro147	Escherichia	Escherichia coli	No	Escherichia coli str. K-12 substr. MG1655	Proteobacteria	Gammaproteobacteria	Enterobacterales	Enterobacteriaceae	Escherichia.	No
NC028901.D	dsDNA	43900	linear	Caudovirales	Siphoviridae	NA	Hk578virus	Virulent-Not-Confident	0.44748	0.500499500499501	0.0530192585018001	0	0	Escherichia phage slur05	Escherichia	Escherichia coli	No	Escherichia coli str. K-12 substr. MG1655	Proteobacteria	Gammaproteobacteria	Enterobacterales	Enterobacteriaceae	Escherichia.	No
NC028902.D	ssRNA	4184	linear	NA	Leviviridae	NA	Allolevivirus	Temperate-Not-Confident	0.470122	0.507092907092907	0.0369711360838212	0	0	Enterobacteria phage FI 4184 b	Escherichia	Escherichia coli	No	Escherichia coli str. K-12 substr. MG1655	Proteobacteria	Gammaproteobacteria	Enterobacterales	Enterobacteriaceae	Escherichia.	Yes (Host GEM) + Yes (virushostdb)
NC028903.D	dsDNA	77266	linear	Caudovirales	Podoviridae	NA	Phieco32virus	Virulent-Confident	0.525696	0.57062937062937	0.0449335798089932	0	0	Escherichia phage 172-1	Escherichia	Escherichia coli	No	Escherichia coli str. K-12 substr. MG1655	Proteobacteria	Gammaproteobacteria	Enterobacterales	Enterobacteriaceae	Escherichia.	No
NC028925.D	dsDNA	170822	linear	Caudovirales	Myoviridae	Tevenvirinae	Sp18virus	Virulent-Confident	0.751202	0.776523476523476	0.025321385610675	0	0	Enterobacteria phage vB_EcoM_VR25	Escherichia	Escherichia coli	No	Escherichia coli str. K-12 substr. MG1655	Proteobacteria	Gammaproteobacteria	Enterobacterales	Enterobacteriaceae	Escherichia.	No
NC028927.D	dsDNA	167298	linear	Caudovirales	Myoviridae	Tevenvirinae	T4virus	Virulent-Confident	0.858843	0.882517482517482	0.0236744267629948	0	0	Escherichia phage slur02	Escherichia	Escherichia coli	No	Escherichia coli str. K-12 substr. MG1655	Proteobacteria	Gammaproteobacteria	Enterobacterales	Enterobacteriaceae	Escherichia.	No
NC028935.D	dsDNA	88698	linear	Caudovirales	Myoviridae	Ounavirinae	Suspvirus	Virulent-Not-Confident	0.493351	0.538761238761239	0.045410428946576	0	0	Escherichia phage SUSP2	Escherichia	Escherichia coli	No	Escherichia coli str. K-12 substr. MG1655	Proteobacteria	Gammaproteobacteria	Enterobacterales	Enterobacteriaceae	Escherichia.	No
NC028943.D	dsDNA	29237	linear	Caudovirales	Myoviridae	Peduovirinae	P2virus	Temperate-Confident	0.579488	0.639860139860139	0.0603718675048332	1	0	Escherichia phage pro483	Escherichia	Escherichia coli	No	Escherichia coli str. K-12 substr. MG1655	Proteobacteria	Gammaproteobacteria	Enterobacterales	Enterobacteriaceae	Escherichia.	No
NC028957.D	dsDNA	171541	linear	Caudovirales	Myoviridae	Tevenvirinae	Sp18virus	Virulent-Confident	0.711552	0.762137862137862	0.0505863566790139	0	0	Enterobacteria phage vB_EcoM_VR26	Escherichia	Escherichia coli	No	Escherichia coli str. K-12 substr. MG1655	Proteobacteria	Gammaproteobacteria	Enterobacterales	Enterobacteriaceae	Escherichia.	No
NC028997.D	dsDNA	59802	linear	Caudovirales	Siphoviridae	NA	Nonagvirus	Temperate-Not-Confident	0.464821	0.504095904095904	0.0392748447562214	0	0	Enterobacteria phage JenP2	Enterobacteria	Escherichia coli	No	Escherichia coli str. K-12 substr. MG1655	Proteobacteria	Gammaproteobacteria	Enterobacterales	Enterobacteriaceae	Escherichia.	No
NC029021.D	dsDNA	60747	linear	Caudovirales	Siphoviridae	NA	Nonagvirus	Temperate-Not-Confident	0.493217	0.527772227772228	0.0345552634056123	0	0	Enterobacteria phage JenK1	Enterobacteria	Escherichia coli	No	Escherichia coli str. K-12 substr. MG1655	Proteobacteria	Gammaproteobacteria	Enterobacterales	Enterobacteriaceae	Escherichia.	No
NC029023.D	dsDNA	87712	circular	Caudovirales	Myoviridae	Ounavirinae.	NA	Virulent-Confident	0.522381	0.574325674325674	0.0519447431855235	0	0	Escherichia phage JH2	Escherichia	Escherichia coli	No	Escherichia coli str. K-12 substr. MG1655	Proteobacteria	Gammaproteobacteria	Enterobacterales	Enterobacteriaceae	Escherichia.	No
NC029028.D	dsDNA	60754	linear	Caudovirales	Siphoviridae	NA	Nonagvirus	Temperate-Not-Confident	0.483363	0.528471528471528	0.0451089483321477	0	0	Enterobacteria phage JenP1	Enterobacteria	Escherichia coli	No	Escherichia coli str. K-12 substr. MG1655	Proteobacteria	Gammaproteobacteria	Enterobacterales	Enterobacteriaceae	Escherichia.	No
NC029091.D	dsDNA	168771	linear	Caudovirales	Myoviridae	Tevenvirinae	Rb69virus	Virulent-Confident	0.767245	0.81058941058941	0.043344313941476	0	0	Escherichia phage APCEc01	Escherichia	Escherichia coli	No	Escherichia coli str. K-12 substr. MG1655	Proteobacteria	Gammaproteobacteria	Enterobacterales	Enterobacteriaceae	Escherichia.	No
NC031030.D	dsDNA	170788	linear	Caudovirales	Myoviridae	Tevenvirinae	T4virus	Virulent-Confident	0.861974	0.895004995004995	0.0330307124378939	0	0	Escherichia phage UFV-AREG1	Escherichia	Escherichia coli	No	Escherichia coli str. K-12 substr. MG1655	Proteobacteria	Gammaproteobacteria	Enterobacterales	Enterobacteriaceae	Escherichia.	No
NC031047.D	dsDNA	170770	linear	Caudovirales	Myoviridae	Tevenvirinae	T4virus	Virulent-Confident	0.826772	0.86963036963037	0.0428581907474778	0	0	Escherichia phage HY03	Escherichia	Escherichia coli	No	Escherichia coli str. K-12 substr. MG1655	Proteobacteria	Gammaproteobacteria	Enterobacterales	Enterobacteriaceae	Escherichia.	No
NC031050.D	dsDNA	51802	linear	Caudovirales	Siphoviridae	Tunavirinae	NA	Virulent-Not-Confident	0.499632	0.546853146853147	0.0472208092604034	0	0	Enterobacteria phage vB_EcoS_NBD2	Enterobacteria	Escherichia coli	No	Escherichia coli str. K-12 substr. MG1655	Proteobacteria	Gammaproteobacteria	Enterobacterales	Enterobacteriaceae	Escherichia.	No
NC031081.D	dsDNA	45206	linear	Caudovirales	Siphoviridae	NA	Hk578virus	Virulent-Not-Confident	0.453944	0.501498501498502	0.0475549659756716	0	0	Escherichia phage Envy	Escherichia	Escherichia coli	No	Escherichia coli str. K-12 substr. MG1655	Proteobacteria	Gammaproteobacteria	Enterobacterales	Enterobacteriaceae	Escherichia.	No
NC031082.D	dsDNA	87662	linear	Caudovirales	Myoviridae	Ounavirinae	Felixo1virus	Virulent-Confident	0.534361	0.588411588411588	0.0540507857202088	0	0	Escherichia phage vB_EcoM_Alf5	Escherichia	Escherichia coli	No	Escherichia coli str. K-12 substr. MG1655	Proteobacteria	Gammaproteobacteria	Enterobacterales	Enterobacteriaceae	Escherichia.	No
NC031103.D	dsDNA	165772	linear	Caudovirales	Myoviridae	Tevenvirinae	T4virus	Virulent-Confident	0.845813	0.88051948051948	0.0347062398229045	0	0	Escherichia phage vB_EcoM-UFV13	Escherichia	Escherichia coli	No	Escherichia coli str. K-12 substr. MG1655	Proteobacteria	Gammaproteobacteria	Enterobacterales	Enterobacteriaceae	Escherichia.	No
NC031113.D	dsDNA	44513	linear	Caudovirales	Siphoviridae	NA	Hk578virus	Temperate-Not-Confident	0.456649	0.515384615384615	0.0587355385590658	0	0	Escherichia phage Gluttony	Escherichia	Escherichia coli	No	Escherichia coli str. K-12 substr. MG1655	Proteobacteria	Gammaproteobacteria	Enterobacterales	Enterobacteriaceae	Escherichia.	No
NC031114.D	dsDNA	39235	linear	Caudovirales	Podoviridae	Autographivirinae	T7virus	Virulent-Confident	0.738595	0.801298701298701	0.062703971546244	0	0	Escherichia phage 64795_ec1	Escherichia	Escherichia coli	No	Escherichia coli str. K-12 substr. MG1655	Proteobacteria	Gammaproteobacteria	Enterobacterales	Enterobacteriaceae	Escherichia.	No
NC031928.D	dsDNA	169936	linear	Caudovirales	Myoviridae	Tevenvirinae	Js98virus	Virulent-Confident	0.717397	0.776423576423576	0.059026222923261	0	0	Escherichia phage WG01	Escherichia	Escherichia coli	No	Escherichia coli str. K-12 substr. MG1655	Proteobacteria	Gammaproteobacteria	Enterobacterales	Enterobacteriaceae	Escherichia.	No
NC031934.D	dsDNA	168929	linear	Caudovirales	Myoviridae	Tevenvirinae	Js98virus	Virulent-Confident	0.706456	0.761938061938062	0.0554823925717763	0	0	Escherichia phage MX01	Escherichia	Escherichia coli	No	Escherichia coli str. K-12 substr. MG1655	Proteobacteria	Gammaproteobacteria	Enterobacterales	Enterobacteriaceae	Escherichia.	No
NC031937.D	dsDNA	38979	linear	Caudovirales	Podoviridae	Autographivirinae	T7virus	Virulent-Confident	0.637204	0.688511488511488	0.051307560547437	0	0	Escherichia phage LM33_P1	Escherichia	Escherichia coli	No	Escherichia coli str. K-12 substr. MG1655	Proteobacteria	Gammaproteobacteria	Enterobacterales	Enterobacteriaceae	Escherichia.	No
NC031943.D	dsDNA	40470	linear	Caudovirales	Podoviridae	Autographivirinae	T7virus	Virulent-Confident	0.667789	0.711588411588411	0.0437994820253315	0	0	Escherichia phage vB_EcoP_GA2A	Escherichia	Escherichia coli	No	Escherichia coli str. K-12 substr. MG1655	Proteobacteria	Gammaproteobacteria	Enterobacterales	Enterobacteriaceae	Escherichia.	No
NC041863.D	Unknown	168733	linear	Caudovirales	Myoviridae	Tevenvirinae	NA	Virulent-Confident	0.767662	0.807692307692307	0.0400300474557275	0	0	Escherichia coli O157 typing phage 3	Escherichia	Escherichia coli	No	Escherichia coli str. K-12 substr. MG1655	Proteobacteria	Gammaproteobacteria	Enterobacterales	Enterobacteriaceae	Escherichia.	No
NC041864.D	Unknown	160570	linear	Caudovirales	Myoviridae	Tevenvirinae	NA	Virulent-Confident	0.758401	0.807692307692307	0.0492913612489467	0	0	Escherichia coli O157 typing phage 6	Escherichia	Escherichia coli	No	Escherichia coli str. K-12 substr. MG1655	Proteobacteria	Gammaproteobacteria	Enterobacterales	Enterobacteriaceae	Escherichia.	No
NC041869.D	Unknown	135400	circular	Caudovirales	Myoviridae	Vequintavirinae	Vequintavirus	Temperate-Confident	0.524296	0.568731268731268	0.0444353977354446	0	0	Escherichia phage APCEc02	Escherichia	Escherichia coli	No	Escherichia coli str. K-12 substr. MG1655	Proteobacteria	Gammaproteobacteria	Enterobacterales	Enterobacteriaceae	Escherichia.	No
NC041871.D	Unknown	135391	linear	Caudovirales	Myoviridae	Vequintavirinae	NA	Temperate-Confident	0.502518	0.543756243756243	0.0412384310336205	0	0	Escherichia phage Murica	Escherichia	Escherichia coli	No	Escherichia coli str. K-12 substr. MG1655	Proteobacteria	Gammaproteobacteria	Enterobacterales	Enterobacteriaceae	Escherichia.	No
NC041873.D	Unknown	50298	linear	Caudovirales	Siphoviridae	Tunavirinae	Tunavirus	Virulent-Confident	0.510072	0.592407592407592	0.0823353003528654	0	0	Escherichia phage JMPW2	Escherichia	Escherichia coli	No	Escherichia coli str. K-12 substr. MG1655	Proteobacteria	Gammaproteobacteria	Enterobacterales	Enterobacteriaceae	Escherichia.	No
NC041874.D	Unknown	49628	linear	Caudovirales	Siphoviridae	Tunavirinae	Tunavirus	Virulent-Not-Confident	0.493854	0.550749250749251	0.0568954238148838	0	0	Escherichia phage JMPW1	Escherichia	Escherichia coli	No	Escherichia coli str. K-12 substr. MG1655	Proteobacteria	Gammaproteobacteria	Enterobacterales	Enterobacteriaceae	Escherichia.	No
NC041897.D	Unknown	42292	circular	Caudovirales	Siphoviridae	Guernseyvirinae	Kagunavirus	Temperate-Confident	0.503983	0.542157842157842	0.0381748247086087	0	0	Escherichia phage K1ind1	Escherichia	Escherichia coli	No	Escherichia coli str. K-12 substr. MG1655	Proteobacteria	Gammaproteobacteria	Enterobacterales	Enterobacteriaceae	Escherichia.	No
NC041898.D	Unknown	42765	circular	Caudovirales	Siphoviridae	Guernseyvirinae	Kagunavirus	Temperate-Confident	0.514178	0.543256743256743	0.029079148020409	0	0	Escherichia phage K1ind2	Escherichia	Escherichia coli	No	Escherichia coli str. K-12 substr. MG1655	Proteobacteria	Gammaproteobacteria	Enterobacterales	Enterobacteriaceae	Escherichia.	No
NC041906.D	Unknown	70912	linear	Caudovirales	Podoviridae	NA	Gamaleyavirus	Temperate-Not-Confident	0.467069	0.502597402597402	0.0355280300971016	0	0	Escherichia phage EC1-UPM	Escherichia	Escherichia coli	No	Escherichia coli str. K-12 substr. MG1655	Proteobacteria	Gammaproteobacteria	Enterobacterales	Enterobacteriaceae	Escherichia.	No
NC041919.D	Unknown	168188	circular	Caudovirales	Myoviridae	Tevenvirinae	NA	Virulent-Not-Confident	0.497971	0.515484515484516	0.0175134116447611	0	0	UNVERIFIED	Escherichia	Escherichia coli	No	Escherichia coli str. K-12 substr. MG1655	Proteobacteria	Gammaproteobacteria	Enterobacterales	Enterobacteriaceae	Escherichia.	No
NC041920.D	Unknown	170254	circular	Caudovirales	Myoviridae	Tevenvirinae	NA	Virulent-Confident	0.508445	0.525174825174825	0.016730077247003	0	0	UNVERIFIED	Escherichia	Escherichia coli	No	Escherichia coli str. K-12 substr. MG1655	Proteobacteria	Gammaproteobacteria	Enterobacterales	Enterobacteriaceae	Escherichia.	No
NC041926.D	Unknown	41289	linear	Caudovirales	Myoviridae	NA	NA	Temperate-Confident	0.529119	0.558441558441558	0.0293229436733284	0	0	Escherichia phage vB_EcoM_ECOO78	Escherichia	Escherichia coli	No	Escherichia coli str. K-12 substr. MG1655	Proteobacteria	Gammaproteobacteria	Enterobacterales	Enterobacteriaceae	Escherichia.	No
NC041935.D	Unknown	61292	linear	Caudovirales	Podoviridae	Sepvirinae	Traversvirus	Temperate-Confident	0.577706	0.625574425574425	0.0478682621696125	1	0	Escherichia phage PA28	Escherichia	Escherichia coli	No	Escherichia coli str. K-12 substr. MG1655	Proteobacteria	Gammaproteobacteria	Enterobacterales	Enterobacteriaceae	Escherichia.	No
NC041936.D	Unknown	164706	circular	Caudovirales	Myoviridae	Tevenvirinae	NA	Virulent-Confident	0.835444	0.870629370629371	0.0351855469837289	0	0	Escherichia phage ECD7	Escherichia	Escherichia coli	No	Escherichia coli str. K-12 substr. MG1655	Proteobacteria	Gammaproteobacteria	Enterobacterales	Enterobacteriaceae	Escherichia.	No
NC041937.D	Unknown	129454	circular	Caudovirales	Myoviridae	Vequintavirinae	NA	Virulent-Confident	0.508116	0.532867132867133	0.0247506851782372	0	0	Escherichia phage V18	Escherichia	Escherichia coli	No	Escherichia coli str. K-12 substr. MG1655	Proteobacteria	Gammaproteobacteria	Enterobacterales	Enterobacteriaceae	Escherichia.	No
NC041979.D	Unknown	88531	linear	Caudovirales	Myoviridae	Ounavirinae	Felixounavirus	Virulent-Confident	0.568893	0.612487512487512	0.0435949456145626	0	0	Escherichia coli O157 typing phage 1	Escherichia	Escherichia coli	No	Escherichia coli str. K-12 substr. MG1655	Proteobacteria	Gammaproteobacteria	Enterobacterales	Enterobacteriaceae	Escherichia.	No
NC041990.D	Unknown	170496	circular	Caudovirales	Myoviridae	Tevenvirinae	NA	Virulent-Confident	0.769763	0.808291708291708	0.038528728541497	0	0	Escherichia phage ST0	Escherichia	Escherichia coli	No	Escherichia coli str. K-12 substr. MG1655	Proteobacteria	Gammaproteobacteria	Enterobacterales	Enterobacteriaceae	Escherichia.	No
NC042043.D	Unknown	49579	linear	Caudovirales	Siphoviridae	Tunavirinae	NA	Virulent-Not-Confident	0.472242	0.517082917082917	0.0448406927352089	0	0	Escherichia phage SRT8	Escherichia	Escherichia coli	No	Escherichia coli str. K-12 substr. MG1655	Proteobacteria	Gammaproteobacteria	Enterobacterales	Enterobacteriaceae	Escherichia.	No
NC042046.D	Unknown	47319	linear	Caudovirales	Siphoviridae	Tunavirinae	Rogunavirus	Virulent-Not-Confident	0.465349	0.52057942057942	0.0552307931590515	0	0	Escherichia phage C119	Escherichia	Escherichia coli	No	Escherichia coli str. K-12 substr. MG1655	Proteobacteria	Gammaproteobacteria	Enterobacterales	Enterobacteriaceae	Escherichia.	No
NC042057.D	Unknown	42925	linear	Caudovirales	Siphoviridae	NA	Lambdavirus	Temperate-Not-Confident	0.465363	0.545854145854146	0.0804913537425576	0	0	Enterobacteria phage DE3	Enterobacteria	Escherichia coli	No	Escherichia coli str. K-12 substr. MG1655	Proteobacteria	Gammaproteobacteria	Enterobacterales	Enterobacteriaceae	Escherichia.	No
NC042084.D	Unknown	44829	linear	Caudovirales	Siphoviridae	Guernseyvirinae	Kagunavirus	Virulent-Confident	0.50536	0.534865134865135	0.0295046563553723	0	0	Escherichia phage VB_EcoS-Golestan	Escherichia	Escherichia coli	No	Escherichia coli str. K-12 substr. MG1655	Proteobacteria	Gammaproteobacteria	Enterobacterales	Enterobacteriaceae	Escherichia.	No
NC042128.D	Unknown	115154	circular	Caudovirales	Myoviridae	NA	NA	Temperate-Confident	0.622897	0.66063936063936	0.0377424698699839	1	0	Escherichia phage RCS47	Escherichia	Escherichia coli	No	Escherichia coli str. K-12 substr. MG1655	Proteobacteria	Gammaproteobacteria	Enterobacterales	Enterobacteriaceae	Escherichia.	No
NC042129.D	Unknown	167467	linear	Caudovirales	Myoviridae	Tevenvirinae	NA	Virulent-Confident	0.830925	0.862937062937063	0.0320124012218178	0	0	Escherichia phage slur03	Escherichia	Escherichia coli	No	Escherichia coli str. K-12 substr. MG1655	Proteobacteria	Gammaproteobacteria	Enterobacterales	Enterobacteriaceae	Escherichia.	No
NC042130.D	Unknown	167298	linear	Caudovirales	Myoviridae	Tevenvirinae	NA	Virulent-Confident	0.858981	0.881418581418581	0.0224376504072019	0	0	Escherichia phage slur04	Escherichia	Escherichia coli	No	Escherichia coli str. K-12 substr. MG1655	Proteobacteria	Gammaproteobacteria	Enterobacterales	Enterobacteriaceae	Escherichia.	No
NC001420.D	ssDNA	5577	circular	NA	Microviridae	Bullavirinae	G4microvirus	Virulent-Confident	0.504343	0.656843156843157	0.152499792107563	0	0	Enterobacteria phage G4	Enterobacteria	Escherichia coli	No	Escherichia coli str. K-12 substr. MG1655	Proteobacteria	Gammaproteobacteria	Enterobacterales	Enterobacteriaceae	Escherichia.	Yes (virushostdb)
NC004301.D	ssRNA	4276	linear	NA	Leviviridae	NA	Allolevivirus	Temperate-Not-Confident	0.49205	0.528771228771229	0.0367208935858957	0	0	Bacteriophage SP	Enterobacteria	Escherichia coli	No	Escherichia coli str. K-12 substr. MG1655	Proteobacteria	Gammaproteobacteria	Enterobacterales	Enterobacteriaceae	Escherichia.	Yes (virushostdb)
NC012635.D	dsDNA	168394	linear	Caudovirales	Myoviridae	Tevenvirinae	T4virus	Virulent-Confident	0.856942	0.903296703296703	0.0463547946164345	0	0	Enterobacteria phage RB51	Enterobacteria	Escherichia coli	No	Escherichia coli str. K-12 substr. MG1655	Proteobacteria	Gammaproteobacteria	Enterobacterales	Enterobacteriaceae	Escherichia.	Yes (virushostdb)
NC016570.D	dsDNA	157304	linear	Caudovirales	Ackermannviridae	Cvivirinae	Cba120virus	Virulent-Not-Confident	0.452464	0.501698301698302	0.0492340738958865	0	0	Escherichia phage vB_EcoM_CBA120	Escherichia	Escherichia coli;	No	Escherichia coli str. K-12 substr. MG1655	Proteobacteria	Gammaproteobacteria	Enterobacterales	Enterobacteriaceae	Escherichia.	Yes (Host, Escherichia)
NC027125.D	dsDNA	47142	linear	Caudovirales	Myoviridae	NA	NA	Temperate-Confident	0.514779	0.548751248751248	0.0339727259605562	0	0	Flavobacterium phage FCL-2	Flavobacterium	Flavobacterium columnare	No	Flavobacterium columnare ATCC 49512	Bacteroidetes	Flavobacteriia	Flavobacteriales	Flavobacteriaceae	Flavobacterium.	No
NC041845.D	Unknown	46450	linear	Caudovirales	Myoviridae	NA	NA	Temperate-Confident	0.503046	0.532167832167832	0.0291220167070012	0	0	Flavobacterium phage FCV-1	Flavobacterium	Flavobacterium columnare	No	Flavobacterium columnare ATCC 49512	Bacteroidetes	Flavobacteriia	Flavobacteriales	Flavobacteriaceae	Flavobacterium.	No
NC021867.D	dsDNA	46978	circular	Caudovirales	Podoviridae	NA	NA	Temperate-Not-Confident	0.469759	0.514585414585414	0.0448264709621778	1	0	Flavobacterium phage 6H	Flavobacterium	Flavobacterium psychrophilum	No	Flavobacterium psychrophilum JIP02/86	Bacteroidetes	Flavobacteriia	Flavobacteriales	Flavobacteriaceae	Flavobacterium.	No
NC031904.D	Unknown	88421	linear	NA	NA	NA	viruses	Virulent-Confident	0.505802	0.55064935064935	0.044847121969271	0	0	Flavobacterium phage Fpv3	Flavobacterium	Flavobacterium psychrophilum	No	Flavobacterium psychrophilum JIP02/86	Bacteroidetes	Flavobacteriia	Flavobacteriales	Flavobacteriaceae	Flavobacterium.	No
NC031905.D	Unknown	42894	linear	NA	NA	NA	viruses	Temperate-Confident	0.50098	0.537162837162837	0.0361824438262143	0	0	Flavobacterium phage Fpv7	Flavobacterium	Flavobacterium psychrophilum	No	Flavobacterium psychrophilum JIP02/86	Bacteroidetes	Flavobacteriia	Flavobacteriales	Flavobacteriaceae	Flavobacterium.	No
NC031911.D	dsDNA	39290	linear	Caudovirales	Podoviridae	NA	NA	Virulent-Not-Confident	0.460848	0.52977022977023	0.0689223009733594	1	0	Flavobacterium phage 1H	Flavobacterium	Flavobacterium psychrophilum	No	Flavobacterium psychrophilum JIP02/86	Bacteroidetes	Flavobacteriia	Flavobacteriales	Flavobacteriaceae	Flavobacterium.	No
NC031912.D	Unknown	89937	linear	NA	NA	NA	viruses	Virulent-Confident	0.515155	0.541858141858142	0.0267032217480097	0	0	Flavobacterium phage Fpv20	Flavobacterium	Flavobacterium psychrophilum	No	Flavobacterium psychrophilum JIP02/86	Bacteroidetes	Flavobacteriia	Flavobacteriales	Flavobacteriaceae	Flavobacterium.	No
NC031914.D	Unknown	88994	linear	NA	NA	NA	viruses	Virulent-Confident	0.515988	0.547852147852148	0.0318644954501264	0	0	Flavobacterium phage Fpv1	Flavobacterium	Flavobacterium psychrophilum	No	Flavobacterium psychrophilum JIP02/86	Bacteroidetes	Flavobacteriia	Flavobacteriales	Flavobacteriaceae	Flavobacterium.	No
NC031919.D	Unknown	42696	linear	NA	NA	NA	viruses	Temperate-Not-Confident	0.497023	0.529170829170829	0.0321480735954152	0	0	Flavobacterium phage Fpv8	Flavobacterium	Flavobacterium psychrophilum	No	Flavobacterium psychrophilum JIP02/86	Bacteroidetes	Flavobacteriia	Flavobacteriales	Flavobacteriaceae	Flavobacterium.	No
NC031921.D	Unknown	42696	linear	NA	NA	NA	viruses	Temperate-Not-Confident	0.479913	0.515584415584416	0.0356713152404584	0	0	Flavobacterium phage Fpv5	Flavobacterium	Flavobacterium psychrophilum	No	Flavobacterium psychrophilum JIP02/86	Bacteroidetes	Flavobacteriia	Flavobacteriales	Flavobacteriaceae	Flavobacterium.	No
NC031926.D	dsDNA	46575	linear	Caudovirales	Podoviridae	NA	NA	Temperate-Not-Confident	0.464262	0.505894105894106	0.0416322338108829	1	0	Flavobacterium phage 2A	Flavobacterium	Flavobacterium psychrophilum	No	Flavobacterium psychrophilum JIP02/86	Bacteroidetes	Flavobacteriia	Flavobacteriales	Flavobacteriaceae	Flavobacterium.	No
NC031931.D	Unknown	89010	linear	NA	NA	NA	viruses	Temperate-Not-Confident	0.47449	0.507392607392608	0.0329028932360009	0	0	Flavobacterium phage Fpv2	Flavobacterium	Flavobacterium psychrophilum	No	Flavobacterium psychrophilum JIP02/86	Bacteroidetes	Flavobacteriia	Flavobacteriales	Flavobacteriaceae	Flavobacterium.	No
NC031932.D	Unknown	42702	linear	NA	NA	NA	viruses	Temperate-Not-Confident	0.463014	0.518881118881119	0.0558670957886807	0	0	Flavobacterium phage Fpv10	Flavobacterium	Flavobacterium psychrophilum	No	Flavobacterium psychrophilum JIP02/86	Bacteroidetes	Flavobacteriia	Flavobacteriales	Flavobacteriaceae	Flavobacterium.	No
NC031938.D	Unknown	42820	linear	NA	NA	NA	viruses	Temperate-Not-Confident	0.45224	0.50979020979021	0.0575504158542524	0	0	Flavobacterium phage Fpv6	Flavobacterium	Flavobacterium psychrophilum	No	Flavobacterium psychrophilum JIP02/86	Bacteroidetes	Flavobacteriia	Flavobacteriales	Flavobacteriaceae	Flavobacterium.	No
NC031945.D	Unknown	42696	linear	NA	NA	NA	viruses	Temperate-Not-Confident	0.460394	0.517782217782218	0.0573883348402672	0	0	Flavobacterium phage Fpv11	Flavobacterium	Flavobacterium psychrophilum	No	Flavobacterium psychrophilum JIP02/86	Bacteroidetes	Flavobacteriia	Flavobacteriales	Flavobacteriaceae	Flavobacterium.	No
NC041859.D	Unknown	43226	linear	Caudovirales	Siphoviridae	NA	NA	Temperate-Not-Confident	0.460447	0.508291708291708	0.0478450910617082	1	0	Flavobacterium phage 23T	Flavobacterium	Flavobacterium psychrophilum	No	Flavobacterium psychrophilum JIP02/86	Bacteroidetes	Flavobacteriia	Flavobacteriales	Flavobacteriaceae	Flavobacterium.	No
NC041872.D	Unknown	88308	circular	Caudovirales	Podoviridae	NA	Fipvunavirus	Virulent-Confident	0.523365	0.555144855144855	0.0317803417363507	0	0	Flavobacterium phage FpV4	Flavobacterium	Flavobacterium psychrophilum	No	Flavobacterium psychrophilum JIP02/86	Bacteroidetes	Flavobacteriia	Flavobacteriales	Flavobacteriaceae	Flavobacterium.	No
NC006356.D	dsDNA	36012	linear	Caudovirales	Siphoviridae	NA	NA	Temperate-Not-Confident	0.464216	0.504095904095904	0.0398800397997987	0	0	Flavobacterium phage 11b	Flavobacterium	Flavobacterium sp.	Yes	Flavobacterium sp. HYN0086	Bacteroidetes	Flavobacteriia	Flavobacteriales	Flavobacteriaceae	Flavobacterium.	No
NC009552.D	dsDNA	40863	linear	Caudovirales	Siphoviridae	NA	NA	Temperate-Confident	0.507858	0.543856143856144	0.0359985527679976	1	0	Geobacillus virus E2	Geobacillus	Geobacillus	Yes	Geobacillus genomosp. 3	Firmicutes	Bacilli	Bacillales	Bacillaceae	Geobacillus.	No
NC029073.D	dsDNA	141298	linear	Caudovirales	Siphoviridae	NA	NA	Temperate-Not-Confident	0.480719	0.525374625374625	0.0446554564002827	4	0	Geobacillus virus E3	Geobacillus	Geobacillus	Yes	Geobacillus genomosp. 3	Firmicutes	Bacilli	Bacillales	Bacillaceae	Geobacillus.	No
NC023612.D	dsDNA	39078	circular	Caudovirales	Siphoviridae	NA	NA	Temperate-Confident	0.532569	0.56983016983017	0.0372609368152952	0	0	Geobacillus phage GBK2	Geobacillus	Geobacillus kaustophilus	No	Geobacillus kaustophilus HTA426	Firmicutes	Bacilli	Bacillales	Bacillaceae	Geobacillus	No
NC019544.D	dsDNA	49335	circular	NA	NA	NA	NA	Temperate-Not-Confident	0.486585	0.522677322677322	0.0360926893118694	1	0	Deep-sea thermophilic phage D6E	Geobacillus	Geobacillus sp	Yes	Geobacillus thermocatenulatus	Firmicutes	Bacilli	Bacillales	Bacillaceae	Geobacillus	Yes(virushostdb) + Approximation GEMDB ID to first genome
NC008376.D	dsDNA	34683	linear	Caudovirales	Myoviridae	NA	Svunavirus	Temperate-Confident	0.549263	0.575424575424575	0.0261611979239457	1	0	Geobacillus phage GBSV1	Geobacillus	Geobacillus sp.	Yes	Geobacillus sp. GHH01	Firmicutes	Bacilli	Bacillales	Bacillaceae	Geobacillus.	No
NC041918.D	Unknown	47703	linear	Caudovirales	Siphoviridae	NA	Saundersvirus	Temperate-Not-Confident	0.490397	0.536063936063936	0.0456664763305864	0	0	Geobacillus phage TP-84	Geobacillus	Geobacillus stearothermophilus	No	Geobacillus stearothermophilus 10	Firmicutes	Bacilli	Bacillales	Bacillaceae	Geobacillus.	No
NC042083.D	Unknown	16523	linear	NA	Tectiviridae	NA	NA	Virulent-Confident	0.500516	0.545454545454545	0.0449390087454873	0	0	Gluconobacter phage GC1	Gluconobacter	Gluconobacter cerinus	No	Gluconobacter albidus	Proteobacteria	Alphaproteobacteria	Rhodospirillales	Acetobacteraceae	Gluconobacter.	No
NC031936.D	dsDNA	49979	linear	Caudovirales	Siphoviridae	NA	NA	Temperate-Confident	0.575011	0.616483516483516	0.0414727817982052	1	0	Gordonia phage GAL1	Gordonia	Gordonia alkanivorans	No	Gordonia alkanivorans	Actinobacteria	Actinobacteria	Corynebacteriales	Gordoniaceae	Gordonia.	Yes (Line)
NC028668.D	dsDNA	77779	linear	Caudovirales	Siphoviridae	NA	NA	Temperate-Not-Confident	0.472508	0.506493506493506	0.0339856165758853	1	0	Gordonia phage GMA3	Gordonia	Gordonia malaquae	Yes	Gordonia alkanivorans	Actinobacteria	Actinobacteria	Corynebacteriales	Gordoniaceae	Gordonia.	Yes (Line)
NC028673.D	dsDNA	73419	linear	Caudovirales	Siphoviridae	NA	NA	Virulent-Confident	0.503686	0.531368631368631	0.0276829247513315	0	0	Gordonia phage GMA7	Gordonia	Gordonia malaquae	Yes	Gordonia alkanivorans	Actinobacteria	Actinobacteria	Corynebacteriales	Gordoniaceae	Gordonia.	Yes (Line)
NC030902.D	dsDNA	41207	linear	Caudovirales	Siphoviridae	NA	NA	Temperate-Confident	0.542724	0.578421578421578	0.0356978842044819	1	0	Gordonia phage GMA1	Gordonia	Gordonia malaquae	Yes	Gordonia alkanivorans	Actinobacteria	Actinobacteria	Corynebacteriales	Gordoniaceae	Gordonia.	Yes (Line)
NC030906.D	dsDNA	83324	linear	Caudovirales	Myoviridae	NA	NA	Temperate-Not-Confident	0.486527	0.516583416583417	0.0300566698239489	0	0	Gordonia phage GMA6	Gordonia	Gordonia malaquae	Yes	Gordonia alkanivorans	Actinobacteria	Actinobacteria	Corynebacteriales	Gordoniaceae	Gordonia.	Yes (Line)
NC030907.D	dsDNA	17562	linear	Caudovirales	Siphoviridae	NA	NA	Temperate-Not-Confident	0.49492	0.529370629370629	0.0344504898625737	1	0	Gordonia phage GMA5	Gordonia	Gordonia malaquae	Yes	Gordonia alkanivorans	Actinobacteria	Actinobacteria	Corynebacteriales	Gordoniaceae	Gordonia.	Yes (Line)
NC030939.D	dsDNA	45537	linear	Caudovirales	Siphoviridae	NA	NA	Temperate-Not-Confident	0.496574	0.534465534465534	0.0378918677764218	1	0	Gordonia phage GMA4	Gordonia	Gordonia malaquae	Yes	Gordonia alkanivorans	Actinobacteria	Actinobacteria	Corynebacteriales	Gordoniaceae	Gordonia.	Yes (Line)
NC030912.D	dsDNA	17119	linear	Caudovirales	Siphoviridae	NA	NA	Virulent-Not-Confident	0.496556	0.539360639360639	0.0428043399963274	1	0	Gordonia phage McGonagall	Gordonia	Gordonia neofelifaecis	Yes	Gordonia alkanivorans	Actinobacteria	Actinobacteria	Corynebacteriales	Gordoniaceae	Gordonia.	Yes (Line)
NC016435.D	dsDNA	65766	circular	Caudovirales	Siphoviridae	NA	NA	Temperate-Confident	0.503934	0.548851148851148	0.0449172890624946	0	0	Gordonia phage GRU1	Gordonia	Gordonia rubropertincta	Yes	Gordonia alkanivorans	Actinobacteria	Actinobacteria	Corynebacteriales	Gordoniaceae	Gordonia.	Yes (Line)
NC030935.D	dsDNA	17727	linear	Caudovirales	Siphoviridae	NA	NA	Temperate-Confident	0.509054	0.544855144855145	0.0358008656459961	1	0	Gordonia phage GRU3	Gordonia	Gordonia rubropertincta	Yes	Gordonia alkanivorans	Actinobacteria	Actinobacteria	Corynebacteriales	Gordoniaceae	Gordonia.	Yes (Line)
NC028972.D	dsDNA	75167	linear	Caudovirales	Siphoviridae	NA	Gordtnkvirus	Temperate-Confident	0.534363	0.572827172827173	0.0384646376904191	1	0	Gordonia phage Gmala1	Gordonia	Gordonia sp.	Yes	Gordonia sp. YC-JH1	Actinobacteria	Actinobacteria	Corynebacteriales	Gordoniaceae	Gordonia.	Yes (Line)
NC029060.D	dsDNA	76276	linear	Caudovirales	Siphoviridae	NA	Gordtnkvirus	Temperate-Confident	0.510647	0.539260739260739	0.0286140115664073	1	0	Gordonia phage GordDuk1	Gordonia	Gordonia sp.	Yes	Gordonia sp. YC-JH1	Actinobacteria	Actinobacteria	Corynebacteriales	Gordoniaceae	Gordonia.	Yes (Line)
NC029074.D	dsDNA	75987	linear	Caudovirales	Siphoviridae	NA	Gordtnkvirus	Temperate-Confident	0.529494	0.570829170829171	0.0413355232802156	1	0	Gordonia phage GordTnk2	Gordonia	Gordonia sp.	Yes	Gordonia sp. YC-JH1	Actinobacteria	Actinobacteria	Corynebacteriales	Gordoniaceae	Gordonia.	Yes (Line)
NC030932.D	dsDNA	43505	linear	Caudovirales	Siphoviridae	NA	Vendettavirus	Temperate-Confident	0.54013	0.564935064935064	0.0248046134224478	1	0	Gordonia phage Gsput1	Gordonia	Gordonia sputi	Yes	Gordonia alkanivorans	Actinobacteria	Actinobacteria	Corynebacteriales	Gordoniaceae	Gordonia.	Yes (Line)
NC015720.D	dsDNA	45530	linear	Caudovirales	Siphoviridae	NA	NA	Virulent-Not-Confident	0.440005	0.5001998001998	0.0601949109123931	0	0	Gordonia phage GTE2	Gordonia	Gordonia terrae	No	Gordonia terrae	Actinobacteria	Actinobacteria	Corynebacteriales	Gordoniaceae	Gordonia.	Yes (Line)
NC016166.D	dsDNA	74431	circular	Caudovirales	Siphoviridae	NA	NA	Temperate-Not-Confident	0.451744	0.501198801198801	0.049454865933142	0	0	Gordonia phage GTE7	Gordonia	Gordonia terrae	No	Gordonia terrae	Actinobacteria	Actinobacteria	Corynebacteriales	Gordoniaceae	Gordonia.	Yes (Line)
NC016434.D	dsDNA	65839	circular	Caudovirales	Siphoviridae	NA	NA	Temperate-Not-Confident	0.458946	0.509190809190809	0.0502445530572983	0	0	Gordonia phage GTE5	Gordonia	Gordonia terrae	No	Gordonia terrae	Actinobacteria	Actinobacteria	Corynebacteriales	Gordoniaceae	Gordonia.	Yes (Line)
NC028653.D	dsDNA	67617	linear	Caudovirales	Siphoviridae	NA	NA	Virulent-Not-Confident	0.463676	0.5000999000999	0.0364242090517372	0	0	Gordonia phage GTE8	Gordonia	Gordonia terrae	No	Gordonia terrae	Actinobacteria	Actinobacteria	Corynebacteriales	Gordoniaceae	Gordonia.	Yes (Line)
NC028665.D	dsDNA	56982	linear	Caudovirales	Siphoviridae	NA	NA	Virulent-Not-Confident	0.466849	0.510889110889111	0.0440397189431509	0	0	Gordonia phage GTE6	Gordonia	Gordonia terrae	No	Gordonia terrae	Actinobacteria	Actinobacteria	Corynebacteriales	Gordoniaceae	Gordonia.	Yes (Line)
NC030694.D	dsDNA	52684	linear	Caudovirales	Siphoviridae	NA	Soupsvirus	Virulent-Not-Confident	0.483321	0.517182817182818	0.0338615658543741	0	0	Gordonia phage Rosalind	Gordonia	Gordonia terrae	No	Gordonia terrae	Actinobacteria	Actinobacteria	Corynebacteriales	Gordoniaceae	Gordonia.	Yes (Line)
NC030695.D	dsDNA	52689	linear	Caudovirales	Siphoviridae	NA	Soupsvirus	Virulent-Not-Confident	0.489736	0.524175824175824	0.0344395442052185	0	0	Gordonia phage KatherineG	Gordonia	Gordonia terrae	No	Gordonia terrae	Actinobacteria	Actinobacteria	Corynebacteriales	Gordoniaceae	Gordonia.	Yes (Line)
NC030696.D	dsDNA	93139	linear	Caudovirales	Siphoviridae	NA	Smoothievirus	Temperate-Confident	0.539605	0.577322677322677	0.0377171941861008	1	0	Gordonia phage Smoothie	Gordonia	Gordonia terrae	No	Gordonia terrae	Actinobacteria	Actinobacteria	Corynebacteriales	Gordoniaceae	Gordonia.	Yes (Line)
NC030698.D	dsDNA	52924	linear	Caudovirales	Siphoviridae	NA	Soupsvirus	Virulent-Not-Confident	0.460177	0.501798201798202	0.0416211786419277	0	0	Gordonia phage Soups	Gordonia	Gordonia terrae	No	Gordonia terrae	Actinobacteria	Actinobacteria	Corynebacteriales	Gordoniaceae	Gordonia.	Yes (Line)
NC030901.D	dsDNA	92618	linear	Caudovirales	Siphoviridae	NA	Smoothievirus	Temperate-Confident	0.546612	0.587412587412587	0.0408003553579661	1	0	Gordonia phage ClubL	Gordonia	Gordonia terrae	No	Gordonia terrae	Actinobacteria	Actinobacteria	Corynebacteriales	Gordoniaceae	Gordonia.	Yes (Line)
NC030905.D	dsDNA	73752	linear	Caudovirales	Siphoviridae	NA	Woesvirus	Virulent-Not-Confident	0.487515	0.524975024975025	0.0374599473704101	0	0	Gordonia phage Woes	Gordonia	Gordonia terrae	No	Gordonia terrae	Actinobacteria	Actinobacteria	Corynebacteriales	Gordoniaceae	Gordonia.	Yes (Line)
NC030911.D	dsDNA	45858	linear	Caudovirales	Siphoviridae	NA	Vendettavirus	Temperate-Not-Confident	0.459705	0.5001998001998	0.0404949490749171	1	0	Gordonia phage Vendetta	Gordonia	Gordonia terrae	No	Gordonia terrae	Actinobacteria	Actinobacteria	Corynebacteriales	Gordoniaceae	Gordonia.	Yes (Line)
NC030913.D	dsDNA	58308	linear	Caudovirales	Siphoviridae	NA	Wizardvirus	Temperate-Not-Confident	0.482342	0.546353646353646	0.0640113782464411	1	0	Gordonia phage Wizard	Gordonia	Gordonia terrae	No	Gordonia terrae	Actinobacteria	Actinobacteria	Corynebacteriales	Gordoniaceae	Gordonia.	Yes (Line)
NC030914.D	dsDNA	75462	linear	Caudovirales	Siphoviridae	NA	Demosthenesvirus	Temperate-Not-Confident	0.475108	0.512287712287712	0.0371793044986046	0	0	Gordonia phage Kvothe	Gordonia	Gordonia terrae	No	Gordonia terrae	Actinobacteria	Actinobacteria	Corynebacteriales	Gordoniaceae	Gordonia.	Yes (Line)
NC030915.D	dsDNA	80650	linear	Caudovirales	Siphoviridae	NA	NA	Temperate-Confident	0.504885	0.548051948051948	0.0431674279805015	1	0	Gordonia phage Orchid	Gordonia	Gordonia terrae	No	Gordonia terrae	Actinobacteria	Actinobacteria	Corynebacteriales	Gordoniaceae	Gordonia.	Yes (Line)
NC030917.D	dsDNA	93577	linear	Caudovirales	Siphoviridae	NA	Smoothievirus	Temperate-Confident	0.576085	0.626373626373626	0.0502885632313815	1	0	Gordonia phage OneUp	Gordonia	Gordonia terrae	No	Gordonia terrae	Actinobacteria	Actinobacteria	Corynebacteriales	Gordoniaceae	Gordonia.	Yes (Line)
NC030921.D	dsDNA	49768	linear	Caudovirales	Siphoviridae	NA	NA	Temperate-Not-Confident	0.486396	0.517582417582417	0.0311865079047905	2	0	Gordonia phage Utz	Gordonia	Gordonia terrae	No	Gordonia terrae	Actinobacteria	Actinobacteria	Corynebacteriales	Gordoniaceae	Gordonia.	Yes (Host GEM, Line)
NC030924.D	dsDNA	75680	linear	Caudovirales	Siphoviridae	NA	Woesvirus	Temperate-Confident	0.517812	0.541258741258741	0.0234466288811046	0	0	Gordonia phage Monty	Gordonia	Gordonia terrae	No	Gordonia terrae	Actinobacteria	Actinobacteria	Corynebacteriales	Gordoniaceae	Gordonia.	Yes (Line)
NC030927.D	dsDNA	45858	linear	Caudovirales	Siphoviridae	NA	Vendettavirus	Temperate-Not-Confident	0.481467	0.528971028971029	0.0475042219997331	1	0	Gordonia phage Splinter	Gordonia	Gordonia terrae	No	Gordonia terrae	Actinobacteria	Actinobacteria	Corynebacteriales	Gordoniaceae	Gordonia.	Yes (Line)
NC030930.D	dsDNA	46570	linear	Caudovirales	Siphoviridae	NA	NA	Temperate-Confident	0.530838	0.576223776223776	0.0453853922321445	2	0	Gordonia phage Bowser	Gordonia	Gordonia terrae	No	Gordonia terrae	Actinobacteria	Actinobacteria	Corynebacteriales	Gordoniaceae	Gordonia.	Yes (Line)
NC030936.D	dsDNA	93843	linear	Caudovirales	Siphoviridae	NA	Smoothievirus	Temperate-Confident	0.545445	0.585614385614385	0.0401698344486205	1	0	Gordonia phage Bachita	Gordonia	Gordonia terrae	No	Gordonia terrae	Actinobacteria	Actinobacteria	Corynebacteriales	Gordoniaceae	Gordonia.	Yes (Line)
NC030941.D	dsDNA	46600	linear	Caudovirales	Siphoviridae	NA	NA	Virulent-Not-Confident	0.454334	0.5000999000999	0.0457659259344528	0	0	Gordonia phage Cozz	Gordonia	Gordonia terrae	No	Gordonia terrae	Actinobacteria	Actinobacteria	Corynebacteriales	Gordoniaceae	Gordonia.	Yes (Line)
NC030942.D	dsDNA	55524	linear	Caudovirales	Siphoviridae	NA	NA	Temperate-Confident	0.562164	0.603996003996004	0.0418315225081613	1	0	Gordonia phage BritBrat	Gordonia	Gordonia terrae	No	Gordonia terrae	Actinobacteria	Actinobacteria	Corynebacteriales	Gordoniaceae	Gordonia.	Yes (Line)
NC030943.D	dsDNA	54990	linear	Caudovirales	Siphoviridae	NA	NA	Temperate-Not-Confident	0.493936	0.516283716283716	0.0223472749837846	1	0	Gordonia phage Blueberry	Gordonia	Gordonia terrae	No	Gordonia terrae	Actinobacteria	Actinobacteria	Corynebacteriales	Gordoniaceae	Gordonia.	Yes (Line)
NC030944.D	dsDNA	74073	linear	Caudovirales	Siphoviridae	NA	Demosthenesvirus	Temperate-Confident	0.523885	0.552047952047952	0.0281624585192297	0	0	Gordonia phage Demosthenes	Gordonia	Gordonia terrae	No	Gordonia terrae	Actinobacteria	Actinobacteria	Corynebacteriales	Gordoniaceae	Gordonia.	Yes (Line)
NC031001.D	dsDNA	66611	linear	Caudovirales	Siphoviridae	NA	NA	Temperate-Not-Confident	0.452877	0.505894105894106	0.053017585283808	0	0	Gordonia phage Terapin	Gordonia	Gordonia terrae	No	Gordonia terrae	Actinobacteria	Actinobacteria	Corynebacteriales	Gordoniaceae	Gordonia.	Yes (Line)
NC031004.D	dsDNA	41857	linear	Caudovirales	Siphoviridae	NA	NA	Virulent-Not-Confident	0.470396	0.506893106893107	0.0364972010939197	1	0	Gordonia phage Nyceirae	Gordonia	Gordonia terrae	No	Gordonia terrae	Actinobacteria	Actinobacteria	Corynebacteriales	Gordoniaceae	Gordonia.	Yes (Line)
NC031028.D	dsDNA	45285	linear	Caudovirales	Siphoviridae	NA	NA	Temperate-Not-Confident	0.473586	0.512087912087912	0.0385020969873258	0	0	Gordonia phage Ghobes	Gordonia	Gordonia terrae	No	Gordonia terrae	Actinobacteria	Actinobacteria	Corynebacteriales	Gordoniaceae	Gordonia.	Yes (Line)
NC031029.D	dsDNA	93686	linear	Caudovirales	Siphoviridae	NA	Smoothievirus	Temperate-Confident	0.538082	0.589810189810189	0.0517281478230169	1	0	Gordonia phage Cucurbita	Gordonia	Gordonia terrae	No	Gordonia terrae	Actinobacteria	Actinobacteria	Corynebacteriales	Gordoniaceae	Gordonia.	Yes (Line)
NC031031.D	dsDNA	52738	linear	Caudovirales	Siphoviridae	NA	Soupsvirus	Temperate-Not-Confident	0.469404	0.513286713286713	0.0438823184177157	0	0	Gordonia phage Remus	Gordonia	Gordonia terrae	No	Gordonia terrae	Actinobacteria	Actinobacteria	Corynebacteriales	Gordoniaceae	Gordonia.	Yes (Line)
NC031052.D	dsDNA	57804	linear	Caudovirales	Siphoviridae	NA	Wizardvirus	Temperate-Not-Confident	0.467036	0.524075924075924	0.0570397591392614	1	0	Gordonia phage Twister6	Gordonia	Gordonia terrae	No	Gordonia terrae	Actinobacteria	Actinobacteria	Corynebacteriales	Gordoniaceae	Gordonia.	Yes (Line)
NC031060.D	dsDNA	52726	linear	Caudovirales	Siphoviridae	NA	Soupsvirus	Virulent-Not-Confident	0.467376	0.511388611388611	0.044012642800944	0	0	Gordonia phage JSwag	Gordonia	Gordonia terrae	No	Gordonia terrae	Actinobacteria	Actinobacteria	Corynebacteriales	Gordoniaceae	Gordonia.	Yes (Line)
NC031061.D	dsDNA	53431	linear	Caudovirales	Siphoviridae	Nymbaxtervirinae	Nymphadoravirus	Temperate-Confident	0.54187	0.594105894105894	0.0522355365627638	1	0	Gordonia phage Nymphadora	Gordonia	Gordonia terrae	No	Gordonia terrae	Actinobacteria	Actinobacteria	Corynebacteriales	Gordoniaceae	Gordonia.	Yes (Line)
NC031072.D	dsDNA	47898	linear	Caudovirales	Siphoviridae	NA	NA	Temperate-Confident	0.524685	0.568531468531468	0.0438460414296293	1	0	Gordonia phage CaptainKirk2	Gordonia	Gordonia terrae	No	Gordonia terrae	Actinobacteria	Actinobacteria	Corynebacteriales	Gordoniaceae	Gordonia.	Yes (Line)
NC031074.D	dsDNA	92580	linear	Caudovirales	Siphoviridae	NA	Smoothievirus	Temperate-Confident	0.582467	0.616483516483516	0.0340164363262045	1	0	Gordonia phage Bantam	Gordonia	Gordonia terrae	No	Gordonia terrae	Actinobacteria	Actinobacteria	Corynebacteriales	Gordoniaceae	Gordonia.	Yes (Line)
NC031097.D	dsDNA	52077	linear	Caudovirales	Siphoviridae	Nymbaxtervirinae	Nymphadoravirus	Temperate-Confident	0.538757	0.586513486513486	0.0477561256321404	1	0	Gordonia phage Zirinka	Gordonia	Gordonia terrae	No	Gordonia terrae	Actinobacteria	Actinobacteria	Corynebacteriales	Gordoniaceae	Gordonia.	Yes (Line)
NC031099.D	dsDNA	44536	linear	Caudovirales	Siphoviridae	NA	NA	Temperate-Confident	0.500032	0.543956043956044	0.0439238673742455	1	0	Gordonia phage Hedwig	Gordonia	Gordonia terrae	No	Gordonia terrae	Actinobacteria	Actinobacteria	Corynebacteriales	Gordoniaceae	Gordonia.	Yes (Line)
NC031109.D	dsDNA	78302	linear	Caudovirales	Siphoviridae	NA	NA	Temperate-Not-Confident	0.48699	0.515384615384615	0.0283947960483618	1	0	Gordonia phage Jumbo	Gordonia	Gordonia terrae	No	Gordonia terrae	Actinobacteria	Actinobacteria	Corynebacteriales	Gordoniaceae	Gordonia.	Yes (Line)
NC031112.D	dsDNA	59265	linear	Caudovirales	Siphoviridae	NA	NA	Virulent-Confident	0.501601	0.535664335664335	0.0340631833656183	0	0	Gordonia phage Phinally	Gordonia	Gordonia terrae	No	Gordonia terrae	Actinobacteria	Actinobacteria	Corynebacteriales	Gordoniaceae	Gordonia.	Yes (Line)
NC031118.D	dsDNA	54167	linear	Caudovirales	Siphoviridae	NA	NA	Temperate-Not-Confident	0.483508	0.527172827172827	0.0436650932459649	1	0	Gordonia phage CarolAnn	Gordonia	Gordonia terrae	No	Gordonia terrae	Actinobacteria	Actinobacteria	Corynebacteriales	Gordoniaceae	Gordonia.	Yes (Line)
NC031122.D	dsDNA	44929	linear	Caudovirales	Siphoviridae	NA	NA	Temperate-Not-Confident	0.484258	0.519180819180819	0.0349223531572583	1	0	Gordonia phage Eyre	Gordonia	Gordonia terrae	No	Gordonia terrae	Actinobacteria	Actinobacteria	Corynebacteriales	Gordoniaceae	Gordonia.	Yes (Line)
NC031226.D	dsDNA	53717	linear	Caudovirales	Siphoviridae	Nymbaxtervirinae	Baxtervirus	Temperate-Not-Confident	0.481422	0.515784215784216	0.0343621815724474	1	0	Gordonia phage BaxterFox	Gordonia	Gordonia terrae	No	Gordonia terrae	Actinobacteria	Actinobacteria	Corynebacteriales	Gordoniaceae	Gordonia.	Yes (Line)
NC031229.D	dsDNA	76972	linear	Caudovirales	Siphoviridae	NA	Woesvirus	Temperate-Confident	0.501133	0.538561438561438	0.0374279634738984	0	0	Gordonia phage Hotorobo	Gordonia	Gordonia terrae	No	Gordonia terrae	Actinobacteria	Actinobacteria	Corynebacteriales	Gordoniaceae	Gordonia.	Yes (Line)
NC031230.D	dsDNA	98136	linear	Caudovirales	Siphoviridae	NA	Smoothievirus	Temperate-Confident	0.514073	0.562837162837163	0.0487642576843252	1	0	Gordonia phage Yvonnetastic	Gordonia	Gordonia terrae	No	Gordonia terrae	Actinobacteria	Actinobacteria	Corynebacteriales	Gordoniaceae	Gordonia.	Yes (Line)
NC031233.D	dsDNA	50346	linear	Caudovirales	Siphoviridae	Nymbaxtervirinae	Nymphadoravirus	Temperate-Confident	0.544374	0.592107892107892	0.0477342939407649	1	0	Gordonia phage Kita	Gordonia	Gordonia terrae	No	Gordonia terrae	Actinobacteria	Actinobacteria	Corynebacteriales	Gordoniaceae	Gordonia.	Yes (Line)
NC031234.D	dsDNA	43982	linear	Caudovirales	Siphoviridae	NA	NA	Virulent-Not-Confident	0.461113	0.513186813186813	0.052073948556735	0	0	Gordonia phage Emalyn	Gordonia	Gordonia terrae	No	Gordonia terrae	Actinobacteria	Actinobacteria	Corynebacteriales	Gordoniaceae	Gordonia.	Yes (Line)
NC031237.D	dsDNA	49286	linear	Caudovirales	Siphoviridae	NA	NA	Temperate-Not-Confident	0.474787	0.514285714285714	0.0394989492864356	1	0	Gordonia phage Obliviate	Gordonia	Gordonia terrae	No	Gordonia terrae	Actinobacteria	Actinobacteria	Corynebacteriales	Gordoniaceae	Gordonia.	Yes (Line)
NC031239.D	dsDNA	59337	linear	Caudovirales	Siphoviridae	NA	NA	Virulent-Not-Confident	0.47729	0.509590409590409	0.0323008606509198	0	0	Gordonia phage Vivi2	Gordonia	Gordonia terrae	No	Gordonia terrae	Actinobacteria	Actinobacteria	Corynebacteriales	Gordoniaceae	Gordonia.	Yes (Line)
NC031247.D	dsDNA	50636	linear	Caudovirales	Siphoviridae	NA	NA	Temperate-Confident	0.500368	0.538261738261738	0.0378942088760364	1	0	Gordonia phage BetterKatz	Gordonia	Gordonia terrae	No	Gordonia terrae	Actinobacteria	Actinobacteria	Corynebacteriales	Gordoniaceae	Gordonia.	Yes (Line)
NC031249.D	dsDNA	50127	linear	Caudovirales	Siphoviridae	NA	NA	Temperate-Not-Confident	0.475201	0.520679320679321	0.0454781421005819	1	0	Gordonia phage UmaThurman	Gordonia	Gordonia terrae	No	Gordonia terrae	Actinobacteria	Actinobacteria	Corynebacteriales	Gordoniaceae	Gordonia.	Yes (Line)
NC031251.D	dsDNA	47880	linear	Caudovirales	Siphoviridae	NA	Attisvirus	Temperate-Confident	0.513456	0.562837162837162	0.0493811537187441	1	0	Gordonia phage SoilAssassin	Gordonia	Gordonia terrae	No	Gordonia terrae	Actinobacteria	Actinobacteria	Corynebacteriales	Gordoniaceae	Gordonia.	Yes (Line)
NC031255.D	dsDNA	46895	linear	Caudovirales	Siphoviridae	NA	NA	Temperate-Not-Confident	0.491925	0.541958041958042	0.0500326766926871	1	0	Gordonia phage Schwabeltier	Gordonia	Gordonia terrae	No	Gordonia terrae	Actinobacteria	Actinobacteria	Corynebacteriales	Gordoniaceae	Gordonia.	Yes (Line)
NC031265.D	dsDNA	49894	linear	Caudovirales	Siphoviridae	NA	NA	Temperate-Not-Confident	0.464194	0.52057942057942	0.0563852266882414	1	0	Gordonia phage Guacamole	Gordonia	Gordonia terrae	No	Gordonia terrae	Actinobacteria	Actinobacteria	Corynebacteriales	Gordoniaceae	Gordonia.	Yes (Line)
NC031267.D	dsDNA	42979	linear	Caudovirales	Siphoviridae	NA	NA	Temperate-Not-Confident	0.485594	0.524175824175824	0.0385822239130211	1	0	Gordonia phage Lucky10	Gordonia	Gordonia terrae	No	Gordonia terrae	Actinobacteria	Actinobacteria	Corynebacteriales	Gordoniaceae	Gordonia.	Yes (Line)
NC031269.D	dsDNA	51884	linear	Caudovirales	Siphoviridae	Nymbaxtervirinae	Baxtervirus	Virulent-Not-Confident	0.463798	0.501698301698302	0.0379000609924019	1	0	Gordonia phage Yeezy	Gordonia	Gordonia terrae	No	Gordonia terrae	Actinobacteria	Actinobacteria	Corynebacteriales	Gordoniaceae	Gordonia.	Yes (Line)
NC041883.D	Unknown	47881	linear	Caudovirales	Siphoviridae	NA	Attisvirus	Temperate-Not-Confident	0.484504	0.529770229770229	0.0452661256232759	1	0	Gordonia phage Attis	Gordonia	Gordonia terrae	No	Gordonia terrae	Actinobacteria	Actinobacteria	Corynebacteriales	Gordoniaceae	Gordonia.	Yes (Line)
NC041886.D	Unknown	52738	linear	Caudovirales	Siphoviridae	NA	NA	Temperate-Not-Confident	0.477874	0.508291708291708	0.0304173521337685	0	0	Gordonia phage Strosahl	Gordonia	Gordonia terrae	No	Gordonia terrae	Actinobacteria	Actinobacteria	Corynebacteriales	Gordoniaceae	Gordonia.	Yes (Line)
NC041950.D	Unknown	75380	linear	Caudovirales	Siphoviridae	NA	Demosthenesvirus	Temperate-Confident	0.538483	0.559240759240759	0.020757436261299	0	0	Gordonia phage Katyusha	Gordonia	Gordonia terrae	No	Gordonia terrae	Actinobacteria	Actinobacteria	Corynebacteriales	Gordoniaceae	Gordonia.	Yes (Line)
NC042045.D	Unknown	60237	linear	Caudovirales	Siphoviridae	NA	NA	Virulent-Not-Confident	0.471949	0.514285714285714	0.0423363794523838	0	0	Gordonia phage Lennon	Gordonia	Gordonia terrae	No	Gordonia terrae	Actinobacteria	Actinobacteria	Corynebacteriales	Gordoniaceae	Gordonia.	Yes (Line)
NC042088.D	Unknown	44408	linear	Caudovirales	Siphoviridae	NA	NA	Virulent-Confident	0.510976	0.551448551448551	0.0404728993785906	0	0	Gordonia phage Gustav	Gordonia	Gordonia terrae	No	Gordonia terrae	Actinobacteria	Actinobacteria	Corynebacteriales	Gordoniaceae	Gordonia.	Yes (Line)
NC042089.D	Unknown	42475	linear	Caudovirales	Siphoviridae	NA	NA	Virulent-Not-Confident	0.473675	0.521078921078921	0.0474036237623751	0	0	Gordonia phage Mahdia	Gordonia	Gordonia terrae	No	Gordonia terrae	Actinobacteria	Actinobacteria	Corynebacteriales	Gordoniaceae	Gordonia.	Yes (Line)
NC042102.D	Unknown	45909	linear	Caudovirales	Siphoviridae	NA	NA	Temperate-Not-Confident	0.483415	0.519180819180819	0.0357663130802855	0	0	Gordonia phage Troje	Gordonia	Gordonia terrae	No	Gordonia terrae	Actinobacteria	Actinobacteria	Corynebacteriales	Gordoniaceae	Gordonia.	Yes (Host, Line)
NC042108.D	Unknown	58842	linear	Caudovirales	Siphoviridae	NA	NA	Virulent-Not-Confident	0.492162	0.515784215784216	0.0236221432751294	0	0	Gordonia phage Brandonk123	Gordonia	Gordonia terrae	No	Gordonia terrae	Actinobacteria	Actinobacteria	Corynebacteriales	Gordoniaceae	Gordonia.	Yes (Line)
NC042123.D	Unknown	52856	linear	Caudovirales	Siphoviridae	NA	Soupsvirus	Virulent-Not-Confident	0.493744	0.534365634365634	0.0406218096637898	0	0	Gordonia phage Waits	Gordonia	Gordonia terrae	No	Gordonia terrae	Actinobacteria	Actinobacteria	Corynebacteriales	Gordoniaceae	Gordonia.	Yes (Line)
NC042132.D	Unknown	61670	linear	Caudovirales	Siphoviridae	NA	NA	Virulent-Not-Confident	0.479494	0.535264735264735	0.0557709450806914	0	0	Gordonia phage Sour	Gordonia	Gordonia terrae	No	Gordonia terrae	Actinobacteria	Actinobacteria	Corynebacteriales	Gordoniaceae	Gordonia.	Yes (Line)
NC001697.D	dsDNA	32355	linear	Caudovirales	Myoviridae	Peduovirinae	Hp1virus	Temperate-Confident	0.543087	0.677222777222777	0.134135452400628	1	0	Haemophilus phage HP1	Haemophilus	Haemophilus influenzae	No	Haemophilus influenzae 86-028NP	Proteobacteria	Gammaproteobacteria	Pasteurellales	Pasteurellaceae	Haemophilus.	No
NC003315.D	dsDNA	31508	linear	Caudovirales	Myoviridae	Peduovirinae	Hp1virus	Temperate-Confident	0.50222	0.643856143856144	0.141636163383811	1	0	Haemophilus phage HP2	Haemophilus	Haemophilus influenzae	No	Haemophilus influenzae 86-028NP	Proteobacteria	Gammaproteobacteria	Pasteurellales	Pasteurellaceae	Haemophilus.	No
NC019455.D	dsDNA	37151	linear	Caudovirales	Myoviridae	NA	viruses	Temperate-Confident	0.526426	0.573126873126873	0.0467009668300177	0	0	Haemophilus phage SuMu	Haemophilus	Haemophilus parasuis/Glaesserella parasuis	No	Haemophilus parasuis SH0165	Proteobacteria	Gammaproteobacteria	Pasteurellales	Pasteurellaceae	Haemophilus.	Yes (virushostdb)
NC010342.D	dsDNA	39245	linear	Caudovirales	Myoviridae	NA	NA	Temperate-Not-Confident	0.475662	0.525074925074925	0.0494125818067019	0	0	Halomonas phage phiHAP-1	Halomonas	Halomonas aquamarina	Yes	Halomonas aestuarii	Proteobacteria	Gammaproteobacteria	Oceanospirillales	Halomonadaceae	Halomonas.	No
NC000935.D	dsDNA	36524	circular	Caudovirales	Podoviridae	NA	NA	Temperate-Not-Confident	0.47047	0.508891108891109	0.0384213700432696	1	0	Acyrthosiphon pisum phage APSE-1	Hamiltonella	Hamiltonella defensa	No	NC009551.D	Proteobacteria	Gammaproteobacteria	Enterobacterales	Enterobacteriaceae	Hamiltonella	Yes (Line) + Yes (virushostdb)
NC011551.D	dsDNA	39867	circular	Caudovirales	Podoviridae	NA	NA	Temperate-Not-Confident	0.485639	0.525374625374625	0.0397358847891862	1	0	Bacteriophage APSE-2	Bacteriophage	Hamiltonella defensa	No	Candidatus Hamiltonella defensa (Bemisia tabaci)	Proteobacteria	Gammaproteobacteria	Enterobacterales	Enterobacteriaceae	Hamiltonella	Yes (virushostdb)
NC016568.D	dsDNA	24645	linear	Caudovirales	Podoviridae	NA	Una961virus	Temperate-Confident	0.572022	0.591608391608391	0.0195865349580859	1	0	Helicobacter phage phiHP33	Helicobacter	Helicobacter pylori	No	Helicobacter pylori 26695	Proteobacteria	Epsilonproteobacteria	Campylobacterales	Helicobacteraceae	Helicobacter.	No
NC019512.D	dsDNA	26836	linear	Caudovirales	Podoviridae	NA	Una961virus	Temperate-Confident	0.5234	0.556743256743256	0.0333434615250387	1	0	Helicobacter phage 1961P	Helicobacter	Helicobacter pylori	No	Helicobacter pylori 26695	Proteobacteria	Epsilonproteobacteria	Campylobacterales	Helicobacteraceae	Helicobacter.	No
NC019928.D	dsDNA	26215	circular	Caudovirales	Podoviridae	NA	Una961virus	Temperate-Confident	0.595432	0.619380619380619	0.0239482578706163	1	0	Helicobacter phage KHP30 DNA	Helicobacter	Helicobacter pylori	No	Helicobacter pylori 26695	Proteobacteria	Epsilonproteobacteria	Campylobacterales	Helicobacteraceae	Helicobacter.	No
NC019931.D	dsDNA	26449	circular	Caudovirales	Podoviridae	NA	Una961virus	Temperate-Confident	0.50964	0.537662337662338	0.0280227249379039	1	0	Helicobacter phage KHP40 DNA	Helicobacter	Helicobacter pylori	No	Helicobacter pylori 26695	Proteobacteria	Epsilonproteobacteria	Campylobacterales	Helicobacteraceae	Helicobacter.	No
NC028651.D	dsDNA	19351	linear	NA	NA	NA	NA	Temperate-Not-Confident	0.478547	0.526773226773227	0.048226565568169	0	0	Hydrogenobaculum phage 1 strain HP1	Hydrogenobaculum	Hydrogenobaculum	Yes	Hydrogenobaculum sp. Y04AAS1	Aquificae	NA	Aquificales	Aquificaceae	Hydrogenobaculum.	Yes (Line)
NC025439.D	dsDNA	34773	linear	Caudovirales	Siphoviridae	NA	NA	Virulent-Confident	0.5182	0.56023976023976	0.0420393632327411	0	0	Idiomarinaceae phage 1N2-2	Idiomarinaceae	Idiomarinaceae bacterium	No	NA	Proteobacteria	Gammaproteobacteria	Alteromonadales	Idiomarinaceae	NA	Yes (Full Line)
NC025471.D	dsDNA	36844	linear	Caudovirales	Siphoviridae	NA	NA	Temperate-Confident	0.518924	0.552547452547452	0.0336229761786178	0	0	Idiomarinaceae phage Phi1M2-2	Idiomarinaceae	Idiomarinaceae bacterium	No	NA	Proteobacteria	Gammaproteobacteria	Alteromonadales	Idiomarinaceae	NA	Yes (Full Line)
NC011142.D	dsDNA	47453	linear	Caudovirales	Myoviridae	NA	Msw3virus	Virulent-Confident	0.559398	0.602297702297702	0.0429000853720921	0	0	Iodobacteriophage phiPLPE	Iodobacteriophage	Iodobacter sp.	Yes	Iodobacter sp. H11R3	Proteobacteria	Betaproteobacteria	Neisseriales	Chromobacteriaceae	Iodobacter.	No
NC005857.D	dsDNA	51601	linear	Caudovirales	Siphoviridae	NA	NA	Temperate-Confident	0.532518	0.671928071928072	0.139410023670789	0	0	Klebsiella phage phiKO2	Klebsiella	Klebsiella oxytoca	No	Klebsiella oxytoca KONIH1	Proteobacteria	Gammaproteobacteria	Enterobacterales	Enterobacteriaceae	Klebsiella.	No
NC031095.D	dsDNA	168758	linear	Caudovirales	Myoviridae	Tevenvirinae	Jd18virus	Virulent-Confident	0.688032	0.728971028971029	0.0409388664581703	0	0	Klebsiella phage PKO111	Klebsiella	Klebsiella oxytoca	No	Klebsiella oxytoca KONIH1	Proteobacteria	Gammaproteobacteria	Enterobacterales	Enterobacteriaceae	Klebsiella.	No
NC013647.D	dsDNA	41119	linear	Caudovirales	Podoviridae	Autographivirinae	NA	Virulent-Confident	0.707529	0.751048951048951	0.0435194617646544	0	0	Klebsiella phage KP32	Klebsiella	Klebsiella pneumoniae	No	Klebsiella pneumoniae subsp. pneumoniae NTUH-K2044	Proteobacteria	Gammaproteobacteria	Enterobacterales	Enterobacteriaceae	Klebsiella.	No
NC013649.D	dsDNA	43809	linear	Caudovirales	Podoviridae	Autographivirinae	NA	Virulent-Confident	0.505238	0.548051948051948	0.0428140536703141	0	0	Klebsiella phage KP34	Klebsiella	Klebsiella pneumoniae	No	Klebsiella pneumoniae subsp. pneumoniae NTUH-K2044	Proteobacteria	Gammaproteobacteria	Enterobacterales	Enterobacteriaceae	Klebsiella.	No
NC014036.D	dsDNA	174436	linear	Caudovirales	Myoviridae	Tevenvirinae	Kp15virus	Virulent-Confident	0.678039	0.715984015984016	0.0379446537010427	0	0	Klebsiella phage KP15	Klebsiella	Klebsiella pneumoniae	No	Klebsiella pneumoniae subsp. pneumoniae NTUH-K2044	Proteobacteria	Gammaproteobacteria	Enterobacterales	Enterobacteriaceae	Klebsiella.	No
NC020080.D	dsDNA	174413	linear	Caudovirales	Myoviridae	Tevenvirinae	Kp15virus	Virulent-Confident	0.706025	0.735664335664335	0.029639648625054	0	0	Klebsiella phage KP27	Klebsiella	Klebsiella pneumoniae	No	Klebsiella pneumoniae subsp. pneumoniae NTUH-K2044	Proteobacteria	Gammaproteobacteria	Enterobacterales	Enterobacteriaceae	Klebsiella.	No
NC020204.D	dsDNA	48814	circular	Caudovirales	Myoviridae	NA	Msw3virus	Temperate-Not-Confident	0.484252	0.536263736263736	0.0520116246507977	0	0	Klebsiella phage JD001	Klebsiella	Klebsiella pneumoniae	No	Klebsiella pneumoniae subsp. pneumoniae NTUH-K2044	Proteobacteria	Gammaproteobacteria	Enterobacterales	Enterobacteriaceae	Klebsiella.	No
NC022343.D	dsDNA	159991	circular	Caudovirales	Ackermannviridae	NA	NA	Virulent-Confident	0.519869	0.559140859140859	0.0392715976936925	0	0	Klebsiella phage 0507-KN2-1 DNA	Klebsiella	Klebsiella pneumoniae	No	Klebsiella pneumoniae subsp. pneumoniae NTUH-K2044	Proteobacteria	Gammaproteobacteria	Enterobacterales	Enterobacteriaceae	Klebsiella.	Yes (Host GEM) + Yes (virushostdb)
NC023567.D	dsDNA	43766	linear	Caudovirales	Podoviridae	Autographivirinae	NA	Virulent-Not-Confident	0.487697	0.53046953046953	0.0427720747789829	0	0	Klebsiella phage F19	Klebsiella	Klebsiella pneumoniae	No	Klebsiella pneumoniae subsp. pneumoniae NTUH-K2044	Proteobacteria	Gammaproteobacteria	Enterobacterales	Enterobacteriaceae	Klebsiella.	Yes (Host GEM) + Yes (virushostdb)
NC025418.D	dsDNA	43871	linear	Caudovirales	Podoviridae	Autographivirinae	NA	Virulent-Not-Confident	0.460326	0.5002997002997	0.0399733577540971	0	0	Klebsiella phage NTUH-K2044-K1-1	Klebsiella	Klebsiella pneumoniae	No	Klebsiella pneumoniae subsp. pneumoniae NTUH-K2044	Proteobacteria	Gammaproteobacteria	Enterobacterales	Enterobacteriaceae	Klebsiella.	Yes (Host GEM) + Yes (virushostdb)
NC027399.D	dsDNA	346602	linear	Caudovirales	Myoviridae	NA	NA	Temperate-Not-Confident	0.49772	0.528271728271728	0.0305519412352355	0	0	Klebsiella phage K64-1 DNA	Klebsiella	Klebsiella pneumoniae	No	Klebsiella pneumoniae subsp. pneumoniae NTUH-K2044	Proteobacteria	Gammaproteobacteria	Enterobacterales	Enterobacteriaceae	Klebsiella.	No
NC028659.D	dsDNA	142987	linear	Caudovirales	Myoviridae	NA	NA	Temperate-Confident	0.5095	0.538461538461538	0.0289614584151299	0	0	Klebsiella phage vB_KpnM_KB57	Klebsiella	Klebsiella pneumoniae	No	Klebsiella pneumoniae subsp. pneumoniae NTUH-K2044	Proteobacteria	Gammaproteobacteria	Enterobacterales	Enterobacteriaceae	Klebsiella.	No
NC028664.D	dsDNA	43963	linear	Caudovirales	Podoviridae	Autographivirinae	NA	Virulent-Not-Confident	0.473594	0.513686313686314	0.0400924656663813	0	0	Klebsiella phage vB_Kp2	Klebsiella	Klebsiella pneumoniae	No	Klebsiella pneumoniae subsp. pneumoniae NTUH-K2044	Proteobacteria	Gammaproteobacteria	Enterobacterales	Enterobacteriaceae	Klebsiella.	No
NC028670.D	dsDNA	44203	linear	Caudovirales	Podoviridae	Autographivirinae	NA	Virulent-Confident	0.505389	0.526073926073926	0.0206846555037669	0	0	Klebsiella phage vB_KpnP_KpV41	Klebsiella	Klebsiella pneumoniae	No	Klebsiella pneumoniae subsp. pneumoniae NTUH-K2044	Proteobacteria	Gammaproteobacteria	Enterobacterales	Enterobacteriaceae	Klebsiella.	No
NC028686.D	dsDNA	166313	linear	Caudovirales	Myoviridae	Tevenvirinae	Jd18virus	Virulent-Confident	0.692181	0.725974025974026	0.0337927254715486	0	0	Klebsiella phage JD18	Klebsiella	Klebsiella pneumoniae	No	Klebsiella pneumoniae subsp. pneumoniae NTUH-K2044	Proteobacteria	Gammaproteobacteria	Enterobacterales	Enterobacteriaceae	Klebsiella.	Yes (Host GEM) + Yes (virushostdb)
NC028688.D	dsDNA	40114	linear	Caudovirales	Podoviridae	Autographivirinae	NA	Virulent-Confident	0.737001	0.783016983016983	0.046016260423793	0	0	Klebsiella phage vB_Kp1	Klebsiella	Klebsiella pneumoniae	No	Klebsiella pneumoniae subsp. pneumoniae NTUH-K2044	Proteobacteria	Gammaproteobacteria	Enterobacterales	Enterobacteriaceae	Klebsiella.	No
NC028750.D	dsDNA	176081	linear	Caudovirales	Myoviridae	Tevenvirinae	Kp15virus	Virulent-Confident	0.690128	0.726573426573426	0.0364450571049498	0	0	Klebsiella phage Matisse	Klebsiella	Klebsiella pneumoniae	No	Klebsiella pneumoniae subsp. pneumoniae NTUH-K2044	Proteobacteria	Gammaproteobacteria	Enterobacterales	Enterobacteriaceae	Klebsiella.	No
NC028760.D	dsDNA	49037	linear	Caudovirales	Siphoviridae	Tunavirinae	Kp36virus	Virulent-Not-Confident	0.496009	0.527772227772228	0.0317628907478748	0	0	Klebsiella phage KLPN1	Klebsiella	Klebsiella pneumoniae	No	Klebsiella pneumoniae subsp. pneumoniae NTUH-K2044	Proteobacteria	Gammaproteobacteria	Enterobacterales	Enterobacteriaceae	Klebsiella.	No
NC028774.D	dsDNA	48754	linear	Caudovirales	Siphoviridae	Tunavirinae	Kp36virus	Virulent-Not-Confident	0.477543	0.526673326673327	0.0491303594937184	0	0	Klebsiella phage Sushi	Klebsiella	Klebsiella pneumoniae	No	Klebsiella pneumoniae subsp. pneumoniae NTUH-K2044	Proteobacteria	Gammaproteobacteria	Enterobacterales	Enterobacteriaceae	Klebsiella.	No
NC028786.D	dsDNA	49462	linear	Caudovirales	Siphoviridae	Tunavirinae	Kp36virus	Virulent-Not-Confident	0.488166	0.515384615384616	0.0272183725042269	0	0	Klebsiella phage 1513	Klebsiella	Klebsiella pneumoniae	No	Klebsiella pneumoniae subsp. pneumoniae NTUH-K2044	Proteobacteria	Gammaproteobacteria	Enterobacterales	Enterobacteriaceae	Klebsiella.	No
NC028800.D	dsDNA	41698	linear	Caudovirales	Podoviridae	Autographivirinae	NA	Virulent-Confident	0.690132	0.727872127872128	0.0377399724457984	0	0	Klebsiella phage K5	Klebsiella	Klebsiella pneumoniae	No	Klebsiella pneumoniae subsp. pneumoniae NTUH-K2044	Proteobacteria	Gammaproteobacteria	Enterobacterales	Enterobacteriaceae	Klebsiella.	No
NC028816.D	dsDNA	43809	linear	Caudovirales	Podoviridae	Autographivirinae	NA	Virulent-Not-Confident	0.485657	0.524875124875125	0.0392183357851168	0	0	Klebsiella phage vB_KpnP_SU503	Klebsiella	Klebsiella pneumoniae	No	Klebsiella pneumoniae subsp. pneumoniae NTUH-K2044	Proteobacteria	Gammaproteobacteria	Enterobacterales	Enterobacteriaceae	Klebsiella.	No
NC028870.D	dsDNA	43595	linear	Caudovirales	Podoviridae	Autographivirinae	NA	Virulent-Not-Confident	0.490101	0.511088911088911	0.0209880047787359	0	0	Klebsiella phage vB_KpnP_SU552A	Klebsiella	Klebsiella pneumoniae	No	Klebsiella pneumoniae subsp. pneumoniae NTUH-K2044	Proteobacteria	Gammaproteobacteria	Enterobacterales	Enterobacteriaceae	Klebsiella.	No
NC028977.D	dsDNA	41054	linear	Caudovirales	Podoviridae	Autographivirinae	NA	Virulent-Confident	0.725437	0.763036963036963	0.0376004417791206	0	0	Klebsiella phage vB_KpnP_KpV289	Klebsiella	Klebsiella pneumoniae	No	Klebsiella pneumoniae subsp. pneumoniae NTUH-K2044	Proteobacteria	Gammaproteobacteria	Enterobacterales	Enterobacteriaceae	Klebsiella.	No
NC029099.D	dsDNA	49797	linear	Caudovirales	Siphoviridae	Tunavirinae	Kp36virus	Virulent-Not-Confident	0.450675	0.523776223776224	0.0731010443592975	0	0	Klebsiella phage KP36	Klebsiella	Klebsiella pneumoniae	No	Klebsiella pneumoniae subsp. pneumoniae NTUH-K2044	Proteobacteria	Gammaproteobacteria	Enterobacterales	Enterobacteriaceae	Klebsiella.	No
NC031025.D	dsDNA	42201	linear	Caudovirales	Podoviridae	Autographivirinae	NA	Virulent-Confident	0.501134	0.53986013986014	0.0387260918634823	0	0	Klebsiella phage vB_KpnP_KpV475	Klebsiella	Klebsiella pneumoniae	No	Klebsiella pneumoniae subsp. pneumoniae NTUH-K2044	Proteobacteria	Gammaproteobacteria	Enterobacterales	Enterobacteriaceae	Klebsiella.	No
NC031053.D	dsDNA	50934	linear	Caudovirales	Siphoviridae	Tunavirinae	Kp36virus	Virulent-Not-Confident	0.472423	0.504095904095904	0.0316725157809652	0	0	Klebsiella phage PKP126	Klebsiella	Klebsiella pneumoniae	No	Klebsiella pneumoniae subsp. pneumoniae NTUH-K2044	Proteobacteria	Gammaproteobacteria	Enterobacterales	Enterobacteriaceae	Klebsiella.	No
NC031087.D	dsDNA	168272	linear	Caudovirales	Myoviridae	Tevenvirinae	Jd18virus	Virulent-Confident	0.66531	0.710789210789211	0.0454792393210392	0	0	Klebsiella phage vB_KpnM_KpV477	Klebsiella	Klebsiella pneumoniae	No	Klebsiella pneumoniae subsp. pneumoniae NTUH-K2044	Proteobacteria	Gammaproteobacteria	Enterobacterales	Enterobacteriaceae	Klebsiella.	No
NC031246.D	dsDNA	43267	linear	Caudovirales	Podoviridae	Autographivirinae	NA	Virulent-Not-Confident	0.473971	0.514185814185814	0.0402146677138748	0	0	Klebsiella phage vB_KpnP_KpV71	Klebsiella	Klebsiella pneumoniae	No	Klebsiella pneumoniae subsp. pneumoniae NTUH-K2044	Proteobacteria	Gammaproteobacteria	Enterobacterales	Enterobacteriaceae	Klebsiella.	No
NC031924.D	dsDNA	47564	linear	Caudovirales	Siphoviridae	NA	Pis4avirus	Temperate-Not-Confident	0.469423	0.517982017982018	0.0485592818779821	0	0	Salmonella phage IME207	Salmonella	Klebsiella pneumoniae	No	Klebsiella pneumoniae subsp. pneumoniae NTUH-K2044	Proteobacteria	Gammaproteobacteria	Enterobacterales	Enterobacteriaceae	Klebsiella.	No
NC041899.D	Unknown	123490	linear	Caudovirales	Siphoviridae	NA	NA	Virulent-Confident	0.555913	0.604895104895105	0.0489821870378088	0	0	Klebsiella phage vB_Kpn_IME260	Klebsiella	Klebsiella pneumoniae	No	Klebsiella pneumoniae subsp. pneumoniae NTUH-K2044	Proteobacteria	Gammaproteobacteria	Enterobacterales	Enterobacteriaceae	Klebsiella.	No
NC041900.D	Unknown	47405	linear	Caudovirales	Myoviridae	NA	NA	Temperate-Confident	0.504529	0.544455544455544	0.0399267260401512	0	0	Klebsiella phage vB_KpnM_KpV52	Klebsiella	Klebsiella pneumoniae	No	Klebsiella pneumoniae subsp. pneumoniae NTUH-K2044	Proteobacteria	Gammaproteobacteria	Enterobacterales	Enterobacteriaceae	Klebsiella.	No
NC041981.D	Unknown	176055	linear	Caudovirales	Myoviridae	Tevenvirinae	Slopekvirus	Virulent-Confident	0.700634	0.737562437562437	0.0369286709529617	0	0	Klebsiella phage Miro	Klebsiella	Klebsiella pneumoniae	No	Klebsiella pneumoniae subsp. pneumoniae NTUH-K2044	Proteobacteria	Gammaproteobacteria	Enterobacterales	Enterobacteriaceae	Klebsiella.	No
NC042041.D	Unknown	47760	linear	Caudovirales	Myoviridae	NA	NA	Virulent-Not-Confident	0.476811	0.509290709290709	0.0324800815933447	0	0	Klebsiella phage vB_KpnM_KpV79	Klebsiella	Klebsiella pneumoniae	No	Klebsiella pneumoniae subsp. pneumoniae NTUH-K2044	Proteobacteria	Gammaproteobacteria	Enterobacterales	Enterobacteriaceae	Klebsiella.	No
NC042093.D	Unknown	111103	linear	Caudovirales	Siphoviridae	NA	NA	Virulent-Confident	0.533784	0.567532467532467	0.0337480682108335	0	0	Klebsiella phage Sugarland	Klebsiella	Klebsiella pneumoniae	No	Klebsiella pneumoniae subsp. pneumoniae NTUH-K2044	Proteobacteria	Gammaproteobacteria	Enterobacterales	Enterobacteriaceae	Klebsiella.	No
NC042138.D	Unknown	175206	linear	Caudovirales	Myoviridae	Tevenvirinae	NA	Virulent-Confident	0.671984	0.721678321678321	0.0496945401899664	0	0	Klebsiella phage PMBT1	Klebsiella	Klebsiella pneumoniae	No	Klebsiella pneumoniae subsp. pneumoniae NTUH-K2044	Proteobacteria	Gammaproteobacteria	Enterobacterales	Enterobacteriaceae	Klebsiella.	Yes (Host GEM)
NC011043.D	dsDNA	41181	linear	Caudovirales	Podoviridae	Autographivirinae	NA	Virulent-Confident	0.736671	0.831268731268731	0.094597242134047	0	0	Klebsiella phage K11	Klebsiella	Klebsiella sp.	Yes	Klebsiella sp. LTGPAF-6F	Proteobacteria	Gammaproteobacteria	Enterobacterales	Enterobacteriaceae	Klebsiella.	No
NC019526.D	dsDNA	345809	linear	Caudovirales	Myoviridae	NA	NA	Virulent-Confident	0.533311	0.557542457542457	0.0242311233828334	0	0	Enterobacteria phage vB_KleM-RaK2	Enterobacteria	Klebsiella sp.	Yes	Klebsiella sp. LTGPAF-6F	Proteobacteria	Gammaproteobacteria	Enterobacterales	Enterobacteriaceae	Klebsiella.	No
NC011534.D	dsDNA	39472	linear	Caudovirales	Podoviridae	Autographivirinae	T7virus	Virulent-Confident	0.750994	0.831968031968032	0.0809742880676583	0	0	Kluyvera phage Kvp1	Kluyvera	Kluyvera cryocrescens	Yes	Kluyvera intermedia	Proteobacteria	Gammaproteobacteria	Enterobacterales	Enterobacteriaceae	Kluyvera.	No
NC027990.D	dsDNA	48211	linear	Caudovirales	Myoviridae	NA	NA	Temperate-Confident	0.540217	0.571628371628371	0.0314109525435778	1	0	Lactobacillus phage LBR48	Lactobacillus	Lactobacillus brevis	No	Lactobacillus brevis ATCC 367,	Firmicutes	Bacilli	Lactobacillales	Lactobacillaceae	Lactobacillus.	No
NC004112.D	dsDNA	43411	linear	Caudovirales	Siphoviridae	NA	NA	Temperate-Confident	0.6038	0.686513486513486	0.082713958009461	1	0	Lactobacillus phage A2	Lactobacillus	Lactobacillus casei	No	Lactobacillus casei BL23	Firmicutes	Bacilli	Lactobacillales	Lactobacillaceae	Lactobacillus.	No
NC005893.D	dsDNA	39166	linear	Caudovirales	Siphoviridae	NA	NA	Temperate-Confident	0.576451	0.703196803196803	0.126746287359144	1	0	Lactobacillus phage phiAT3	Lactobacillus	Lactobacillus casei	No	Lactobacillus casei BL23	Firmicutes	Bacilli	Lactobacillales	Lactobacillaceae	Lactobacillus.	No
NC031036.D	dsDNA	35068	linear	Caudovirales	Siphoviridae	NA	NA	Temperate-Confident	0.535317	0.572627372627372	0.0373103060094187	1	0	Lactobacillus phage PLE2	Lactobacillus	Lactobacillus casei	No	Lactobacillus casei BL23	Firmicutes	Bacilli	Lactobacillales	Lactobacillaceae	Lactobacillus.	No
NC031125.D	dsDNA	41005	linear	Caudovirales	Siphoviridae	NA	NA	Temperate-Confident	0.549044	0.594005994005994	0.0449617044684441	1	0	Lactobacillus phage PLE3	Lactobacillus	Lactobacillus casei	No	Lactobacillus casei BL23	Firmicutes	Bacilli	Lactobacillales	Lactobacillaceae	Lactobacillus.	No
NC022775.D	dsDNA	36969	linear	Caudovirales	Siphoviridae	NA	NA	Temperate-Confident	0.555402	0.593006993006993	0.03760457035795	1	0	Lactobacillus phage phiJB	Lactobacillus	Lactobacillus delbrueckii	No	Lactobacillus delbrueckii subsp. bulgaricus ATCC BAA-365	Firmicutes	Bacilli	Lactobacillales	Lactobacillaceae	Lactobacillus.	No
NC009554.D	dsDNA	34659	circular	Caudovirales	Siphoviridae	NA	NA	Virulent-Not-Confident	0.46647	0.502897102897103	0.0364272533069436	0	0	Lactobacillus phage LL-H	Lactobacillus	Lactobacillus delbrueckii	No	Lactobacillus delbrueckii subsp. bulgaricus ATCC BAA-365	Firmicutes	Bacilli	Lactobacillales	Lactobacillaceae	Lactobacillus.	No
NC019449.D	dsDNA	31841	linear	Caudovirales	Siphoviridae	NA	C5virus	Virulent-Not-Confident	0.466372	0.505194805194805	0.0388228977709451	0	0	Lactobacillus phage c5	Lactobacillus	Lactobacillus delbrueckii	No	Lactobacillus delbrueckii subsp. bulgaricus ATCC BAA-365	Firmicutes	Bacilli	Lactobacillales	Lactobacillaceae	Lactobacillus.	No
NC019456.D	dsDNA	49433	linear	Caudovirales	Siphoviridae	NA	NA	Temperate-Confident	0.602181	0.647952047952048	0.0457707716072711	1	0	Lactobacillus phage JCL1032	Lactobacillus	Lactobacillus delbrueckii	No	Lactobacillus delbrueckii subsp. bulgaricus ATCC BAA-365	Firmicutes	Bacilli	Lactobacillales	Lactobacillaceae	Lactobacillus.	No
NC022762.D	dsDNA	33996	linear	Caudovirales	Siphoviridae	NA	C5virus	Temperate-Confident	0.531887	0.577322677322677	0.0454358179515349	0	0	Lactobacillus phage phiLdb	Lactobacillus	Lactobacillus delbrueckii	No	Lactobacillus delbrueckii subsp. bulgaricus ATCC BAA-365	Firmicutes	Bacilli	Lactobacillales	Lactobacillaceae	Lactobacillus.	No
NC022989.D	dsDNA	31080	circular	Caudovirales	Siphoviridae	NA	C5virus	Temperate-Confident	0.505185	0.551548451548451	0.0463635252677229	0	0	Lactobacillus phage LL-Ku	Lactobacillus	Lactobacillus delbrueckii	No	Lactobacillus delbrueckii subsp. bulgaricus ATCC BAA-365	Firmicutes	Bacilli	Lactobacillales	Lactobacillaceae	Lactobacillus.	No
NC025415.D	dsDNA	32799	linear	Caudovirales	Siphoviridae	NA	C5virus	Virulent-Not-Confident	0.490527	0.523676323676324	0.0331491754367215	0	0	Lactobacillus phage Ld25A	Lactobacillus	Lactobacillus delbrueckii	No	Lactobacillus delbrueckii subsp. bulgaricus ATCC BAA-365	Firmicutes	Bacilli	Lactobacillales	Lactobacillaceae	Lactobacillus.	No
NC025420.D	dsDNA	32975	linear	Caudovirales	Siphoviridae	NA	C5virus	Temperate-Not-Confident	0.46441	0.507192807192807	0.0427825733634072	0	0	Lactobacillus phage Ld17	Lactobacillus	Lactobacillus delbrueckii	No	Lactobacillus delbrueckii subsp. bulgaricus ATCC BAA-365	Firmicutes	Bacilli	Lactobacillales	Lactobacillaceae	Lactobacillus.	No
NC025421.D	dsDNA	29616	linear	Caudovirales	Siphoviridae	NA	C5virus	Virulent-Not-Confident	0.476871	0.506593406593406	0.0297227747861095	0	0	Lactobacillus phage Ld3	Lactobacillus	Lactobacillus delbrueckii	No	Lactobacillus delbrueckii subsp. bulgaricus ATCC BAA-365	Firmicutes	Bacilli	Lactobacillales	Lactobacillaceae	Lactobacillus.	No
NC026609.D	dsDNA	74806	circular	Caudovirales	Siphoviridae	NA	NA	Virulent-Confident	0.516838	0.55044955044955	0.0336115960864347	1	0	Lactobacillus phage Ldl1	Lactobacillus	Lactobacillus delbrueckii	No	Lactobacillus delbrueckii subsp. bulgaricus ATCC BAA-365	Firmicutes	Bacilli	Lactobacillales	Lactobacillaceae	Lactobacillus.	No
NC027982.D	dsDNA	32847	linear	Caudovirales	Siphoviridae	NA	NA	Temperate-Confident	0.558428	0.583216783216783	0.0247891853719885	1	0	Lactobacillus phage phiPYB5	Lactobacillus	Lactobacillus fermentum	No	Lactobacillus fermentum IFO 3956	Firmicutes	Bacilli	Lactobacillales	Lactobacillaceae	Lactobacillus.	No
NC029058.D	dsDNA	106071	linear	Caudovirales	Myoviridae	NA	NA	Virulent-Not-Confident	0.473091	0.511288711288711	0.0381973300699219	0	0	Lactobacillus phage LfeInf	Lactobacillus	Lactobacillus fermentum	No	Lactobacillus fermentum IFO 3956	Firmicutes	Bacilli	Lactobacillales	Lactobacillaceae	Lactobacillus.	No
NC029068.D	dsDNA	31703	linear	Caudovirales	Siphoviridae	NA	NA	Temperate-Not-Confident	0.481954	0.529570429570429	0.047616602448929	0	0	Lactobacillus phage LfeSau	Lactobacillus	Lactobacillus fermentum	No	Lactobacillus fermentum IFO 3956	Firmicutes	Bacilli	Lactobacillales	Lactobacillaceae	Lactobacillus.	No
NC000896.D	dsDNA	43785	circular	Caudovirales	Siphoviridae	NA	NA	Temperate-Confident	0.564472	0.697802197802198	0.133330148002389	1	1	Lactobacillus prophage phiadh	Lactobacillus	Lactobacillus gasseri	No	Lactobacillus gasseri ATCC 33323 = JCM 1131	Firmicutes	Bacilli	Lactobacillales	Lactobacillaceae	Lactobacillus.	No
NC007924.D	dsDNA	38239	circular	Caudovirales	Myoviridae	NA	NA	Temperate-Confident	0.532561	0.572327672327672	0.039766570167147	1	0	Lactobacillus phage KC5a	Lactobacillus	Lactobacillus gasseri	No	Lactobacillus gasseri ATCC 33323 = JCM 1131	Firmicutes	Bacilli	Lactobacillales	Lactobacillaceae	Lactobacillus.	No
NC024206.D	dsDNA	38269	linear	Caudovirales	Myoviridae	NA	NA	Temperate-Confident	0.558383	0.582517482517482	0.024134829460334	1	0	Lactobacillus phage phi jlb1	Lactobacillus	Lactobacillus gasseri	No	Lactobacillus gasseri ATCC 33323 = JCM 1131	Firmicutes	Bacilli	Lactobacillales	Lactobacillaceae	Lactobacillus.	No
NC019782.D	dsDNA	36566	circular	Caudovirales	Myoviridae	NA	NA	Temperate-Confident	0.517084	0.547952047952047	0.0308677119030602	0	0	Lactobacillus phage AQ113	Lactobacillus	Lactobacillus helveticus	No	Lactobacillus helveticus DPC 4571	Firmicutes	Bacilli	Lactobacillales	Lactobacillaceae	Lactobacillus.	No
NC011801.D	dsDNA	38934	linear	Caudovirales	Siphoviridae	NA	NA	Temperate-Confident	0.54211	0.572927072927073	0.0308173772394818	1	0	Lactobacillus phage Lv-1	Lactobacillus	Lactobacillus jensenii	No	Lactobacillus jensenii	Firmicutes	Bacilli	Lactobacillales	Lactobacillaceae	Lactobacillus.	No
NC005354.D	dsDNA	38384	linear	Caudovirales	Siphoviridae	NA	NA	Temperate-Confident	0.5049	0.550949050949051	0.0460486606043666	1	1	Lactobacillus prophage Lj928	Lactobacillus	Lactobacillus johnsonii	No	Lactobacillus johnsonii NCC 533	Firmicutes	Bacilli	Lactobacillales	Lactobacillaceae	Lactobacillus.	No
NC005355.D	dsDNA	40190	linear	Caudovirales	Siphoviridae	NA	NA	Temperate-Confident	0.54632	0.573526473526473	0.0272061475855769	1	1	Lactobacillus prophage Lj965	Lactobacillus	Lactobacillus johnsonii	No	Lactobacillus johnsonii NCC 533	Firmicutes	Bacilli	Lactobacillales	Lactobacillaceae	Lactobacillus.	No
NC010179.D	dsDNA	40881	linear	Caudovirales	Myoviridae	NA	NA	Temperate-Confident	0.55366	0.579620379620379	0.0259603608272304	1	1	Lactobacillus johnsonii prophage Lj771	Lactobacillus	Lactobacillus johnsonii	No	Lactobacillus johnsonii NCC 533	Firmicutes	Bacilli	Lactobacillales	Lactobacillaceae	Lactobacillus.	No
NC012530.D	dsDNA	142111	linear	Caudovirales	Myoviridae	Spounavirinae	NA	Virulent-Not-Confident	0.490156	0.53056943056943	0.0404138127210348	0	0	Lactobacillus phage Lb338-1	Lactobacillus	Lactobacillus paracasei	No	Lactobacillus paracasei ATCC 334	Firmicutes	Bacilli	Lactobacillales	Lactobacillaceae	Lactobacillus.	No
NC022756.D	dsDNA	40931	linear	Caudovirales	Siphoviridae	NA	NA	Temperate-Confident	0.57478	0.612287712287712	0.0375078720774657	1	0	Lactobacillus phage J-1	Lactobacillus	Lactobacillus paracasei	No	Lactobacillus paracasei ATCC 334	Firmicutes	Bacilli	Lactobacillales	Lactobacillaceae	Lactobacillus.	No
NC022757.D	dsDNA	38880	linear	Caudovirales	Siphoviridae	NA	NA	Temperate-Confident	0.547209	0.589010989010989	0.0418023529537714	1	0	Lactobacillus phage PL-1	Lactobacillus	Lactobacillus paracasei	No	Lactobacillus paracasei ATCC 334	Firmicutes	Bacilli	Lactobacillales	Lactobacillaceae	Lactobacillus.	No
NC028783.D	dsDNA	39399	linear	Caudovirales	Siphoviridae	NA	NA	Temperate-Confident	0.522614	0.553046953046953	0.0304333885063978	1	0	Lactobacillus phage iLp84	Lactobacillus	Lactobacillus paracasei	No	Lactobacillus paracasei ATCC 334	Firmicutes	Bacilli	Lactobacillales	Lactobacillaceae	Lactobacillus.	No
NC028830.D	dsDNA	34155	linear	Caudovirales	Siphoviridae	NA	NA	Temperate-Confident	0.574645	0.615884115884116	0.0412389688256557	1	0	Lactobacillus phage iA2	Lactobacillus	Lactobacillus paracasei	No	Lactobacillus paracasei ATCC 334	Firmicutes	Bacilli	Lactobacillales	Lactobacillaceae	Lactobacillus.	No
NC028835.D	dsDNA	38751	linear	Caudovirales	Siphoviridae	NA	NA	Temperate-Confident	0.50242	0.537762237762238	0.0353421459879461	0	0	Lactobacillus phage CL2	Lactobacillus	Lactobacillus paracasei	No	Lactobacillus paracasei ATCC 334	Firmicutes	Bacilli	Lactobacillales	Lactobacillaceae	Lactobacillus.	No
NC028888.D	dsDNA	39474	linear	Caudovirales	Siphoviridae	NA	NA	Temperate-Confident	0.502954	0.558541458541458	0.0555870225496116	0	0	Lactobacillus phage CL1	Lactobacillus	Lactobacillus paracasei	No	Lactobacillus paracasei ATCC 334	Firmicutes	Bacilli	Lactobacillales	Lactobacillaceae	Lactobacillus.	No
NC028911.D	dsDNA	34176	linear	Caudovirales	Siphoviridae	NA	NA	Temperate-Confident	0.502164	0.547752247752247	0.045588341530392	0	0	Lactobacillus phage iLp1308	Lactobacillus	Lactobacillus paracasei	No	Lactobacillus paracasei ATCC 334	Firmicutes	Bacilli	Lactobacillales	Lactobacillaceae	Lactobacillus.	No
NC006565.D	dsDNA	131522	circular	Caudovirales	Myoviridae	Spounavirinae	NA	Virulent-Confident	0.757151	0.817482517482517	0.0603310774358802	0	0	Lactobacillus phage LP65	Lactobacillus	Lactobacillus plantarum	No	Lactobacillus plantarum JDM1	Firmicutes	Bacilli	Lactobacillales	Lactobacillaceae	Lactobacillus.	No
NC006936.D	dsDNA	36674	linear	Caudovirales	Siphoviridae	NA	Phijl1virus	Virulent-Not-Confident	0.481215	0.630869130869131	0.149654106416031	0	0	Lactobacillus phage phiJL-1	Lactobacillus	Lactobacillus plantarum	No	Lactobacillus plantarum JDM1	Firmicutes	Bacilli	Lactobacillales	Lactobacillaceae	Lactobacillus.	No
NC019916.D	dsDNA	38002	linear	Caudovirales	Siphoviridae	NA	Phijl1virus	Temperate-Not-Confident	0.464451	0.502797202797203	0.0383458233671263	0	0	Lactobacillus phage ATCC 8014-B1	Lactobacillus	Lactobacillus plantarum	No	Lactobacillus plantarum JDM1	Firmicutes	Bacilli	Lactobacillales	Lactobacillaceae	Lactobacillus.	No
NC004305.D	dsDNA	42259	circular	Caudovirales	Siphoviridae	NA	NA	Temperate-Confident	0.669011	0.758041958041958	0.0890311125139413	1	0	Lactobacillus phage phig1e	Lactobacillus	Lactobacillus plantarum	No	Lactobacillus plantarum WCFS1	Firmicutes	Bacilli	Lactobacillales	Lactobacillaceae	Lactobacillus.	No
NC007501.D	dsDNA	36466	linear	Caudovirales	Siphoviridae	NA	NA	Temperate-Not-Confident	0.495112	0.543956043956044	0.0488438958514769	0	0	Lactobacillus phage Lc-Nu	Lactobacillus	Lactobacillus rhamnosus	No	Lactobacillus rhamnosus GG	Firmicutes	Bacilli	Lactobacillales	Lactobacillaceae	Lactobacillus.	No
NC011104.D	dsDNA	39989	linear	Caudovirales	Siphoviridae	NA	NA	Temperate-Confident	0.583174	0.63016983016983	0.046996246272358	1	0	Lactobacillus phage Lrm1	Lactobacillus	Lactobacillus rhamnosus	No	Lactobacillus rhamnosus GG	Firmicutes	Bacilli	Lactobacillales	Lactobacillaceae	Lactobacillus.	No
NC019486.D	dsDNA	42606	linear	Caudovirales	Siphoviridae	NA	NA	Temperate-Confident	0.572071	0.622377622377622	0.0503062006061391	1	0	Lactobacillus phage LF1	Lactobacillus	Lactobacillus sp.	Yes	Lactobacillus sp. wkB8	Firmicutes	Bacilli	Lactobacillales	Lactobacillaceae	Lactobacillus.	No
NC019489.D	dsDNA	41726	linear	Caudovirales	Siphoviridae	NA	NA	Temperate-Confident	0.569632	0.603696303696303	0.0340639972054169	1	0	Lactobacillus phage Sha1	Lactobacillus	Lactobacillus sp.	Yes	Lactobacillus sp. wkB8	Firmicutes	Bacilli	Lactobacillales	Lactobacillaceae	Lactobacillus.	No
NC024149.D	dsDNA	18899	linear	Caudovirales	Podoviridae	Picovirinae	NA	Virulent-Confident	0.517279	0.545754245754245	0.0284751308788095	0	0	Lactoccocus phage WP-2	Lactoccocus	Lactococcus garvieae	No	Lactococcus garvieae ATCC 49156	Firmicutes	Bacilli	Lactobacillales	Streptococcaceae	Lactococcus.	No
NC029118.D	dsDNA	24847	circular	Caudovirales	Siphoviridae	NA	NA	Virulent-Confident	0.506441	0.553746253746254	0.0473049213550651	0	0	Lactococcus phage GE1	Lactococcus	Lactococcus garvieae	No	Lactococcus garvieae ATCC 49156	Firmicutes	Bacilli	Lactobacillales	Streptococcaceae	Lactococcus.	No
NC031016.D	dsDNA	40273	linear	Caudovirales	Siphoviridae	NA	NA	Temperate-Confident	0.550513	0.581018981018981	0.0305061748643202	1	0	Lactococcus phage PLgT-1	Lactococcus	Lactococcus garvieae	No	Lactococcus garvieae ATCC 49156	Firmicutes	Bacilli	Lactobacillales	Streptococcaceae	Lactococcus.	No
NC001629.D	dsDNA	22195	linear	Caudovirales	Siphoviridae	NA	C2virus	Virulent-Confident	0.622138	0.750749250749251	0.128610790068151	0	0	Lactococcus phage bIL67	Lactococcus	Lactococcus lactis	No	Lactococcus lactis subsp. lactis Il1403	Firmicutes	Bacilli	Lactobacillales	Streptococcaceae	Lactococcus.	No
NC001706.D	dsDNA	22172	linear	Caudovirales	Siphoviridae	NA	C2virus	Virulent-Not-Confident	0.474333	0.613186813186813	0.13885419119837	0	0	Lactococcus phage c2	Lactococcus	Lactococcus lactis	No	Lactococcus lactis subsp. lactis Il1403	Firmicutes	Bacilli	Lactobacillales	Streptococcaceae	Lactococcus.	No
NC001835.D	dsDNA	28451	linear	Caudovirales	Siphoviridae	NA	Sk1virus	Virulent-Confident	0.53409	0.678821178821179	0.144731652436437	0	0	Lactococcus phage sk1	Lactococcus	Lactococcus lactis	No	Lactococcus lactis subsp. lactis Il1403	Firmicutes	Bacilli	Lactobacillales	Streptococcaceae	Lactococcus.	No
NC001909.D	dsDNA	31754	linear	Caudovirales	Siphoviridae	NA	Sk1virus	Virulent-Not-Confident	0.476293	0.654745254745255	0.178452265510949	0	0	Lactococcus phage bIL170	Lactococcus	Lactococcus lactis	No	Lactococcus lactis subsp. lactis Il1403	Firmicutes	Bacilli	Lactobacillales	Streptococcaceae	Lactococcus.	No
NC002666.D	dsDNA	35538	linear	Caudovirales	Siphoviridae	NA	NA	Temperate-Confident	0.547827	0.66983016983017	0.122002933095547	1	1	Lactococcus prophage bIL285	Lactococcus	Lactococcus lactis	No	Lactococcus lactis subsp. lactis Il1403	Firmicutes	Bacilli	Lactobacillales	Streptococcaceae	Lactococcus.	No
NC002667.D	dsDNA	41834	linear	Caudovirales	Siphoviridae	NA	NA	Temperate-Confident	0.573401	0.689010989010989	0.11561016723588	1	1	Lactococcus prophage bIL286	Lactococcus	Lactococcus lactis	No	Lactococcus lactis subsp. lactis Il1403	Firmicutes	Bacilli	Lactobacillales	Streptococcaceae	Lactococcus.	No
NC002668.D	dsDNA	36949	linear	Caudovirales	Siphoviridae	NA	NA	Temperate-Confident	0.580133	0.695704295704295	0.115570978705248	1	1	Lactococcus prophage bIL309	Lactococcus	Lactococcus lactis	No	Lactococcus lactis subsp. lactis Il1403	Firmicutes	Bacilli	Lactobacillales	Streptococcaceae	Lactococcus.	No
NC002669.D	dsDNA	14957	linear	Caudovirales	Siphoviridae	NA	NA	Temperate-Confident	0.564907	0.706193806193806	0.141286708320167	1	1	Lactococcus prophage bIL310	Lactococcus	Lactococcus lactis	No	Lactococcus lactis subsp. lactis Il1403	Firmicutes	Bacilli	Lactobacillales	Streptococcaceae	Lactococcus.	No
NC002670.D	dsDNA	14510	linear	Caudovirales	Siphoviridae	NA	NA	Temperate-Confident	0.635642	0.747252747252747	0.111610266632111	1	1	Lactococcus prophage bIL311	Lactococcus	Lactococcus lactis	No	Lactococcus lactis subsp. lactis Il1403	Firmicutes	Bacilli	Lactobacillales	Streptococcaceae	Lactococcus.	No
NC002671.D	dsDNA	15179	linear	Caudovirales	Siphoviridae	NA	NA	Temperate-Confident	0.562428	0.663036963036963	0.100609149838829	1	1	Lactococcus prophage bIL312	Lactococcus	Lactococcus lactis	No	Lactococcus lactis subsp. lactis Il1403	Firmicutes	Bacilli	Lactobacillales	Streptococcaceae	Lactococcus.	No
NC002703.D	dsDNA	38347	circular	Caudovirales	Siphoviridae	NA	NA	Temperate-Confident	0.573546	0.679320679320679	0.105774661051438	1	0	Lactococcus phage Tuc2009	Lactococcus	Lactococcus lactis	No	Lactococcus lactis subsp. lactis Il1403	Firmicutes	Bacilli	Lactobacillales	Streptococcaceae	Lactococcus.	No
NC002747.D	dsDNA	37667	linear	Caudovirales	Siphoviridae	NA	NA	Temperate-Confident	0.52642	0.655944055944056	0.129524031432521	1	0	Lactococcus phage TP901-1	Lactococcus	Lactococcus lactis	No	Lactococcus lactis subsp. lactis Il1403	Firmicutes	Bacilli	Lactobacillales	Streptococcaceae	Lactococcus.	No
NC002796.D	dsDNA	40003	linear	Caudovirales	Siphoviridae	NA	NA	Temperate-Confident	0.567702	0.666933066933067	0.0992309703225817	1	0	Lactococcus phage BK5-T	Lactococcus	Lactococcus lactis	No	Lactococcus lactis subsp. lactis Il1403	Firmicutes	Bacilli	Lactobacillales	Streptococcaceae	Lactococcus.	No
NC004066.D	dsDNA	36798	linear	Caudovirales	Siphoviridae	NA	NA	Virulent-Not-Confident	0.374181	0.545054945054945	0.170873759791415	1	0	Lactococcus phage ul36	Lactococcus	Lactococcus lactis	No	Lactococcus lactis subsp. lactis Il1403	Firmicutes	Bacilli	Lactobacillales	Streptococcaceae	Lactococcus.	No
NC004302.D	dsDNA	33350	linear	Caudovirales	Siphoviridae	NA	NA	Temperate-Confident	0.67482	0.769330669330669	0.0945104576993695	1	0	Bacteriophage r1t	Lactococcus	Lactococcus lactis	No	Lactococcus lactis subsp. lactis Il1403	Firmicutes	Bacilli	Lactobacillales	Streptococcaceae	Lactococcus.	No
NC004746.D	dsDNA	36596	linear	Caudovirales	Siphoviridae	NA	NA	Virulent-Confident	0.500396	0.637562437562437	0.137166875308452	0	0	Lactococcus phage 4268	Lactococcus	Lactococcus lactis	No	Lactococcus lactis subsp. lactis Il1403	Firmicutes	Bacilli	Lactobacillales	Streptococcaceae	Lactococcus.	No
NC005822.D	dsDNA	32172	linear	Caudovirales	Siphoviridae	NA	NA	Temperate-Confident	0.623134	0.726473526473526	0.10333939838441	1	0	Lactococcus phage phiLC3	Lactococcus	Lactococcus lactis	No	Lactococcus lactis subsp. lactis Il1403	Firmicutes	Bacilli	Lactobacillales	Streptococcaceae	Lactococcus.	No
NC008363.D	dsDNA	28538	linear	Caudovirales	Siphoviridae	NA	Sk1virus	Virulent-Not-Confident	0.43875	0.516683316683317	0.0779331771426911	0	0	Lactococcus phage P008	Lactococcus	Lactococcus lactis	No	Lactococcus lactis subsp. lactis Il1403	Firmicutes	Bacilli	Lactobacillales	Streptococcaceae	Lactococcus.	No
NC008364.D	dsDNA	26537	linear	Caudovirales	Siphoviridae	NA	NA	Virulent-Not-Confident	0.478412	0.515584415584416	0.0371722948398078	0	0	Lactococcus phage Q54	Lactococcus	Lactococcus lactis	No	Lactococcus lactis subsp. lactis Il1403	Firmicutes	Bacilli	Lactobacillales	Streptococcaceae	Lactococcus.	No
NC008370.D	dsDNA	30510	linear	Caudovirales	Siphoviridae	NA	Sk1virus	Virulent-Confident	0.502902	0.538061938061938	0.0351601678049685	0	0	Lactococcus phage 712	Lactococcus	Lactococcus lactis	No	Lactococcus lactis subsp. lactis Il1403	Firmicutes	Bacilli	Lactobacillales	Streptococcaceae	Lactococcus.	No
NC008371.D	dsDNA	27453	linear	Caudovirales	Siphoviridae	NA	Sk1virus	Virulent-Not-Confident	0.496164	0.610689310689311	0.114525055079067	0	0	Lactococcus phage jj50	Lactococcus	Lactococcus lactis	No	Lactococcus lactis subsp. lactis Il1403	Firmicutes	Bacilli	Lactobacillales	Streptococcaceae	Lactococcus.	No
NC009817.D	dsDNA	79232	linear	Caudovirales	Podoviridae	NA	NA	Virulent-Not-Confident	0.462602	0.507292707292707	0.0446910763685838	0	0	Lactococcus phage KSY1	Lactococcus	Lactococcus lactis	No	Lactococcus lactis subsp. lactis Il1403	Firmicutes	Bacilli	Lactobacillales	Streptococcaceae	Lactococcus.	No
NC010363.D	dsDNA	18762	circular	Caudovirales	Podoviridae	Picovirinae	NA	Virulent-Not-Confident	0.484811	0.507892107892108	0.0230815115863717	0	0	Lactococcus phage asccphi28	Lactococcus	Lactococcus lactis	No	Lactococcus lactis subsp. lactis Il1403	Firmicutes	Bacilli	Lactobacillales	Streptococcaceae	Lactococcus.	No
NC010576.D	dsDNA	55597	linear	Caudovirales	Siphoviridae	NA	NA	Temperate-Not-Confident	0.44865	0.506393606393606	0.0577435444074094	0	0	Lactococcus phage 1706	Lactococcus	Lactococcus lactis	No	Lactococcus lactis subsp. lactis Il1403	Firmicutes	Bacilli	Lactobacillales	Streptococcaceae	Lactococcus.	No
NC011046.D	dsDNA	29305	circular	Caudovirales	Siphoviridae	NA	Sk1virus	Virulent-Confident	0.514415	0.553146853146853	0.0387313888356645	0	0	Lactococcus phage bIBB29	Lactococcus	Lactococcus lactis	No	Lactococcus lactis subsp. lactis Il1403	Firmicutes	Bacilli	Lactobacillales	Streptococcaceae	Lactococcus.	No
NC012663.D	dsDNA	60074	circular	Caudovirales	Siphoviridae	NA	NA	Temperate-Not-Confident	0.491962	0.525774225774226	0.0338124084539503	0	0	Lactococcus phage P087	Lactococcus	Lactococcus lactis	No	Lactococcus lactis subsp. lactis Il1403	Firmicutes	Bacilli	Lactobacillales	Streptococcaceae	Lactococcus.	No
NC013152.D	dsDNA	29459	linear	Caudovirales	Siphoviridae	NA	Sk1virus	Virulent-Confident	0.55358	0.569730269730269	0.0161500011933379	0	0	Lactococcus phage CB14	Lactococcus	Lactococcus lactis	No	Lactococcus lactis subsp. lactis Il1403	Firmicutes	Bacilli	Lactobacillales	Streptococcaceae	Lactococcus.	No
NC013153.D	Unknown	28643	linear	Caudovirales	Siphoviridae	NA	Skunavirus	Virulent-Confident	0.515753	0.577122877122877	0.0613698021619872	0	0	Lactococcus phage CB19	Lactococcus	Lactococcus lactis	No	Lactococcus lactis subsp. lactis Il1403	Firmicutes	Bacilli	Lactobacillales	Streptococcaceae	Lactococcus.	No
NC013154.D	Unknown	28625	linear	Caudovirales	Siphoviridae	NA	Skunavirus	Virulent-Confident	0.523106	0.574125874125874	0.0510198459518131	0	0	Lactococcus phage CB20	Lactococcus	Lactococcus lactis	No	Lactococcus lactis subsp. lactis Il1403	Firmicutes	Bacilli	Lactobacillales	Streptococcaceae	Lactococcus.	No
NC013155.D	dsDNA	32182	linear	Caudovirales	Siphoviridae	NA	Sk1virus	Virulent-Confident	0.557845	0.604795204795204	0.046949976636825	0	0	Lactococcus phage CB13	Lactococcus	Lactococcus lactis	No	Lactococcus lactis subsp. lactis Il1403	Firmicutes	Bacilli	Lactobacillales	Streptococcaceae	Lactococcus.	No
NC015263.D	dsDNA	114768	linear	Caudovirales	Siphoviridae	NA	NA	Temperate-Not-Confident	0.469587	0.512587412587413	0.0430007753910496	2	0	Lactococcus phage 949	Lactococcus	Lactococcus lactis	No	Lactococcus lactis subsp. lactis Il1403	Firmicutes	Bacilli	Lactobacillales	Streptococcaceae	Lactococcus.	No
NC017688.D	dsDNA	32414	linear	Caudovirales	Siphoviridae	NA	Sk1virus	Virulent-Not-Confident	0.498285	0.547552447552447	0.0492670588383731	0	0	Lactococcus Phage ASCC191	Lactococcus	Lactococcus lactis	No	Lactococcus lactis subsp. lactis Il1403	Firmicutes	Bacilli	Lactobacillales	Streptococcaceae	Lactococcus.	No
NC021861.D	dsDNA	30910	circular	Caudovirales	Siphoviridae	NA	NA	Temperate-Not-Confident	0.485113	0.508791208791209	0.0236784077638979	0	0	Lactococcus phage BM13	Lactococcus	Lactococcus lactis	No	Lactococcus lactis subsp. lactis Il1403	Firmicutes	Bacilli	Lactobacillales	Streptococcaceae	Lactococcus.	No
NC023574.D	dsDNA	128546	linear	Caudovirales	Siphoviridae	NA	NA	Temperate-Confident	0.511361	0.546253746253746	0.0348929691977819	2	0	Lactococcus phage phiL47	Lactococcus	Lactococcus lactis	No	Lactococcus lactis subsp. lactis Il1403	Firmicutes	Bacilli	Lactobacillales	Streptococcaceae	Lactococcus.	No
NC024203.D	dsDNA	53513	linear	Caudovirales	Siphoviridae	NA	NA	Temperate-Not-Confident	0.489311	0.525474525474525	0.0361638974898121	0	0	Lactococcus phage P092	Lactococcus	Lactococcus lactis	No	Lactococcus lactis subsp. lactis Il1403	Firmicutes	Bacilli	Lactobacillales	Streptococcaceae	Lactococcus.	No
NC024208.D	dsDNA	54173	linear	Caudovirales	Siphoviridae	NA	NA	Temperate-Not-Confident	0.483417	0.52017982017982	0.0367631462739041	0	0	Lactococcus phage P118	Lactococcus	Lactococcus lactis	No	Lactococcus lactis subsp. lactis Il1403	Firmicutes	Bacilli	Lactobacillales	Streptococcaceae	Lactococcus.	No
NC024214.D	dsDNA	55584	linear	Caudovirales	Siphoviridae	NA	NA	Temperate-Not-Confident	0.476378	0.525974025974026	0.0495963724691416	0	0	Lactococcus phage P162	Lactococcus	Lactococcus lactis	No	Lactococcus lactis subsp. lactis Il1403	Firmicutes	Bacilli	Lactobacillales	Streptococcaceae	Lactococcus.	No
NC024215.D	dsDNA	54452	linear	Caudovirales	Siphoviridae	NA	NA	Temperate-Not-Confident	0.480941	0.515984015984016	0.0350434399935869	0	0	Lactococcus phage P078	Lactococcus	Lactococcus lactis	No	Lactococcus lactis subsp. lactis Il1403	Firmicutes	Bacilli	Lactobacillales	Streptococcaceae	Lactococcus.	No
NC027120.D	dsDNA	36892	linear	Caudovirales	Siphoviridae	NA	NA	Temperate-Confident	0.500232	0.524875124875125	0.0246429246264896	0	0	Lactococcus phage 1358	Lactococcus	Lactococcus lactis	No	Lactococcus lactis subsp. lactis Il1403	Firmicutes	Bacilli	Lactobacillales	Streptococcaceae	Lactococcus.	No
NC027341.D	dsDNA	130008	linear	Caudovirales	Siphoviridae	NA	NA	Virulent-Not-Confident	0.457451	0.505394605394605	0.0479438378659954	2	0	Lactococcus phage WRP3	Lactococcus	Lactococcus lactis	No	Lactococcus lactis subsp. lactis Il1403	Firmicutes	Bacilli	Lactobacillales	Streptococcaceae	Lactococcus.	No
NC028900.D	dsDNA	28144	linear	Caudovirales	Siphoviridae	NA	Sk1virus	Virulent-Confident	0.554454	0.614485514485514	0.0600314728259424	0	0	Lactococcus phage SL4	Lactococcus	Lactococcus lactis	No	Lactococcus lactis subsp. lactis Il1403	Firmicutes	Bacilli	Lactobacillales	Streptococcaceae	Lactococcus.	No
NC031002.D	dsDNA	21697	linear	Caudovirales	Siphoviridae	NA	C2virus	Virulent-Not-Confident	0.499094	0.553846153846154	0.0547523842151566	0	0	Lactococcus phage M6162	Lactococcus	Lactococcus lactis	No	Lactococcus lactis subsp. lactis Il1403	Firmicutes	Bacilli	Lactobacillales	Streptococcaceae	Lactococcus.	No
NC031009.D	dsDNA	22884	linear	Caudovirales	Siphoviridae	NA	C2virus	Virulent-Confident	0.544928	0.585314685314685	0.0403863649542184	0	0	Lactococcus phage D4412	Lactococcus	Lactococcus lactis	No	Lactococcus lactis subsp. lactis Il1403	Firmicutes	Bacilli	Lactobacillales	Streptococcaceae	Lactococcus.	No
NC031013.D	dsDNA	34396	linear	Caudovirales	Siphoviridae	NA	NA	Temperate-Not-Confident	0.47224	0.511388611388611	0.0391482930059043	1	0	Lactococcus phage 28201	Lactococcus	Lactococcus lactis	No	Lactococcus lactis subsp. lactis Il1403	Firmicutes	Bacilli	Lactobacillales	Streptococcaceae	Lactococcus.	No
NC031017.D	dsDNA	32409	linear	Caudovirales	Siphoviridae	NA	NA	Temperate-Confident	0.565832	0.633966033966034	0.0681345047403798	1	0	Lactococcus phage 63301	Lactococcus	Lactococcus lactis	No	Lactococcus lactis subsp. lactis Il1403	Firmicutes	Bacilli	Lactobacillales	Streptococcaceae	Lactococcus.	No
NC031040.D	dsDNA	31987	linear	Caudovirales	Siphoviridae	NA	NA	Temperate-Confident	0.576982	0.658641358641358	0.0816591914688141	1	0	Lactococcus phage 50101	Lactococcus	Lactococcus lactis	No	Lactococcus lactis subsp. lactis Il1403	Firmicutes	Bacilli	Lactobacillales	Streptococcaceae	Lactococcus.	No
NC031044.D	dsDNA	22179	linear	Caudovirales	Siphoviridae	NA	C2virus	Virulent-Confident	0.527262	0.567132867132867	0.0398712800438655	0	0	Lactococcus phage M6165	Lactococcus	Lactococcus lactis	No	Lactococcus lactis subsp. lactis Il1403	Firmicutes	Bacilli	Lactobacillales	Streptococcaceae	Lactococcus.	No
NC031064.D	dsDNA	36202	linear	Caudovirales	Siphoviridae	NA	NA	Temperate-Confident	0.566771	0.61978021978022	0.0530092184016294	1	0	Lactococcus phage 98201	Lactococcus	Lactococcus lactis	No	Lactococcus lactis subsp. lactis Il1403	Firmicutes	Bacilli	Lactobacillales	Streptococcaceae	Lactococcus.	No
NC031071.D	dsDNA	22825	linear	Caudovirales	Siphoviridae	NA	C2virus	Virulent-Confident	0.562973	0.608491508491508	0.0455187216429237	0	0	Lactococcus phage D4410	Lactococcus	Lactococcus lactis	No	Lactococcus lactis subsp. lactis Il1403	Firmicutes	Bacilli	Lactobacillales	Streptococcaceae	Lactococcus.	No
NC031075.D	dsDNA	22240	linear	Caudovirales	Siphoviridae	NA	C2virus	Virulent-Not-Confident	0.488352	0.54975024975025	0.0613987057884638	0	0	Lactococcus phage M5938	Lactococcus	Lactococcus lactis	No	Lactococcus lactis subsp. lactis Il1403	Firmicutes	Bacilli	Lactobacillales	Streptococcaceae	Lactococcus.	No
NC042024.D	Unknown	27595	linear	Caudovirales	Siphoviridae	NA	Skunavirus	Virulent-Confident	0.607831	0.657542457542457	0.0497114960634179	0	0	Lactococcus lactis phage p2	Lactococcus	Lactococcus lactis	No	Lactococcus lactis subsp. lactis Il1403	Firmicutes	Bacilli	Lactobacillales	Streptococcaceae	Lactococcus.	No
NC021854.D	dsDNA	28674	linear	Caudovirales	Siphoviridae	NA	Sk1virus	Virulent-Not-Confident	0.470282	0.539160839160839	0.0688788469233212	0	0	Lactococcus phage jm3	Lactococcus	Lactococcus lactis subsp. cremoris	No	Lactococcus lactis subsp. lactis Il1403	Firmicutes	Bacilli	Lactobacillales	Streptococcaceae	Lactococcus.	Yes (Host GEM)
NC021855.D	dsDNA	32382	linear	Caudovirales	Siphoviridae	NA	Sk1virus	Virulent-Not-Confident	0.480356	0.534065934065934	0.0537095575389541	0	0	Lactococcus phage phi7	Lactococcus	Lactococcus lactis subsp. cremoris	No	Lactococcus lactis subsp. lactis Il1403	Firmicutes	Bacilli	Lactobacillales	Streptococcaceae	Lactococcus.	Yes (Host GEM)
NC021860.D	dsDNA	31090	linear	Caudovirales	Siphoviridae	NA	Sk1virus	Virulent-Confident	0.500365	0.557342657342657	0.0569780015188497	0	0	Lactococcus phage jm2	Lactococcus	Lactococcus lactis subsp. cremoris	No	Lactococcus lactis subsp. lactis Il1403	Firmicutes	Bacilli	Lactobacillales	Streptococcaceae	Lactococcus.	Yes (Host GEM)
NC021852.D	dsDNA	29631	linear	Caudovirales	Siphoviridae	NA	Sk1virus	Virulent-Not-Confident	0.498439	0.553946053946054	0.0555067706005319	0	0	Lactococcus phage P680	Lactococcus	Lactococcus lactis subsp. lactis	No	Lactococcus lactis subsp. lactis Il1403	Firmicutes	Bacilli	Lactobacillales	Streptococcaceae	Lactococcus.	Yes (Host GEM)
NC021853.D	dsDNA	32337	linear	Caudovirales	Siphoviridae	NA	Sk1virus	Virulent-Confident	0.52442	0.561038961038961	0.0366185311752437	0	0	Lactococcus phage 340	Lactococcus	Lactococcus lactis subsp. lactis	No	Lactococcus lactis subsp. lactis Il1403	Firmicutes	Bacilli	Lactobacillales	Streptococcaceae	Lactococcus.	Yes (Host GEM)
NC025450.D	dsDNA	44366	linear	Caudovirales	Podoviridae	Autographivirinae	Sp6likevirus	Temperate-Not-Confident	0.473772	0.507592407592408	0.0338202784394408	0	0	Lelliottia phage phD2B	Lelliottia	Lelliottia sp.	Yes	Lelliottia sp. WB101	Proteobacteria	Gammaproteobacteria	Enterobacterales	Enterobacteriaceae	Lelliottia.	No
NC018273.D	dsDNA	26201	linear	Caudovirales	Siphoviridae	Mccleskeyvirinae	Lmd1virus	Virulent-Not-Confident	0.480764	0.532267732267732	0.0515038601241938	0	0	Leuconostoc phage Lmd1	Leuconostoc	Leuconostoc mesenteroides	No	Leuconostoc mesenteroides subsp. mesenteroides ATCC 8293	Firmicutes	Bacilli	Lactobacillales	Leuconostocaceae	Leuconostoc.	No
NC024378.D	dsDNA	28015	linear	Caudovirales	Siphoviridae	Mccleskeyvirinae	Una4virus	Virulent-Not-Confident	0.471398	0.51008991008991	0.0386917155176167	0	0	Leuconostoc phage phiLNTR3	Leuconostoc	Leuconostoc mesenteroides	No	Leuconostoc mesenteroides subsp. mesenteroides ATCC 8293	Firmicutes	Bacilli	Lactobacillales	Leuconostocaceae	Leuconostoc.	No
NC024386.D	dsDNA	28427	linear	Caudovirales	Siphoviridae	Mccleskeyvirinae	Una4virus	Virulent-Not-Confident	0.469119	0.508691308691309	0.0395718742829409	0	0	Leuconostoc phage phiLN25	Leuconostoc	Leuconostoc mesenteroides	No	Leuconostoc mesenteroides subsp. mesenteroides ATCC 8293	Firmicutes	Bacilli	Lactobacillales	Leuconostocaceae	Leuconostoc.	No
NC024388.D	dsDNA	28022	linear	Caudovirales	Siphoviridae	Mccleskeyvirinae	Una4virus	Virulent-Not-Confident	0.476284	0.513986013986014	0.0377019029939541	0	0	Leuconostoc phage phiLN34	Leuconostoc	Leuconostoc mesenteroides	No	Leuconostoc mesenteroides subsp. mesenteroides ATCC 8293	Firmicutes	Bacilli	Lactobacillales	Leuconostocaceae	Leuconostoc.	No
NC024389.D	dsDNA	28336	linear	Caudovirales	Siphoviridae	Mccleskeyvirinae	Una4virus	Virulent-Not-Confident	0.470968	0.514785214785215	0.0438172006727062	0	0	Leuconostoc phage phiLNTR2	Leuconostoc	Leuconostoc mesenteroides	No	Leuconostoc mesenteroides subsp. mesenteroides ATCC 8293	Firmicutes	Bacilli	Lactobacillales	Leuconostocaceae	Leuconostoc.	No
NC027358.D	dsDNA	28527	linear	Caudovirales	Siphoviridae	Mccleskeyvirinae	Una4virus	Virulent-Not-Confident	0.45758	0.500499500499501	0.0429195963655488	0	0	Leuconostoc phage Ln-9	Leuconostoc	Leuconostoc mesenteroides	No	Leuconostoc mesenteroides subsp. mesenteroides ATCC 8293	Firmicutes	Bacilli	Lactobacillales	Leuconostocaceae	Leuconostoc.	No
NC027377.D	dsDNA	28921	linear	Caudovirales	Siphoviridae	Mccleskeyvirinae	Una4virus	Temperate-Not-Confident	0.481209	0.524775224775225	0.0435659386319184	0	0	Leuconostoc phage Ln-8	Leuconostoc	Leuconostoc mesenteroides	No	Leuconostoc mesenteroides subsp. mesenteroides ATCC 8293	Firmicutes	Bacilli	Lactobacillales	Leuconostocaceae	Leuconostoc.	No
NC027987.D	dsDNA	29508	linear	Caudovirales	Siphoviridae	Mccleskeyvirinae	Una4virus	Temperate-Not-Confident	0.47793	0.505994005994006	0.0280640463525948	0	0	Leuconostoc phage 1-A4	Leuconostoc	Leuconostoc mesenteroides	No	Leuconostoc mesenteroides subsp. mesenteroides ATCC 8293	Firmicutes	Bacilli	Lactobacillales	Leuconostocaceae	Leuconostoc.	No
NC020870.D	dsDNA	25865	linear	Caudovirales	Siphoviridae	Mccleskeyvirinae	Lmd1virus	Temperate-Not-Confident	0.490263	0.521378621378621	0.0311153130536145	0	0	Leuconostoc phage phiLN04	Leuconostoc	Leuconostoc pseudomesenteroides	Yes	Leuconostoc carnosum JB16	Firmicutes	Bacilli	Lactobacillales	Leuconostocaceae	Leuconostoc.	No
NC020880.D	dsDNA	26769	linear	Caudovirales	Siphoviridae	Mccleskeyvirinae	Lmd1virus	Virulent-Not-Confident	0.468235	0.512787212787213	0.044552532573966	0	0	Leuconostoc phage P793	Leuconostoc	Leuconostoc pseudomesenteroides	Yes	Leuconostoc carnosum JB16	Firmicutes	Bacilli	Lactobacillales	Leuconostocaceae	Leuconostoc.	No
NC024380.D	dsDNA	25740	linear	Caudovirales	Siphoviridae	Mccleskeyvirinae	Lmd1virus	Virulent-Not-Confident	0.494743	0.51988011988012	0.0251374450050445	0	0	Leuconostoc phage phiLN6B	Leuconostoc	Leuconostoc pseudomesenteroides	Yes	Leuconostoc carnosum JB16	Firmicutes	Bacilli	Lactobacillales	Leuconostocaceae	Leuconostoc.	No
NC024385.D	dsDNA	28193	linear	Caudovirales	Siphoviridae	Mccleskeyvirinae	Lmd1virus	Virulent-Not-Confident	0.463491	0.503696303696303	0.0402057050602995	0	0	Leuconostoc phage phiLN12	Leuconostoc	Leuconostoc pseudomesenteroides	Yes	Leuconostoc carnosum JB16	Firmicutes	Bacilli	Lactobacillales	Leuconostocaceae	Leuconostoc.	No
NC024390.D	dsDNA	26752	linear	Caudovirales	Siphoviridae	Mccleskeyvirinae	Lmd1virus	Temperate-Confident	0.507287	0.535564435564435	0.0282773953772507	0	0	Leuconostoc phage phiLN03	Leuconostoc	Leuconostoc pseudomesenteroides	Yes	Leuconostoc carnosum JB16	Firmicutes	Bacilli	Lactobacillales	Leuconostocaceae	Leuconostoc.	No
NC011308.D	dsDNA	35638	linear	Caudovirales	Siphoviridae	NA	NA	Temperate-Not-Confident	0.468354	0.5000999000999	0.0317459541234813	0	0	Listeria phage P40	Listeria	Listeria monocytogenes	No	Listeria monocytogenes serotype 4b str. F2365	Firmicutes	Bacilli	Bacillales	Listeriaceae	Listeria.	Yes(virushostdb)
NC018831.D	dsDNA	67170	linear	Caudovirales	Siphoviridae	NA	P70virus	Virulent-Not-Confident	0.49459	0.527672327672328	0.0330822046312427	0	0	Listeria phage P70	Listeria	Listeria monocytogenes	No	Listeria monocytogenes serotype 4b str. F2365	Firmicutes	Bacilli	Bacillales	Listeriaceae	Listeria.	Yes(virushostdb)
NC003216.D	dsDNA	40834	linear	Caudovirales	Siphoviridae	NA	NA	Temperate-Confident	0.502592	0.633166833166833	0.130575031411295	1	0	Listeria phage A118	Listeria	Listeria monocytogenes	No	Listeria monocytogenes serotype 4b str. F2365	Firmicutes	Bacilli	Bacillales	Listeriaceae	Listeria.	No
NC003291.D	dsDNA	37618	linear	Caudovirales	Siphoviridae	NA	Psavirus	Temperate-Confident	0.562923	0.681818181818181	0.118894876502182	1	0	Bacteriophage PSA	Listeria	Listeria monocytogenes	No	Listeria monocytogenes serotype 4b str. F2365	Firmicutes	Bacilli	Bacillales	Listeriaceae	Listeria.	No
NC007610.D	Unknown	131384	linear	Caudovirales	Herelleviridae	Jasinkavirinae	Pecentumvirus	Virulent-Confident	0.678603	0.773526473526473	0.0949232621317999	0	0	Listeria bacteriophage P100	Listeria	Listeria monocytogenes	No	Listeria monocytogenes serotype 4b str. F2365	Firmicutes	Bacilli	Bacillales	Listeriaceae	Listeria.	No
NC009810.D	dsDNA	38867	linear	Caudovirales	Siphoviridae	NA	NA	Temperate-Confident	0.595968	0.632367632367632	0.036399236555284	1	0	Listeria phage A500	Listeria	Listeria monocytogenes	No	Listeria monocytogenes serotype 4b str. F2365	Firmicutes	Bacilli	Bacillales	Listeriaceae	Listeria.	No
NC009811.D	dsDNA	137619	linear	Caudovirales	Myoviridae	Spounavirinae	P100virus	Virulent-Confident	0.609672	0.744955044955045	0.135282630184595	0	0	Listeria phage A511	Listeria	Listeria monocytogenes	No	Listeria monocytogenes serotype 4b str. F2365	Firmicutes	Bacilli	Bacillales	Listeriaceae	Listeria.	No
NC009812.D	dsDNA	42653	linear	Caudovirales	Siphoviridae	NA	NA	Temperate-Confident	0.527625	0.586613386613386	0.0589886380900201	2	0	Listeria phage B025	Listeria	Listeria monocytogenes	No	Listeria monocytogenes serotype 4b str. F2365	Firmicutes	Bacilli	Bacillales	Listeriaceae	Listeria.	No
NC009813.D	dsDNA	48172	linear	Caudovirales	Siphoviridae	NA	NA	Temperate-Confident	0.55754	0.605194805194805	0.0476546630072184	2	0	Listeria phage B054	Listeria	Listeria monocytogenes	No	Listeria monocytogenes serotype 4b str. F2365	Firmicutes	Bacilli	Bacillales	Listeriaceae	Listeria.	No
NC009814.D	dsDNA	35822	linear	Caudovirales	Siphoviridae	NA	NA	Temperate-Confident	0.500098	0.528371628371628	0.0282734736259591	0	0	Listeria phage P35	Listeria	Listeria monocytogenes	No	Listeria monocytogenes serotype 4b str. F2365	Firmicutes	Bacilli	Bacillales	Listeriaceae	Listeria.	No
NC009815.D	dsDNA	38124	linear	Caudovirales	Siphoviridae	NA	NA	Temperate-Confident	0.593542	0.621078921078921	0.0275367316042122	1	0	Listeria phage A006	Listeria	Listeria monocytogenes	No	Listeria monocytogenes serotype 4b str. F2365	Firmicutes	Bacilli	Bacillales	Listeriaceae	Listeria.	No
NC020871.D	dsDNA	133057	linear	Caudovirales	Myoviridae	Spounavirinae	P100virus	Virulent-Confident	0.635002	0.698001998001998	0.0629996675769981	0	0	Listeria phage vB_LmoM_AG20	Listeria	Listeria monocytogenes	No	Listeria monocytogenes serotype 4b str. F2365	Firmicutes	Bacilli	Bacillales	Listeriaceae	Listeria.	No
NC021539.D	dsDNA	38275	linear	Caudovirales	Siphoviridae	NA	Psavirus	Temperate-Confident	0.616991	0.664135864135864	0.0471446625360305	1	0	Listeria phage LP-030-2	Listeria	Listeria monocytogenes	No	Listeria monocytogenes serotype 4b str. F2365	Firmicutes	Bacilli	Bacillales	Listeriaceae	Listeria.	Yes (Host GEM)
NC021781.D	dsDNA	135281	linear	Caudovirales	Myoviridae	Spounavirinae	P100virus	Virulent-Confident	0.618707	0.70979020979021	0.0910830482731833	0	0	Listeria phage LP-125	Listeria	Listeria monocytogenes	No	Listeria monocytogenes serotype 4b str. F2365	Firmicutes	Bacilli	Bacillales	Listeriaceae	Listeria.	Yes (Host GEM)
NC021785.D	dsDNA	65132	linear	Caudovirales	Siphoviridae	NA	P70virus	Temperate-Not-Confident	0.498071	0.520779220779221	0.0227078393994544	0	0	Listeria phage LP-110	Listeria	Listeria monocytogenes	No	Listeria monocytogenes serotype 4b str. F2365	Firmicutes	Bacilli	Bacillales	Listeriaceae	Listeria.	Yes (Host GEM)
NC021787.D	dsDNA	64756	linear	Caudovirales	Siphoviridae	NA	P70virus	Temperate-Confident	0.511375	0.546653346653346	0.0352785525433127	0	0	Listeria phage LP-037	Listeria	Listeria monocytogenes	No	Listeria monocytogenes serotype 4b str. F2365	Firmicutes	Bacilli	Bacillales	Listeriaceae	Listeria.	Yes (Host GEM)
NC024359.D	dsDNA	133048	linear	Caudovirales	Myoviridae	Spounavirinae	P100virus	Virulent-Confident	0.60913	0.705594405594405	0.096464454716091	0	0	Listeria phage LP-048	Listeria	Listeria monocytogenes	No	Listeria monocytogenes serotype 4b str. F2365	Firmicutes	Bacilli	Bacillales	Listeriaceae	Listeria.	No
NC024360.D	dsDNA	138036	linear	Caudovirales	Myoviridae	Spounavirinae	P100virus	Virulent-Confident	0.556335	0.634565434565434	0.0782299929327457	0	0	Listeria phage LMSP-25	Listeria	Listeria monocytogenes	No	Listeria monocytogenes serotype 4b str. F2365	Firmicutes	Bacilli	Bacillales	Listeriaceae	Listeria.	No
NC024364.D	dsDNA	131952	linear	Caudovirales	Myoviridae	Spounavirinae	P100virus	Virulent-Confident	0.604153	0.664735264735264	0.0605826362756522	0	0	Listeria phage List-36	Listeria	Listeria monocytogenes	No	Listeria monocytogenes serotype 4b str. F2365	Firmicutes	Bacilli	Bacillales	Listeriaceae	Listeria.	No
NC024375.D	dsDNA	67150	circular	Caudovirales	Siphoviridae	NA	P70virus	Virulent-Not-Confident	0.477221	0.50959040959041	0.0323694480592621	0	0	Listeria phage LP-026	Listeria	Listeria monocytogenes	No	Listeria monocytogenes serotype 4b str. F2365	Firmicutes	Bacilli	Bacillales	Listeriaceae	Listeria.	No
NC024383.D	dsDNA	135831	linear	Caudovirales	Myoviridae	Spounavirinae	P100virus	Virulent-Confident	0.594683	0.691508491508491	0.0968255946988304	0	0	Listeria phage LP-083-2	Listeria	Listeria monocytogenes	No	Listeria monocytogenes serotype 4b str. F2365	Firmicutes	Bacilli	Bacillales	Listeriaceae	Listeria.	No
NC024384.D	dsDNA	41156	linear	Caudovirales	Siphoviridae	NA	NA	Temperate-Confident	0.556487	0.605294705294705	0.0488080122781265	1	0	Listeria phage LP-030-3	Listeria	Listeria monocytogenes	No	Listeria monocytogenes serotype 4b str. F2365	Firmicutes	Bacilli	Bacillales	Listeriaceae	Listeria.	No
NC024387.D	dsDNA	43767	linear	Caudovirales	Siphoviridae	NA	NA	Temperate-Confident	0.60563	0.632667332667332	0.0270368792371632	1	0	Listeria phage LP-101	Listeria	Listeria monocytogenes	No	Listeria monocytogenes serotype 4b str. F2365	Firmicutes	Bacilli	Bacillales	Listeriaceae	Listeria.	No
NC024392.D	dsDNA	66676	circular	Caudovirales	Siphoviridae	NA	P70virus	Temperate-Not-Confident	0.497558	0.537462537462537	0.0399045013092112	0	0	Listeria phage LP-114	Listeria	Listeria monocytogenes	No	Listeria monocytogenes serotype 4b str. F2365	Firmicutes	Bacilli	Bacillales	Listeriaceae	Listeria.	No
NC024787.D	dsDNA	132541	linear	Caudovirales	Myoviridae	Spounavirinae	P100virus	Virulent-Confident	0.549993	0.63986013986014	0.0898672213141523	0	0	Listeria phage LMTA-148	Listeria	Listeria monocytogenes	No	Listeria monocytogenes serotype 4b str. F2365	Firmicutes	Bacilli	Bacillales	Listeriaceae	Listeria.	No
NC025440.D	dsDNA	134369	linear	Caudovirales	Myoviridae	Spounavirinae	P100virus	Virulent-Confident	0.502696	0.548751248751248	0.0460554027568764	0	0	Listeria phage WIL-1	Listeria	Listeria monocytogenes	No	Listeria monocytogenes serotype 4b str. F2365	Firmicutes	Bacilli	Bacillales	Listeriaceae	Listeria.	No
NC028871.D	dsDNA	38392	linear	Caudovirales	Siphoviridae	NA	NA	Temperate-Confident	0.572724	0.60989010989011	0.0371657314078682	1	0	Listeria phage vB_LmoS_188	Listeria	Listeria monocytogenes	No	Listeria monocytogenes serotype 4b str. F2365	Firmicutes	Bacilli	Bacillales	Listeriaceae	Listeria.	No
NC028929.D	dsDNA	40759	linear	Caudovirales	Siphoviridae	NA	NA	Temperate-Confident	0.538046	0.563936063936064	0.0258895712795545	1	0	Listeria phage vB_LmoS_293	Listeria	Listeria monocytogenes	No	Listeria monocytogenes serotype 4b str. F2365	Firmicutes	Bacilli	Bacillales	Listeriaceae	Listeria.	No
NC041862.D	Unknown	135279	linear	Caudovirales	Herelleviridae	Jasinkavirinae	NA	Virulent-Confident	0.564507	0.664935064935065	0.100428395552827	0	0	Listeria phage LP-064	Listeria	Listeria monocytogenes	No	Listeria monocytogenes serotype 4b str. F2365	Firmicutes	Bacilli	Bacillales	Listeriaceae	Listeria.	No
NC042048.D	Unknown	138036	linear	Caudovirales	Herelleviridae	Jasinkavirinae	NA	Virulent-Confident	0.539955	0.626873126873127	0.0869178712689462	0	0	Listeria phage LMTA-34	Listeria	Listeria monocytogenes	No	Listeria monocytogenes serotype 4b str. F2365	Firmicutes	Bacilli	Bacillales	Listeriaceae	Listeria.	No
NC020853.D	dsDNA	56958	linear	NA	NA	NA	NA	Temperate-Not-Confident	0.482186	0.527772227772228	0.0455859090624296	0	0	Loktanella phage pCB2051-A	Loktanella	Loktanella sp.	Yes	Yoonia vestfoldensis	Proteobacteria	Alphaproteobacteria	Rhodobacterales	Rhodobacteraceae	Loktanella	Yes (Full Line)
NC008201.D	dsDNA	34525	linear	Caudovirales	Myoviridae	Peduovirinae	P2virus	Temperate-Confident	0.50367	0.546953046953047	0.0432829984790104	1	0	Mannheimia phage phiMHaA1	Mannheimia	Mannheimia haemolytica	No	Mannheimia haemolytica USDA-ARS-USMARC-183	Proteobacteria	Gammaproteobacteria	Pasteurellales	Pasteurellaceae	Mannheimia.	No
NC028743.D	dsDNA	48594	linear	Caudovirales	Siphoviridae	NA	NA	Temperate-Not-Confident	0.48949	0.536563436563436	0.047073222004386	1	0	Mannheimia phage vB_MhS_587AP2	Mannheimia	Mannheimia haemolytica	No	Mannheimia haemolytica USDA-ARS-USMARC-183	Proteobacteria	Gammaproteobacteria	Pasteurellales	Pasteurellaceae	Mannheimia.	No
NC028766.D	dsDNA	33755	linear	Caudovirales	Myoviridae	NA	viruses	Virulent-Confident	0.513083	0.548551448551448	0.0354686781844628	0	0	Mannheimia phage vB_MhM_3927AP2	Mannheimia	Mannheimia haemolytica	No	Mannheimia haemolytica USDA-ARS-USMARC-183	Proteobacteria	Gammaproteobacteria	Pasteurellales	Pasteurellaceae	Mannheimia.	No
NC028853.D	dsDNA	50078	linear	Caudovirales	Siphoviridae	NA	NA	Temperate-Confident	0.570849	0.594505494505494	0.0236568555263177	1	0	Mannheimia phage vB_MhS_535AP2	Mannheimia	Mannheimia haemolytica	No	Mannheimia haemolytica USDA-ARS-USMARC-183	Proteobacteria	Gammaproteobacteria	Pasteurellales	Pasteurellaceae	Mannheimia.	No
NC028898.D	dsDNA	35764	linear	Caudovirales	Myoviridae	Peduovirinae	P2virus	Temperate-Confident	0.54287	0.574425574425574	0.031556064576709	1	0	Mannheimia phage vB_MhM_587AP1	Mannheimia	Mannheimia haemolytica	No	Mannheimia haemolytica USDA-ARS-USMARC-183	Proteobacteria	Gammaproteobacteria	Pasteurellales	Pasteurellaceae	Mannheimia.	No
NC028956.D	dsDNA	52139	linear	Caudovirales	Siphoviridae	NA	NA	Temperate-Confident	0.527239	0.568831168831169	0.0415922614849287	1	0	Mannheimia phage vB_MhS_1152AP2	Mannheimia	Mannheimia haemolytica	No	Mannheimia haemolytica USDA-ARS-USMARC-183	Proteobacteria	Gammaproteobacteria	Pasteurellales	Pasteurellaceae	Mannheimia.	No
NC018269.D	dsDNA	31766	linear	Caudovirales	Siphoviridae	NA	NA	Temperate-Not-Confident	0.46228	0.508291708291708	0.046011440604519	0	0	Marinomonas phage P12026	Marinomonas	Marinomonas sp.	Yes	Marinomonas sp. MWYL1	Proteobacteria	Gammaproteobacteria	Oceanospirillales	Oceanospirillaceae	Marinomonas.	Yes (Line)
NC025431.D	dsDNA	45718	linear	Caudovirales	Podoviridae	Autographivirinae	NA	Temperate-Not-Confident	0.468689	0.504295704295704	0.0356070639919206	1	0	Mesorhizobium phagevB_MloP_Lo5R7ANS	Mesorhizobium	Mesorhizobium loti	No	Mesorhizobium loti NZP2037	Proteobacteria	Alphaproteobacteria	Rhizobiales	Phyllobacteriaceae	Mesorhizobium.	No
NC042099.D	Unknown	41593	linear	Caudovirales	Siphoviridae	NA	NA	Virulent-Not-Confident	0.458052	0.501098901098901	0.0430465242685703	0	0	Microbacterium phage Dismas	Microbacterium	Microbacterium foliorum	No	Microbacterium foliorum	Actinobacteria	Actinobacteria	Micrococcales	Microbacteriaceae	Microbacterium.	Yes (Line)
NC042109.D	Unknown	40366	linear	Caudovirales	Siphoviridae	NA	NA	Virulent-Not-Confident	0.482078	0.502497502497503	0.0204191937619123	0	0	Microbacterium phage Eleri	Microbacterium	Microbacterium foliorum	No	Microbacterium foliorum	Actinobacteria	Actinobacteria	Micrococcales	Microbacteriaceae	Microbacterium.	Yes (Line)
NC042110.D	Unknown	41934	linear	Caudovirales	Siphoviridae	NA	NA	Temperate-Not-Confident	0.460568	0.508891108891109	0.0483233855177471	0	0	Microbacterium phage Hamlet	Microbacterium	Microbacterium foliorum	No	Microbacterium foliorum	Actinobacteria	Actinobacteria	Micrococcales	Microbacteriaceae	Microbacterium.	Yes (Line)
NC042111.D	Unknown	41525	linear	Caudovirales	Siphoviridae	NA	NA	Virulent-Not-Confident	0.490681	0.529370629370629	0.0386895659818447	0	0	Microbacterium phage Ilzat	Microbacterium	Microbacterium foliorum	No	Microbacterium foliorum	Actinobacteria	Actinobacteria	Micrococcales	Microbacteriaceae	Microbacterium.	Yes (Line)
NC042117.D	Unknown	39640	linear	Caudovirales	Siphoviridae	NA	NA	Temperate-Confident	0.531782	0.558141858141858	0.026359873910647	0	0	Microbacterium phage Golden	Microbacterium	Microbacterium foliorum	No	Microbacterium foliorum	Actinobacteria	Actinobacteria	Micrococcales	Microbacteriaceae	Microbacterium.	Yes (Line)
NC042118.D	Unknown	39403	linear	Caudovirales	Siphoviridae	NA	NA	Temperate-Not-Confident	0.467452	0.505194805194805	0.0377424698699835	0	0	Microbacterium phage Koji	Microbacterium	Microbacterium foliorum	No	Microbacterium foliorum	Actinobacteria	Actinobacteria	Micrococcales	Microbacteriaceae	Microbacterium.	Yes (Line)
NC042119.D	Unknown	39307	linear	Caudovirales	Siphoviridae	NA	NA	Virulent-Not-Confident	0.481316	0.519280719280719	0.0379643747345591	0	0	Microbacterium phage Pikmin	Microbacterium	Microbacterium foliorum	No	Microbacterium foliorum	Actinobacteria	Actinobacteria	Micrococcales	Microbacteriaceae	Microbacterium.	Yes (Line)
NC009603.D	dsDNA	46365	linear	Caudovirales	Siphoviridae	NA	NA	Temperate-Not-Confident	0.485672	0.516583416583417	0.0309115081343776	1	0	Microbacterium phage Min1	Microbacterium	Microbacterium nematophilum	Yes	Microbacterium aurum	Actinobacteria	Actinobacteria	Micrococcales	Microbacteriaceae	Microbacterium.	Yes (Line)
NC023859.D	dsDNA	59254	linear	Caudovirales	Siphoviridae	NA	NA	Temperate-Not-Confident	0.478899	0.513786213786214	0.0348874072863136	0	0	Microbacterium phage vB_MoxS-ISF9	Microbacterium	Microbacterium oxydans	No	Microbacterium oxydans	Actinobacteria	Actinobacteria	Micrococcales	Microbacteriaceae	Microbacterium.	Yes (Line)
NC008562.D	dsDNA	162109	circular	Caudovirales	Myoviridae	NA	NA	Virulent-Confident	0.515804	0.563536463536463	0.0477329000895316	0	0	Microcystis phage Ma-LMM01 DNA	Microcystis	Microcystis	Yes	Microcystis aeruginosa NIES-843	Cyanobacteria	Oscillatoriophycideae	Chroococcales	Microcystaceae	Microcystis.	No
NC029002.D	dsDNA	169223	circular	Caudovirales	Myoviridae	NA	NA	Virulent-Not-Confident	0.486005	0.536063936063936	0.0500591549013308	0	0	Microcystis phage MaMV-DC	Microcystis	Microcystis aeruginosa	No	Microcystis aeruginosa NIES-843	Cyanobacteria	Oscillatoriophycideae	Chroococcales	Microcystaceae	Microcystis.	No
NC011085.D	dsDNA	38457	linear	Caudovirales	Podoviridae	Autographivirinae	T7virus	Virulent-Confident	0.594234	0.629670329670329	0.0354361487233026	0	0	Morganella phage MmP1	Morganella	Morganella morganii	No	Morganella morganii subsp. morganii KT	Proteobacteria	Gammaproteobacteria	Enterobacterales	Morganellaceae	Morganella.	No
NC031020.D	dsDNA	163201	linear	Caudovirales	Myoviridae	NA	NA	Virulent-Confident	0.667267	0.695204795204795	0.0279381127346768	0	0	Morganella phage vB_MmoM_MP1	Morganella	Morganella sp.	Yes	Morganella morganii subsp. morganii KT	Proteobacteria	Gammaproteobacteria	Enterobacterales	Morganellaceae	Morganella.	No
NC031115.D	dsDNA	39616	linear	Caudovirales	Podoviridae	Autographivirinae	T7virus	Virulent-Confident	0.684575	0.706593406593406	0.0220186004672651	0	0	Morganella phage vB_MmoP_MP2	Morganella	Morganella sp.	Yes	Morganella morganii subsp. morganii KT	Proteobacteria	Gammaproteobacteria	Enterobacterales	Morganellaceae	Morganella.	No
NC001335.D	dsDNA	52297	linear	Caudovirales	Siphoviridae	NA	L5virus	Temperate-Confident	0.586893	0.672427572427572	0.0855343620794993	1	0	Mycobacterium phage L5	Mycobacterium	Mycobacterium	Yes	Mycobacterium avium subsp. paratuberculosis K-10	Actinobacteria	Corynebacteriales	Mycobacteriaceae	Mycobacterium	Mycobacterium	Yes (Line)
NC004680.D	dsDNA	59471	linear	Caudovirales	Siphoviridae	NA	Che8virus	Temperate-Confident	0.503445	0.621578421578421	0.118133763097423	1	0	Mycobacterium phage Che8	Mycobacterium	Mycobacterium	Yes	Mycobacterium avium subsp. paratuberculosis K-10	Actinobacteria	Actinobacteria	Corynebacteriales	Mycobacteriaceae	Mycobacterium	Yes (Line)
NC004681.D	dsDNA	75931	linear	Caudovirales	Siphoviridae	NA	Cjw1virus	Temperate-Confident	0.608192	0.718581418581418	0.110389535050143	1	0	Mycobacterium phage Cjw1	Mycobacterium	Mycobacterium	Yes	Mycobacterium avium subsp. paratuberculosis K-10	Actinobacteria	Actinobacteria	Corynebacteriales	Mycobacteriaceae	Mycobacterium	Yes (Line)
NC004683.D	dsDNA	57050	linear	Caudovirales	Siphoviridae	Chebruvirinae	Che9cvirus	Temperate-Confident	0.538382	0.638661338661338	0.100279057019243	1	0	Mycobacterium phage Che9c	Mycobacterium	Mycobacterium	Yes	Mycobacterium avium subsp. paratuberculosis K-10	Actinobacteria	Actinobacteria	Corynebacteriales	Mycobacteriaceae	Mycobacterium	Yes (Line)
NC004684.D	dsDNA	67480	linear	Caudovirales	Siphoviridae	Bclasvirinae	Rosebushvirus	Virulent-Confident	0.556966	0.689210789210789	0.132244700254505	0	0	Mycobacterium phage Rosebush	Mycobacterium	Mycobacterium	Yes	Mycobacterium avium subsp. paratuberculosis K-10	Actinobacteria	Actinobacteria	Corynebacteriales	Mycobacteriaceae	Mycobacterium	Yes (Line)
NC004685.D	dsDNA	69777	linear	Caudovirales	Siphoviridae	NA	Corndogvirus	Virulent-Confident	0.614576	0.738561438561438	0.123985330283904	0	0	Mycobacterium phage Corndog	Mycobacterium	Mycobacterium	Yes	Mycobacterium avium subsp. paratuberculosis K-10	Actinobacteria	Actinobacteria	Corynebacteriales	Mycobacteriaceae	Mycobacterium	Yes (Line)
NC004687.D	dsDNA	156102	linear	Caudovirales	Myoviridae	NA	Bxz1virus	Virulent-Not-Confident	0.457121	0.50959040959041	0.0524693779281634	1	0	Mycobacterium phage Bxz1	Mycobacterium	Mycobacterium	Yes	Mycobacterium avium subsp. paratuberculosis K-10	Actinobacteria	Actinobacteria	Corynebacteriales	Mycobacteriaceae	Mycobacterium	Yes (Line)
NC004688.D	dsDNA	110865	linear	Caudovirales	Siphoviridae	NA	Omegavirus	Temperate-Confident	0.552377	0.688711288711289	0.136334419468193	1	0	Mycobacterium phage Omega	Mycobacterium	Mycobacterium	Yes	Mycobacterium avium subsp. paratuberculosis K-10	Actinobacteria	Actinobacteria	Corynebacteriales	Mycobacteriaceae	Mycobacterium	Yes (Line)
NC004689.D	dsDNA	70797	linear	Caudovirales	Siphoviridae	NA	Barnyardvirus	Virulent-Not-Confident	0.478315	0.523776223776224	0.0454616806159508	0	0	Mycobacterium phage Barnyard	Mycobacterium	Mycobacterium	Yes	Mycobacterium avium subsp. paratuberculosis K-10	Actinobacteria	Actinobacteria	Corynebacteriales	Mycobacteriaceae	Mycobacterium	Yes (Line)
NC008194.D	dsDNA	74483	linear	Caudovirales	Siphoviridae	NA	Cjw1virus	Temperate-Confident	0.587784	0.64075924075924	0.0529757376584296	1	0	Mycobacterium phage 244	Mycobacterium	Mycobacterium	Yes	Mycobacterium avium subsp. paratuberculosis K-10	Actinobacteria	Actinobacteria	Corynebacteriales	Mycobacteriaceae	Mycobacterium	Yes (Line)
NC008195.D	dsDNA	70654	linear	Caudovirales	Siphoviridae	Bclasvirinae	Coopervirus	Virulent-Not-Confident	0.471568	0.521378621378622	0.0498109952557464	0	0	Mycobacterium phage Cooper	Mycobacterium	Mycobacterium	Yes	Mycobacterium avium subsp. paratuberculosis K-10	Actinobacteria	Actinobacteria	Corynebacteriales	Mycobacteriaceae	Mycobacterium	Yes (Line)
NC008196.D	dsDNA	56852	linear	Caudovirales	Siphoviridae	NA	Che8virus	Temperate-Confident	0.597796	0.617782217782217	0.0199866788770488	1	0	Mycobacterium phage Llij	Mycobacterium	Mycobacterium	Yes	Mycobacterium avium subsp. paratuberculosis K-10	Actinobacteria	Actinobacteria	Corynebacteriales	Mycobacteriaceae	Mycobacterium	Yes (Line)
NC008197.D	dsDNA	68427	linear	Caudovirales	Siphoviridae	Bclasvirinae	Pg1virus	Temperate-Not-Confident	0.477216	0.507292707292707	0.0300764013069866	0	0	Mycobacterium phage Orion	Mycobacterium	Mycobacterium	Yes	Mycobacterium avium subsp. paratuberculosis K-10	Actinobacteria	Actinobacteria	Corynebacteriales	Mycobacteriaceae	Mycobacterium	Yes (Line)
NC008198.D	dsDNA	64494	linear	Caudovirales	Siphoviridae	NA	Pbi1virus	Virulent-Not-Confident	0.49229	0.51968031968032	0.0273903654386623	0	0	Mycobacterium phage PBI1	Mycobacterium	Mycobacterium	Yes	Mycobacterium avium subsp. paratuberculosis K-10	Actinobacteria	Actinobacteria	Corynebacteriales	Mycobacteriaceae	Mycobacterium	Yes (Line)
NC008199.D	dsDNA	69059	linear	Caudovirales	Siphoviridae	Bclasvirinae	Pipefishvirus	Virulent-Not-Confident	0.490627	0.538561438561438	0.0479345853799386	0	0	Mycobacterium phage Pipefish	Mycobacterium	Mycobacterium	Yes	Mycobacterium avium subsp. paratuberculosis K-10	Actinobacteria	Actinobacteria	Corynebacteriales	Mycobacteriaceae	Mycobacterium	Yes (Line)
NC008200.D	dsDNA	64787	linear	Caudovirales	Siphoviridae	Dclasvirinae	Plotvirus	Virulent-Confident	0.528645	0.548951048951049	0.0203061953891594	0	0	Mycobacterium phage PLot	Mycobacterium	Mycobacterium	Yes	Mycobacterium avium subsp. paratuberculosis K-10	Actinobacteria	Actinobacteria	Corynebacteriales	Mycobacteriaceae	Mycobacterium	Yes (Line)
NC023591.D	dsDNA	95705	circular	Caudovirales	Siphoviridae	NA	NA	Temperate-Not-Confident	0.498821	0.523276723276723	0.0244559217079135	0	0	Mycobacterium phage Adler	Mycobacterium	Mycobacterium abscessus	Yes	Mycobacterium smegmatis str. MC2 155	Actinobacteria	Corynebacteriales	Mycobacteriaceae	Mycobacterium	Mycobacterium	Yes (Line) + Yes(virushostdb)
NC003387.D	dsDNA	52797	linear	Caudovirales	Siphoviridae	NA	Tm4virus	Temperate-Not-Confident	0.485574	0.521378621378621	0.035804737173412	0	0	Mycobacterium phage TM4	Mycobacterium	Mycobacterium avium	No	Mycobacterium avium subsp. paratuberculosis K-10	Actinobacteria	Actinobacteria	Corynebacteriales	Mycobacteriaceae	Mycobacterium	Yes (Line)
NC021063.D	dsDNA	47724	circular	Caudovirales	Siphoviridae	NA	Ff47virus	Temperate-Confident	0.515204	0.53976023976024	0.0245566014943586	0	0	Mycobacterium phage vB_MapS_FF47	Mycobacterium	Mycobacterium avium	No	Mycobacterium avium subsp. paratuberculosis K-10	Actinobacteria	Actinobacteria	Corynebacteriales	Mycobacteriaceae	Mycobacterium	Yes (Line) + Yes(virushostdb)
NC028662.D	dsDNA	50418	linear	Caudovirales	Siphoviridae	NA	L5virus	Temperate-Not-Confident	0.459838	0.506493506493506	0.0466557115850637	0	0	Mycobacterium phage Phlei	Mycobacterium	Mycobacterium phlei	No	Mycobacterium phlei strain CCUG 21000	Actinobacteria	Actinobacteria	Corynebacteriales	Mycobacteriaceae	Mycobacterium	Yes (Line) + Yes(virushostdb)
NC022052.D	dsDNA	76050	linear	Caudovirales	Siphoviridae	NA	NA	Temperate-Confident	0.521363	0.562937062937063	0.0415737279450371	1	0	Mycobacterium phage Whirlwind	Mycobacterium	Mycobacterium smegamtis	No	Mycobacterium smegmatis str. MC2 155	Actinobacteria	Corynebacteriales	Mycobacteriaceae	Mycobacterium	Mycobacterium	Yes (Line) + Yes(virushostdb)
NC022054.D	dsDNA	48228	linear	Caudovirales	Siphoviridae	NA	Ff47virus	Temperate-Confident	0.507432	0.549050949050949	0.0416189139678854	0	0	Mycobacterium phage Muddy	Mycobacterium	Mycobacterium smegamtis	No	Mycobacterium smegmatis str. MC2 155	Actinobacteria	Corynebacteriales	Mycobacteriaceae	Mycobacterium	Mycobacterium	Yes (Line) + Yes(virushostdb)
NC022056.D	dsDNA	57155	linear	Caudovirales	Siphoviridae	NA	Che8virus	Temperate-Confident	0.539779	0.609490509490509	0.0697116134909619	1	0	Mycobacterium phage Hamulus	Mycobacterium	Mycobacterium smegamtis	No	Mycobacterium smegmatis str. MC2 155	Actinobacteria	Corynebacteriales	Mycobacteriaceae	Mycobacterium	Mycobacterium	Yes (Line) + Yes(virushostdb)
NC022061.D	dsDNA	70838	linear	Caudovirales	Siphoviridae	Bclasvirinae	NA	Temperate-Not-Confident	0.465937	0.513086913086913	0.0471503072513923	0	0	Mycobacterium phage KayaCho	Mycobacterium	Mycobacterium smegamtis	No	Mycobacterium smegmatis str. MC2 155	Actinobacteria	Corynebacteriales	Mycobacteriaceae	Mycobacterium	Mycobacterium	Yes (Line) + Yes(virushostdb)
NC022062.D	dsDNA	52102	linear	Caudovirales	Siphoviridae	NA	L5virus	Temperate-Not-Confident	0.495623	0.538261738261738	0.0426391290317801	1	0	Mycobacterium phage Trouble	Mycobacterium	Mycobacterium smegamtis	No	Mycobacterium smegmatis str. MC2 155	Actinobacteria	Corynebacteriales	Mycobacteriaceae	Mycobacterium	Mycobacterium	Yes (Line) + Yes(virushostdb)
NC022064.D	Unknown	70120	linear	Caudovirales	Siphoviridae	Bclasvirinae	Acadianvirus	Temperate-Not-Confident	0.47055	0.501998001998002	0.0314478222525828	0	0	Mycobacterium phage Reprobate	Mycobacterium	Mycobacterium smegamtis	No	Mycobacterium smegmatis str. MC2 155	Actinobacteria	Corynebacteriales	Mycobacteriaceae	Mycobacterium	Mycobacterium	Yes (Line) + Yes(virushostdb)
NC022071.D	dsDNA	76129	linear	Caudovirales	Siphoviridae	NA	Bronvirus	Temperate-Confident	0.51104	0.544955044955045	0.0339145758177182	1	0	Mycobacterium phage Crossroads	Mycobacterium	Mycobacterium smegamtis	No	Mycobacterium smegmatis str. MC2 155	Actinobacteria	Corynebacteriales	Mycobacteriaceae	Mycobacterium	Mycobacterium	Yes (Line) + Yes(virushostdb)
NC022324.D	dsDNA	53701	linear	Caudovirales	Siphoviridae	NA	L5virus	Temperate-Confident	0.519287	0.567532467532467	0.0482458761494368	1	0	Mycobacterium phage SarFire	Mycobacterium	Mycobacterium smegamtis	No	Mycobacterium smegmatis str. MC2 155	Actinobacteria	Corynebacteriales	Mycobacteriaceae	Mycobacterium	Mycobacterium	Yes (Line) + Yes(virushostdb)
NC022325.D	dsDNA	69815	linear	Caudovirales	Siphoviridae	NA	Corndogvirus	Virulent-Confident	0.531416	0.606793206793207	0.0753776246718273	0	0	Mycobacterium phage Dylan	Mycobacterium	Mycobacterium smegamtis	No	Mycobacterium smegmatis str. MC2 155	Actinobacteria	Corynebacteriales	Mycobacteriaceae	Mycobacterium	Mycobacterium	Yes (Line) + Yes(virushostdb)
NC002656.D	dsDNA	50550	linear	Caudovirales	Siphoviridae	NA	L5virus	Temperate-Confident	0.572971	0.69040959040959	0.117438647257868	1	0	Mycobacterium phage Bxb1	Mycobacterium	Mycobacterium smegmatis	No	Mycobacterium smegmatis str. MC2 155	Actinobacteria	Actinobacteria	Corynebacteriales	Mycobacteriaceae	Mycobacterium	Yes (Line)
NC004682.D	dsDNA	50913	linear	Caudovirales	Siphoviridae	NA	L5virus	Temperate-Not-Confident	0.489803	0.515884115884116	0.0260813888065225	1	0	Mycobacterium virus Bxz2	Mycobacterium	Mycobacterium smegmatis	No	Mycobacterium smegmatis str. MC2 155	Actinobacteria	Corynebacteriales	Mycobacteriaceae	Mycobacterium	Mycobacterium	Yes (Line)
NC004686.D	dsDNA	56275	linear	Caudovirales	Siphoviridae	NA	Che8virus	Temperate-Confident	0.615097	0.711988011988012	0.0968911379057747	1	0	Mycobacteriophage Che9d	Mycobacterium	Mycobacterium smegmatis	No	Mycobacterium smegmatis str. MC2 155	Actinobacteria	Corynebacteriales	Mycobacteriaceae	Mycobacterium	Mycobacterium	Yes (Line)
NC005259.D	Unknown	68999	linear	Caudovirales	Siphoviridae	Bclasvirinae	Pegunavirus	Virulent-Not-Confident	0.487106	0.528071928071928	0.0409663500702952	0	0	Mycobacterium phage PG1	Mycobacterium	Mycobacterium smegmatis	No	Mycobacterium smegmatis str. MC2 155	Actinobacteria	Corynebacteriales	Mycobacteriaceae	Mycobacterium	Mycobacterium	Yes (Line)
NC008202.D	dsDNA	42289	linear	Caudovirales	Siphoviridae	NA	Liefievirus	Virulent-Not-Confident	0.487488	0.517282717282717	0.029794877980428	1	0	Mycobacterium phage Halo	Mycobacterium	Mycobacterium smegmatis	No	Mycobacterium smegmatis str. MC2 155	Actinobacteria	Corynebacteriales	Mycobacteriaceae	Mycobacterium	Mycobacterium	Yes (Line) + Yes(virushostdb)
NC008203.D	dsDNA	52047	linear	Caudovirales	Siphoviridae	NA	L5virus	Temperate-Confident	0.536993	0.561738261738261	0.0247455323560058	1	0	Mycobacterium phage Che12	Mycobacterium	Mycobacterium smegmatis	No	Mycobacterium smegmatis str. MC2 155	Actinobacteria	Corynebacteriales	Mycobacteriaceae	Mycobacterium	Mycobacterium	Yes (Line) + Yes(virushostdb)
NC008204.D	dsDNA	67188	linear	Caudovirales	Siphoviridae	Bclasvirinae	Rosebushvirus	Virulent-Confident	0.569147	0.642157842157842	0.0730111108916942	0	0	Mycobacterium phage Qyrzula	Mycobacterium	Mycobacterium smegmatis	No	Mycobacterium smegmatis str. MC2 155	Actinobacteria	Corynebacteriales	Mycobacteriaceae	Mycobacterium	Mycobacterium	Yes (Line) + Yes(virushostdb)
NC008205.D	dsDNA	56692	linear	Caudovirales	Siphoviridae	NA	Che8virus	Temperate-Confident	0.524822	0.585214785214785	0.0603930784696739	1	0	Mycobacterium phage PMC	Mycobacterium	Mycobacterium smegmatis	No	Mycobacterium smegmatis str. MC2 155	Actinobacteria	Corynebacteriales	Mycobacteriaceae	Mycobacterium	Mycobacterium	Yes (Line) + Yes(virushostdb)
NC008206.D	dsDNA	78296	linear	Caudovirales	Siphoviridae	NA	NA	Temperate-Not-Confident	0.482121	0.520979020979021	0.0388577288109413	0	0	Mycobacteriophage Wildcat	Mycobacterium	Mycobacterium smegmatis	No	Mycobacterium smegmatis str. MC2 155	Actinobacteria	Corynebacteriales	Mycobacteriaceae	Mycobacterium	Mycobacterium	Yes (Line) + Yes(virushostdb)
NC008207.D	dsDNA	153766	linear	Caudovirales	Myoviridae	NA	Bxz1virus	Temperate-Not-Confident	0.469045	0.525174825174825	0.0561301670947819	1	0	Mycobacterium phage Catera	Mycobacterium	Mycobacterium smegmatis	No	Mycobacterium smegmatis str. MC2 155	Actinobacteria	Corynebacteriales	Mycobacteriaceae	Mycobacterium	Mycobacterium	Yes (Line) + Yes(virushostdb)
NC009820.D	dsDNA	58692	linear	Caudovirales	Siphoviridae	NA	Che8virus	Temperate-Confident	0.639299	0.742957042957043	0.103657874282657	1	0	Mycobacterium phage Tweety	Mycobacterium	Mycobacterium smegmatis	No	Mycobacterium smegmatis str. MC2 155	Actinobacteria	Corynebacteriales	Mycobacteriaceae	Mycobacterium	Mycobacterium	Yes (Line) + Yes(virushostdb)
NC009877.D	dsDNA	51277	linear	Caudovirales	Siphoviridae	NA	L5virus	Temperate-Not-Confident	0.481322	0.518781218781219	0.0374593553242068	1	0	Mycobacteriophage U2	Mycobacterium	Mycobacterium smegmatis	No	Mycobacterium smegmatis str. MC2 155	Actinobacteria	Corynebacteriales	Mycobacteriaceae	Mycobacterium	Mycobacterium	Yes (Line) + Yes(virushostdb)
NC009878.D	dsDNA	52250	linear	Caudovirales	Siphoviridae	NA	L5virus	Temperate-Confident	0.552209	0.599200799200799	0.0469915269682206	1	0	Mycobacterium phage Bethlehem	Mycobacterium	Mycobacterium smegmatis	No	Mycobacterium smegmatis str. MC2 155	Actinobacteria	Corynebacteriales	Mycobacteriaceae	Mycobacterium	Mycobacterium	Yes (Line) + Yes(virushostdb)
NC009993.D	dsDNA	53746	linear	Caudovirales	Siphoviridae	NA	Gilesvirus	Temperate-Not-Confident	0.498109	0.527872127872128	0.0297628536812924	1	0	Mycobacterium phage Giles	Mycobacterium	Mycobacterium smegmatis	No	Mycobacterium smegmatis str. MC2 155	Actinobacteria	Corynebacteriales	Mycobacteriaceae	Mycobacterium	Mycobacterium	Yes (Line) + Yes(virushostdb)
NC011019.D	dsDNA	53572	linear	Caudovirales	Siphoviridae	NA	L5virus	Temperate-Not-Confident	0.469565	0.503696303696304	0.034131478261488	1	0	Mycobacterium phage KBG	Mycobacterium	Mycobacterium smegmatis	No	Mycobacterium smegmatis str. MC2 155	Actinobacteria	Corynebacteriales	Mycobacteriaceae	Mycobacterium	Mycobacterium	Yes (Line) + Yes(virushostdb)
NC011020.D	dsDNA	50968	linear	Caudovirales	Siphoviridae	NA	L5virus	Temperate-Not-Confident	0.48563	0.513086913086913	0.0274566801587118	1	0	Mycobacterium phage Jasper	Mycobacterium	Mycobacterium smegmatis	No	Mycobacterium smegmatis str. MC2 155	Actinobacteria	Corynebacteriales	Mycobacteriaceae	Mycobacterium	Mycobacterium	Yes (Line) + Yes(virushostdb)
NC011021.D	dsDNA	51478	linear	Caudovirales	Siphoviridae	NA	L5virus	Temperate-Not-Confident	0.48182	0.524575424575424	0.0427550901308091	1	0	Mycobacterium phage Lockley	Mycobacterium	Mycobacterium smegmatis	No	Mycobacterium smegmatis str. MC2 155	Actinobacteria	Corynebacteriales	Mycobacteriaceae	Mycobacterium	Mycobacterium	Yes (Line) + Yes(virushostdb)
NC011022.D	dsDNA	51621	linear	Caudovirales	Siphoviridae	NA	L5virus	Virulent-Not-Confident	0.470868	0.501198801198801	0.0303306457695053	1	0	Mycobacterium phage DD5	Mycobacterium	Mycobacterium smegmatis	No	Mycobacterium smegmatis str. MC2 155	Actinobacteria	Corynebacteriales	Mycobacteriaceae	Mycobacterium	Mycobacterium	Yes (Line) + Yes(virushostdb)
NC011023.D	dsDNA	52892	linear	Caudovirales	Siphoviridae	NA	L5virus	Temperate-Confident	0.565446	0.613186813186813	0.0477406819048822	1	0	Mycobacterium virus Pukovnik	Mycobacterium	Mycobacterium smegmatis	No	Mycobacterium smegmatis str. MC2 155	Actinobacteria	Corynebacteriales	Mycobacteriaceae	Mycobacterium	Mycobacterium	Yes (Line) + Yes(virushostdb)
NC011039.D	dsDNA	70110	linear	Caudovirales	Siphoviridae	NA	Barnyardvirus	Temperate-Confident	0.523912	0.559140859140859	0.0352290116106779	0	0	Mycobacterium phage Predator	Mycobacterium	Mycobacterium smegmatis	No	Mycobacterium smegmatis str. MC2 155	Actinobacteria	Corynebacteriales	Mycobacteriaceae	Mycobacterium	Mycobacterium	Yes (Line) + Yes(virushostdb)
NC011044.D	dsDNA	69904	linear	Caudovirales	Siphoviridae	Bclasvirinae	Coopervirus	Virulent-Not-Confident	0.469473	0.520479520479521	0.0510066948680584	0	0	Mycobacterium phage Nigel	Mycobacterium	Mycobacterium smegmatis	No	Mycobacterium smegmatis str. MC2 155	Actinobacteria	Corynebacteriales	Mycobacteriaceae	Mycobacterium	Mycobacterium	Yes (Line) + Yes(virushostdb)
NC011054.D	dsDNA	58037	linear	Caudovirales	Siphoviridae	NA	Che8virus	Temperate-Confident	0.539587	0.578921078921079	0.0393342327605635	1	0	Mycobacterium phage Boomer	Mycobacterium	Mycobacterium smegmatis	No	Mycobacterium smegmatis str. MC2 155	Actinobacteria	Corynebacteriales	Mycobacteriaceae	Mycobacterium	Mycobacterium	Yes (Line) + Yes(virushostdb)
NC011055.D	dsDNA	76312	linear	Caudovirales	Siphoviridae	NA	Cjw1virus	Temperate-Confident	0.547356	0.624975024975025	0.0776186561008727	1	0	Mycobacterium phage Porky	Mycobacterium	Mycobacterium smegmatis	No	Mycobacterium smegmatis str. MC2 155	Actinobacteria	Corynebacteriales	Mycobacteriaceae	Mycobacterium	Mycobacterium	Yes (Line) + Yes(virushostdb)
NC011056.D	dsDNA	75811	linear	Caudovirales	Siphoviridae	NA	Cjw1virus	Temperate-Confident	0.599386	0.649050949050949	0.0496651883934755	1	0	Mycobacterium phage Kostya	Mycobacterium	Mycobacterium smegmatis	No	Mycobacterium smegmatis str. MC2 155	Actinobacteria	Corynebacteriales	Mycobacteriaceae	Mycobacterium	Mycobacterium	Yes (Line) + Yes(virushostdb)
NC011057.D	dsDNA	68090	circular	Caudovirales	Siphoviridae	Bclasvirinae	Pipefishvirus	Temperate-Not-Confident	0.445848	0.5003996003996	0.0545520206403291	0	0	Mycobacterium phage Phaedrus	Mycobacterium	Mycobacterium smegmatis	No	Mycobacterium smegmatis str. MC2 155	Actinobacteria	Corynebacteriales	Mycobacteriaceae	Mycobacterium	Mycobacterium	Yes (Line) + Yes(virushostdb)
NC011267.D	dsDNA	49487	linear	Caudovirales	Siphoviridae	NA	L5virus	Temperate-Confident	0.507391	0.562737262737262	0.055346318317724	1	0	Mycobacterium phage Solon	Mycobacterium	Mycobacterium smegmatis	No	Mycobacterium smegmatis str. MC2 155	Actinobacteria	Corynebacteriales	Mycobacteriaceae	Mycobacterium	Mycobacterium	Yes (Line) + Yes(virushostdb)
NC011269.D	dsDNA	154017	linear	Caudovirales	Myoviridae	NA	Bxz1virus	Virulent-Not-Confident	0.439295	0.504695304695305	0.0654001124367924	1	0	Mycobacterium phage ScottMcG	Mycobacterium	Mycobacterium smegmatis	No	Mycobacterium smegmatis str. MC2 155	Actinobacteria	Corynebacteriales	Mycobacteriaceae	Mycobacterium	Mycobacterium	Yes (Line) + Yes(virushostdb)
NC011270.D	dsDNA	154906	circular	Caudovirales	Myoviridae	NA	Bxz1virus	Temperate-Not-Confident	0.459755	0.506893106893107	0.047138546664942	1	0	Mycobacterium phage Spud	Mycobacterium	Mycobacterium smegmatis	No	Mycobacterium smegmatis str. MC2 155	Actinobacteria	Corynebacteriales	Mycobacteriaceae	Mycobacterium	Mycobacterium	Yes (Line) + Yes(virushostdb)
NC011271.D	dsDNA	155372	circular	Caudovirales	Myoviridae	NA	Bxz1virus	Virulent-Not-Confident	0.461547	0.505194805194805	0.0436473128505513	1	0	Mycobacterium phage Cali	Mycobacterium	Mycobacterium smegmatis	No	Mycobacterium smegmatis str. MC2 155	Actinobacteria	Corynebacteriales	Mycobacteriaceae	Mycobacterium	Mycobacterium	Yes (Line) + Yes(virushostdb)
NC011272.D	dsDNA	153894	circular	Caudovirales	Myoviridae	NA	Bxz1virus	Virulent-Not-Confident	0.46535	0.50969030969031	0.0443398415247629	1	0	Mycobacterium phage Rizal	Mycobacterium	Mycobacterium smegmatis	No	Mycobacterium smegmatis str. MC2 155	Actinobacteria	Corynebacteriales	Mycobacteriaceae	Mycobacterium	Mycobacterium	Yes (Line) + Yes(virushostdb)
NC011273.D	dsDNA	164602	linear	Caudovirales	Myoviridae	NA	NA	Temperate-Not-Confident	0.457629	0.5002997002997	0.0426703253551163	0	0	Mycobacterium phage Myrna	Mycobacterium	Mycobacterium smegmatis	No	Mycobacterium smegmatis str. MC2 155	Actinobacteria	Corynebacteriales	Mycobacteriaceae	Mycobacterium	Mycobacterium	Yes (Line) + Yes(virushostdb)
NC011285.D	dsDNA	64618	linear	Caudovirales	Siphoviridae	NA	Pbi1virus	Temperate-Not-Confident	0.486469	0.523276723276723	0.036807610028348	0	0	Mycobacterium phage Troll4	Mycobacterium	Mycobacterium smegmatis	No	Mycobacterium smegmatis str. MC2 155	Actinobacteria	Corynebacteriales	Mycobacteriaceae	Mycobacterium	Mycobacterium	Yes (Line) + Yes(virushostdb)
NC011287.D	dsDNA	58554	linear	Caudovirales	Siphoviridae	NA	Che8virus	Temperate-Not-Confident	0.496121	0.543956043956044	0.0478345444922911	1	0	Mycobacterium phage Pacc40	Mycobacterium	Mycobacterium smegmatis	No	Mycobacterium smegmatis str. MC2 155	Actinobacteria	Corynebacteriales	Mycobacteriaceae	Mycobacterium	Mycobacterium	Yes (Line) + Yes(virushostdb)
NC011288.D	dsDNA	58471	linear	Caudovirales	Siphoviridae	NA	Che8virus	Temperate-Confident	0.539524	0.586013986013986	0.0464895180459899	1	0	Mycobacterium phage Fruitloop	Mycobacterium	Mycobacterium smegmatis	No	Mycobacterium smegmatis str. MC2 155	Actinobacteria	Corynebacteriales	Mycobacteriaceae	Mycobacterium	Mycobacterium	Yes (Line) + Yes(virushostdb)
NC011289.D	dsDNA	58578	linear	Caudovirales	Siphoviridae	NA	Che8virus	Temperate-Confident	0.553998	0.594505494505494	0.0405069960097242	1	0	Mycobacterium phage Ramsey	Mycobacterium	Mycobacterium smegmatis	No	Mycobacterium smegmatis str. MC2 155	Actinobacteria	Corynebacteriales	Mycobacteriaceae	Mycobacterium	Mycobacterium	Yes (Line) + Yes(virushostdb)
NC011290.D	dsDNA	64807	linear	Caudovirales	Siphoviridae	NA	Pbi1virus	Temperate-Not-Confident	0.480312	0.522777222777223	0.0424651811897866	0	0	Mycobacterium phage Gumball	Mycobacterium	Mycobacterium smegmatis	No	Mycobacterium smegmatis str. MC2 155	Actinobacteria	Corynebacteriales	Mycobacteriaceae	Mycobacterium	Mycobacterium	Yes (Line) + Yes(virushostdb)
NC011291.D	dsDNA	47057	linear	Caudovirales	Siphoviridae	Chebruvirinae	Brujitavirus	Temperate-Confident	0.5665	0.6	0.0334998997026176	1	0	Mycobacterium phage Brujita	Mycobacterium	Mycobacterium smegmatis	No	Mycobacterium smegmatis str. MC2 155	Actinobacteria	Corynebacteriales	Mycobacteriaceae	Mycobacterium	Mycobacterium	Yes (Line) + Yes(virushostdb)
NC011292.D	dsDNA	68952	linear	Caudovirales	Siphoviridae	NA	Barnyardvirus	Temperate-Not-Confident	0.480202	0.52037962037962	0.0401771491336181	0	0	Mycobacterium phage Konstantine	Mycobacterium	Mycobacterium smegmatis	No	Mycobacterium smegmatis str. MC2 155	Actinobacteria	Corynebacteriales	Mycobacteriaceae	Mycobacterium	Mycobacterium	Yes (Line) + Yes(virushostdb)
NC012027.D	dsDNA	69378	circular	Caudovirales	Siphoviridae	Bclasvirinae	Pipefishvirus	Virulent-Not-Confident	0.463561	0.516983016983017	0.0534219098900257	0	0	Mycobacterium phage Phlyer	Mycobacterium	Mycobacterium smegmatis	No	Mycobacterium smegmatis str. MC2 155	Actinobacteria	Corynebacteriales	Mycobacteriaceae	Mycobacterium	Mycobacterium	Yes (Line) + Yes(virushostdb)
NC012788.D	dsDNA	41441	linear	Caudovirales	Siphoviridae	NA	Liefievirus	Temperate-Not-Confident	0.477351	0.506193806193806	0.0288427119165867	1	0	Mycobacterium phage Angel	Mycobacterium	Mycobacterium smegmatis	No	Mycobacterium smegmatis str. MC2 155	Actinobacteria	Corynebacteriales	Mycobacteriaceae	Mycobacterium	Mycobacterium	Yes (Line) + Yes(virushostdb)
NC013650.D	dsDNA	155445	circular	Caudovirales	Myoviridae	NA	Bxz1virus	Temperate-Not-Confident	0.489971	0.525874125874126	0.0359029339976558	1	0	Mycobacterium phage ET08	Mycobacterium	Mycobacterium smegmatis	No	Mycobacterium smegmatis str. MC2 155	Actinobacteria	Corynebacteriales	Mycobacteriaceae	Mycobacterium	Mycobacterium	Yes (Line) + Yes(virushostdb)
NC013694.D	dsDNA	51376	linear	Caudovirales	Siphoviridae	NA	L5virus	Virulent-Not-Confident	0.486837	0.52027972027972	0.0334422537393569	1	0	Mycobacterium virus Peaches	Mycobacterium	Mycobacterium smegmatis	No	Mycobacterium smegmatis str. MC2 155	Actinobacteria	Corynebacteriales	Mycobacteriaceae	Mycobacterium	Mycobacterium	Yes (Line) + Yes(virushostdb)
NC013936.D	dsDNA	52141	linear	Caudovirales	Siphoviridae	NA	Che8virus	Temperate-Confident	0.532761	0.585614385614385	0.052853352962239	1	0	Mycobacterium phage Ardmore	Mycobacterium	Mycobacterium smegmatis	No	Mycobacterium smegmatis str. MC2 155	Actinobacteria	Corynebacteriales	Mycobacteriaceae	Mycobacterium	Mycobacterium	Yes (Line) + Yes(virushostdb)
NC014458.D	dsDNA	59598	linear	Caudovirales	Siphoviridae	NA	Tm4virus	Temperate-Confident	0.519166	0.557142857142857	0.0379767864276475	1	0	Mycobacterium phage Angelica	Mycobacterium	Mycobacterium smegmatis	No	Mycobacterium smegmatis str. MC2 155	Actinobacteria	Corynebacteriales	Mycobacteriaceae	Mycobacterium	Mycobacterium	Yes (Line) + Yes(virushostdb)
NC014459.D	dsDNA	59798	linear	Caudovirales	Siphoviridae	NA	Tm4virus	Virulent-Not-Confident	0.489912	0.535764235764236	0.0458527069412411	1	0	Mycobacterium virus CrimD	Mycobacterium	Mycobacterium smegmatis	No	Mycobacterium smegmatis str. MC2 155	Actinobacteria	Corynebacteriales	Mycobacteriaceae	Mycobacterium	Mycobacterium	Yes (Line) + Yes(virushostdb)
NC014461.D	dsDNA	73453	linear	Caudovirales	Siphoviridae	NA	Bronvirus	Temperate-Confident	0.543195	0.581118881118881	0.0379241914269393	1	0	Mycobacterium virus Bron	Mycobacterium	Mycobacterium smegmatis	No	Mycobacterium smegmatis str. MC2 155	Actinobacteria	Corynebacteriales	Mycobacteriaceae	Mycobacterium	Mycobacterium	Yes (Line) + Yes(virushostdb)
NC014901.D	dsDNA	59230	linear	Caudovirales	Siphoviridae	NA	Che8virus	Temperate-Confident	0.591037	0.622377622377622	0.0313409752004061	1	0	Mycobacterium phage Wee	Mycobacterium	Mycobacterium smegmatis	No	Mycobacterium smegmatis str. MC2 155	Actinobacteria	Corynebacteriales	Mycobacteriaceae	Mycobacterium	Mycobacterium	Yes (Line) + Yes(virushostdb)
NC015584.D	dsDNA	75960	linear	Caudovirales	Siphoviridae	NA	Bronvirus	Temperate-Confident	0.526917	0.56043956043956	0.0335224010700548	1	0	Mycobacterium virus Faith1	Mycobacterium	Mycobacterium smegmatis	No	Mycobacterium smegmatis str. MC2 155	Actinobacteria	Corynebacteriales	Mycobacteriaceae	Mycobacterium	Mycobacterium	Yes (Line) + Yes(virushostdb)
NC017973.D	dsDNA	52474	linear	Caudovirales	Siphoviridae	NA	L5virus	Temperate-Confident	0.607187	0.659040959040959	0.0518541506400712	1	0	Mycobacterium phage SWU1	Mycobacterium	Mycobacterium smegmatis	No	Mycobacterium smegmatis str. MC2 155	Actinobacteria	Corynebacteriales	Mycobacteriaceae	Mycobacterium	Mycobacterium	Yes (Line) + Yes(virushostdb)
NC020876.D	dsDNA	53028	linear	Caudovirales	Siphoviridae	NA	L5virus	Virulent-Not-Confident	0.485337	0.510789210789211	0.0254524246890385	0	0	Mycobacterium phage First	Mycobacterium	Mycobacterium smegmatis	No	Mycobacterium smegmatis str. MC2 155	Actinobacteria	Corynebacteriales	Mycobacteriaceae	Mycobacterium	Mycobacterium	Yes (Line) + Yes(virushostdb)
NC021061.D	dsDNA	41491	linear	Caudovirales	Siphoviridae	Nclasvirinae	Buttersvirus	Temperate-Confident	0.542987	0.58061938061938	0.0376328684113256	1	0	Mycobacterium phage Butters	Mycobacterium	Mycobacterium smegmatis	No	Mycobacterium smegmatis str. MC2 155	Actinobacteria	Corynebacteriales	Mycobacteriaceae	Mycobacterium	Mycobacterium	Yes (Line) + Yes(virushostdb)
NC021297.D	dsDNA	52057	linear	Caudovirales	Siphoviridae	NA	L5virus	Temperate-Not-Confident	0.482199	0.555644355644355	0.073445712788018	1	0	Mycobacterium phage PattyP	Mycobacterium	Mycobacterium smegmatis	No	Mycobacterium smegmatis str. MC2 155	Actinobacteria	Corynebacteriales	Mycobacteriaceae	Mycobacterium	Mycobacterium	Yes (Line) + Yes(virushostdb)
NC021299.D	dsDNA	80955	linear	Caudovirales	Siphoviridae	Mclasvirinae	Bongovirus	Temperate-Not-Confident	0.484073	0.522677322677322	0.0386044917724875	1	0	Mycobacterium phage PegLeg	Mycobacterium	Mycobacterium smegmatis	No	Mycobacterium smegmatis str. MC2 155	Actinobacteria	Corynebacteriales	Mycobacteriaceae	Mycobacterium	Mycobacterium	Yes (Line) + Yes(virushostdb)
NC021301.D	dsDNA	56279	linear	Caudovirales	Siphoviridae	NA	Che8virus	Temperate-Confident	0.53454	0.584215784215784	0.0496757927542813	1	0	Mycobacterium phage SiSi	Mycobacterium	Mycobacterium smegmatis	No	Mycobacterium smegmatis str. MC2 155	Actinobacteria	Corynebacteriales	Mycobacteriaceae	Mycobacterium	Mycobacterium	Yes (Line) + Yes(virushostdb)
NC021302.D	dsDNA	47109	linear	Caudovirales	Siphoviridae	Pclasvirinae	Fishburnevirus	Temperate-Confident	0.528988	0.575024975024975	0.0460364981543577	1	0	Mycobacterium phage Fishburne	Mycobacterium	Mycobacterium smegmatis	No	Mycobacterium smegmatis str. MC2 155	Actinobacteria	Corynebacteriales	Mycobacteriaceae	Mycobacterium	Mycobacterium	Yes (Line) + Yes(virushostdb)
NC021305.D	dsDNA	76179	linear	Caudovirales	Siphoviridae	NA	Cjw1virus	Temperate-Confident	0.590203	0.675124875124875	0.0849220058164369	1	0	Mycobacterium phage Murphy	Mycobacterium	Mycobacterium smegmatis	No	Mycobacterium smegmatis str. MC2 155	Actinobacteria	Corynebacteriales	Mycobacteriaceae	Mycobacterium	Mycobacterium	Yes (Line) + Yes(virushostdb)
NC021306.D	dsDNA	75736	linear	Caudovirales	Siphoviridae	NA	Cjw1virus	Temperate-Confident	0.551467	0.632967032967032	0.081500360368595	1	0	Mycobacterium phage Dumbo	Mycobacterium	Mycobacterium smegmatis	No	Mycobacterium smegmatis str. MC2 155	Actinobacteria	Corynebacteriales	Mycobacteriaceae	Mycobacterium	Mycobacterium	Yes (Line) + Yes(virushostdb)
NC021307.D	dsDNA	49894	linear	Caudovirales	Siphoviridae	NA	L5virus	Temperate-Not-Confident	0.498925	0.536063936063936	0.0371387196355447	1	0	Mycobacterium phage Severus	Mycobacterium	Mycobacterium smegmatis	No	Mycobacterium smegmatis str. MC2 155	Actinobacteria	Corynebacteriales	Mycobacteriaceae	Mycobacterium	Mycobacterium	Yes (Line) + Yes(virushostdb)
NC021308.D	dsDNA	52617	linear	Caudovirales	Siphoviridae	NA	L5virus	Temperate-Not-Confident	0.488212	0.530969030969031	0.0427571649533555	1	0	Mycobacterium phage HINdeR	Mycobacterium	Mycobacterium smegmatis	No	Mycobacterium smegmatis str. MC2 155	Actinobacteria	Corynebacteriales	Mycobacteriaceae	Mycobacterium	Mycobacterium	Yes (Line) + Yes(virushostdb)
NC021309.D	dsDNA	74711	linear	Caudovirales	Siphoviridae	NA	Cjw1virus	Temperate-Confident	0.557043	0.632267732267732	0.0752248415594737	1	0	Mycobacterium phage Phrux	Mycobacterium	Mycobacterium smegmatis	No	Mycobacterium smegmatis str. MC2 155	Actinobacteria	Corynebacteriales	Mycobacteriaceae	Mycobacterium	Mycobacterium	Yes (Line) + Yes(virushostdb)
NC021310.D	dsDNA	68598	linear	Caudovirales	Siphoviridae	Bclasvirinae	Pg1virus	Temperate-Not-Confident	0.47074	0.517982017982018	0.0472420567092668	0	0	Mycobacterium phage Newman	Mycobacterium	Mycobacterium smegmatis	No	Mycobacterium smegmatis str. MC2 155	Actinobacteria	Corynebacteriales	Mycobacteriaceae	Mycobacterium	Mycobacterium	Yes (Line) + Yes(virushostdb)
NC021311.D	dsDNA	76479	linear	Caudovirales	Siphoviridae	NA	Cjw1virus	Temperate-Confident	0.556254	0.629070929070929	0.0728168257854937	1	0	Mycobacterium phage Phaux	Mycobacterium	Mycobacterium smegmatis	No	Mycobacterium smegmatis str. MC2 155	Actinobacteria	Corynebacteriales	Mycobacteriaceae	Mycobacterium	Mycobacterium	Yes (Line) + Yes(virushostdb)
NC021324.D	dsDNA	53369	linear	Caudovirales	Siphoviridae	NA	L5virus	Temperate-Not-Confident	0.457434	0.516083916083916	0.058650047018332	1	0	Mycobacterium phage CASbig	Mycobacterium	Mycobacterium smegmatis	No	Mycobacterium smegmatis str. MC2 155	Actinobacteria	Corynebacteriales	Mycobacteriaceae	Mycobacterium	Mycobacterium	Yes (Line) + Yes(virushostdb)
NC021334.D	dsDNA	53359	linear	Caudovirales	Siphoviridae	NA	Che8virus	Temperate-Confident	0.555136	0.588211788211788	0.033075500092611	1	0	Mycobacterium phage WIVsmall	Mycobacterium	mycobacterium smegmatis	No	Mycobacterium smegmatis str. MC2 155	Actinobacteria	Corynebacteriales	Mycobacteriaceae	Mycobacterium	Mycobacterium	Yes (Line) + Yes(virushostdb)
NC021346.D	dsDNA	157482	circular	Caudovirales	Myoviridae	NA	Bxz1virus	Virulent-Not-Confident	0.484166	0.512287712287712	0.028121478873529	1	0	Mycobacterium phage Gizmo	Mycobacterium	Mycobacterium smegmatis	No	Mycobacterium smegmatis str. MC2 155	Actinobacteria	Corynebacteriales	Mycobacteriaceae	Mycobacterium	Mycobacterium	Yes (Line) + Yes(virushostdb)
NC021348.D	dsDNA	156558	circular	Caudovirales	Myoviridae	NA	Bxz1virus	Virulent-Not-Confident	0.487873	0.521578421578421	0.0337053258135392	1	0	Mycobacterium phage ArcherS7	Mycobacterium	Mycobacterium smegmatis	No	Mycobacterium smegmatis str. MC2 155	Actinobacteria	Corynebacteriales	Mycobacteriaceae	Mycobacterium	Mycobacterium	Yes (Line) + Yes(virushostdb)
NC021349.D	dsDNA	154872	circular	Caudovirales	Myoviridae	NA	Bxz1virus	Temperate-Not-Confident	0.468954	0.506493506493507	0.0375390494067048	1	0	Mycobacterium phage Astraea	Mycobacterium	Mycobacterium smegmatis	No	Mycobacterium smegmatis str. MC2 155	Actinobacteria	Corynebacteriales	Mycobacteriaceae	Mycobacterium	Mycobacterium	Yes (Line) + Yes(virushostdb)
NC021533.D	dsDNA	45942	linear	Caudovirales	Siphoviridae	NA	L5virus	Temperate-Confident	0.526502	0.566833166833167	0.0403307260129703	1	0	Mycobacterium phage BTCU-1	Mycobacterium	Mycobacterium smegmatis	No	Mycobacterium smegmatis str. MC2 155	Actinobacteria	Corynebacteriales	Mycobacteriaceae	Mycobacterium	Mycobacterium	Yes (Line) + Yes(virushostdb)
NC021535.D	dsDNA	50679	linear	Caudovirales	Siphoviridae	NA	L5virus	Temperate-Confident	0.590238	0.62027972027972	0.0300419088463379	1	0	Mycobacterium phage Jobu08	Mycobacterium	Mycobacterium smegmatis	No	Mycobacterium smegmatis str. MC2 155	Actinobacteria	Corynebacteriales	Mycobacteriaceae	Mycobacterium	Mycobacterium	Yes (Line) + Yes(virushostdb)
NC021538.D	dsDNA	59626	linear	Caudovirales	Siphoviridae	NA	Che8virus	Temperate-Confident	0.550641	0.609690309690309	0.0590492318198982	1	0	Mycobacterium phage Job42	Mycobacterium	Mycobacterium smegmatis	No	Mycobacterium smegmatis str. MC2 155	Actinobacteria	Corynebacteriales	Mycobacteriaceae	Mycobacterium	Mycobacterium	Yes (Line) + Yes(virushostdb)
NC022053.D	dsDNA	70657	linear	Caudovirales	Siphoviridae	NA	Send513virus	Temperate-Not-Confident	0.47986	0.520679320679321	0.0408188325500924	0	0	Mycobacterium phage Papyrus	Mycobacterium	Mycobacterium smegmatis	No	Mycobacterium smegmatis str. MC2 155	Actinobacteria	Corynebacteriales	Mycobacteriaceae	Mycobacterium	Mycobacterium	Yes (Line) + Yes(virushostdb)
NC022055.D	dsDNA	59179	linear	Caudovirales	Siphoviridae	NA	Che8virus	Temperate-Confident	0.560973	0.6006993006993	0.0397263954225827	1	0	Mycobacterium phage Bobi	Mycobacterium	Mycobacterium smegmatis	No	Mycobacterium smegmatis str. MC2 155	Actinobacteria	Corynebacteriales	Mycobacteriaceae	Mycobacterium	Mycobacterium	Yes (Line) + Yes(virushostdb)
NC022057.D	dsDNA	72108	linear	Caudovirales	Siphoviridae	NA	Corndogvirus	Virulent-Confident	0.501331	0.569130869130869	0.0677998000625455	0	0	Mycobacterium phage Catdawg	Mycobacterium	Mycobacterium smegmatis	No	Mycobacterium smegmatis str. MC2 155	Actinobacteria	Corynebacteriales	Mycobacteriaceae	Mycobacterium	Mycobacterium	Yes (Line) + Yes(virushostdb)
NC022058.D	dsDNA	52519	linear	Caudovirales	Siphoviridae	NA	L5virus	Temperate-Not-Confident	0.480955	0.543456543456543	0.0625012440260757	1	0	Mycobacterium phage Adzzy	Mycobacterium	Mycobacterium smegmatis	No	Mycobacterium smegmatis str. MC2 155	Actinobacteria	Corynebacteriales	Mycobacteriaceae	Mycobacterium	Mycobacterium	Yes (Line) + Yes(virushostdb)
NC022059.D	dsDNA	77367	linear	Caudovirales	Siphoviridae	NA	Cjw1virus	Temperate-Confident	0.560997	0.614585414585414	0.0535888487460456	1	0	Mycobacterium phage DrDrey	Mycobacterium	Mycobacterium smegmatis	No	Mycobacterium smegmatis str. MC2 155	Actinobacteria	Corynebacteriales	Mycobacteriaceae	Mycobacterium	Mycobacterium	Yes (Line) + Yes(virushostdb)
NC022060.D	dsDNA	54314	linear	Caudovirales	Siphoviridae	NA	Che8virus	Temperate-Confident	0.590476	0.624575424575424	0.0340989739417315	1	0	Mycobacteriophage Velveteen	Mycobacterium	Mycobacterium smegmatis	No	Mycobacterium smegmatis str. MC2 155	Actinobacteria	Corynebacteriales	Mycobacteriaceae	Mycobacterium	Mycobacterium	Yes (Line) + Yes(virushostdb)
NC022063.D	dsDNA	70115	linear	Caudovirales	Siphoviridae	Bclasvirinae	Acadianvirus	Virulent-Not-Confident	0.472963	0.507092907092907	0.0341295288752761	0	0	Mycobacterium phage Phelemich	Mycobacterium	Mycobacterium smegmatis	No	Mycobacterium smegmatis str. MC2 155	Actinobacteria	Corynebacteriales	Mycobacteriaceae	Mycobacterium	Mycobacterium	Yes (Line) + Yes(virushostdb)
NC022065.D	dsDNA	74533	linear	Caudovirales	Siphoviridae	NA	Cjw1virus	Temperate-Confident	0.535487	0.621078921078921	0.0855921632798793	1	0	Mycobacterium phage Contagion	Mycobacterium	Mycobacterium smegmatis	No	Mycobacterium smegmatis str. MC2 155	Actinobacteria	Corynebacteriales	Mycobacteriaceae	Mycobacterium	Mycobacterium	Yes (Line) + Yes(virushostdb)
NC022066.D	dsDNA	108297	linear	Caudovirales	Siphoviridae	NA	Omegavirus	Temperate-Confident	0.515531	0.548551448551448	0.0330206394369365	1	0	Mycobacterium phage Redno2	Mycobacterium	Mycobacterium smegmatis	No	Mycobacterium smegmatis str. MC2 155	Actinobacteria	Corynebacteriales	Mycobacteriaceae	Mycobacterium	Mycobacterium	Yes (Line) + Yes(virushostdb)
NC022067.D	dsDNA	109960	linear	Caudovirales	Siphoviridae	NA	Omegavirus	Temperate-Confident	0.524649	0.558141858141858	0.0334927821542462	1	0	Mycobacterium phage Wanda	Mycobacterium	Mycobacterium smegmatis	No	Mycobacterium smegmatis str. MC2 155	Actinobacteria	Corynebacteriales	Mycobacteriaceae	Mycobacterium	Mycobacterium	Yes (Line) + Yes(virushostdb)
NC022068.D	dsDNA	58043	linear	Caudovirales	Siphoviridae	NA	Che8virus	Temperate-Confident	0.542428	0.59070929070929	0.0482817181668826	1	0	Mycobacteriophage Daenerys	Mycobacterium	Mycobacterium smegmatis	No	Mycobacterium smegmatis str. MC2 155	Actinobacteria	Corynebacteriales	Mycobacteriaceae	Mycobacterium	Mycobacterium	Yes (Line) + Yes(virushostdb)
NC022069.D	dsDNA	55213	linear	Caudovirales	Siphoviridae	NA	Che8virus	Temperate-Confident	0.510903	0.568531468531468	0.057628206757777	1	0	Mycobacterium phage Jabbawokkie	Mycobacterium	Mycobacterium smegmatis	No	Mycobacterium smegmatis str. MC2 155	Actinobacteria	Corynebacteriales	Mycobacteriaceae	Mycobacterium	Mycobacterium	Yes (Line) + Yes(virushostdb)
NC022070.D	dsDNA	53588	linear	Caudovirales	Siphoviridae	NA	L5virus	Temperate-Confident	0.522019	0.557742257742257	0.0357228813668105	1	0	Mycobacteriophage Wheeler	Mycobacterium	Mycobacterium smegmatis	No	Mycobacterium smegmatis str. MC2 155	Actinobacteria	Corynebacteriales	Mycobacteriaceae	Mycobacterium	Mycobacterium	Yes (Line) + Yes(virushostdb)
NC022085.D	dsDNA	76483	linear	Caudovirales	Siphoviridae	NA	Cjw1virus	Temperate-Confident	0.551608	0.614285714285714	0.0626774390911022	1	0	Mycobacterium phage Goku	Mycobacterium	Mycobacterium smegmatis	No	Mycobacterium smegmatis str. MC2 155	Actinobacteria	Corynebacteriales	Mycobacteriaceae	Mycobacterium	Mycobacterium	Yes (Line) + Yes(virushostdb)
NC022086.D	dsDNA	50690	linear	Caudovirales	Siphoviridae	NA	L5virus	Virulent-Confident	0.532378	0.565334665334665	0.0329567722690887	1	0	Mycobacterium phage LittleCherry	Mycobacterium	Mycobacterium smegmatis	No	Mycobacterium smegmatis str. MC2 155	Actinobacteria	Corynebacteriales	Mycobacteriaceae	Mycobacterium	Mycobacterium	Yes (Line) + Yes(virushostdb)
NC022087.D	dsDNA	53253	circular	Caudovirales	Siphoviridae	NA	L5virus	Temperate-Not-Confident	0.453041	0.501798201798202	0.048757094103382	0	0	Mycobacterium phage AnnaL29	Mycobacterium	Mycobacterium smegmatis	No	Mycobacterium smegmatis str. MC2 155	Actinobacteria	Corynebacteriales	Mycobacteriaceae	Mycobacterium	Mycobacterium	Yes (Line) + Yes(virushostdb)
NC022328.D	dsDNA	70236	circular	Caudovirales	Siphoviridae	Bclasvirinae	Coopervirus	Virulent-Not-Confident	0.452871	0.501398601398601	0.0485277581800791	0	0	Mycobacterium phage Adawi	Mycobacterium	Mycobacterium smegmatis	No	Mycobacterium smegmatis str. MC2 155	Actinobacteria	Corynebacteriales	Mycobacteriaceae	Mycobacterium	Mycobacterium	Yes (Line) + Yes(virushostdb)
NC022329.D	dsDNA	53636	circular	Caudovirales	Siphoviridae	NA	L5virus	Temperate-Not-Confident	0.461207	0.512087912087912	0.0508808817467389	1	0	Mycobacterium phage PhrostyMug	Mycobacterium	Mycobacterium smegmatis	No	Mycobacterium smegmatis str. MC2 155	Actinobacteria	Corynebacteriales	Mycobacteriaceae	Mycobacterium	Mycobacterium	Yes (Line) + Yes(virushostdb)
NC022330.D	dsDNA	76586	circular	Caudovirales	Siphoviridae	NA	Cjw1virus	Temperate-Confident	0.516943	0.592707292707292	0.0757647843229249	1	0	Mycobacterium phage Quink	Mycobacterium	Mycobacterium smegmatis	No	Mycobacterium smegmatis str. MC2 155	Actinobacteria	Corynebacteriales	Mycobacteriaceae	Mycobacterium	Mycobacterium	Yes (Line) + Yes(virushostdb)
NC022331.D	dsDNA	69309	circular	Caudovirales	Siphoviridae	Bclasvirinae	Coopervirus	Virulent-Not-Confident	0.468009	0.511188811188811	0.0431798849454585	0	0	Mycobacterium phage Bane1	Mycobacterium	Mycobacterium smegmatis	No	Mycobacterium smegmatis str. MC2 155	Actinobacteria	Corynebacteriales	Mycobacteriaceae	Mycobacterium	Mycobacterium	Yes (Line) + Yes(virushostdb)
NC022753.D	dsDNA	52282	circular	Caudovirales	Siphoviridae	NA	L5virus	Virulent-Not-Confident	0.489465	0.527872127872128	0.0384069366623279	1	0	Mycobacterium phage Fredward	Mycobacterium	Mycobacterium smegmatis	No	Mycobacterium smegmatis str. MC2 155	Actinobacteria	Corynebacteriales	Mycobacteriaceae	Mycobacterium	Mycobacterium	Yes (Line) + Yes(virushostdb)
NC022965.D	dsDNA	52873	linear	Caudovirales	Siphoviridae	NA	L5virus	Temperate-Not-Confident	0.453768	0.505194805194805	0.0514268317936792	0	0	Mycobacterium phage CloudWang3	Mycobacterium	Mycobacterium smegmatis	No	Mycobacterium smegmatis str. MC2 155	Actinobacteria	Corynebacteriales	Mycobacteriaceae	Mycobacterium	Mycobacterium	Yes (Line) + Yes(virushostdb)
NC022969.D	dsDNA	76217	linear	Caudovirales	Siphoviridae	NA	Cjw1virus	Temperate-Confident	0.559303	0.623676323676323	0.0643734518786936	1	0	Mycobacterium phage PhatBacter	Mycobacterium	Mycobacterium smegmatis	No	Mycobacterium smegmatis str. MC2 155	Actinobacteria	Corynebacteriales	Mycobacteriaceae	Mycobacterium	Mycobacterium	Yes (Line) + Yes(virushostdb)
NC022973.D	dsDNA	50755	linear	Caudovirales	Siphoviridae	NA	L5virus	Temperate-Not-Confident	0.499723	0.520879120879121	0.0211563998540879	1	0	Mycobacterium phage Conspiracy	Mycobacterium	Mycobacterium smegmatis	No	Mycobacterium smegmatis str. MC2 155	Actinobacteria	Corynebacteriales	Mycobacteriaceae	Mycobacterium	Mycobacterium	Yes (Line) + Yes(virushostdb)
NC022975.D	dsDNA	52390	linear	Caudovirales	Siphoviridae	NA	L5virus	Temperate-Not-Confident	0.486919	0.534265734265734	0.0473465115059393	1	0	Mycobacterium phage HanShotFirst	Mycobacterium	Mycobacterium smegmatis	No	Mycobacterium smegmatis str. MC2 155	Actinobacteria	Corynebacteriales	Mycobacteriaceae	Mycobacterium	Mycobacterium	Yes (Line) + Yes(virushostdb)
NC022976.D	dsDNA	75894	linear	Caudovirales	Siphoviridae	NA	Cjw1virus	Temperate-Confident	0.551563	0.623876123876124	0.0723128452405929	1	0	Mycobacterium phage Nala	Mycobacterium	Mycobacterium smegmatis	No	Mycobacterium smegmatis str. MC2 155	Actinobacteria	Corynebacteriales	Mycobacteriaceae	Mycobacterium	Mycobacterium	Yes (Line) + Yes(virushostdb)
NC022977.D	dsDNA	52344	linear	Caudovirales	Siphoviridae	NA	L5virus	Temperate-Confident	0.50627	0.538161838161838	0.0318918019414556	0	0	Mycobacterium phage Artemis2UCLA	Mycobacterium	Mycobacterium smegmatis	No	Mycobacterium smegmatis str. MC2 155	Actinobacteria	Corynebacteriales	Mycobacteriaceae	Mycobacterium	Mycobacterium	Yes (Line) + Yes(virushostdb)
NC022979.D	dsDNA	52823	linear	Caudovirales	Siphoviridae	NA	L5virus	Temperate-Confident	0.513823	0.543856143856144	0.030033602608306	1	0	Mycobacterium phage Graduation	Mycobacterium	Mycobacterium smegmatis	No	Mycobacterium smegmatis str. MC2 155	Actinobacteria	Corynebacteriales	Mycobacteriaceae	Mycobacterium	Mycobacterium	Yes (Line) + Yes(virushostdb)
NC022981.D	dsDNA	76323	linear	Caudovirales	Siphoviridae	NA	Cjw1virus	Temperate-Confident	0.577507	0.658741258741258	0.0812346105038811	1	0	Mycobacterium phage HufflyPuff	Mycobacterium	Mycobacterium smegmatis	No	Mycobacterium smegmatis str. MC2 155	Actinobacteria	Corynebacteriales	Mycobacteriaceae	Mycobacterium	Mycobacterium	Yes (Line) + Yes(virushostdb)
NC022983.D	dsDNA	68196	linear	Caudovirales	Siphoviridae	Bclasvirinae	Pipefishvirus	Temperate-Not-Confident	0.461673	0.503696303696304	0.0420235337680328	0	0	Mycobacterium phage Bernardo	Mycobacterium	Mycobacterium smegmatis	No	Mycobacterium smegmatis str. MC2 155	Actinobacteria	Corynebacteriales	Mycobacteriaceae	Mycobacterium	Mycobacterium	Yes (Line) + Yes(virushostdb)
NC022984.D	dsDNA	51319	linear	Caudovirales	Siphoviridae	NA	L5virus	Temperate-Not-Confident	0.450442	0.5003996003996	0.0499577083706081	1	0	Mycobacterium phage Jovo	Mycobacterium	Mycobacterium smegmatis	No	Mycobacterium smegmatis str. MC2 155	Actinobacteria	Corynebacteriales	Mycobacteriaceae	Mycobacterium	Mycobacterium	Yes (Line) + Yes(virushostdb)
NC022985.D	dsDNA	52122	linear	Caudovirales	Siphoviridae	NA	L5virus	Temperate-Not-Confident	0.452867	0.503396603396603	0.0505293305172738	0	0	Mycobacterium phage Zaka	Mycobacterium	Mycobacterium smegmatis	No	Mycobacterium smegmatis str. MC2 155	Actinobacteria	Corynebacteriales	Mycobacteriaceae	Mycobacterium	Mycobacterium	Yes (Line) + Yes(virushostdb)
NC022988.D	dsDNA	74210	linear	Caudovirales	Siphoviridae	NA	Cjw1virus	Temperate-Confident	0.565813	0.65034965034965	0.0845361862561022	1	0	Mycobacterium phage Bruin	Mycobacterium	Mycobacterium smegmatis	No	Mycobacterium smegmatis str. MC2 155	Actinobacteria	Corynebacteriales	Mycobacteriaceae	Mycobacterium	Mycobacterium	Yes (Line) + Yes(virushostdb)
NC023498.D	dsDNA	62466	linear	Caudovirales	Siphoviridae	NA	Tm4virus	Temperate-Confident	0.522393	0.556443556443556	0.034050810605832	1	0	Mycobacterium phage Validus	Mycobacterium	Mycobacterium smegmatis	No	Mycobacterium smegmatis str. MC2 155	Actinobacteria	Corynebacteriales	Mycobacteriaceae	Mycobacterium	Mycobacterium	Yes (Line) + Yes(virushostdb)
NC023552.D	dsDNA	47162	linear	Caudovirales	Siphoviridae	Pclasvirinae	Fishburnevirus	Temperate-Confident	0.542044	0.576023976023976	0.0339797429779084	1	0	Mycobacterium phage Donovan	Mycobacterium	Mycobacterium smegmatis	No	Mycobacterium smegmatis str. MC2 155	Actinobacteria	Corynebacteriales	Mycobacteriaceae	Mycobacterium	Mycobacterium	Yes (Line) + Yes(virushostdb)
NC023553.D	dsDNA	53159	linear	Caudovirales	Siphoviridae	NA	L5virus	Virulent-Not-Confident	0.467592	0.521178821178821	0.0535872967791234	0	0	Mycobacterium phage Echild	Mycobacterium	Mycobacterium smegmatis	No	Mycobacterium smegmatis str. MC2 155	Actinobacteria	Corynebacteriales	Mycobacteriaceae	Mycobacterium	Mycobacterium	Yes (Line) + Yes(virushostdb)
NC023554.D	dsDNA	70841	linear	Caudovirales	Siphoviridae	Bclasvirinae	Coopervirus	Virulent-Not-Confident	0.465456	0.527072927072927	0.0616171204368983	0	0	Mycobacterium phage JAMaL	Mycobacterium	Mycobacterium smegmatis	No	Mycobacterium smegmatis str. MC2 155	Actinobacteria	Corynebacteriales	Mycobacteriaceae	Mycobacterium	Mycobacterium	Yes (Line) + Yes(virushostdb)
NC023562.D	dsDNA	51236	linear	Caudovirales	Siphoviridae	NA	L5virus	Temperate-Confident	0.584229	0.607092907092907	0.0228635710330919	1	0	Mycobacterium phage BellusTerra	Mycobacterium	Mycobacterium smegmatis	No	Mycobacterium smegmatis str. MC2 155	Actinobacteria	Corynebacteriales	Mycobacteriaceae	Mycobacterium	Mycobacterium	Yes (Line) + Yes(virushostdb)
NC023563.D	dsDNA	68262	linear	Caudovirales	Siphoviridae	Bclasvirinae	Pg1virus	Virulent-Not-Confident	0.464295	0.504295704295704	0.0400010889173358	0	0	Mycobacterium phage Suffolk	Mycobacterium	Mycobacterium smegmatis	No	Mycobacterium smegmatis str. MC2 155	Actinobacteria	Corynebacteriales	Mycobacteriaceae	Mycobacterium	Mycobacterium	Yes (Line) + Yes(virushostdb)
NC023564.D	dsDNA	52974	linear	Caudovirales	Siphoviridae	NA	L5virus	Virulent-Not-Confident	0.442401	0.506793206793207	0.0643923976076179	0	0	Mycobacterium phage EagleEye	Mycobacterium	Mycobacterium smegmatis	No	Mycobacterium smegmatis str. MC2 155	Actinobacteria	Corynebacteriales	Mycobacteriaceae	Mycobacterium	Mycobacterium	Yes (Line) + Yes(virushostdb)
NC023565.D	dsDNA	51250	linear	Caudovirales	Siphoviridae	NA	L5virus	Temperate-Confident	0.521671	0.554945054945055	0.0332742157660513	1	0	Mycobacterium phage Nyxis	Mycobacterium	Mycobacterium smegmatis	No	Mycobacterium smegmatis str. MC2 155	Actinobacteria	Corynebacteriales	Mycobacteriaceae	Mycobacterium	Mycobacterium	Yes (Line) + Yes(virushostdb)
NC023572.D	dsDNA	42240	linear	Caudovirales	Siphoviridae	Nclasvirinae	Buttersvirus	Temperate-Confident	0.538488	0.565534465534465	0.0270467208206369	1	0	Mycobacterium phage MichelleMyBell	Mycobacterium	Mycobacterium smegmatis	No	Mycobacterium smegmatis str. MC2 155	Actinobacteria	Corynebacteriales	Mycobacteriaceae	Mycobacterium	Mycobacterium	Yes (Line) + Yes(virushostdb)
NC023577.D	dsDNA	51797	linear	Caudovirales	Siphoviridae	NA	L5virus	Temperate-Confident	0.53435	0.58071928071928	0.0463697433592645	1	0	Mycobacterium phage Obama12	Mycobacterium	Mycobacterium smegmatis	No	Mycobacterium smegmatis str. MC2 155	Actinobacteria	Corynebacteriales	Mycobacteriaceae	Mycobacterium	Mycobacterium	Yes (Line) + Yes(virushostdb)
NC023578.D	dsDNA	69099	linear	Caudovirales	Siphoviridae	NA	Barnyardvirus	Temperate-Not-Confident	0.481916	0.531768231768232	0.0498523853734014	0	0	Mycobacterium phage Oaker	Mycobacterium	Mycobacterium smegmatis	No	Mycobacterium smegmatis str. MC2 155	Actinobacteria	Corynebacteriales	Mycobacteriaceae	Mycobacterium	Mycobacterium	Yes (Line) + Yes(virushostdb)
NC023580.D	dsDNA	57775	linear	Caudovirales	Siphoviridae	NA	Che8virus	Temperate-Confident	0.569062	0.599800199800199	0.0307379330020759	1	0	Mycobacterium phage Saal	Mycobacterium	Mycobacterium smegmatis	No	Mycobacterium smegmatis str. MC2 155	Actinobacteria	Corynebacteriales	Mycobacteriaceae	Mycobacterium	Mycobacterium	Yes (Line) + Yes(virushostdb)
NC023597.D	dsDNA	53124	linear	Caudovirales	Siphoviridae	NA	L5virus	Virulent-Not-Confident	0.464612	0.503696303696304	0.0390840832504687	0	0	Mycobacterium phage 20ES	Mycobacterium	Mycobacterium smegmatis	No	Mycobacterium smegmatis str. MC2 155	Actinobacteria	Corynebacteriales	Mycobacteriaceae	Mycobacterium	Mycobacterium	Yes (Line) + Yes(virushostdb)
NC023600.D	dsDNA	71058	linear	Caudovirales	Siphoviridae	Bclasvirinae	NA	Temperate-Not-Confident	0.48764	0.529570429570429	0.0419301505169401	0	0	Mycobacterium phage Jolie1	Mycobacterium	Mycobacterium smegmatis	No	Mycobacterium smegmatis str. MC2 155	Actinobacteria	Corynebacteriales	Mycobacteriaceae	Mycobacterium	Mycobacterium	Yes (Line) + Yes(virushostdb)
NC023602.D	dsDNA	50781	linear	Caudovirales	Siphoviridae	NA	Trigintaduovirus	Temperate-Not-Confident	0.465914	0.503996003996004	0.0380823408816724	1	0	Mycobacterium phage 32HC	Mycobacterium	Mycobacterium smegmatis	No	Mycobacterium smegmatis str. MC2 155	Actinobacteria	Corynebacteriales	Mycobacteriaceae	Mycobacterium	Mycobacterium	Yes (Line) + Yes(virushostdb)
NC023603.D	dsDNA	71565	linear	Caudovirales	Siphoviridae	Bclasvirinae	NA	Temperate-Not-Confident	0.48112	0.50999000999001	0.0288703798987272	0	0	Mycobacterium phage 39HC	Mycobacterium	Mycobacterium smegmatis	No	Mycobacterium smegmatis str. MC2 155	Actinobacteria	Corynebacteriales	Mycobacteriaceae	Mycobacterium	Mycobacterium	Yes (Line) + Yes(virushostdb)
NC023604.D	dsDNA	44306	linear	Caudovirales	Siphoviridae	NA	Liefievirus	Temperate-Not-Confident	0.47486	0.521378621378621	0.046518728207916	0	0	Mycobacterium phage Jolie2	Mycobacterium	Mycobacterium smegmatis	No	Mycobacterium smegmatis str. MC2 155	Actinobacteria	Corynebacteriales	Mycobacteriaceae	Mycobacterium	Mycobacterium	Yes (Line) + Yes(virushostdb)
[truncated: 1,266 more rows]

## Sheet: Host Genomes Count
Phage	Manually Annotated Host?	Host (Genus)	Number of genomes (genus)	Host (Species)	Number of genomes (species)
NC017969.D	No	Escherichia	788	ESCO001.D.00001	772
NC019711.D	No	Escherichia	788	ESCO001.D.00001	772
NC019442.D	No	Escherichia	788	ESCO001.D.00001	772
[truncated: 2,447 more rows]
