# Supplementary material for: Causes and Consequences of Bacteriophage Diversification via Genetic Exchanges across Lifestyles and Bacterial Taxa
Source: Mol Biol Evol. 2021 Feb 11;38(6):2497–512. doi: 10.1093/molbev/msab044 (PMC8136500; doi:10.1093/molbev/msab044)
Supplement: msab044_Supplementary_Data [file msab044_supplementary_data.zip › File S2.xlsx]

## Sheet: pVOG_PHACTS
	pVOG Category	Matched profiles	Matched phage proteins
ALL	Unknown	6210	76979
	Structure	385	14962
	DNA metabolism, Regulation & Recombination	336	13099
	Packaging, Injection & Assembly	170	9457
	Others	134	2855
	Lysis	71	2033
	Structure & Lysis	43	850
	Other combinations	18	1034
	pVOG Category	Matched profiles	Matched phage proteins (recently transferred, T-T)	P-value (sign)
Temperate	Unknown	651	4829	**** (+)
	Structure	42	809	** (-)
	DNA metabolism, Regulation & Recombination	56	614	**** (-)
	Packaging, Injection & Assembly	41	496	** (-)
	Others	16	175	n.s.
	Lysis	15	212	**** (+)
	Structure & Lysis	10	102	**** (+)
	Other combinations	5	70	n.s.
	pVOG Category	Matched profiles	Matched phage proteins (recently transferred, T-V)	P-value (sign)
T-V	Unknown	201	821	**** (+)
	Structure	26	96	**** (-)
	DNA metabolism, Regulation & Recombination	25	73	**** (-)
	Packaging, Injection & Assembly	21	115	* (+)
	Others	3	5	**** (-)
	Lysis	5	10	* (-)
	Structure & Lysis	6	21	*** (+)
	Other combinations	5	14	n.s.
	pVOG Category	Matched profiles	Matched phage proteins (recently transferred, V-V)	P-value (sign)
Virulent	Unknown	144	500	n.s.
	Structure	14	117	n.s.
	DNA metabolism, Regulation & Recombination	19	63	* (-)
	Packaging, Injection & Assembly	16	93	*** (+)
	Lysis	0	0	n.s.
	Structure & Lysis	0	0	**** (-)
	Others	6	22	* (-)
	Other combinations	3	8	n.s.

## Sheet: bactNOG_PHACTS
	bactNOG Category	Matched profiles	Matched phage proteins
ALL	Function unknown	2574	12685
	Replication, recombination and repair	59	2145
	Transcription	38	533
	Energy production and conversion	16	164
	Carbohydrate transport and metabolism	17	184
	Inorganic ion transport and metabolism	17	132
	Cell wall/membrane/envelope biogenesis	19	209
	Nucleotide transport and metabolism	15	1083
	Transcription + Signal transduction mechanisms	1	164
	Defense Mechanisms	12	41
	Signal transduction mechanisms	11	51
	Coenzyme transport and metabolism	6	219
	Cell cycle control, cell division, chromosome partitioning	5	135
	Other functions	40	411	------------------------------	------------------------------	------------------------------	Matched proteins	Other Functions
							4	Cell wall/membrane/envelope biogenesis||_||Intracellular trafficking, secretion, and vesicular transport
							56	Posttranslational modification, protein turnover, chaperones
	bactNOG Category	Matched profiles	Matched phage proteins (recently transferred, T-T)	P-value (sign)			1	Amino acid transport and metabolism||_||Signal transduction mechanisms
Temperate	Function unknown	326	1682	**** (+)			1	Amino acid transport and metabolism||_||Carbohydrate transport and metabolism
	Replication, recombination and repair	11	174	**** (-)			6	Transcription||_||Replication, recombination and repair||_||Signal transduction mechanisms
	Transcription	10	163	**** (+)			1	Cell motility||_||Signal transduction mechanisms
	Energy production and conversion	2	6	** (-)			29	Secondary metabolites biosynthesis, transport and catabolism
	Carbohydrate transport and metabolism	2	19	ns			12	Cell motility||_||Intracellular trafficking, secretion, and vesicular transport
	Inorganic ion transport and metabolism	1	2	**** (-)			25	Carbohydrate transport and metabolism||_||Cell wall/membrane/envelope biogenesis
	Cell wall/membrane/envelope biogenesis	2	49	*** (+)			7	Cell motility
	Nucleotide transport and metabolism	2	8	**** (-)			12	Intracellular trafficking, secretion, and vesicular transport
	Transcription + Signal transduction mechanisms	1	17	ns			9	Lipid transport and metabolism
	Defense Mechanisms	3	14	** (+)			53	Translation, ribosomal structure and biogenesis
	Signal transduction mechanisms	2	6	ns			135	Cell cycle control, cell division, chromosome partitioning
	Coenzyme transport and metabolism	2	4	**** (-)			60	Amino acid transport and metabolism
	Cell cycle control, cell division, chromosome partitioning	1	3	*** (-)
	Other functions	0	0	**** (-)
	bactNOG Category	Matched profiles	Matched phage proteins (recently transferred, T-V)	P-value (sign)
T-V	Function unknown	87	212	** (-)
	Replication, recombination and repair	7	27	ns
	Transcription	6	19	* (+)
	Energy production and conversion	3	68	**** (+)
	Carbohydrate transport and metabolism	1	2	ns
	Inorganic ion transport and metabolism	1	6	ns
	Cell wall/membrane/envelope biogenesis	1	1	ns
	Nucleotide transport and metabolism	1	11	ns
	Transcription + Signal transduction mechanisms	1	1	ns
	Defense Mechanisms	0	0	ns
	Signal transduction mechanisms	0	0	ns
	Coenzyme transport and metabolism	0	0	ns
	Cell cycle control, cell division, chromosome partitioning	0	0	ns
	Other functions	0	0	** (-)
	bactNOG Category	Matched profiles	Matched phage proteins (recently transferred, V-V)	P-value (sign)
Virulent	Function unknown	34	78	**** (-)
	Replication, recombination and repair	5	11	** (-)
	Transcription	1	1	ns
	Energy production and conversion	3	93	**** (+)
	Carbohydrate transport and metabolism	2	2	ns
	Inorganic ion transport and metabolism	1	1	ns
	Cell wall/membrane/envelope biogenesis	1	1	ns
	Nucleotide transport and metabolism	4	27	** (+)
	Transcription + Signal transduction mechanisms	0	0	ns
	Defense Mechanisms	1	2	ns
	Signal transduction mechanisms	0	0	ns
	Coenzyme transport and metabolism	0	0	ns
	Cell cycle control, cell division, chromosome partitioning	0	0	ns
	Other functions	0	0	* (-)

## Sheet: pVOG_BPhlip
	pVOG Category	Matched profiles	Matched phage proteins (recently transferred, T-T)	P-value (sign)
Temperate	Unknown	610	4537	****(+)
	Structure	33	697	****(-)
	DNA metabolism, Regulation & Recombination	52	551	****(-)
	Packaging, Injection & Assembly	38	428	****(-)
	Others	15	170	n.s
	Lysis	16	176	****(+)
	Structure & Lysis	9	86	****(+)
	Other combinations	5	55	n.s
T-V	pVOG Category	Matched profiles	Matched phage proteins (recently transferred, T-V)	P-value (sign)
	Unknown	130	637	**** (+)
	Structure	17	77	*** (-)
	DNA metabolism, Regulation & Recombination	19	84	n.s.
	Packaging, Injection & Assembly	9	36	**** (-)
	Others	1	4	**** (-)
	Lysis	6	16	ns
	Structure & Lysis	6	25	**** (+)
	Other combinations	1	5	n.s.
	pVOG Category	Matched profiles	Matched phage proteins (recently transferred, V-V)	P-value (sign)
Virulent	Unknown	175	652	n.s.
	Structure	19	150	n.s.
	DNA metabolism, Regulation & Recombination	23	85	*(-)
	Packaging, Injection & Assembly	16	109	**(+)
	Others	8	24	n.s.
	Lysis	1	2	****(-)
	Structure & Lysis	2	12	n.s.
	Other combinations	4	14	n.s.

## Sheet: bactNOG_BPhlip
	bactNOG Category	Matched profiles	Matched phage proteins (recently transferred, T-T)	P-value (sign)
Temperate	Function unknown	334	1636	**** (+)
	Replication, recombination and repair	10	164	**** (-)
	Transcription	9	154	**** (+)
	Energy production and conversion	1	3	**** (-)
	Carbohydrate transport and metabolism	2	16	ns
	Inorganic ion transport and metabolism	2	7	ns
	Cell wall/membrane/envelope biogenesis	2	49	**** (+)
	Nucleotide transport and metabolism	1	1	**** (-)
	Transcription + Signal transduction mechanisms	1	16	ns
	Defense Mechanisms	2	13	** (+)
	Signal transduction mechanisms	2	6	ns
	Coenzyme transport and metabolism	2	4	**** (-)
	Cell cycle control, cell division, chromosome partitioning	1	3	*** (-)
	Other functions	0	0	**** (-)
			2072
	bactNOG Category	Matched profiles	Matched phage proteins (recently transferred, T-V)	P-value (sign)
T-V	Function unknown	51	158	* (-)
	Replication, recombination and repair	4	25	ns
	Transcription	5	15	* (+)
	Energy production and conversion	2	58	**** (+)
	Carbohydrate transport and metabolism	0	0	ns
	Inorganic ion transport and metabolism	1	1	ns
	Cell wall/membrane/envelope biogenesis	0	0	ns
	Nucleotide transport and metabolism	0	0	**** (-)
	Transcription + Signal transduction mechanisms	1	1	ns
	Defense Mechanisms	1	1	ns
	Signal transduction mechanisms	0	0	ns
	Coenzyme transport and metabolism	0	0	ns
	Cell cycle control, cell division, chromosome partitioning	0	0	ns
	Other functions	0	0	* (-)
	bactNOG Category	Matched profiles	Matched phage proteins (recently transferred, V-V)	P-value (sign)
Virulent	Function unknown	36	105	****(-)
	Replication, recombination and repair	6	19	ns
	Transcription	2	4	ns
	Energy production and conversion	3	97	**** (+)
	Carbohydrate transport and metabolism	2	3	ns
	Inorganic ion transport and metabolism	1	1	ns
	Cell wall/membrane/envelope biogenesis	2	2	ns
	Nucleotide transport and metabolism	4	33	*** (+)
	Transcription + Signal transduction mechanisms	0	0	ns
	Defense Mechanisms	1	1	ns
	Signal transduction mechanisms	0	0	ns
	Coenzyme transport and metabolism	0	0	ns
	Cell cycle control, cell division, chromosome partitioning	0	0	ns
	Other functions	0	0	* (-)

## Sheet: pVOG_PHACTS_TT_Detail
conditions	pVog	pVogSeqFunction	pVog_eval	pVog_majorfunc	phage	phage_protein
pVogs_Temp_Dec2020	VOG0041	NA	2e-21	Packaging,Injection&Assembly	NC006882.D	NC006882.D_00051
pVogs_Temp_Dec2020	VOG0041	NA	5.4e-22	Packaging,Injection&Assembly	NC020874.D	NC020874.D_00007
pVogs_Temp_Dec2020	VOG0054	NA	1.1e-66	Lysis	NC004615.D	NC004615.D_00052
pVogs_Temp_Dec2020	VOG0054	NA	3e-66	Lysis	NC010808.D	NC010808.D_00067
pVogs_Temp_Dec2020	VOG0054	NA	1.4e-43	Lysis	NC028821.D	NC028821.D_00002
pVogs_Temp_Dec2020	VOG0054	NA	2.7e-38	Lysis	NC028783.D	NC028783.D_00022
pVogs_Temp_Dec2020	VOG0054	NA	3.3e-66	Lysis	NC030652.D	NC030652.D_00058
pVogs_Temp_Dec2020	VOG0054	NA	4.4e-65	Lysis	NC021323.D	NC021323.D_00058
pVogs_Temp_Dec2020	VOG0054	NA	1.1e-66	Lysis	NC007061.D	NC007061.D_00026
pVogs_Temp_Dec2020	VOG0054	NA	1.8e-64	Lysis	NC021332.D	NC021332.D_00065
pVogs_Temp_Dec2020	VOG0054	NA	1.1e-66	Lysis	NC010147.D	NC010147.D_00065
pVogs_Temp_Dec2020	VOG0054	NA	1.9e-67	Lysis	NC028862.D	NC028862.D_00023
pVogs_Temp_Dec2020	VOG0054	NA	7.8e-65	Lysis	NC028913.D	NC028913.D_00065
pVogs_Temp_Dec2020	VOG0054	NA	1.4e-66	Lysis	NC021863.D	NC021863.D_00060
pVogs_Temp_Dec2020	VOG0054	NA	2.4e-65	Lysis	NC007048.D	NC007048.D_00027
pVogs_Temp_Dec2020	VOG0054	NA	1.3e-65	Lysis	NC011614.D	NC011614.D_00059
pVogs_Temp_Dec2020	VOG0054	NA	2.7e-38	Lysis	NC031125.D	NC031125.D_00022
pVogs_Temp_Dec2020	VOG0054	NA	1.4e-66	Lysis	NC021801.D	NC021801.D_00049
pVogs_Temp_Dec2020	VOG0054	NA	2.3e-65	Lysis	NC007065.D	NC007065.D_00032
pVogs_Temp_Dec2020	VOG0054	NA	4.1e-66	Lysis	NC007060.D	NC007060.D_00032
pVogs_Temp_Dec2020	VOG0054	NA	3e-66	Lysis	NC007050.D	NC007050.D_00028
pVogs_Temp_Dec2020	VOG0068	NA	5.8e-69	Structure	NC031034.D	NC031034.D_00094
pVogs_Temp_Dec2020	VOG0068	NA	5.8e-69	Structure	NC028944.D	NC028944.D_00099
pVogs_Temp_Dec2020	VOG0068	NA	7.2e-69	Structure	NC030920.D	NC030920.D_00064
pVogs_Temp_Dec2020	VOG0106	NA	1.7e-96	Packaging,Injection&Assembly	NC031034.D	NC031034.D_00071
pVogs_Temp_Dec2020	VOG0106	NA	1.7e-96	Packaging,Injection&Assembly	NC028944.D	NC028944.D_00078
pVogs_Temp_Dec2020	VOG0152	NA	2.7e-41	Unknown	NC003216.D	NC003216.D_00055
pVogs_Temp_Dec2020	VOG0152	NA	1.7e-44	Unknown	NC000871.D	NC000871.D_00042
pVogs_Temp_Dec2020	VOG0152	NA	3.3e-31	Unknown	NC002668.D	NC002668.D_00023
pVogs_Temp_Dec2020	VOG0152	NA	2.1e-46	Unknown	NC024357.D	NC024357.D_00031
pVogs_Temp_Dec2020	VOG0152	NA	2.7e-52	Unknown	NC031942.D	NC031942.D_00029
pVogs_Temp_Dec2020	VOG0152	NA	1.2e-44	Unknown	NC013598.D	NC013598.D_00040
pVogs_Temp_Dec2020	VOG0152	NA	1e-52	Unknown	NC024370.D	NC024370.D_00028
pVogs_Temp_Dec2020	VOG0152	NA	1.9e-44	Unknown	NC031901.D	NC031901.D_00033
pVogs_Temp_Dec2020	VOG0152	NA	8.7e-46	Unknown	NC031913.D	NC031913.D_00030
pVogs_Temp_Dec2020	VOG0152	NA	2.9e-45	Unknown	NC000872.D	NC000872.D_00045
pVogs_Temp_Dec2020	VOG0152	NA	3.8e-49	Unknown	NC020197.D	NC020197.D_00022
pVogs_Temp_Dec2020	VOG0152	NA	3.5e-51	Unknown	NC002214.D	NC002214.D_00048
pVogs_Temp_Dec2020	VOG0182	NA	7.9e-48	Unknown	NC031040.D	NC031040.D_00008
pVogs_Temp_Dec2020	VOG0182	NA	1.8e-30	Unknown	NC031064.D	NC031064.D_00008
pVogs_Temp_Dec2020	VOG0182	NA	1.7e-48	Unknown	NC002747.D	NC002747.D_00008
pVogs_Temp_Dec2020	VOG0183	NA	3.1e-35	DNA_metabolism,Regulation&Recombination	NC031040.D	NC031040.D_00009
pVogs_Temp_Dec2020	VOG0183	NA	2.3e-38	DNA_metabolism,Regulation&Recombination	NC031064.D	NC031064.D_00009
pVogs_Temp_Dec2020	VOG0183	NA	3.7e-38	DNA_metabolism,Regulation&Recombination	NC002747.D	NC002747.D_00009
pVogs_Temp_Dec2020	VOG0183	NA	5.6e-39	DNA_metabolism,Regulation&Recombination	NC002668.D	NC002668.D_00011
pVogs_Temp_Dec2020	VOG0190	NA	4.4e-26	Unknown	NC002668.D	NC002668.D_00016
pVogs_Temp_Dec2020	VOG0190	NA	2.3e-24	Unknown	NC004996.D	NC004996.D_00020
pVogs_Temp_Dec2020	VOG0190	NA	1.9e-25	Unknown	NC021861.D	NC021861.D_00015
pVogs_Temp_Dec2020	VOG0190	NA	3.9e-25	Unknown	NC002667.D	NC002667.D_00018
pVogs_Temp_Dec2020	VOG0192	NA	2.1e-49	Unknown	NC031064.D	NC031064.D_00017
pVogs_Temp_Dec2020	VOG0192	NA	1.6e-48	Unknown	NC031013.D	NC031013.D_00017
pVogs_Temp_Dec2020	VOG0193	NA	1.9e-43	Unknown	NC031064.D	NC031064.D_00018
pVogs_Temp_Dec2020	VOG0193	NA	1.2e-42	Unknown	NC002668.D	NC002668.D_00020
pVogs_Temp_Dec2020	VOG0195	NA	2.6e-112	DNA_metabolism,Regulation&Recombination	NC031064.D	NC031064.D_00025
pVogs_Temp_Dec2020	VOG0195	NA	2.6e-112	DNA_metabolism,Regulation&Recombination	NC031013.D	NC031013.D_00024
pVogs_Temp_Dec2020	VOG0195	NA	1.4e-110	DNA_metabolism,Regulation&Recombination	NC031016.D	NC031016.D_00036
pVogs_Temp_Dec2020	VOG0195	NA	1.7e-111	DNA_metabolism,Regulation&Recombination	NC021861.D	NC021861.D_00027
pVogs_Temp_Dec2020	VOG0196	NA	1.5e-34	Unknown	NC031064.D	NC031064.D_00027
pVogs_Temp_Dec2020	VOG0196	NA	1.5e-34	Unknown	NC031013.D	NC031013.D_00026
pVogs_Temp_Dec2020	VOG0196	NA	4.7e-23	Unknown	NC002666.D	NC002666.D_00033
pVogs_Temp_Dec2020	VOG0196	NA	4.4e-22	Unknown	NC002796.D	NC002796.D_00058
pVogs_Temp_Dec2020	VOG0196	NA	6.1e-27	Unknown	NC015263.D	NC015263.D_00072
pVogs_Temp_Dec2020	VOG0202	NA	9e-32	Unknown	NC002796.D	NC002796.D_00004
pVogs_Temp_Dec2020	VOG0207	NA	5.6e-47	Unknown	NC002796.D	NC002796.D_00011
pVogs_Temp_Dec2020	VOG0209	NA	2.7e-54	Packaging,Injection&Assembly	NC002796.D	NC002796.D_00013
pVogs_Temp_Dec2020	VOG0209	NA	6.9e-41	Packaging,Injection&Assembly	NC007501.D	NC007501.D_00012
pVogs_Temp_Dec2020	VOG0286	NA	3.4e-29	DNA_metabolism,Regulation&Recombination	NC004348.D	NC004348.D_00020
pVogs_Temp_Dec2020	VOG0286	NA	1.5e-28	DNA_metabolism,Regulation&Recombination	NC019723.D	NC019723.D_00039
pVogs_Temp_Dec2020	VOG0286	NA	1.6e-21	DNA_metabolism,Regulation&Recombination	NC019706.D	NC019706.D_00040
pVogs_Temp_Dec2020	VOG0286	NA	1.5e-28	DNA_metabolism,Regulation&Recombination	NC008464.D	NC008464.D_00056
pVogs_Temp_Dec2020	VOG0286	NA	9.4e-22	DNA_metabolism,Regulation&Recombination	NC002167.D	NC002167.D_00034
pVogs_Temp_Dec2020	VOG0286	NA	1.6e-21	DNA_metabolism,Regulation&Recombination	NC019715.D	NC019715.D_00032
pVogs_Temp_Dec2020	VOG0286	NA	1.5e-28	DNA_metabolism,Regulation&Recombination	NC027339.D	NC027339.D_00039
pVogs_Temp_Dec2020	VOG0286	NA	1.6e-21	DNA_metabolism,Regulation&Recombination	NC019767.D	NC019767.D_00036
pVogs_Temp_Dec2020	VOG0286	NA	4.5e-28	DNA_metabolism,Regulation&Recombination	NC013059.D	NC013059.D_00035
pVogs_Temp_Dec2020	VOG0286	NA	1.5e-28	DNA_metabolism,Regulation&Recombination	NC001416.D	NC001416.D_00042
pVogs_Temp_Dec2020	VOG0286	NA	6.2e-27	DNA_metabolism,Regulation&Recombination	NC018275.D	NC018275.D_00043
pVogs_Temp_Dec2020	VOG0286	NA	1.6e-21	DNA_metabolism,Regulation&Recombination	NC019720.D	NC019720.D_00043
pVogs_Temp_Dec2020	VOG0286	NA	1.5e-28	DNA_metabolism,Regulation&Recombination	NC000902.D	NC000902.D_00018
pVogs_Temp_Dec2020	VOG0286	NA	1.5e-28	DNA_metabolism,Regulation&Recombination	NC004914.D	NC004914.D_00111
pVogs_Temp_Dec2020	VOG0286	NA	1.8e-27	DNA_metabolism,Regulation&Recombination	NC010237.D	NC010237.D_00018
pVogs_Temp_Dec2020	VOG0286	NA	1.8e-27	DNA_metabolism,Regulation&Recombination	NC027984.D	NC027984.D_00018
pVogs_Temp_Dec2020	VOG0286	NA	1.5e-28	DNA_metabolism,Regulation&Recombination	NC011357.D	NC011357.D_00014
pVogs_Temp_Dec2020	VOG0286	NA	1.6e-21	DNA_metabolism,Regulation&Recombination	NC027398.D	NC027398.D_00031
pVogs_Temp_Dec2020	VOG0286	NA	1.5e-28	DNA_metabolism,Regulation&Recombination	NC004813.D	NC004813.D_00016
pVogs_Temp_Dec2020	VOG0286	NA	9.4e-22	DNA_metabolism,Regulation&Recombination	NC019768.D	NC019768.D_00041
pVogs_Temp_Dec2020	VOG0286	NA	3.1e-26	DNA_metabolism,Regulation&Recombination	NC011976.D	NC011976.D_00040
pVogs_Temp_Dec2020	VOG0286	NA	1.8e-27	DNA_metabolism,Regulation&Recombination	NC000924.D	NC000924.D_00017
pVogs_Temp_Dec2020	VOG0286	NA	1.5e-28	DNA_metabolism,Regulation&Recombination	NC004913.D	NC004913.D_00112
pVogs_Temp_Dec2020	VOG0286	NA	1.6e-21	DNA_metabolism,Regulation&Recombination	NC019719.D	NC019719.D_00040
pVogs_Temp_Dec2020	VOG0286	NA	5.2e-23	DNA_metabolism,Regulation&Recombination	NC016160.D	NC016160.D_00035
pVogs_Temp_Dec2020	VOG0286	NA	5.2e-27	DNA_metabolism,Regulation&Recombination	NC011802.D	NC011802.D_00018
pVogs_Temp_Dec2020	VOG0286	NA	2.6e-28	DNA_metabolism,Regulation&Recombination	NC002730.D	NC002730.D_00015
pVogs_Temp_Dec2020	VOG0286	NA	1.5e-28	DNA_metabolism,Regulation&Recombination	NC041935.D	NC041935.D_00023
pVogs_Temp_Dec2020	VOG0291	NA	6.6e-19	Unknown	NC019723.D	NC019723.D_00051
pVogs_Temp_Dec2020	VOG0291	NA	7e-20	Unknown	NC017985.D	NC017985.D_00025
pVogs_Temp_Dec2020	VOG0291	NA	6.6e-19	Unknown	NC002371.D	NC002371.D_00052
pVogs_Temp_Dec2020	VOG0291	NA	1.2e-19	Unknown	NC019715.D	NC019715.D_00045
pVogs_Temp_Dec2020	VOG0291	NA	1.2e-19	Unknown	NC027339.D	NC027339.D_00053
pVogs_Temp_Dec2020	VOG0291	NA	1.1e-19	Unknown	NC005344.D	NC005344.D_00044
pVogs_Temp_Dec2020	VOG0291	NA	1e-19	Unknown	NC006949.D	NC006949.D_00063
pVogs_Temp_Dec2020	VOG0291	NA	4.8e-18	Unknown	NC027984.D	NC027984.D_00032
pVogs_Temp_Dec2020	VOG0291	NA	1e-19	Unknown	NC027398.D	NC027398.D_00046
pVogs_Temp_Dec2020	VOG0291	NA	2.6e-18	Unknown	NC011976.D	NC011976.D_00055
pVogs_Temp_Dec2020	VOG0291	NA	6.6e-19	Unknown	NC031019.D	NC031019.D_00004
pVogs_Temp_Dec2020	VOG0291	NA	9.4e-17	Unknown	NC011802.D	NC011802.D_00031
pVogs_Temp_Dec2020	VOG0300	NA	2.2e-26	Lysis	NC002371.D	NC002371.D_00067
pVogs_Temp_Dec2020	VOG0300	NA	1.2e-26	Lysis	NC013059.D	NC013059.D_00062
pVogs_Temp_Dec2020	VOG0300	NA	1.2e-26	Lysis	NC005344.D	NC005344.D_00064
pVogs_Temp_Dec2020	VOG0300	NA	1.1e-26	Lysis	NC027398.D	NC027398.D_00061
pVogs_Temp_Dec2020	VOG0300	NA	7.1e-27	Lysis	NC011976.D	NC011976.D_00068
pVogs_Temp_Dec2020	VOG0300	NA	3.2e-27	Lysis	NC019705.D	NC019705.D_00062
pVogs_Temp_Dec2020	VOG0311	NA	1.7e-53	Unknown	NC028821.D	NC028821.D_00005
pVogs_Temp_Dec2020	VOG0311	NA	4.3e-61	Unknown	NC003291.D	NC003291.D_00020
pVogs_Temp_Dec2020	VOG0319	NA	2.6e-53	Unknown	NC024384.D	NC024384.D_00012
pVogs_Temp_Dec2020	VOG0319	NA	2.6e-53	Unknown	NC028871.D	NC028871.D_00049
pVogs_Temp_Dec2020	VOG0320	NA	1.3e-76	Unknown	NC021539.D	NC021539.D_00055
pVogs_Temp_Dec2020	VOG0320	NA	8.3e-77	Unknown	NC003291.D	NC003291.D_00050
pVogs_Temp_Dec2020	VOG0322	NA	1.8e-43	DNA_metabolism,Regulation&Recombination	NC025460.D	NC025460.D_00018
pVogs_Temp_Dec2020	VOG0322	NA	2.2e-20	DNA_metabolism,Regulation&Recombination	NC019711.D	NC019711.D_00040
pVogs_Temp_Dec2020	VOG0322	NA	3.8e-41	DNA_metabolism,Regulation&Recombination	NC004615.D	NC004615.D_00012
pVogs_Temp_Dec2020	VOG0322	NA	5.3e-41	DNA_metabolism,Regulation&Recombination	NC004617.D	NC004617.D_00012
pVogs_Temp_Dec2020	VOG0322	NA	9.2e-44	DNA_metabolism,Regulation&Recombination	NC007059.D	NC007059.D_00046
pVogs_Temp_Dec2020	VOG0322	NA	4.1e-16	DNA_metabolism,Regulation&Recombination	NC022069.D	NC022069.D_00076
pVogs_Temp_Dec2020	VOG0322	NA	6.3e-39	DNA_metabolism,Regulation&Recombination	NC021539.D	NC021539.D_00057
pVogs_Temp_Dec2020	VOG0322	NA	2.6e-39	DNA_metabolism,Regulation&Recombination	NC007047.D	NC007047.D_00053
pVogs_Temp_Dec2020	VOG0322	NA	6.8e-16	DNA_metabolism,Regulation&Recombination	NC023580.D	NC023580.D_00066
pVogs_Temp_Dec2020	VOG0322	NA	7.4e-43	DNA_metabolism,Regulation&Recombination	NC000871.D	NC000871.D_00031
pVogs_Temp_Dec2020	VOG0322	NA	3.4e-16	DNA_metabolism,Regulation&Recombination	NC025433.D	NC025433.D_00068
pVogs_Temp_Dec2020	VOG0322	NA	4.8e-44	DNA_metabolism,Regulation&Recombination	NC011104.D	NC011104.D_00034
pVogs_Temp_Dec2020	VOG0322	NA	2.1e-14	DNA_metabolism,Regulation&Recombination	NC042030.D	NC042030.D_00079
pVogs_Temp_Dec2020	VOG0322	NA	3.8e-41	DNA_metabolism,Regulation&Recombination	NC030652.D	NC030652.D_00013
pVogs_Temp_Dec2020	VOG0322	NA	1.8e-43	DNA_metabolism,Regulation&Recombination	NC028864.D	NC028864.D_00015
pVogs_Temp_Dec2020	VOG0322	NA	5.4e-46	DNA_metabolism,Regulation&Recombination	NC022776.D	NC022776.D_00011
pVogs_Temp_Dec2020	VOG0322	NA	6.4e-41	DNA_metabolism,Regulation&Recombination	NC003288.D	NC003288.D_00017
pVogs_Temp_Dec2020	VOG0322	NA	3.1e-16	DNA_metabolism,Regulation&Recombination	NC004680.D	NC004680.D_00069
pVogs_Temp_Dec2020	VOG0322	NA	3.4e-16	DNA_metabolism,Regulation&Recombination	NC014901.D	NC014901.D_00068
pVogs_Temp_Dec2020	VOG0322	NA	4.6e-43	DNA_metabolism,Regulation&Recombination	NC004303.D	NC004303.D_00009
pVogs_Temp_Dec2020	VOG0322	NA	2.5e-28	DNA_metabolism,Regulation&Recombination	NC004305.D	NC004305.D_00053
pVogs_Temp_Dec2020	VOG0322	NA	1.8e-43	DNA_metabolism,Regulation&Recombination	NC008583.D	NC008583.D_00014
pVogs_Temp_Dec2020	VOG0322	NA	5.5e-43	DNA_metabolism,Regulation&Recombination	NC013598.D	NC013598.D_00034
pVogs_Temp_Dec2020	VOG0322	NA	1.4e-45	DNA_metabolism,Regulation&Recombination	NC028835.D	NC028835.D_00040
pVogs_Temp_Dec2020	VOG0322	NA	1.8e-14	DNA_metabolism,Regulation&Recombination	NC026585.D	NC026585.D_00067
pVogs_Temp_Dec2020	VOG0322	NA	3.3e-41	DNA_metabolism,Regulation&Recombination	NC007057.D	NC007057.D_00045
pVogs_Temp_Dec2020	VOG0322	NA	2.5e-28	DNA_metabolism,Regulation&Recombination	NC012784.D	NC012784.D_00017
pVogs_Temp_Dec2020	VOG0322	NA	8.6e-16	DNA_metabolism,Regulation&Recombination	NC026593.D	NC026593.D_00070
pVogs_Temp_Dec2020	VOG0322	NA	1.8e-43	DNA_metabolism,Regulation&Recombination	NC007061.D	NC007061.D_00048
pVogs_Temp_Dec2020	VOG0322	NA	2.5e-39	DNA_metabolism,Regulation&Recombination	NC010147.D	NC010147.D_00014
pVogs_Temp_Dec2020	VOG0322	NA	9.4e-46	DNA_metabolism,Regulation&Recombination	NC007501.D	NC007501.D_00029
pVogs_Temp_Dec2020	VOG0322	NA	3.7e-16	DNA_metabolism,Regulation&Recombination	NC028923.D	NC028923.D_00068
pVogs_Temp_Dec2020	VOG0322	NA	3.2e-37	DNA_metabolism,Regulation&Recombination	NC031901.D	NC031901.D_00039
pVogs_Temp_Dec2020	VOG0322	NA	7.1e-45	DNA_metabolism,Regulation&Recombination	NC018285.D	NC018285.D_00021
pVogs_Temp_Dec2020	VOG0322	NA	6.9e-39	DNA_metabolism,Regulation&Recombination	NC028913.D	NC028913.D_00014
pVogs_Temp_Dec2020	VOG0322	NA	1.7e-37	DNA_metabolism,Regulation&Recombination	NC031913.D	NC031913.D_00035
pVogs_Temp_Dec2020	VOG0322	NA	1.8e-43	DNA_metabolism,Regulation&Recombination	NC007048.D	NC007048.D_00044
pVogs_Temp_Dec2020	VOG0322	NA	5.9e-43	DNA_metabolism,Regulation&Recombination	NC000872.D	NC000872.D_00035
pVogs_Temp_Dec2020	VOG0322	NA	1.8e-43	DNA_metabolism,Regulation&Recombination	NC005356.D	NC005356.D_00038
pVogs_Temp_Dec2020	VOG0322	NA	6.8e-41	DNA_metabolism,Regulation&Recombination	NC014460.D	NC014460.D_00041
pVogs_Temp_Dec2020	VOG0322	NA	1.2e-38	DNA_metabolism,Regulation&Recombination	NC008689.D	NC008689.D_00018
pVogs_Temp_Dec2020	VOG0322	NA	4.7e-44	DNA_metabolism,Regulation&Recombination	NC005893.D	NC005893.D_00031
pVogs_Temp_Dec2020	VOG0322	NA	1.8e-43	DNA_metabolism,Regulation&Recombination	NC028669.D	NC028669.D_00015
pVogs_Temp_Dec2020	VOG0322	NA	4.2e-41	DNA_metabolism,Regulation&Recombination	NC009763.D	NC009763.D_00015
pVogs_Temp_Dec2020	VOG0322	NA	5.3e-41	DNA_metabolism,Regulation&Recombination	NC008798.D	NC008798.D_00016
pVogs_Temp_Dec2020	VOG0322	NA	1.1e-36	DNA_metabolism,Regulation&Recombination	NC010945.D	NC010945.D_00019
pVogs_Temp_Dec2020	VOG0322	NA	4.7e-39	DNA_metabolism,Regulation&Recombination	NC003291.D	NC003291.D_00052
pVogs_Temp_Dec2020	VOG0322	NA	3.4e-16	DNA_metabolism,Regulation&Recombination	NC023728.D	NC023728.D_00070
pVogs_Temp_Dec2020	VOG0322	NA	8.6e-16	DNA_metabolism,Regulation&Recombination	NC023746.D	NC023746.D_00062
pVogs_Temp_Dec2020	VOG0484	NA	1.5e-43	Unknown	NC023693.D	NC023693.D_00268
pVogs_Temp_Dec2020	VOG0494	NA	1e-34	Unknown	NC020079.D	NC020079.D_00240
pVogs_Temp_Dec2020	VOG0494	NA	1.4e-23	Unknown	NC031281.D	NC031281.D_00054
pVogs_Temp_Dec2020	VOG0494	NA	4.1e-24	Unknown	NC028747.D	NC028747.D_00061
pVogs_Temp_Dec2020	VOG0494	NA	2.5e-23	Unknown	NC026589.D	NC026589.D_00073
pVogs_Temp_Dec2020	VOG0494	NA	4.1e-24	Unknown	NC022055.D	NC022055.D_00079
pVogs_Temp_Dec2020	VOG0494	NA	2.8e-34	Unknown	NC023717.D	NC023717.D_00043
pVogs_Temp_Dec2020	VOG0513	NA	4.7e-72	Unknown	NC028917.D	NC028917.D_00059
pVogs_Temp_Dec2020	VOG0513	NA	1.6e-64	Unknown	NC026016.D	NC026016.D_00040
pVogs_Temp_Dec2020	VOG0513	NA	4.3e-72	Unknown	NC012784.D	NC012784.D_00006
pVogs_Temp_Dec2020	VOG0513	NA	3.9e-72	Unknown	NC007053.D	NC007053.D_00034
pVogs_Temp_Dec2020	VOG0513	NA	1.9e-72	Unknown	NC002486.D	NC002486.D_00007
pVogs_Temp_Dec2020	VOG0513	NA	1.9e-72	Unknown	NC010147.D	NC010147.D_00007
pVogs_Temp_Dec2020	VOG0513	NA	3.9e-72	Unknown	NC009762.D	NC009762.D_00007
pVogs_Temp_Dec2020	VOG0513	NA	1e-72	Unknown	NC005356.D	NC005356.D_00029
pVogs_Temp_Dec2020	VOG0513	NA	1.2e-72	Unknown	NC019921.D	NC019921.D_00005
pVogs_Temp_Dec2020	VOG0513	NA	1.9e-72	Unknown	NC023500.D	NC023500.D_00007
pVogs_Temp_Dec2020	VOG0514	NA	1.1e-108	Unknown	NC025460.D	NC025460.D_00020
pVogs_Temp_Dec2020	VOG0514	NA	9e-111	Unknown	NC004615.D	NC004615.D_00014
pVogs_Temp_Dec2020	VOG0514	NA	1e-109	Unknown	NC010808.D	NC010808.D_00017
pVogs_Temp_Dec2020	VOG0514	NA	1.7e-110	Unknown	NC004617.D	NC004617.D_00014
pVogs_Temp_Dec2020	VOG0514	NA	3.7e-110	Unknown	NC007059.D	NC007059.D_00048
pVogs_Temp_Dec2020	VOG0514	NA	3.2e-104	Unknown	NC007055.D	NC007055.D_00050
pVogs_Temp_Dec2020	VOG0514	NA	1.3e-111	Unknown	NC007049.D	NC007049.D_00051
pVogs_Temp_Dec2020	VOG0514	NA	8.6e-111	Unknown	NC007047.D	NC007047.D_00056
pVogs_Temp_Dec2020	VOG0514	NA	1.3e-111	Unknown	NC009526.D	NC009526.D_00018
pVogs_Temp_Dec2020	VOG0514	NA	6.1e-112	Unknown	NC008799.D	NC008799.D_00018
pVogs_Temp_Dec2020	VOG0514	NA	1e-106	Unknown	NC019915.D	NC019915.D_00014
pVogs_Temp_Dec2020	VOG0514	NA	2.2e-111	Unknown	NC030652.D	NC030652.D_00015
pVogs_Temp_Dec2020	VOG0514	NA	1.4e-105	Unknown	NC018281.D	NC018281.D_00043
pVogs_Temp_Dec2020	VOG0514	NA	2.2e-111	Unknown	NC028864.D	NC028864.D_00017
pVogs_Temp_Dec2020	VOG0514	NA	9e-111	Unknown	NC003288.D	NC003288.D_00020
pVogs_Temp_Dec2020	VOG0514	NA	5.4e-81	Unknown	NC004305.D	NC004305.D_00051
pVogs_Temp_Dec2020	VOG0514	NA	2.2e-111	Unknown	NC008583.D	NC008583.D_00016
pVogs_Temp_Dec2020	VOG0514	NA	2.9e-110	Unknown	NC007057.D	NC007057.D_00047
pVogs_Temp_Dec2020	VOG0514	NA	2.2e-111	Unknown	NC012784.D	NC012784.D_00020
pVogs_Temp_Dec2020	VOG0514	NA	7.3e-111	Unknown	NC007061.D	NC007061.D_00050
pVogs_Temp_Dec2020	VOG0514	NA	1.3e-110	Unknown	NC021332.D	NC021332.D_00015
pVogs_Temp_Dec2020	VOG0514	NA	1.8e-107	Unknown	NC002486.D	NC002486.D_00019
pVogs_Temp_Dec2020	VOG0514	NA	5.3e-84	Unknown	NC022756.D	NC022756.D_00038
pVogs_Temp_Dec2020	VOG0514	NA	2.2e-111	Unknown	NC028913.D	NC028913.D_00016
pVogs_Temp_Dec2020	VOG0514	NA	3.3e-110	Unknown	NC021863.D	NC021863.D_00015
pVogs_Temp_Dec2020	VOG0514	NA	1.2e-83	Unknown	NC028888.D	NC028888.D_00029
pVogs_Temp_Dec2020	VOG0514	NA	5.4e-110	Unknown	NC007048.D	NC007048.D_00046
pVogs_Temp_Dec2020	VOG0514	NA	2.2e-111	Unknown	NC005356.D	NC005356.D_00040
pVogs_Temp_Dec2020	VOG0514	NA	6.8e-110	Unknown	NC011614.D	NC011614.D_00015
pVogs_Temp_Dec2020	VOG0514	NA	1.1e-103	Unknown	NC029025.D	NC029025.D_00038
pVogs_Temp_Dec2020	VOG0514	NA	2.4e-111	Unknown	NC019921.D	NC019921.D_00014
pVogs_Temp_Dec2020	VOG0514	NA	5.1e-111	Unknown	NC013195.D	NC013195.D_00019
pVogs_Temp_Dec2020	VOG0514	NA	1.7e-110	Unknown	NC014460.D	NC014460.D_00043
pVogs_Temp_Dec2020	VOG0514	NA	2.2e-111	Unknown	NC008689.D	NC008689.D_00020
pVogs_Temp_Dec2020	VOG0514	NA	2.2e-109	Unknown	NC007063.D	NC007063.D_00045
pVogs_Temp_Dec2020	VOG0514	NA	9.9e-112	Unknown	NC007065.D	NC007065.D_00059
pVogs_Temp_Dec2020	VOG0514	NA	1.5e-109	Unknown	NC021326.D	NC021326.D_00050
pVogs_Temp_Dec2020	VOG0514	NA	2.2e-111	Unknown	NC028669.D	NC028669.D_00017
pVogs_Temp_Dec2020	VOG0514	NA	4.5e-109	Unknown	NC007060.D	NC007060.D_00060
pVogs_Temp_Dec2020	VOG0514	NA	2.2e-111	Unknown	NC009763.D	NC009763.D_00017
pVogs_Temp_Dec2020	VOG0514	NA	1.5e-109	Unknown	NC023500.D	NC023500.D_00018
pVogs_Temp_Dec2020	VOG0514	NA	6e-110	Unknown	NC008798.D	NC008798.D_00019
pVogs_Temp_Dec2020	VOG0514	NA	2.5e-106	Unknown	NC018284.D	NC018284.D_00039
pVogs_Temp_Dec2020	VOG0514	NA	2.1e-111	Unknown	NC002661.D	NC002661.D_00019
pVogs_Temp_Dec2020	VOG0514	NA	1.3e-111	Unknown	NC007050.D	NC007050.D_00053
pVogs_Temp_Dec2020	VOG0514	NA	1.5e-110	Unknown	NC028915.D	NC028915.D_00019
pVogs_Temp_Dec2020	VOG0514	NA	2.5e-109	Unknown	NC024391.D	NC024391.D_00015
pVogs_Temp_Dec2020	VOG0514	NA	5.4e-100	Unknown	NC020490.D	NC020490.D_00016
pVogs_Temp_Dec2020	VOG0514	NA	1.4e-110	Unknown	NC007052.D	NC007052.D_00053
pVogs_Temp_Dec2020	VOG0518	NA	4.7e-36	Unknown	NC025460.D	NC025460.D_00033
pVogs_Temp_Dec2020	VOG0518	NA	1.5e-36	Unknown	NC004615.D	NC004615.D_00023
pVogs_Temp_Dec2020	VOG0518	NA	1.4e-39	Unknown	NC010808.D	NC010808.D_00033
pVogs_Temp_Dec2020	VOG0518	NA	1.3e-40	Unknown	NC028917.D	NC028917.D_00033
pVogs_Temp_Dec2020	VOG0518	NA	8.2e-35	Unknown	NC004617.D	NC004617.D_00023
pVogs_Temp_Dec2020	VOG0518	NA	4e-36	Unknown	NC007059.D	NC007059.D_00060
pVogs_Temp_Dec2020	VOG0518	NA	6.9e-35	Unknown	NC007049.D	NC007049.D_00066
pVogs_Temp_Dec2020	VOG0518	NA	6.4e-39	Unknown	NC007047.D	NC007047.D_00070
pVogs_Temp_Dec2020	VOG0518	NA	2.4e-34	Unknown	NC009526.D	NC009526.D_00031
pVogs_Temp_Dec2020	VOG0518	NA	4.6e-37	Unknown	NC008799.D	NC008799.D_00032
pVogs_Temp_Dec2020	VOG0518	NA	2.3e-39	Unknown	NC030652.D	NC030652.D_00027
pVogs_Temp_Dec2020	VOG0518	NA	4.5e-37	Unknown	NC028864.D	NC028864.D_00032
pVogs_Temp_Dec2020	VOG0518	NA	5.2e-35	Unknown	NC003288.D	NC003288.D_00032
pVogs_Temp_Dec2020	VOG0518	NA	1.6e-35	Unknown	NC011612.D	NC011612.D_00027
pVogs_Temp_Dec2020	VOG0518	NA	2.9e-39	Unknown	NC011344.D	NC011344.D_00024
pVogs_Temp_Dec2020	VOG0518	NA	4.5e-37	Unknown	NC008583.D	NC008583.D_00030
pVogs_Temp_Dec2020	VOG0518	NA	2e-35	Unknown	NC007057.D	NC007057.D_00063
pVogs_Temp_Dec2020	VOG0518	NA	2.3e-39	Unknown	NC012784.D	NC012784.D_00031
pVogs_Temp_Dec2020	VOG0518	NA	2.3e-36	Unknown	NC023499.D	NC023499.D_00029
pVogs_Temp_Dec2020	VOG0518	NA	1.4e-38	Unknown	NC007053.D	NC007053.D_00055
pVogs_Temp_Dec2020	VOG0518	NA	3.4e-40	Unknown	NC007061.D	NC007061.D_00060
pVogs_Temp_Dec2020	VOG0518	NA	1.2e-35	Unknown	NC004616.D	NC004616.D_00021
pVogs_Temp_Dec2020	VOG0518	NA	5.4e-36	Unknown	NC002486.D	NC002486.D_00029
pVogs_Temp_Dec2020	VOG0518	NA	5.6e-37	Unknown	NC010147.D	NC010147.D_00031
pVogs_Temp_Dec2020	VOG0518	NA	2.7e-36	Unknown	NC028862.D	NC028862.D_00048
pVogs_Temp_Dec2020	VOG0518	NA	4.5e-37	Unknown	NC028913.D	NC028913.D_00032
pVogs_Temp_Dec2020	VOG0518	NA	1.5e-38	Unknown	NC021863.D	NC021863.D_00028
pVogs_Temp_Dec2020	VOG0518	NA	1.1e-39	Unknown	NC007048.D	NC007048.D_00059
pVogs_Temp_Dec2020	VOG0518	NA	6.9e-35	Unknown	NC005356.D	NC005356.D_00057
pVogs_Temp_Dec2020	VOG0518	NA	3.5e-35	Unknown	NC011614.D	NC011614.D_00027
pVogs_Temp_Dec2020	VOG0518	NA	1.2e-40	Unknown	NC019921.D	NC019921.D_00019
pVogs_Temp_Dec2020	VOG0518	NA	1.8e-36	Unknown	NC013195.D	NC013195.D_00033
pVogs_Temp_Dec2020	VOG0518	NA	1.7e-37	Unknown	NC014460.D	NC014460.D_00053
pVogs_Temp_Dec2020	VOG0518	NA	2.3e-36	Unknown	NC008617.D	NC008617.D_00029
pVogs_Temp_Dec2020	VOG0518	NA	2.3e-39	Unknown	NC008689.D	NC008689.D_00030
pVogs_Temp_Dec2020	VOG0518	NA	2.3e-39	Unknown	NC009761.D	NC009761.D_00024
pVogs_Temp_Dec2020	VOG0518	NA	3e-39	Unknown	NC028859.D	NC028859.D_00031
pVogs_Temp_Dec2020	VOG0518	NA	1.5e-38	Unknown	NC021801.D	NC021801.D_00017
pVogs_Temp_Dec2020	VOG0518	NA	1.5e-38	Unknown	NC007063.D	NC007063.D_00060
pVogs_Temp_Dec2020	VOG0518	NA	3.4e-35	Unknown	NC007065.D	NC007065.D_00072
pVogs_Temp_Dec2020	VOG0518	NA	9.3e-39	Unknown	NC021326.D	NC021326.D_00040
pVogs_Temp_Dec2020	VOG0518	NA	6.9e-35	Unknown	NC007054.D	NC007054.D_00054
pVogs_Temp_Dec2020	VOG0518	NA	1.3e-38	Unknown	NC028669.D	NC028669.D_00032
pVogs_Temp_Dec2020	VOG0518	NA	1.2e-38	Unknown	NC007060.D	NC007060.D_00071
pVogs_Temp_Dec2020	VOG0518	NA	2.3e-39	Unknown	NC009763.D	NC009763.D_00027
pVogs_Temp_Dec2020	VOG0518	NA	9.3e-39	Unknown	NC023500.D	NC023500.D_00028
pVogs_Temp_Dec2020	VOG0518	NA	2.3e-39	Unknown	NC002321.D	NC002321.D_00052
pVogs_Temp_Dec2020	VOG0518	NA	3.7e-39	Unknown	NC008798.D	NC008798.D_00033
pVogs_Temp_Dec2020	VOG0518	NA	2.7e-39	Unknown	NC002661.D	NC002661.D_00028
pVogs_Temp_Dec2020	VOG0518	NA	1.5e-38	Unknown	NC022758.D	NC022758.D_00053
pVogs_Temp_Dec2020	VOG0518	NA	6.9e-35	Unknown	NC007050.D	NC007050.D_00068
pVogs_Temp_Dec2020	VOG0518	NA	1.2e-38	Unknown	NC024391.D	NC024391.D_00029
pVogs_Temp_Dec2020	VOG0518	NA	4.5e-37	Unknown	NC021773.D	NC021773.D_00041
pVogs_Temp_Dec2020	VOG0518	NA	8.9e-24	Unknown	NC028775.D	NC028775.D_00010
pVogs_Temp_Dec2020	VOG0518	NA	8.5e-40	Unknown	NC007052.D	NC007052.D_00064
pVogs_Temp_Dec2020	VOG0521	NA	8.6e-39	Unknown	NC025460.D	NC025460.D_00004
pVogs_Temp_Dec2020	VOG0521	NA	3.1e-40	Unknown	NC004615.D	NC004615.D_00004
pVogs_Temp_Dec2020	VOG0521	NA	3.4e-40	Unknown	NC003288.D	NC003288.D_00004
pVogs_Temp_Dec2020	VOG0521	NA	2.9e-40	Unknown	NC002486.D	NC002486.D_00004
pVogs_Temp_Dec2020	VOG0523	NA	9.6e-36	Unknown	NC025460.D	NC025460.D_00025
pVogs_Temp_Dec2020	VOG0523	NA	1.9e-35	Unknown	NC010808.D	NC010808.D_00021
pVogs_Temp_Dec2020	VOG0523	NA	1.3e-35	Unknown	NC028917.D	NC028917.D_00041
pVogs_Temp_Dec2020	VOG0523	NA	9.6e-36	Unknown	NC007049.D	NC007049.D_00056
pVogs_Temp_Dec2020	VOG0523	NA	9.6e-36	Unknown	NC007047.D	NC007047.D_00059
pVogs_Temp_Dec2020	VOG0523	NA	1.9e-35	Unknown	NC009526.D	NC009526.D_00022
pVogs_Temp_Dec2020	VOG0523	NA	1.9e-35	Unknown	NC008799.D	NC008799.D_00023
pVogs_Temp_Dec2020	VOG0523	NA	2.4e-31	Unknown	NC030652.D	NC030652.D_00019
pVogs_Temp_Dec2020	VOG0523	NA	9.6e-36	Unknown	NC028864.D	NC028864.D_00021
pVogs_Temp_Dec2020	VOG0523	NA	1.3e-35	Unknown	NC012784.D	NC012784.D_00025
pVogs_Temp_Dec2020	VOG0523	NA	9.6e-36	Unknown	NC028913.D	NC028913.D_00021
pVogs_Temp_Dec2020	VOG0523	NA	1.9e-35	Unknown	NC021863.D	NC021863.D_00019
pVogs_Temp_Dec2020	VOG0523	NA	2.4e-30	Unknown	NC007048.D	NC007048.D_00051
pVogs_Temp_Dec2020	VOG0523	NA	9.6e-36	Unknown	NC005356.D	NC005356.D_00045
pVogs_Temp_Dec2020	VOG0523	NA	9.6e-36	Unknown	NC028669.D	NC028669.D_00022
pVogs_Temp_Dec2020	VOG0523	NA	4.5e-35	Unknown	NC007060.D	NC007060.D_00063
pVogs_Temp_Dec2020	VOG0523	NA	2.7e-35	Unknown	NC008798.D	NC008798.D_00024
pVogs_Temp_Dec2020	VOG0523	NA	9.6e-36	Unknown	NC007050.D	NC007050.D_00058
pVogs_Temp_Dec2020	VOG0524	NA	5.8e-36	Unknown	NC025460.D	NC025460.D_00026
pVogs_Temp_Dec2020	VOG0524	NA	1e-36	Unknown	NC004615.D	NC004615.D_00017
pVogs_Temp_Dec2020	VOG0524	NA	5.8e-36	Unknown	NC010808.D	NC010808.D_00022
pVogs_Temp_Dec2020	VOG0524	NA	5.8e-36	Unknown	NC028917.D	NC028917.D_00040
pVogs_Temp_Dec2020	VOG0524	NA	1.6e-36	Unknown	NC004617.D	NC004617.D_00017
pVogs_Temp_Dec2020	VOG0524	NA	6.1e-36	Unknown	NC007059.D	NC007059.D_00053
pVogs_Temp_Dec2020	VOG0524	NA	6.1e-36	Unknown	NC007049.D	NC007049.D_00057
pVogs_Temp_Dec2020	VOG0524	NA	1.3e-35	Unknown	NC007047.D	NC007047.D_00060
pVogs_Temp_Dec2020	VOG0524	NA	2.2e-35	Unknown	NC009526.D	NC009526.D_00023
pVogs_Temp_Dec2020	VOG0524	NA	4.1e-35	Unknown	NC008799.D	NC008799.D_00024
pVogs_Temp_Dec2020	VOG0524	NA	4.9e-35	Unknown	NC030652.D	NC030652.D_00020
pVogs_Temp_Dec2020	VOG0524	NA	6.1e-36	Unknown	NC028864.D	NC028864.D_00022
pVogs_Temp_Dec2020	VOG0524	NA	1e-36	Unknown	NC003288.D	NC003288.D_00024
pVogs_Temp_Dec2020	VOG0524	NA	6.1e-36	Unknown	NC008583.D	NC008583.D_00020
pVogs_Temp_Dec2020	VOG0524	NA	1e-36	Unknown	NC007057.D	NC007057.D_00052
pVogs_Temp_Dec2020	VOG0524	NA	1.4e-25	Unknown	NC023499.D	NC023499.D_00024
pVogs_Temp_Dec2020	VOG0524	NA	1e-36	Unknown	NC007061.D	NC007061.D_00055
pVogs_Temp_Dec2020	VOG0524	NA	1e-36	Unknown	NC021332.D	NC021332.D_00021
pVogs_Temp_Dec2020	VOG0524	NA	5.8e-36	Unknown	NC010147.D	NC010147.D_00021
pVogs_Temp_Dec2020	VOG0524	NA	6.1e-36	Unknown	NC028913.D	NC028913.D_00022
pVogs_Temp_Dec2020	VOG0524	NA	5.8e-36	Unknown	NC021863.D	NC021863.D_00020
pVogs_Temp_Dec2020	VOG0524	NA	1e-36	Unknown	NC007048.D	NC007048.D_00052
pVogs_Temp_Dec2020	VOG0524	NA	1e-36	Unknown	NC005356.D	NC005356.D_00046
pVogs_Temp_Dec2020	VOG0524	NA	9.4e-36	Unknown	NC011614.D	NC011614.D_00020
pVogs_Temp_Dec2020	VOG0524	NA	1e-36	Unknown	NC013195.D	NC013195.D_00024
pVogs_Temp_Dec2020	VOG0524	NA	2.4e-36	Unknown	NC014460.D	NC014460.D_00048
pVogs_Temp_Dec2020	VOG0524	NA	1.4e-25	Unknown	NC008617.D	NC008617.D_00024
pVogs_Temp_Dec2020	VOG0524	NA	4.9e-35	Unknown	NC008689.D	NC008689.D_00025
pVogs_Temp_Dec2020	VOG0524	NA	1.4e-25	Unknown	NC009761.D	NC009761.D_00019
pVogs_Temp_Dec2020	VOG0524	NA	1.8e-25	Unknown	NC028859.D	NC028859.D_00021
pVogs_Temp_Dec2020	VOG0524	NA	2.5e-25	Unknown	NC021801.D	NC021801.D_00011
pVogs_Temp_Dec2020	VOG0524	NA	1.6e-36	Unknown	NC007063.D	NC007063.D_00051
pVogs_Temp_Dec2020	VOG0524	NA	2.1e-36	Unknown	NC007065.D	NC007065.D_00064
pVogs_Temp_Dec2020	VOG0524	NA	2.2e-35	Unknown	NC021326.D	NC021326.D_00045
pVogs_Temp_Dec2020	VOG0524	NA	1.6e-36	Unknown	NC028669.D	NC028669.D_00023
pVogs_Temp_Dec2020	VOG0524	NA	2.2e-35	Unknown	NC007060.D	NC007060.D_00064
pVogs_Temp_Dec2020	VOG0524	NA	2.2e-35	Unknown	NC009763.D	NC009763.D_00022
pVogs_Temp_Dec2020	VOG0524	NA	2.2e-35	Unknown	NC023500.D	NC023500.D_00023
pVogs_Temp_Dec2020	VOG0524	NA	1.4e-25	Unknown	NC002321.D	NC002321.D_00048
pVogs_Temp_Dec2020	VOG0524	NA	1.6e-36	Unknown	NC008798.D	NC008798.D_00025
pVogs_Temp_Dec2020	VOG0524	NA	5.8e-36	Unknown	NC002661.D	NC002661.D_00023
pVogs_Temp_Dec2020	VOG0524	NA	6.1e-36	Unknown	NC007050.D	NC007050.D_00059
pVogs_Temp_Dec2020	VOG0524	NA	3.8e-35	Unknown	NC028915.D	NC028915.D_00024
pVogs_Temp_Dec2020	VOG0524	NA	1.4e-34	Unknown	NC024391.D	NC024391.D_00019
pVogs_Temp_Dec2020	VOG0524	NA	2.5e-25	Unknown	NC021773.D	NC021773.D_00033
pVogs_Temp_Dec2020	VOG0524	NA	1e-36	Unknown	NC007052.D	NC007052.D_00058
pVogs_Temp_Dec2020	VOG0525	NA	7.5e-35	Unknown	NC025460.D	NC025460.D_00028
pVogs_Temp_Dec2020	VOG0525	NA	1.2e-33	Unknown	NC004615.D	NC004615.D_00019
pVogs_Temp_Dec2020	VOG0525	NA	3.6e-34	Unknown	NC010808.D	NC010808.D_00024
pVogs_Temp_Dec2020	VOG0525	NA	2.7e-35	Unknown	NC028917.D	NC028917.D_00038
pVogs_Temp_Dec2020	VOG0525	NA	7.5e-34	Unknown	NC007059.D	NC007059.D_00055
pVogs_Temp_Dec2020	VOG0525	NA	4e-34	Unknown	NC007049.D	NC007049.D_00059
pVogs_Temp_Dec2020	VOG0525	NA	8.4e-34	Unknown	NC007047.D	NC007047.D_00062
pVogs_Temp_Dec2020	VOG0525	NA	4e-34	Unknown	NC009526.D	NC009526.D_00025
pVogs_Temp_Dec2020	VOG0525	NA	3.8e-34	Unknown	NC008799.D	NC008799.D_00026
pVogs_Temp_Dec2020	VOG0525	NA	3.2e-33	Unknown	NC030652.D	NC030652.D_00023
pVogs_Temp_Dec2020	VOG0525	NA	4e-34	Unknown	NC028864.D	NC028864.D_00024
pVogs_Temp_Dec2020	VOG0525	NA	2.6e-34	Unknown	NC003288.D	NC003288.D_00026
pVogs_Temp_Dec2020	VOG0525	NA	4e-34	Unknown	NC008583.D	NC008583.D_00022
pVogs_Temp_Dec2020	VOG0525	NA	1.2e-33	Unknown	NC007057.D	NC007057.D_00054
pVogs_Temp_Dec2020	VOG0525	NA	1.3e-33	Unknown	NC007061.D	NC007061.D_00057
pVogs_Temp_Dec2020	VOG0525	NA	7e-35	Unknown	NC021332.D	NC021332.D_00023
pVogs_Temp_Dec2020	VOG0525	NA	1.4e-30	Unknown	NC002486.D	NC002486.D_00024
pVogs_Temp_Dec2020	VOG0525	NA	1.9e-32	Unknown	NC010147.D	NC010147.D_00023
pVogs_Temp_Dec2020	VOG0525	NA	4e-34	Unknown	NC028913.D	NC028913.D_00024
pVogs_Temp_Dec2020	VOG0525	NA	3.3e-34	Unknown	NC021863.D	NC021863.D_00022
pVogs_Temp_Dec2020	VOG0525	NA	3.8e-34	Unknown	NC007048.D	NC007048.D_00054
pVogs_Temp_Dec2020	VOG0525	NA	2.7e-35	Unknown	NC005356.D	NC005356.D_00048
pVogs_Temp_Dec2020	VOG0525	NA	8.8e-34	Unknown	NC011614.D	NC011614.D_00022
pVogs_Temp_Dec2020	VOG0525	NA	1.6e-34	Unknown	NC013195.D	NC013195.D_00027
pVogs_Temp_Dec2020	VOG0525	NA	1.3e-34	Unknown	NC014460.D	NC014460.D_00050
pVogs_Temp_Dec2020	VOG0525	NA	2.5e-35	Unknown	NC007063.D	NC007063.D_00054
pVogs_Temp_Dec2020	VOG0525	NA	2.5e-35	Unknown	NC007065.D	NC007065.D_00066
pVogs_Temp_Dec2020	VOG0525	NA	1.6e-34	Unknown	NC021326.D	NC021326.D_00043
pVogs_Temp_Dec2020	VOG0525	NA	1.8e-33	Unknown	NC028669.D	NC028669.D_00025
pVogs_Temp_Dec2020	VOG0525	NA	6.9e-32	Unknown	NC007060.D	NC007060.D_00066
pVogs_Temp_Dec2020	VOG0525	NA	1.6e-34	Unknown	NC023500.D	NC023500.D_00025
pVogs_Temp_Dec2020	VOG0525	NA	2.8e-35	Unknown	NC008798.D	NC008798.D_00027
pVogs_Temp_Dec2020	VOG0525	NA	3.8e-34	Unknown	NC029010.D	NC029010.D_00001
pVogs_Temp_Dec2020	VOG0525	NA	4e-34	Unknown	NC007050.D	NC007050.D_00061
pVogs_Temp_Dec2020	VOG0525	NA	6.5e-33	Unknown	NC028915.D	NC028915.D_00026
pVogs_Temp_Dec2020	VOG0526	NA	2.4e-51	Unknown	NC025460.D	NC025460.D_00030
pVogs_Temp_Dec2020	VOG0526	NA	1.2e-51	Unknown	NC004615.D	NC004615.D_00022
pVogs_Temp_Dec2020	VOG0526	NA	2.2e-52	Unknown	NC010808.D	NC010808.D_00028
pVogs_Temp_Dec2020	VOG0526	NA	9.3e-50	Unknown	NC028917.D	NC028917.D_00034
pVogs_Temp_Dec2020	VOG0526	NA	3.6e-51	Unknown	NC004617.D	NC004617.D_00020
pVogs_Temp_Dec2020	VOG0526	NA	3e-52	Unknown	NC007059.D	NC007059.D_00057
pVogs_Temp_Dec2020	VOG0526	NA	8.2e-51	Unknown	NC007049.D	NC007049.D_00062
pVogs_Temp_Dec2020	VOG0526	NA	7e-52	Unknown	NC007047.D	NC007047.D_00065
pVogs_Temp_Dec2020	VOG0526	NA	7.1e-49	Unknown	NC009526.D	NC009526.D_00027
pVogs_Temp_Dec2020	VOG0526	NA	3.7e-51	Unknown	NC008799.D	NC008799.D_00029
pVogs_Temp_Dec2020	VOG0526	NA	1.8e-50	Unknown	NC030652.D	NC030652.D_00025
pVogs_Temp_Dec2020	VOG0526	NA	8.2e-51	Unknown	NC028864.D	NC028864.D_00027
pVogs_Temp_Dec2020	VOG0526	NA	3.7e-50	Unknown	NC021323.D	NC021323.D_00022
pVogs_Temp_Dec2020	VOG0526	NA	1.8e-50	Unknown	NC011344.D	NC011344.D_00023
pVogs_Temp_Dec2020	VOG0526	NA	9e-51	Unknown	NC008583.D	NC008583.D_00025
pVogs_Temp_Dec2020	VOG0526	NA	2.6e-46	Unknown	NC007057.D	NC007057.D_00059
pVogs_Temp_Dec2020	VOG0526	NA	1.6e-50	Unknown	NC012784.D	NC012784.D_00030
pVogs_Temp_Dec2020	VOG0526	NA	1e-50	Unknown	NC023499.D	NC023499.D_00027
pVogs_Temp_Dec2020	VOG0526	NA	3.6e-52	Unknown	NC007053.D	NC007053.D_00052
pVogs_Temp_Dec2020	VOG0526	NA	2.2e-49	Unknown	NC007061.D	NC007061.D_00059
pVogs_Temp_Dec2020	VOG0526	NA	1.3e-51	Unknown	NC004616.D	NC004616.D_00017
pVogs_Temp_Dec2020	VOG0526	NA	7e-51	Unknown	NC021332.D	NC021332.D_00026
pVogs_Temp_Dec2020	VOG0526	NA	1.8e-51	Unknown	NC002486.D	NC002486.D_00027
pVogs_Temp_Dec2020	VOG0526	NA	2.4e-49	Unknown	NC010147.D	NC010147.D_00026
pVogs_Temp_Dec2020	VOG0526	NA	3.1e-49	Unknown	NC009762.D	NC009762.D_00026
pVogs_Temp_Dec2020	VOG0526	NA	1.5e-51	Unknown	NC028862.D	NC028862.D_00046
pVogs_Temp_Dec2020	VOG0526	NA	9e-51	Unknown	NC028913.D	NC028913.D_00027
pVogs_Temp_Dec2020	VOG0526	NA	3.6e-51	Unknown	NC021863.D	NC021863.D_00024
pVogs_Temp_Dec2020	VOG0526	NA	1.1e-51	Unknown	NC007048.D	NC007048.D_00058
pVogs_Temp_Dec2020	VOG0526	NA	3.7e-50	Unknown	NC005356.D	NC005356.D_00052
pVogs_Temp_Dec2020	VOG0526	NA	1.5e-51	Unknown	NC011614.D	NC011614.D_00025
pVogs_Temp_Dec2020	VOG0526	NA	8.9e-51	Unknown	NC013195.D	NC013195.D_00029
pVogs_Temp_Dec2020	VOG0526	NA	2.7e-52	Unknown	NC014460.D	NC014460.D_00052
pVogs_Temp_Dec2020	VOG0526	NA	1e-50	Unknown	NC008617.D	NC008617.D_00027
pVogs_Temp_Dec2020	VOG0526	NA	1.8e-50	Unknown	NC008689.D	NC008689.D_00028
pVogs_Temp_Dec2020	VOG0526	NA	1.8e-50	Unknown	NC009761.D	NC009761.D_00022
pVogs_Temp_Dec2020	VOG0526	NA	3.7e-50	Unknown	NC028859.D	NC028859.D_00024
pVogs_Temp_Dec2020	VOG0526	NA	1.8e-51	Unknown	NC021801.D	NC021801.D_00014
pVogs_Temp_Dec2020	VOG0526	NA	3.6e-51	Unknown	NC007063.D	NC007063.D_00056
pVogs_Temp_Dec2020	VOG0526	NA	1.5e-50	Unknown	NC007065.D	NC007065.D_00069
pVogs_Temp_Dec2020	VOG0526	NA	2.7e-50	Unknown	NC021326.D	NC021326.D_00041
pVogs_Temp_Dec2020	VOG0526	NA	1.2e-51	Unknown	NC007054.D	NC007054.D_00049
pVogs_Temp_Dec2020	VOG0526	NA	1.6e-51	Unknown	NC028669.D	NC028669.D_00027
pVogs_Temp_Dec2020	VOG0526	NA	2.5e-50	Unknown	NC007060.D	NC007060.D_00068
pVogs_Temp_Dec2020	VOG0526	NA	1.8e-50	Unknown	NC009763.D	NC009763.D_00025
pVogs_Temp_Dec2020	VOG0526	NA	2.7e-50	Unknown	NC023500.D	NC023500.D_00027
pVogs_Temp_Dec2020	VOG0526	NA	8.3e-51	Unknown	NC002321.D	NC002321.D_00051
pVogs_Temp_Dec2020	VOG0526	NA	3.5e-48	Unknown	NC008798.D	NC008798.D_00031
pVogs_Temp_Dec2020	VOG0526	NA	2.7e-52	Unknown	NC002661.D	NC002661.D_00027
pVogs_Temp_Dec2020	VOG0526	NA	5.5e-51	Unknown	NC029010.D	NC029010.D_00004
pVogs_Temp_Dec2020	VOG0526	NA	3.7e-50	Unknown	NC022758.D	NC022758.D_00048
pVogs_Temp_Dec2020	VOG0526	NA	8.2e-51	Unknown	NC007050.D	NC007050.D_00064
pVogs_Temp_Dec2020	VOG0526	NA	7.8e-51	Unknown	NC028915.D	NC028915.D_00028
pVogs_Temp_Dec2020	VOG0526	NA	1.5e-50	Unknown	NC024391.D	NC024391.D_00024
pVogs_Temp_Dec2020	VOG0526	NA	8.4e-52	Unknown	NC021773.D	NC021773.D_00036
pVogs_Temp_Dec2020	VOG0526	NA	8.7e-52	Unknown	NC028775.D	NC028775.D_00012
pVogs_Temp_Dec2020	VOG0526	NA	1.2e-51	Unknown	NC007052.D	NC007052.D_00063
pVogs_Temp_Dec2020	VOG0527	NA	1.1e-64	Unknown	NC007057.D	NC007057.D_00065
pVogs_Temp_Dec2020	VOG0528	NA	5.5e-36	Unknown	NC025460.D	NC025460.D_00040
pVogs_Temp_Dec2020	VOG0528	NA	1.5e-36	Unknown	NC011612.D	NC011612.D_00031
pVogs_Temp_Dec2020	VOG0528	NA	1.5e-36	Unknown	NC011344.D	NC011344.D_00028
pVogs_Temp_Dec2020	VOG0528	NA	3.2e-37	Unknown	NC012784.D	NC012784.D_00036
pVogs_Temp_Dec2020	VOG0528	NA	1.6e-36	Unknown	NC002486.D	NC002486.D_00035
pVogs_Temp_Dec2020	VOG0528	NA	9.7e-36	Unknown	NC009762.D	NC009762.D_00038
pVogs_Temp_Dec2020	VOG0528	NA	2.9e-37	Unknown	NC005356.D	NC005356.D_00067
pVogs_Temp_Dec2020	VOG0528	NA	1.6e-36	Unknown	NC008617.D	NC008617.D_00035
pVogs_Temp_Dec2020	VOG0528	NA	7.1e-37	Unknown	NC008689.D	NC008689.D_00033
pVogs_Temp_Dec2020	VOG0528	NA	7.1e-37	Unknown	NC009761.D	NC009761.D_00029
pVogs_Temp_Dec2020	VOG0528	NA	1.5e-36	Unknown	NC007054.D	NC007054.D_00059
pVogs_Temp_Dec2020	VOG0528	NA	7.1e-37	Unknown	NC009763.D	NC009763.D_00031
pVogs_Temp_Dec2020	VOG0528	NA	3.2e-37	Unknown	NC002321.D	NC002321.D_00060
pVogs_Temp_Dec2020	VOG0528	NA	1.6e-36	Unknown	NC022758.D	NC022758.D_00057
pVogs_Temp_Dec2020	VOG0528	NA	2.9e-37	Unknown	NC021773.D	NC021773.D_00047
pVogs_Temp_Dec2020	VOG0534	NA	4.2e-50	Unknown	NC025460.D	NC025460.D_00016
pVogs_Temp_Dec2020	VOG0534	NA	2.3e-45	Unknown	NC004615.D	NC004615.D_00011
pVogs_Temp_Dec2020	VOG0534	NA	1.1e-43	Unknown	NC010808.D	NC010808.D_00013
pVogs_Temp_Dec2020	VOG0534	NA	4.6e-44	Unknown	NC004617.D	NC004617.D_00010
pVogs_Temp_Dec2020	VOG0534	NA	1.5e-50	Unknown	NC007059.D	NC007059.D_00044
pVogs_Temp_Dec2020	VOG0534	NA	4.9e-50	Unknown	NC007049.D	NC007049.D_00047
pVogs_Temp_Dec2020	VOG0534	NA	1.4e-44	Unknown	NC007047.D	NC007047.D_00051
pVogs_Temp_Dec2020	VOG0534	NA	4.9e-50	Unknown	NC009526.D	NC009526.D_00014
pVogs_Temp_Dec2020	VOG0534	NA	1.3e-50	Unknown	NC008799.D	NC008799.D_00014
pVogs_Temp_Dec2020	VOG0534	NA	3.3e-50	Unknown	NC030652.D	NC030652.D_00011
pVogs_Temp_Dec2020	VOG0534	NA	1.2e-50	Unknown	NC028864.D	NC028864.D_00013
pVogs_Temp_Dec2020	VOG0534	NA	3e-50	Unknown	NC003288.D	NC003288.D_00015
pVogs_Temp_Dec2020	VOG0534	NA	1.2e-50	Unknown	NC008583.D	NC008583.D_00012
pVogs_Temp_Dec2020	VOG0534	NA	1e-45	Unknown	NC007057.D	NC007057.D_00043
pVogs_Temp_Dec2020	VOG0534	NA	8.6e-46	Unknown	NC012784.D	NC012784.D_00015
pVogs_Temp_Dec2020	VOG0534	NA	3.1e-42	Unknown	NC023499.D	NC023499.D_00017
pVogs_Temp_Dec2020	VOG0534	NA	4.9e-50	Unknown	NC007061.D	NC007061.D_00046
pVogs_Temp_Dec2020	VOG0534	NA	4.3e-42	Unknown	NC021332.D	NC021332.D_00010
pVogs_Temp_Dec2020	VOG0534	NA	3.9e-50	Unknown	NC002486.D	NC002486.D_00015
pVogs_Temp_Dec2020	VOG0534	NA	6.1e-50	Unknown	NC010147.D	NC010147.D_00012
pVogs_Temp_Dec2020	VOG0534	NA	1.9e-49	Unknown	NC028862.D	NC028862.D_00038
pVogs_Temp_Dec2020	VOG0534	NA	2.6e-42	Unknown	NC028913.D	NC028913.D_00012
pVogs_Temp_Dec2020	VOG0534	NA	6.7e-44	Unknown	NC007048.D	NC007048.D_00042
pVogs_Temp_Dec2020	VOG0534	NA	1.2e-50	Unknown	NC005356.D	NC005356.D_00036
pVogs_Temp_Dec2020	VOG0534	NA	6.1e-50	Unknown	NC011614.D	NC011614.D_00011
pVogs_Temp_Dec2020	VOG0534	NA	8.6e-46	Unknown	NC019921.D	NC019921.D_00010
pVogs_Temp_Dec2020	VOG0534	NA	1.7e-50	Unknown	NC013195.D	NC013195.D_00015
pVogs_Temp_Dec2020	VOG0534	NA	2.6e-42	Unknown	NC014460.D	NC014460.D_00039
pVogs_Temp_Dec2020	VOG0534	NA	3.1e-42	Unknown	NC008617.D	NC008617.D_00017
pVogs_Temp_Dec2020	VOG0534	NA	4.7e-50	Unknown	NC008689.D	NC008689.D_00016
pVogs_Temp_Dec2020	VOG0534	NA	4.6e-44	Unknown	NC009761.D	NC009761.D_00012
pVogs_Temp_Dec2020	VOG0534	NA	1.2e-39	Unknown	NC028859.D	NC028859.D_00014
pVogs_Temp_Dec2020	VOG0534	NA	2.6e-42	Unknown	NC021801.D	NC021801.D_00004
pVogs_Temp_Dec2020	VOG0534	NA	1.4e-44	Unknown	NC007063.D	NC007063.D_00040
pVogs_Temp_Dec2020	VOG0534	NA	1.5e-50	Unknown	NC007065.D	NC007065.D_00055
pVogs_Temp_Dec2020	VOG0534	NA	4.1e-46	Unknown	NC021326.D	NC021326.D_00054
pVogs_Temp_Dec2020	VOG0534	NA	1.2e-50	Unknown	NC028669.D	NC028669.D_00013
pVogs_Temp_Dec2020	VOG0534	NA	2.9e-50	Unknown	NC007060.D	NC007060.D_00054
pVogs_Temp_Dec2020	VOG0534	NA	8.6e-46	Unknown	NC009763.D	NC009763.D_00013
pVogs_Temp_Dec2020	VOG0534	NA	1.2e-50	Unknown	NC002321.D	NC002321.D_00040
pVogs_Temp_Dec2020	VOG0534	NA	2.6e-42	Unknown	NC008798.D	NC008798.D_00014
pVogs_Temp_Dec2020	VOG0534	NA	1.3e-50	Unknown	NC002661.D	NC002661.D_00015
pVogs_Temp_Dec2020	VOG0534	NA	5.7e-50	Unknown	NC029010.D	NC029010.D_00051
pVogs_Temp_Dec2020	VOG0534	NA	1.5e-50	Unknown	NC007050.D	NC007050.D_00049
pVogs_Temp_Dec2020	VOG0534	NA	6.6e-49	Unknown	NC028915.D	NC028915.D_00015
pVogs_Temp_Dec2020	VOG0534	NA	2.6e-42	Unknown	NC024391.D	NC024391.D_00010
pVogs_Temp_Dec2020	VOG0534	NA	4.9e-50	Unknown	NC007052.D	NC007052.D_00049
pVogs_Temp_Dec2020	VOG0537	NA	7.1e-149	Unknown	NC012784.D	NC012784.D_00035
pVogs_Temp_Dec2020	VOG0537	NA	7.1e-149	Unknown	NC005356.D	NC005356.D_00066
pVogs_Temp_Dec2020	VOG0537	NA	7.1e-149	Unknown	NC019921.D	NC019921.D_00021
pVogs_Temp_Dec2020	VOG0539	NA	4.2e-57	Unknown	NC025460.D	NC025460.D_00051
pVogs_Temp_Dec2020	VOG0539	NA	3.6e-36	Unknown	NC028821.D	NC028821.D_00018
pVogs_Temp_Dec2020	VOG0539	NA	4.5e-07	Unknown	NC019721.D	NC019721.D_00008
pVogs_Temp_Dec2020	VOG0539	NA	8.6e-06	Unknown	NC011104.D	NC011104.D_00009
pVogs_Temp_Dec2020	VOG0539	NA	3.5e-56	Unknown	NC019513.D	NC019513.D_00036
pVogs_Temp_Dec2020	VOG0539	NA	4.7e-56	Unknown	NC011612.D	NC011612.D_00044
pVogs_Temp_Dec2020	VOG0539	NA	2e-56	Unknown	NC021323.D	NC021323.D_00042
pVogs_Temp_Dec2020	VOG0539	NA	3.5e-56	Unknown	NC011344.D	NC011344.D_00041
pVogs_Temp_Dec2020	VOG0539	NA	9.7e-54	Unknown	NC026016.D	NC026016.D_00017
pVogs_Temp_Dec2020	VOG0539	NA	1e-05	Unknown	NC004112.D	NC004112.D_00008
pVogs_Temp_Dec2020	VOG0539	NA	4.2e-57	Unknown	NC023499.D	NC023499.D_00047
pVogs_Temp_Dec2020	VOG0539	NA	3.2e-07	Unknown	NC019769.D	NC019769.D_00008
pVogs_Temp_Dec2020	VOG0539	NA	3.5e-56	Unknown	NC009762.D	NC009762.D_00051
pVogs_Temp_Dec2020	VOG0539	NA	2e-56	Unknown	NC028862.D	NC028862.D_00008
pVogs_Temp_Dec2020	VOG0539	NA	5.2e-06	Unknown	NC022756.D	NC022756.D_00010
pVogs_Temp_Dec2020	VOG0539	NA	1.7e-10	Unknown	NC023599.D	NC023599.D_00012
pVogs_Temp_Dec2020	VOG0539	NA	4.2e-57	Unknown	NC019921.D	NC019921.D_00030
pVogs_Temp_Dec2020	VOG0539	NA	4.2e-57	Unknown	NC008617.D	NC008617.D_00046
pVogs_Temp_Dec2020	VOG0539	NA	1.9e-06	Unknown	NC019934.D	NC019934.D_00010
pVogs_Temp_Dec2020	VOG0539	NA	3.5e-56	Unknown	NC007054.D	NC007054.D_00008
pVogs_Temp_Dec2020	VOG0539	NA	3.5e-56	Unknown	NC022758.D	NC022758.D_00008
pVogs_Temp_Dec2020	VOG0541	NA	4.4e-41	Unknown	NC025460.D	NC025460.D_00055
pVogs_Temp_Dec2020	VOG0541	NA	2.5e-36	Unknown	NC028821.D	NC028821.D_00014
pVogs_Temp_Dec2020	VOG0541	NA	4.4e-41	Unknown	NC023499.D	NC023499.D_00051
pVogs_Temp_Dec2020	VOG0541	NA	9.5e-40	Unknown	NC023599.D	NC023599.D_00015
pVogs_Temp_Dec2020	VOG0541	NA	4.4e-41	Unknown	NC005356.D	NC005356.D_00012
pVogs_Temp_Dec2020	VOG0541	NA	4.4e-41	Unknown	NC019921.D	NC019921.D_00033
pVogs_Temp_Dec2020	VOG0541	NA	4.4e-41	Unknown	NC013195.D	NC013195.D_00057
pVogs_Temp_Dec2020	VOG0541	NA	6.6e-42	Unknown	NC007458.D	NC007458.D_00011
pVogs_Temp_Dec2020	VOG0541	NA	4.4e-41	Unknown	NC008617.D	NC008617.D_00050
pVogs_Temp_Dec2020	VOG0541	NA	6.6e-42	Unknown	NC007734.D	NC007734.D_00011
pVogs_Temp_Dec2020	VOG0541	NA	6.6e-42	Unknown	NC007814.D	NC007814.D_00011
pVogs_Temp_Dec2020	VOG0543	NA	4.4e-81	Unknown	NC025460.D	NC025460.D_00062
pVogs_Temp_Dec2020	VOG0543	NA	4.4e-81	Unknown	NC026016.D	NC026016.D_00007
pVogs_Temp_Dec2020	VOG0543	NA	4.4e-81	Unknown	NC019921.D	NC019921.D_00038
pVogs_Temp_Dec2020	VOG0543	NA	4.4e-81	Unknown	NC008617.D	NC008617.D_00057
pVogs_Temp_Dec2020	VOG0548	NA	1.7e-30	Unknown	NC021323.D	NC021323.D_00009
pVogs_Temp_Dec2020	VOG0548	NA	2.9e-32	Unknown	NC012784.D	NC012784.D_00007
pVogs_Temp_Dec2020	VOG0548	NA	2.9e-32	Unknown	NC010147.D	NC010147.D_00009
pVogs_Temp_Dec2020	VOG0548	NA	1.7e-30	Unknown	NC007063.D	NC007063.D_00037
pVogs_Temp_Dec2020	VOG0548	NA	1.7e-30	Unknown	NC021326.D	NC021326.D_00059
pVogs_Temp_Dec2020	VOG0548	NA	1.7e-30	Unknown	NC023500.D	NC023500.D_00009
pVogs_Temp_Dec2020	VOG0549	NA	1.6e-34	Unknown	NC021323.D	NC021323.D_00011
pVogs_Temp_Dec2020	VOG0549	NA	7.5e-32	Unknown	NC012784.D	NC012784.D_00008
pVogs_Temp_Dec2020	VOG0549	NA	1.3e-31	Unknown	NC007048.D	NC007048.D_00038
pVogs_Temp_Dec2020	VOG0553	NA	3e-37	Unknown	NC025460.D	NC025460.D_00021
pVogs_Temp_Dec2020	VOG0553	NA	3e-37	Unknown	NC008799.D	NC008799.D_00019
pVogs_Temp_Dec2020	VOG0553	NA	3e-37	Unknown	NC009763.D	NC009763.D_00018
pVogs_Temp_Dec2020	VOG0553	NA	3e-37	Unknown	NC008798.D	NC008798.D_00020
pVogs_Temp_Dec2020	VOG0554	NA	1.3e-40	Unknown	NC025460.D	NC025460.D_00034
pVogs_Temp_Dec2020	VOG0554	NA	3.5e-42	Unknown	NC007057.D	NC007057.D_00064
pVogs_Temp_Dec2020	VOG0555	NA	3.8e-38	Unknown	NC007057.D	NC007057.D_00066
pVogs_Temp_Dec2020	VOG0555	NA	5.4e-38	Unknown	NC021332.D	NC021332.D_00031
pVogs_Temp_Dec2020	VOG0555	NA	5.8e-38	Unknown	NC014460.D	NC014460.D_00056
pVogs_Temp_Dec2020	VOG0555	NA	3.8e-38	Unknown	NC021326.D	NC021326.D_00039
pVogs_Temp_Dec2020	VOG0555	NA	3.8e-38	Unknown	NC023500.D	NC023500.D_00029
pVogs_Temp_Dec2020	VOG0556	NA	1.6e-54	Unknown	NC025460.D	NC025460.D_00036
pVogs_Temp_Dec2020	VOG0556	NA	3.4e-52	Unknown	NC028917.D	NC028917.D_00030
pVogs_Temp_Dec2020	VOG0556	NA	3.9e-54	Unknown	NC007059.D	NC007059.D_00063
pVogs_Temp_Dec2020	VOG0556	NA	3.4e-52	Unknown	NC012784.D	NC012784.D_00033
pVogs_Temp_Dec2020	VOG0556	NA	3.9e-54	Unknown	NC007053.D	NC007053.D_00057
pVogs_Temp_Dec2020	VOG0556	NA	3.9e-54	Unknown	NC028859.D	NC028859.D_00033
pVogs_Temp_Dec2020	VOG0556	NA	3.9e-54	Unknown	NC007060.D	NC007060.D_00073
pVogs_Temp_Dec2020	VOG0556	NA	3.4e-52	Unknown	NC002321.D	NC002321.D_00054
pVogs_Temp_Dec2020	VOG0556	NA	3.4e-52	Unknown	NC028775.D	NC028775.D_00007
pVogs_Temp_Dec2020	VOG0557	NA	1.4e-40	Unknown	NC025460.D	NC025460.D_00037
pVogs_Temp_Dec2020	VOG0557	NA	7e-39	Unknown	NC010808.D	NC010808.D_00035
pVogs_Temp_Dec2020	VOG0557	NA	1.4e-40	Unknown	NC028917.D	NC028917.D_00029
pVogs_Temp_Dec2020	VOG0557	NA	2.3e-30	Unknown	NC007059.D	NC007059.D_00064
pVogs_Temp_Dec2020	VOG0557	NA	1.3e-39	Unknown	NC007049.D	NC007049.D_00068
pVogs_Temp_Dec2020	VOG0557	NA	3.6e-39	Unknown	NC007047.D	NC007047.D_00072
pVogs_Temp_Dec2020	VOG0557	NA	1.3e-39	Unknown	NC009526.D	NC009526.D_00033
pVogs_Temp_Dec2020	VOG0557	NA	1.6e-35	Unknown	NC008799.D	NC008799.D_00035
pVogs_Temp_Dec2020	VOG0557	NA	3.5e-34	Unknown	NC030652.D	NC030652.D_00029
pVogs_Temp_Dec2020	VOG0557	NA	1.2e-40	Unknown	NC028864.D	NC028864.D_00034
pVogs_Temp_Dec2020	VOG0557	NA	1.4e-40	Unknown	NC003288.D	NC003288.D_00035
pVogs_Temp_Dec2020	VOG0557	NA	9.5e-39	Unknown	NC011612.D	NC011612.D_00029
pVogs_Temp_Dec2020	VOG0557	NA	1.1e-32	Unknown	NC008583.D	NC008583.D_00032
pVogs_Temp_Dec2020	VOG0557	NA	4.2e-31	Unknown	NC007057.D	NC007057.D_00068
pVogs_Temp_Dec2020	VOG0557	NA	1.4e-40	Unknown	NC023499.D	NC023499.D_00032
pVogs_Temp_Dec2020	VOG0557	NA	3e-40	Unknown	NC007053.D	NC007053.D_00058
pVogs_Temp_Dec2020	VOG0557	NA	3.5e-34	Unknown	NC007061.D	NC007061.D_00062
pVogs_Temp_Dec2020	VOG0557	NA	5.3e-38	Unknown	NC021332.D	NC021332.D_00033
pVogs_Temp_Dec2020	VOG0557	NA	3.5e-34	Unknown	NC002486.D	NC002486.D_00031
pVogs_Temp_Dec2020	VOG0557	NA	5.8e-38	Unknown	NC010147.D	NC010147.D_00034
pVogs_Temp_Dec2020	VOG0557	NA	1.3e-39	Unknown	NC009762.D	NC009762.D_00033
pVogs_Temp_Dec2020	VOG0557	NA	6.8e-39	Unknown	NC028862.D	NC028862.D_00052
pVogs_Temp_Dec2020	VOG0557	NA	1.1e-32	Unknown	NC028913.D	NC028913.D_00034
pVogs_Temp_Dec2020	VOG0557	NA	3e-34	Unknown	NC021863.D	NC021863.D_00030
pVogs_Temp_Dec2020	VOG0557	NA	3e-39	Unknown	NC007048.D	NC007048.D_00063
pVogs_Temp_Dec2020	VOG0557	NA	2e-39	Unknown	NC005356.D	NC005356.D_00059
pVogs_Temp_Dec2020	VOG0557	NA	1.4e-38	Unknown	NC011614.D	NC011614.D_00031
pVogs_Temp_Dec2020	VOG0557	NA	3.5e-34	Unknown	NC013195.D	NC013195.D_00035
pVogs_Temp_Dec2020	VOG0557	NA	3.7e-39	Unknown	NC014460.D	NC014460.D_00058
pVogs_Temp_Dec2020	VOG0557	NA	1.4e-40	Unknown	NC008617.D	NC008617.D_00032
pVogs_Temp_Dec2020	VOG0557	NA	7e-40	Unknown	NC021801.D	NC021801.D_00019
pVogs_Temp_Dec2020	VOG0557	NA	4.6e-37	Unknown	NC007065.D	NC007065.D_00074
pVogs_Temp_Dec2020	VOG0557	NA	1.4e-40	Unknown	NC021326.D	NC021326.D_00037
pVogs_Temp_Dec2020	VOG0557	NA	1.7e-31	Unknown	NC007054.D	NC007054.D_00056
pVogs_Temp_Dec2020	VOG0557	NA	1.2e-40	Unknown	NC028669.D	NC028669.D_00035
pVogs_Temp_Dec2020	VOG0557	NA	3e-40	Unknown	NC007060.D	NC007060.D_00074
pVogs_Temp_Dec2020	VOG0557	NA	1.4e-40	Unknown	NC023500.D	NC023500.D_00031
pVogs_Temp_Dec2020	VOG0557	NA	4.3e-31	Unknown	NC002321.D	NC002321.D_00055
pVogs_Temp_Dec2020	VOG0557	NA	1e-32	Unknown	NC002661.D	NC002661.D_00031
pVogs_Temp_Dec2020	VOG0557	NA	7e-40	Unknown	NC022758.D	NC022758.D_00055
pVogs_Temp_Dec2020	VOG0557	NA	2.7e-32	Unknown	NC007050.D	NC007050.D_00070
pVogs_Temp_Dec2020	VOG0557	NA	3.3e-40	Unknown	NC024391.D	NC024391.D_00031
pVogs_Temp_Dec2020	VOG0557	NA	7e-40	Unknown	NC021773.D	NC021773.D_00043
pVogs_Temp_Dec2020	VOG0557	NA	1.4e-40	Unknown	NC028775.D	NC028775.D_00006
pVogs_Temp_Dec2020	VOG0557	NA	9.3e-41	Unknown	NC007052.D	NC007052.D_00066
pVogs_Temp_Dec2020	VOG0558	NA	6.1e-49	Unknown	NC008583.D	NC008583.D_00033
pVogs_Temp_Dec2020	VOG0558	NA	3.4e-47	Unknown	NC007057.D	NC007057.D_00070
pVogs_Temp_Dec2020	VOG0558	NA	6.9e-49	Unknown	NC012784.D	NC012784.D_00034
pVogs_Temp_Dec2020	VOG0558	NA	6.1e-49	Unknown	NC028913.D	NC028913.D_00035
pVogs_Temp_Dec2020	VOG0558	NA	6.1e-49	Unknown	NC007054.D	NC007054.D_00057
pVogs_Temp_Dec2020	VOG0558	NA	6.9e-49	Unknown	NC002321.D	NC002321.D_00056
pVogs_Temp_Dec2020	VOG0559	NA	1.3e-28	DNA_metabolism,Regulation&Recombination	NC025460.D	NC025460.D_00039
pVogs_Temp_Dec2020	VOG0559	NA	2.2e-32	DNA_metabolism,Regulation&Recombination	NC004615.D	NC004615.D_00027
pVogs_Temp_Dec2020	VOG0559	NA	5.5e-34	DNA_metabolism,Regulation&Recombination	NC028917.D	NC028917.D_00027
pVogs_Temp_Dec2020	VOG0559	NA	7e-26	DNA_metabolism,Regulation&Recombination	NC028821.D	NC028821.D_00029
pVogs_Temp_Dec2020	VOG0559	NA	7.6e-34	DNA_metabolism,Regulation&Recombination	NC007059.D	NC007059.D_00066
pVogs_Temp_Dec2020	VOG0559	NA	1.4e-33	DNA_metabolism,Regulation&Recombination	NC007049.D	NC007049.D_00072
pVogs_Temp_Dec2020	VOG0559	NA	2.3e-33	DNA_metabolism,Regulation&Recombination	NC007047.D	NC007047.D_00074
pVogs_Temp_Dec2020	VOG0559	NA	1.4e-33	DNA_metabolism,Regulation&Recombination	NC009526.D	NC009526.D_00037
pVogs_Temp_Dec2020	VOG0559	NA	1.1e-33	DNA_metabolism,Regulation&Recombination	NC008799.D	NC008799.D_00037
pVogs_Temp_Dec2020	VOG0559	NA	2.5e-25	DNA_metabolism,Regulation&Recombination	NC019915.D	NC019915.D_00029
pVogs_Temp_Dec2020	VOG0559	NA	1.1e-33	DNA_metabolism,Regulation&Recombination	NC030652.D	NC030652.D_00031
pVogs_Temp_Dec2020	VOG0559	NA	3.8e-34	DNA_metabolism,Regulation&Recombination	NC028864.D	NC028864.D_00039
pVogs_Temp_Dec2020	VOG0559	NA	3.8e-34	DNA_metabolism,Regulation&Recombination	NC003288.D	NC003288.D_00037
pVogs_Temp_Dec2020	VOG0559	NA	2.2e-29	DNA_metabolism,Regulation&Recombination	NC011612.D	NC011612.D_00030
pVogs_Temp_Dec2020	VOG0559	NA	1.6e-28	DNA_metabolism,Regulation&Recombination	NC021323.D	NC021323.D_00027
pVogs_Temp_Dec2020	VOG0559	NA	5.9e-30	DNA_metabolism,Regulation&Recombination	NC011344.D	NC011344.D_00027
pVogs_Temp_Dec2020	VOG0559	NA	1.4e-30	DNA_metabolism,Regulation&Recombination	NC008583.D	NC008583.D_00034
pVogs_Temp_Dec2020	VOG0559	NA	2e-32	DNA_metabolism,Regulation&Recombination	NC007057.D	NC007057.D_00073
pVogs_Temp_Dec2020	VOG0559	NA	4.8e-34	DNA_metabolism,Regulation&Recombination	NC007061.D	NC007061.D_00064
pVogs_Temp_Dec2020	VOG0559	NA	2.4e-28	DNA_metabolism,Regulation&Recombination	NC004616.D	NC004616.D_00023
pVogs_Temp_Dec2020	VOG0559	NA	6e-33	DNA_metabolism,Regulation&Recombination	NC021332.D	NC021332.D_00037
pVogs_Temp_Dec2020	VOG0559	NA	7e-27	DNA_metabolism,Regulation&Recombination	NC002486.D	NC002486.D_00034
pVogs_Temp_Dec2020	VOG0559	NA	5e-34	DNA_metabolism,Regulation&Recombination	NC010147.D	NC010147.D_00038
pVogs_Temp_Dec2020	VOG0559	NA	3.9e-30	DNA_metabolism,Regulation&Recombination	NC009762.D	NC009762.D_00037
pVogs_Temp_Dec2020	VOG0559	NA	1.2e-28	DNA_metabolism,Regulation&Recombination	NC028862.D	NC028862.D_00055
pVogs_Temp_Dec2020	VOG0559	NA	1.4e-30	DNA_metabolism,Regulation&Recombination	NC028913.D	NC028913.D_00036
pVogs_Temp_Dec2020	VOG0559	NA	1.1e-32	DNA_metabolism,Regulation&Recombination	NC021863.D	NC021863.D_00032
pVogs_Temp_Dec2020	VOG0559	NA	2.3e-33	DNA_metabolism,Regulation&Recombination	NC007048.D	NC007048.D_00067
pVogs_Temp_Dec2020	VOG0559	NA	1.3e-28	DNA_metabolism,Regulation&Recombination	NC005356.D	NC005356.D_00064
pVogs_Temp_Dec2020	VOG0559	NA	4.3e-33	DNA_metabolism,Regulation&Recombination	NC011614.D	NC011614.D_00032
pVogs_Temp_Dec2020	VOG0559	NA	3e-32	DNA_metabolism,Regulation&Recombination	NC013195.D	NC013195.D_00038
pVogs_Temp_Dec2020	VOG0559	NA	7.4e-25	DNA_metabolism,Regulation&Recombination	NC014460.D	NC014460.D_00059
pVogs_Temp_Dec2020	VOG0559	NA	1.3e-28	DNA_metabolism,Regulation&Recombination	NC008617.D	NC008617.D_00034
pVogs_Temp_Dec2020	VOG0559	NA	2.1e-28	DNA_metabolism,Regulation&Recombination	NC009761.D	NC009761.D_00028
pVogs_Temp_Dec2020	VOG0559	NA	1.9e-33	DNA_metabolism,Regulation&Recombination	NC028859.D	NC028859.D_00035
pVogs_Temp_Dec2020	VOG0559	NA	3.8e-34	DNA_metabolism,Regulation&Recombination	NC021801.D	NC021801.D_00020
pVogs_Temp_Dec2020	VOG0559	NA	5.5e-34	DNA_metabolism,Regulation&Recombination	NC007063.D	NC007063.D_00065
pVogs_Temp_Dec2020	VOG0559	NA	3.5e-33	DNA_metabolism,Regulation&Recombination	NC007065.D	NC007065.D_00076
pVogs_Temp_Dec2020	VOG0559	NA	3.8e-34	DNA_metabolism,Regulation&Recombination	NC021326.D	NC021326.D_00035
pVogs_Temp_Dec2020	VOG0559	NA	1.8e-28	DNA_metabolism,Regulation&Recombination	NC007054.D	NC007054.D_00058
pVogs_Temp_Dec2020	VOG0559	NA	3.8e-34	DNA_metabolism,Regulation&Recombination	NC028669.D	NC028669.D_00040
pVogs_Temp_Dec2020	VOG0559	NA	1.1e-32	DNA_metabolism,Regulation&Recombination	NC007060.D	NC007060.D_00075
pVogs_Temp_Dec2020	VOG0559	NA	2.1e-28	DNA_metabolism,Regulation&Recombination	NC009763.D	NC009763.D_00030
pVogs_Temp_Dec2020	VOG0559	NA	7.9e-27	DNA_metabolism,Regulation&Recombination	NC002321.D	NC002321.D_00057
pVogs_Temp_Dec2020	VOG0559	NA	2.2e-32	DNA_metabolism,Regulation&Recombination	NC008798.D	NC008798.D_00038
pVogs_Temp_Dec2020	VOG0559	NA	1.1e-33	DNA_metabolism,Regulation&Recombination	NC029010.D	NC029010.D_00008
pVogs_Temp_Dec2020	VOG0559	NA	8.7e-30	DNA_metabolism,Regulation&Recombination	NC022758.D	NC022758.D_00056
pVogs_Temp_Dec2020	VOG0559	NA	2.3e-27	DNA_metabolism,Regulation&Recombination	NC021773.D	NC021773.D_00044
pVogs_Temp_Dec2020	VOG0560	NA	1.2e-35	Unknown	NC005356.D	NC005356.D_00065
pVogs_Temp_Dec2020	VOG0564	NA	1.8e-32	Unknown	NC025460.D	NC025460.D_00056
pVogs_Temp_Dec2020	VOG0564	NA	5.2e-24	Unknown	NC028821.D	NC028821.D_00013
pVogs_Temp_Dec2020	VOG0564	NA	7.7e-30	Unknown	NC023499.D	NC023499.D_00052
pVogs_Temp_Dec2020	VOG0564	NA	2.1e-32	Unknown	NC005356.D	NC005356.D_00013
pVogs_Temp_Dec2020	VOG0564	NA	2.4e-29	Unknown	NC013195.D	NC013195.D_00058
pVogs_Temp_Dec2020	VOG0564	NA	5.2e-29	Unknown	NC008617.D	NC008617.D_00051
pVogs_Temp_Dec2020	VOG0565	NA	2e-21	Unknown	NC025460.D	NC025460.D_00060
pVogs_Temp_Dec2020	VOG0565	NA	2.8e-20	Unknown	NC023499.D	NC023499.D_00056
pVogs_Temp_Dec2020	VOG0565	NA	1.9e-21	Unknown	NC002486.D	NC002486.D_00056
pVogs_Temp_Dec2020	VOG0565	NA	1.9e-21	Unknown	NC005356.D	NC005356.D_00017
pVogs_Temp_Dec2020	VOG0565	NA	1.9e-21	Unknown	NC013195.D	NC013195.D_00062
pVogs_Temp_Dec2020	VOG0565	NA	1.9e-21	Unknown	NC008617.D	NC008617.D_00055
pVogs_Temp_Dec2020	VOG0565	NA	1.9e-21	Unknown	NC009761.D	NC009761.D_00052
pVogs_Temp_Dec2020	VOG0634	NA	2.8e-55	Unknown	NC022791.D	NC022791.D_00023
pVogs_Temp_Dec2020	VOG0634	NA	2.4e-53	Unknown	NC024357.D	NC024357.D_00032
pVogs_Temp_Dec2020	VOG0634	NA	3.4e-54	Unknown	NC031942.D	NC031942.D_00030
pVogs_Temp_Dec2020	VOG0634	NA	5.8e-49	Unknown	NC000896.D	NC000896.D_00030
pVogs_Temp_Dec2020	VOG0634	NA	2.4e-55	Unknown	NC003050.D	NC003050.D_00022
pVogs_Temp_Dec2020	VOG0634	NA	1.7e-55	Unknown	NC031920.D	NC031920.D_00030
pVogs_Temp_Dec2020	VOG0634	NA	3.3e-54	Unknown	NC024370.D	NC024370.D_00029
pVogs_Temp_Dec2020	VOG0634	NA	1.2e-51	Unknown	NC004996.D	NC004996.D_00024
pVogs_Temp_Dec2020	VOG0634	NA	1.8e-54	Unknown	NC031901.D	NC031901.D_00034
pVogs_Temp_Dec2020	VOG0634	NA	6.6e-54	Unknown	NC031913.D	NC031913.D_00031
pVogs_Temp_Dec2020	VOG0634	NA	3.4e-54	Unknown	NC024361.D	NC024361.D_00027
pVogs_Temp_Dec2020	VOG0634	NA	1.9e-55	Unknown	NC031915.D	NC031915.D_00029
pVogs_Temp_Dec2020	VOG0634	NA	7.6e-54	Unknown	NC031941.D	NC031941.D_00026
pVogs_Temp_Dec2020	VOG0638	NA	6.9e-37	Unknown	NC031907.D	NC031907.D_00011
pVogs_Temp_Dec2020	VOG0638	NA	6.9e-37	Unknown	NC031942.D	NC031942.D_00016
pVogs_Temp_Dec2020	VOG0638	NA	1e-36	Unknown	NC024370.D	NC024370.D_00017
pVogs_Temp_Dec2020	VOG0638	NA	1.2e-36	Unknown	NC004996.D	NC004996.D_00037
pVogs_Temp_Dec2020	VOG0647	NA	7.2e-132	Structure	NC002072.D	NC002072.D_00018
pVogs_Temp_Dec2020	VOG0647	NA	9.1e-136	Structure	NC000871.D	NC000871.D_00016
pVogs_Temp_Dec2020	VOG0647	NA	1.9e-187	Structure	NC002185.D	NC002185.D_00041
pVogs_Temp_Dec2020	VOG0647	NA	3.1e-201	Structure	NC022776.D	NC022776.D_00043
pVogs_Temp_Dec2020	VOG0647	NA	5.4e-199	Structure	NC013598.D	NC013598.D_00019
pVogs_Temp_Dec2020	VOG0651	NA	1.4e-22	Unknown	NC002072.D	NC002072.D_00029
pVogs_Temp_Dec2020	VOG0651	NA	1.3e-21	Unknown	NC000871.D	NC000871.D_00027
pVogs_Temp_Dec2020	VOG0651	NA	3.3e-23	Unknown	NC002185.D	NC002185.D_00003
pVogs_Temp_Dec2020	VOG0651	NA	2.9e-23	Unknown	NC013598.D	NC013598.D_00032
pVogs_Temp_Dec2020	VOG0651	NA	1.3e-21	Unknown	NC031069.D	NC031069.D_00030
pVogs_Temp_Dec2020	VOG0651	NA	1.3e-21	Unknown	NC002214.D	NC002214.D_00035
pVogs_Temp_Dec2020	VOG0655	NA	5.8e-45	Unknown	NC000871.D	NC000871.D_00038
pVogs_Temp_Dec2020	VOG0655	NA	3.4e-43	Unknown	NC002185.D	NC002185.D_00013
pVogs_Temp_Dec2020	VOG0655	NA	6.6e-42	Unknown	NC022776.D	NC022776.D_00017
pVogs_Temp_Dec2020	VOG0655	NA	7.8e-41	Unknown	NC004303.D	NC004303.D_00016
pVogs_Temp_Dec2020	VOG0655	NA	1.2e-42	Unknown	NC013645.D	NC013645.D_00037
pVogs_Temp_Dec2020	VOG0655	NA	5.8e-45	Unknown	NC000872.D	NC000872.D_00041
pVogs_Temp_Dec2020	VOG0655	NA	2.1e-34	Unknown	NC028697.D	NC028697.D_00013
pVogs_Temp_Dec2020	VOG0656	NA	5.5e-31	Unknown	NC002072.D	NC002072.D_00039
pVogs_Temp_Dec2020	VOG0656	NA	7.6e-33	Unknown	NC000871.D	NC000871.D_00040
pVogs_Temp_Dec2020	VOG0656	NA	3.8e-32	Unknown	NC002185.D	NC002185.D_00014
pVogs_Temp_Dec2020	VOG0656	NA	8.2e-27	Unknown	NC023503.D	NC023503.D_00025
pVogs_Temp_Dec2020	VOG0656	NA	1.1e-32	Unknown	NC022776.D	NC022776.D_00018
pVogs_Temp_Dec2020	VOG0656	NA	1.7e-32	Unknown	NC031094.D	NC031094.D_00042
pVogs_Temp_Dec2020	VOG0656	NA	2.8e-31	Unknown	NC004303.D	NC004303.D_00018
pVogs_Temp_Dec2020	VOG0656	NA	6.1e-32	Unknown	NC013645.D	NC013645.D_00039
pVogs_Temp_Dec2020	VOG0656	NA	1.7e-32	Unknown	NC000872.D	NC000872.D_00043
pVogs_Temp_Dec2020	VOG0656	NA	1.7e-32	Unknown	NC031069.D	NC031069.D_00042
pVogs_Temp_Dec2020	VOG0656	NA	1.5e-32	Unknown	NC020197.D	NC020197.D_00019
pVogs_Temp_Dec2020	VOG0656	NA	7.6e-33	Unknown	NC002214.D	NC002214.D_00046
pVogs_Temp_Dec2020	VOG0656	NA	3.1e-32	Unknown	NC012753.D	NC012753.D_00008
pVogs_Temp_Dec2020	VOG0657	NA	1.1e-42	Unknown	NC000871.D	NC000871.D_00044
pVogs_Temp_Dec2020	VOG0657	NA	7.5e-33	Unknown	NC004996.D	NC004996.D_00027
pVogs_Temp_Dec2020	VOG0658	NA	1e-141	Unknown	NC002072.D	NC002072.D_00043
pVogs_Temp_Dec2020	VOG0658	NA	5.9e-144	Unknown	NC000871.D	NC000871.D_00045
pVogs_Temp_Dec2020	VOG0658	NA	4.1e-142	Unknown	NC002185.D	NC002185.D_00020
pVogs_Temp_Dec2020	VOG0658	NA	1.2e-142	Unknown	NC022776.D	NC022776.D_00023
pVogs_Temp_Dec2020	VOG0658	NA	1.1e-142	Unknown	NC031094.D	NC031094.D_00047
pVogs_Temp_Dec2020	VOG0658	NA	2.2e-140	Unknown	NC004303.D	NC004303.D_00023
pVogs_Temp_Dec2020	VOG0658	NA	4.2e-141	Unknown	NC013598.D	NC013598.D_00043
pVogs_Temp_Dec2020	VOG0658	NA	1.2e-141	Unknown	NC013645.D	NC013645.D_00045
pVogs_Temp_Dec2020	VOG0658	NA	1.2e-140	Unknown	NC000872.D	NC000872.D_00048
pVogs_Temp_Dec2020	VOG0682	NA	8e-48	Unknown	NC013648.D	NC013648.D_00064
pVogs_Temp_Dec2020	VOG0685	NA	3.9e-123	Unknown	NC022791.D	NC022791.D_00034
pVogs_Temp_Dec2020	VOG0685	NA	4.5e-108	Unknown	NC002185.D	NC002185.D_00010
pVogs_Temp_Dec2020	VOG0685	NA	9.8e-123	Unknown	NC031907.D	NC031907.D_00033
pVogs_Temp_Dec2020	VOG0685	NA	2.6e-107	Unknown	NC013645.D	NC013645.D_00034
pVogs_Temp_Dec2020	VOG0686	NA	2.3e-24	Unknown	NC022791.D	NC022791.D_00026
pVogs_Temp_Dec2020	VOG0686	NA	1.9e-24	Unknown	NC031907.D	NC031907.D_00026
pVogs_Temp_Dec2020	VOG0686	NA	1.4e-23	Unknown	NC024357.D	NC024357.D_00018
pVogs_Temp_Dec2020	VOG0686	NA	1.4e-23	Unknown	NC031920.D	NC031920.D_00017
pVogs_Temp_Dec2020	VOG0686	NA	1.4e-23	Unknown	NC031913.D	NC031913.D_00018
pVogs_Temp_Dec2020	VOG0686	NA	1.4e-23	Unknown	NC024361.D	NC024361.D_00019
pVogs_Temp_Dec2020	VOG0689	NA	4.1e-120	Unknown	NC022965.D	NC022965.D_00001
pVogs_Temp_Dec2020	VOG0689	NA	4.1e-120	Unknown	NC022977.D	NC022977.D_00001
pVogs_Temp_Dec2020	VOG0689	NA	3.3e-111	Unknown	NC031031.D	NC031031.D_00001
pVogs_Temp_Dec2020	VOG0689	NA	5.8e-117	Unknown	NC028852.D	NC028852.D_00002
pVogs_Temp_Dec2020	VOG0696	NA	4.4e-46	Structure	NC003216.D	NC003216.D_00009
pVogs_Temp_Dec2020	VOG0696	NA	2.6e-45	Structure	NC028929.D	NC028929.D_00009
pVogs_Temp_Dec2020	VOG0698	NA	3.1e-41	Structure	NC003216.D	NC003216.D_00011
pVogs_Temp_Dec2020	VOG0698	NA	9.7e-39	Structure	NC028929.D	NC028929.D_00011
pVogs_Temp_Dec2020	VOG0704	NA	2.3e-22	Packaging,Injection&Assembly	NC025460.D	NC025460.D_00052
pVogs_Temp_Dec2020	VOG0704	NA	4.3e-19	Packaging,Injection&Assembly	NC028821.D	NC028821.D_00017
pVogs_Temp_Dec2020	VOG0704	NA	9.8e-20	Packaging,Injection&Assembly	NC019721.D	NC019721.D_00009
pVogs_Temp_Dec2020	VOG0704	NA	5.1e-25	Packaging,Injection&Assembly	NC011104.D	NC011104.D_00010
pVogs_Temp_Dec2020	VOG0704	NA	1e-28	Packaging,Injection&Assembly	NC031907.D	NC031907.D_00005
pVogs_Temp_Dec2020	VOG0704	NA	2.7e-09	Packaging,Injection&Assembly	NC012756.D	NC012756.D_00041
pVogs_Temp_Dec2020	VOG0704	NA	7.2e-26	Packaging,Injection&Assembly	NC019513.D	NC019513.D_00035
pVogs_Temp_Dec2020	VOG0704	NA	1e-28	Packaging,Injection&Assembly	NC024357.D	NC024357.D_00012
pVogs_Temp_Dec2020	VOG0704	NA	1e-28	Packaging,Injection&Assembly	NC031942.D	NC031942.D_00011
pVogs_Temp_Dec2020	VOG0704	NA	7.2e-26	Packaging,Injection&Assembly	NC011612.D	NC011612.D_00045
pVogs_Temp_Dec2020	VOG0704	NA	3.2e-27	Packaging,Injection&Assembly	NC019486.D	NC019486.D_00010
pVogs_Temp_Dec2020	VOG0704	NA	1e-28	Packaging,Injection&Assembly	NC031920.D	NC031920.D_00011
pVogs_Temp_Dec2020	VOG0704	NA	1.1e-25	Packaging,Injection&Assembly	NC021323.D	NC021323.D_00043
pVogs_Temp_Dec2020	VOG0704	NA	7.2e-26	Packaging,Injection&Assembly	NC011344.D	NC011344.D_00042
pVogs_Temp_Dec2020	VOG0704	NA	9e-22	Packaging,Injection&Assembly	NC026016.D	NC026016.D_00015
pVogs_Temp_Dec2020	VOG0704	NA	4.9e-22	Packaging,Injection&Assembly	NC004112.D	NC004112.D_00009
pVogs_Temp_Dec2020	VOG0704	NA	1e-28	Packaging,Injection&Assembly	NC024370.D	NC024370.D_00011
pVogs_Temp_Dec2020	VOG0704	NA	5.8e-24	Packaging,Injection&Assembly	NC012784.D	NC012784.D_00049
pVogs_Temp_Dec2020	VOG0704	NA	6.4e-21	Packaging,Injection&Assembly	NC023499.D	NC023499.D_00048
pVogs_Temp_Dec2020	VOG0704	NA	4e-22	Packaging,Injection&Assembly	NC019767.D	NC019767.D_00009
pVogs_Temp_Dec2020	VOG0704	NA	6e-20	Packaging,Injection&Assembly	NC019769.D	NC019769.D_00009
pVogs_Temp_Dec2020	VOG0704	NA	7e-24	Packaging,Injection&Assembly	NC002486.D	NC002486.D_00049
pVogs_Temp_Dec2020	VOG0704	NA	7.2e-26	Packaging,Injection&Assembly	NC009762.D	NC009762.D_00052
pVogs_Temp_Dec2020	VOG0704	NA	1.1e-25	Packaging,Injection&Assembly	NC028862.D	NC028862.D_00009
pVogs_Temp_Dec2020	VOG0704	NA	1e-28	Packaging,Injection&Assembly	NC031901.D	NC031901.D_00015
pVogs_Temp_Dec2020	VOG0704	NA	1.1e-24	Packaging,Injection&Assembly	NC022756.D	NC022756.D_00011
pVogs_Temp_Dec2020	VOG0704	NA	9e-29	Packaging,Injection&Assembly	NC031913.D	NC031913.D_00013
pVogs_Temp_Dec2020	VOG0704	NA	4.9e-31	Packaging,Injection&Assembly	NC023599.D	NC023599.D_00013
pVogs_Temp_Dec2020	VOG0704	NA	1.6e-28	Packaging,Injection&Assembly	NC024361.D	NC024361.D_00012
pVogs_Temp_Dec2020	VOG0704	NA	2.3e-22	Packaging,Injection&Assembly	NC019921.D	NC019921.D_00031
pVogs_Temp_Dec2020	VOG0704	NA	2.3e-22	Packaging,Injection&Assembly	NC013195.D	NC013195.D_00055
pVogs_Temp_Dec2020	VOG0704	NA	1.4e-30	Packaging,Injection&Assembly	NC007458.D	NC007458.D_00009
pVogs_Temp_Dec2020	VOG0704	NA	2.3e-22	Packaging,Injection&Assembly	NC008617.D	NC008617.D_00047
pVogs_Temp_Dec2020	VOG0704	NA	5.8e-24	Packaging,Injection&Assembly	NC008689.D	NC008689.D_00045
pVogs_Temp_Dec2020	VOG0704	NA	1.4e-30	Packaging,Injection&Assembly	NC007734.D	NC007734.D_00009
pVogs_Temp_Dec2020	VOG0704	NA	1.3e-07	Packaging,Injection&Assembly	NC004302.D	NC004302.D_00036
pVogs_Temp_Dec2020	VOG0704	NA	4e-22	Packaging,Injection&Assembly	NC019709.D	NC019709.D_00009
pVogs_Temp_Dec2020	VOG0704	NA	7.1e-19	Packaging,Injection&Assembly	NC028746.D	NC028746.D_00010
pVogs_Temp_Dec2020	VOG0704	NA	3.7e-26	Packaging,Injection&Assembly	NC007054.D	NC007054.D_00009
pVogs_Temp_Dec2020	VOG0704	NA	5.5e-24	Packaging,Injection&Assembly	NC009763.D	NC009763.D_00045
pVogs_Temp_Dec2020	VOG0704	NA	1.4e-30	Packaging,Injection&Assembly	NC007814.D	NC007814.D_00009
pVogs_Temp_Dec2020	VOG0704	NA	1e-19	Packaging,Injection&Assembly	NC019710.D	NC019710.D_00011
pVogs_Temp_Dec2020	VOG0704	NA	7.2e-26	Packaging,Injection&Assembly	NC022758.D	NC022758.D_00009
pVogs_Temp_Dec2020	VOG0713	NA	2.7e-24	Others	NC023599.D	NC023599.D_00004
pVogs_Temp_Dec2020	VOG0713	NA	1.3e-23	Others	NC007734.D	NC007734.D_00050
pVogs_Temp_Dec2020	VOG0714	NA	2.6e-41	Unknown	NC002666.D	NC002666.D_00011
pVogs_Temp_Dec2020	VOG0714	NA	1.8e-41	Unknown	NC002667.D	NC002667.D_00011
pVogs_Temp_Dec2020	VOG0714	NA	2.6e-41	Unknown	NC002703.D	NC002703.D_00009
pVogs_Temp_Dec2020	VOG0720	NA	9.7e-123	DNA_metabolism,Regulation&Recombination&Packaging,Injection&Assembly	NC026604.D	NC026604.D_00004
pVogs_Temp_Dec2020	VOG0720	NA	7.6e-113	DNA_metabolism,Regulation&Recombination&Packaging,Injection&Assembly	NC004615.D	NC004615.D_00031
pVogs_Temp_Dec2020	VOG0720	NA	6.4e-73	DNA_metabolism,Regulation&Recombination&Packaging,Injection&Assembly	NC028823.D	NC028823.D_00003
pVogs_Temp_Dec2020	VOG0720	NA	4.2e-94	DNA_metabolism,Regulation&Recombination&Packaging,Injection&Assembly	NC028883.D	NC028883.D_00003
pVogs_Temp_Dec2020	VOG0720	NA	2.4e-94	DNA_metabolism,Regulation&Recombination&Packaging,Injection&Assembly	NC028783.D	NC028783.D_00003
pVogs_Temp_Dec2020	VOG0720	NA	7.9e-95	DNA_metabolism,Regulation&Recombination&Packaging,Injection&Assembly	NC007055.D	NC007055.D_00003
pVogs_Temp_Dec2020	VOG0720	NA	3.6e-73	DNA_metabolism,Regulation&Recombination&Packaging,Injection&Assembly	NC028937.D	NC028937.D_00003
pVogs_Temp_Dec2020	VOG0720	NA	5.4e-91	DNA_metabolism,Regulation&Recombination&Packaging,Injection&Assembly	NC008799.D	NC008799.D_00042
pVogs_Temp_Dec2020	VOG0720	NA	1.2e-93	DNA_metabolism,Regulation&Recombination&Packaging,Injection&Assembly	NC002747.D	NC002747.D_00032
pVogs_Temp_Dec2020	VOG0720	NA	6.5e-99	DNA_metabolism,Regulation&Recombination&Packaging,Injection&Assembly	NC031907.D	NC031907.D_00017
pVogs_Temp_Dec2020	VOG0720	NA	2.9e-101	DNA_metabolism,Regulation&Recombination&Packaging,Injection&Assembly	NC003288.D	NC003288.D_00041
pVogs_Temp_Dec2020	VOG0720	NA	1.6e-88	DNA_metabolism,Regulation&Recombination&Packaging,Injection&Assembly	NC024357.D	NC024357.D_00023
pVogs_Temp_Dec2020	VOG0720	NA	3.3e-73	DNA_metabolism,Regulation&Recombination&Packaging,Injection&Assembly	NC022056.D	NC022056.D_00003
pVogs_Temp_Dec2020	VOG0720	NA	1.5e-73	DNA_metabolism,Regulation&Recombination&Packaging,Injection&Assembly	NC004680.D	NC004680.D_00003
pVogs_Temp_Dec2020	VOG0720	NA	6.7e-73	DNA_metabolism,Regulation&Recombination&Packaging,Injection&Assembly	NC014901.D	NC014901.D_00003
pVogs_Temp_Dec2020	VOG0720	NA	6.6e-100	DNA_metabolism,Regulation&Recombination&Packaging,Injection&Assembly	NC031942.D	NC031942.D_00021
pVogs_Temp_Dec2020	VOG0720	NA	1.9e-99	DNA_metabolism,Regulation&Recombination&Packaging,Injection&Assembly	NC031920.D	NC031920.D_00020
pVogs_Temp_Dec2020	VOG0720	NA	1.6e-93	DNA_metabolism,Regulation&Recombination&Packaging,Injection&Assembly	NC028835.D	NC028835.D_00004
pVogs_Temp_Dec2020	VOG0720	NA	3.6e-95	DNA_metabolism,Regulation&Recombination&Packaging,Injection&Assembly	NC024144.D	NC024144.D_00003
pVogs_Temp_Dec2020	VOG0720	NA	7.4e-89	DNA_metabolism,Regulation&Recombination&Packaging,Injection&Assembly	NC024370.D	NC024370.D_00020
pVogs_Temp_Dec2020	VOG0720	NA	5.4e-91	DNA_metabolism,Regulation&Recombination&Packaging,Injection&Assembly	NC007057.D	NC007057.D_00003
pVogs_Temp_Dec2020	VOG0720	NA	2.7e-123	DNA_metabolism,Regulation&Recombination&Packaging,Injection&Assembly	NC026593.D	NC026593.D_00004
pVogs_Temp_Dec2020	VOG0720	NA	1e-123	DNA_metabolism,Regulation&Recombination&Packaging,Injection&Assembly	NC028813.D	NC028813.D_00004
pVogs_Temp_Dec2020	VOG0720	NA	6e-111	DNA_metabolism,Regulation&Recombination&Packaging,Injection&Assembly	NC017968.D	NC017968.D_00032
pVogs_Temp_Dec2020	VOG0720	NA	6.2e-86	DNA_metabolism,Regulation&Recombination&Packaging,Injection&Assembly	NC029008.D	NC029008.D_00003
pVogs_Temp_Dec2020	VOG0720	NA	3.3e-73	DNA_metabolism,Regulation&Recombination&Packaging,Injection&Assembly	NC011288.D	NC011288.D_00003
pVogs_Temp_Dec2020	VOG0720	NA	5.1e-92	DNA_metabolism,Regulation&Recombination&Packaging,Injection&Assembly	NC021332.D	NC021332.D_00042
pVogs_Temp_Dec2020	VOG0720	NA	2.9e-123	DNA_metabolism,Regulation&Recombination&Packaging,Injection&Assembly	NC021334.D	NC021334.D_00080
pVogs_Temp_Dec2020	VOG0720	NA	1.1e-74	DNA_metabolism,Regulation&Recombination&Packaging,Injection&Assembly	NC009820.D	NC009820.D_00003
pVogs_Temp_Dec2020	VOG0720	NA	1.1e-122	DNA_metabolism,Regulation&Recombination&Packaging,Injection&Assembly	NC011054.D	NC011054.D_00004
pVogs_Temp_Dec2020	VOG0720	NA	1.7e-99	DNA_metabolism,Regulation&Recombination&Packaging,Injection&Assembly	NC031901.D	NC031901.D_00026
pVogs_Temp_Dec2020	VOG0720	NA	1.7e-99	DNA_metabolism,Regulation&Recombination&Packaging,Injection&Assembly	NC031913.D	NC031913.D_00024
pVogs_Temp_Dec2020	VOG0720	NA	2.7e-123	DNA_metabolism,Regulation&Recombination&Packaging,Injection&Assembly	NC021538.D	NC021538.D_00004
pVogs_Temp_Dec2020	VOG0720	NA	5.2e-94	DNA_metabolism,Regulation&Recombination&Packaging,Injection&Assembly	NC028888.D	NC028888.D_00003
pVogs_Temp_Dec2020	VOG0720	NA	5.4e-89	DNA_metabolism,Regulation&Recombination&Packaging,Injection&Assembly	NC024361.D	NC024361.D_00021
pVogs_Temp_Dec2020	VOG0720	NA	2.4e-94	DNA_metabolism,Regulation&Recombination&Packaging,Injection&Assembly	NC031125.D	NC031125.D_00003
pVogs_Temp_Dec2020	VOG0720	NA	2.6e-121	DNA_metabolism,Regulation&Recombination&Packaging,Injection&Assembly	NC028751.D	NC028751.D_00004
pVogs_Temp_Dec2020	VOG0720	NA	1e-91	DNA_metabolism,Regulation&Recombination&Packaging,Injection&Assembly	NC028859.D	NC028859.D_00039
pVogs_Temp_Dec2020	VOG0720	NA	3.6e-53	DNA_metabolism,Regulation&Recombination&Packaging,Injection&Assembly	NC004302.D	NC004302.D_00027
pVogs_Temp_Dec2020	VOG0720	NA	1.3e-73	DNA_metabolism,Regulation&Recombination&Packaging,Injection&Assembly	NC028654.D	NC028654.D_00003
pVogs_Temp_Dec2020	VOG0720	NA	8e-123	DNA_metabolism,Regulation&Recombination&Packaging,Injection&Assembly	NC022055.D	NC022055.D_00004
pVogs_Temp_Dec2020	VOG0720	NA	2.7e-123	DNA_metabolism,Regulation&Recombination&Packaging,Injection&Assembly	NC023721.D	NC023721.D_00004
pVogs_Temp_Dec2020	VOG0720	NA	4.5e-123	DNA_metabolism,Regulation&Recombination&Packaging,Injection&Assembly	NC028792.D	NC028792.D_00004
pVogs_Temp_Dec2020	VOG0720	NA	2.7e-123	DNA_metabolism,Regulation&Recombination&Packaging,Injection&Assembly	NC011289.D	NC011289.D_00004
pVogs_Temp_Dec2020	VOG0720	NA	6.7e-73	DNA_metabolism,Regulation&Recombination&Packaging,Injection&Assembly	NC023728.D	NC023728.D_00003
pVogs_Temp_Dec2020	VOG0720	NA	6.2e-86	DNA_metabolism,Regulation&Recombination&Packaging,Injection&Assembly	NC018277.D	NC018277.D_00005
pVogs_Temp_Dec2020	VOG0720	NA	1.8e-123	DNA_metabolism,Regulation&Recombination&Packaging,Injection&Assembly	NC026588.D	NC026588.D_00004
pVogs_Temp_Dec2020	VOG0723	NA	4.4e-32	Unknown	NC028783.D	NC028783.D_00011
pVogs_Temp_Dec2020	VOG0723	NA	5.3e-40	Unknown	NC002747.D	NC002747.D_00039
pVogs_Temp_Dec2020	VOG0723	NA	4.2e-39	Unknown	NC031094.D	NC031094.D_00009
pVogs_Temp_Dec2020	VOG0723	NA	2.6e-33	Unknown	NC028835.D	NC028835.D_00012
pVogs_Temp_Dec2020	VOG0723	NA	2.6e-33	Unknown	NC028888.D	NC028888.D_00011
pVogs_Temp_Dec2020	VOG0723	NA	4.2e-39	Unknown	NC031069.D	NC031069.D_00009
pVogs_Temp_Dec2020	VOG0723	NA	4.4e-32	Unknown	NC031125.D	NC031125.D_00011
pVogs_Temp_Dec2020	VOG0723	NA	3.1e-40	Unknown	NC014460.D	NC014460.D_00008
pVogs_Temp_Dec2020	VOG0723	NA	7.4e-39	Unknown	NC002703.D	NC002703.D_00040
pVogs_Temp_Dec2020	VOG0725	NA	9.7e-34	Packaging,Injection&Assembly	NC004615.D	NC004615.D_00040
pVogs_Temp_Dec2020	VOG0725	NA	8.5e-54	Packaging,Injection&Assembly	NC008799.D	NC008799.D_00053
pVogs_Temp_Dec2020	VOG0725	NA	2.6e-28	Packaging,Injection&Assembly	NC002747.D	NC002747.D_00043
pVogs_Temp_Dec2020	VOG0725	NA	7.1e-56	Packaging,Injection&Assembly	NC003288.D	NC003288.D_00051
pVogs_Temp_Dec2020	VOG0725	NA	1.9e-33	Packaging,Injection&Assembly	NC017968.D	NC017968.D_00024
pVogs_Temp_Dec2020	VOG0725	NA	1.3e-51	Packaging,Injection&Assembly	NC021332.D	NC021332.D_00053
pVogs_Temp_Dec2020	VOG0725	NA	1.7e-33	Packaging,Injection&Assembly	NC014460.D	NC014460.D_00012
pVogs_Temp_Dec2020	VOG0725	NA	8.5e-54	Packaging,Injection&Assembly	NC028859.D	NC028859.D_00049
pVogs_Temp_Dec2020	VOG0725	NA	7.1e-56	Packaging,Injection&Assembly	NC007065.D	NC007065.D_00017
pVogs_Temp_Dec2020	VOG0736	NA	1.3e-45	Unknown	NC002666.D	NC002666.D_00009
pVogs_Temp_Dec2020	VOG0736	NA	1.4e-46	Unknown	NC002796.D	NC002796.D_00041
pVogs_Temp_Dec2020	VOG0736	NA	1.3e-45	Unknown	NC002667.D	NC002667.D_00009
pVogs_Temp_Dec2020	VOG0739	NA	4.4e-171	Unknown	NC002666.D	NC002666.D_00017
pVogs_Temp_Dec2020	VOG0740	NA	2.7e-48	Unknown	NC031040.D	NC031040.D_00015
pVogs_Temp_Dec2020	VOG0740	NA	5.6e-47	Unknown	NC031013.D	NC031013.D_00015
pVogs_Temp_Dec2020	VOG0740	NA	3.4e-48	Unknown	NC002796.D	NC002796.D_00052
pVogs_Temp_Dec2020	VOG0740	NA	5.1e-49	Unknown	NC021861.D	NC021861.D_00017
pVogs_Temp_Dec2020	VOG0740	NA	4.7e-48	Unknown	NC005822.D	NC005822.D_00016
pVogs_Temp_Dec2020	VOG0740	NA	1.7e-48	Unknown	NC002667.D	NC002667.D_00021
pVogs_Temp_Dec2020	VOG0740	NA	2.2e-49	Unknown	NC004302.D	NC004302.D_00016
pVogs_Temp_Dec2020	VOG0743	NA	1.9e-42	Unknown	NC000872.D	NC000872.D_00029
pVogs_Temp_Dec2020	VOG0752	NA	4.8e-48	Unknown	NC031013.D	NC031013.D_00048
pVogs_Temp_Dec2020	VOG0755	NA	2.8e-82	Unknown	NC021861.D	NC021861.D_00010
pVogs_Temp_Dec2020	VOG0757	NA	1.5e-41	Unknown	NC002747.D	NC002747.D_00018
pVogs_Temp_Dec2020	VOG0757	NA	1.8e-36	Unknown	NC002668.D	NC002668.D_00021
pVogs_Temp_Dec2020	VOG0760	NA	2.3e-39	Unknown	NC031040.D	NC031040.D_00013
pVogs_Temp_Dec2020	VOG0760	NA	3e-42	Unknown	NC002747.D	NC002747.D_00014
pVogs_Temp_Dec2020	VOG0760	NA	2.5e-38	Unknown	NC031013.D	NC031013.D_00013
pVogs_Temp_Dec2020	VOG0763	NA	9.4e-32	Unknown	NC002666.D	NC002666.D_00008
pVogs_Temp_Dec2020	VOG0763	NA	1.1e-31	Unknown	NC002796.D	NC002796.D_00040
pVogs_Temp_Dec2020	VOG0763	NA	4.6e-32	Unknown	NC002667.D	NC002667.D_00008
pVogs_Temp_Dec2020	VOG0771	NA	3.6e-69	Unknown	NC022062.D	NC022062.D_00056
pVogs_Temp_Dec2020	VOG0771	NA	3.1e-52	Unknown	NC024148.D	NC024148.D_00057
pVogs_Temp_Dec2020	VOG0771	NA	1e-64	Unknown	NC023708.D	NC023708.D_00055
pVogs_Temp_Dec2020	VOG0771	NA	6.7e-68	Unknown	NC028680.D	NC028680.D_00050
pVogs_Temp_Dec2020	VOG0771	NA	6.2e-51	Unknown	NC023565.D	NC023565.D_00053
pVogs_Temp_Dec2020	VOG0771	NA	6.2e-51	Unknown	NC023577.D	NC023577.D_00054
pVogs_Temp_Dec2020	VOG0771	NA	7.1e-53	Unknown	NC004682.D	NC004682.D_00056
pVogs_Temp_Dec2020	VOG0771	NA	7.1e-53	Unknown	NC028757.D	NC028757.D_00059
pVogs_Temp_Dec2020	VOG0771	NA	2.7e-69	Unknown	NC026583.D	NC026583.D_00053
pVogs_Temp_Dec2020	VOG0771	NA	1.6e-51	Unknown	NC026591.D	NC026591.D_00052
pVogs_Temp_Dec2020	VOG0771	NA	7.1e-53	Unknown	NC021535.D	NC021535.D_00058
pVogs_Temp_Dec2020	VOG0771	NA	1e-68	Unknown	NC031067.D	NC031067.D_00053
pVogs_Temp_Dec2020	VOG0771	NA	2.2e-67	Unknown	NC041852.D	NC041852.D_00054
pVogs_Temp_Dec2020	VOG0771	NA	6.6e-69	Unknown	NC022979.D	NC022979.D_00057
pVogs_Temp_Dec2020	VOG0771	NA	1.5e-68	Unknown	NC028810.D	NC028810.D_00054
pVogs_Temp_Dec2020	VOG0771	NA	4.9e-68	Unknown	NC023723.D	NC023723.D_00055
pVogs_Temp_Dec2020	VOG0771	NA	1.8e-70	Unknown	NC002656.D	NC002656.D_00049
pVogs_Temp_Dec2020	VOG0771	NA	6.2e-51	Unknown	NC028687.D	NC028687.D_00054
pVogs_Temp_Dec2020	VOG0771	NA	8e-51	Unknown	NC023709.D	NC023709.D_00052
pVogs_Temp_Dec2020	VOG0771	NA	1e-64	Unknown	NC011020.D	NC011020.D_00055
pVogs_Temp_Dec2020	VOG0771	NA	2.5e-66	Unknown	NC028804.D	NC028804.D_00054
pVogs_Temp_Dec2020	VOG0771	NA	7.1e-53	Unknown	NC028798.D	NC028798.D_00059
pVogs_Temp_Dec2020	VOG0771	NA	9.7e-69	Unknown	NC028920.D	NC028920.D_00052
pVogs_Temp_Dec2020	VOG0771	NA	3.6e-69	Unknown	NC031111.D	NC031111.D_00052
pVogs_Temp_Dec2020	VOG0771	NA	3.6e-69	Unknown	NC029059.D	NC029059.D_00053
pVogs_Temp_Dec2020	VOG0771	NA	3.1e-51	Unknown	NC041982.D	NC041982.D_00052
pVogs_Temp_Dec2020	VOG0771	NA	6.2e-51	Unknown	NC023562.D	NC023562.D_00054
pVogs_Temp_Dec2020	VOG0771	NA	1.8e-68	Unknown	NC022070.D	NC022070.D_00054
pVogs_Temp_Dec2020	VOG0771	NA	1.6e-51	Unknown	NC021307.D	NC021307.D_00052
pVogs_Temp_Dec2020	VOG0771	NA	3.1e-68	Unknown	NC023687.D	NC023687.D_00052
pVogs_Temp_Dec2020	VOG0771	NA	3.4e-67	Unknown	NC023695.D	NC023695.D_00051
pVogs_Temp_Dec2020	VOG0771	NA	4.9e-68	Unknown	NC022329.D	NC022329.D_00052
pVogs_Temp_Dec2020	VOG0771	NA	4.9e-68	Unknown	NC023720.D	NC023720.D_00053
pVogs_Temp_Dec2020	VOG0771	NA	6e-68	Unknown	NC023726.D	NC023726.D_00051
pVogs_Temp_Dec2020	VOG0776	NA	7.9e-60	Unknown	NC010808.D	NC010808.D_00030
pVogs_Temp_Dec2020	VOG0776	NA	1.3e-59	Unknown	NC007049.D	NC007049.D_00063
pVogs_Temp_Dec2020	VOG0776	NA	2e-41	Unknown	NC007047.D	NC007047.D_00066
pVogs_Temp_Dec2020	VOG0776	NA	1.3e-59	Unknown	NC009526.D	NC009526.D_00028
pVogs_Temp_Dec2020	VOG0776	NA	2.7e-58	Unknown	NC028864.D	NC028864.D_00028
pVogs_Temp_Dec2020	VOG0776	NA	2.7e-58	Unknown	NC019513.D	NC019513.D_00009
pVogs_Temp_Dec2020	VOG0776	NA	1.9e-46	Unknown	NC011612.D	NC011612.D_00024
pVogs_Temp_Dec2020	VOG0776	NA	7.9e-60	Unknown	NC021323.D	NC021323.D_00024
pVogs_Temp_Dec2020	VOG0776	NA	2e-58	Unknown	NC008583.D	NC008583.D_00026
pVogs_Temp_Dec2020	VOG0776	NA	2.8e-50	Unknown	NC007053.D	NC007053.D_00053
pVogs_Temp_Dec2020	VOG0776	NA	9.7e-47	Unknown	NC017968.D	NC017968.D_00039
pVogs_Temp_Dec2020	VOG0776	NA	7.9e-60	Unknown	NC004616.D	NC004616.D_00018
pVogs_Temp_Dec2020	VOG0776	NA	7.9e-60	Unknown	NC010147.D	NC010147.D_00028
pVogs_Temp_Dec2020	VOG0776	NA	5.7e-55	Unknown	NC009762.D	NC009762.D_00027
pVogs_Temp_Dec2020	VOG0776	NA	2.7e-58	Unknown	NC028913.D	NC028913.D_00028
pVogs_Temp_Dec2020	VOG0776	NA	2.7e-50	Unknown	NC021863.D	NC021863.D_00025
pVogs_Temp_Dec2020	VOG0776	NA	7.9e-60	Unknown	NC005356.D	NC005356.D_00054
pVogs_Temp_Dec2020	VOG0776	NA	3.5e-57	Unknown	NC013195.D	NC013195.D_00030
pVogs_Temp_Dec2020	VOG0776	NA	2.7e-58	Unknown	NC028859.D	NC028859.D_00026
pVogs_Temp_Dec2020	VOG0776	NA	4.9e-56	Unknown	NC021801.D	NC021801.D_00015
pVogs_Temp_Dec2020	VOG0776	NA	7.9e-60	Unknown	NC007054.D	NC007054.D_00051
pVogs_Temp_Dec2020	VOG0776	NA	7.9e-60	Unknown	NC028669.D	NC028669.D_00029
pVogs_Temp_Dec2020	VOG0776	NA	2.6e-59	Unknown	NC007050.D	NC007050.D_00065
pVogs_Temp_Dec2020	VOG0784	NA	2.8e-89	Unknown	NC004615.D	NC004615.D_00051
pVogs_Temp_Dec2020	VOG0784	NA	2.6e-89	Unknown	NC010808.D	NC010808.D_00066
pVogs_Temp_Dec2020	VOG0784	NA	3.8e-89	Unknown	NC028917.D	NC028917.D_00001
pVogs_Temp_Dec2020	VOG0784	NA	2.3e-89	Unknown	NC007059.D	NC007059.D_00025
pVogs_Temp_Dec2020	VOG0784	NA	2.3e-89	Unknown	NC007049.D	NC007049.D_00031
pVogs_Temp_Dec2020	VOG0784	NA	2.3e-89	Unknown	NC009526.D	NC009526.D_00069
pVogs_Temp_Dec2020	VOG0784	NA	2.6e-88	Unknown	NC008799.D	NC008799.D_00065
pVogs_Temp_Dec2020	VOG0784	NA	2.3e-89	Unknown	NC030652.D	NC030652.D_00057
pVogs_Temp_Dec2020	VOG0784	NA	2.3e-89	Unknown	NC028864.D	NC028864.D_00066
pVogs_Temp_Dec2020	VOG0784	NA	5.4e-89	Unknown	NC003288.D	NC003288.D_00063
pVogs_Temp_Dec2020	VOG0784	NA	9.2e-89	Unknown	NC008583.D	NC008583.D_00062
pVogs_Temp_Dec2020	VOG0784	NA	2.9e-89	Unknown	NC007057.D	NC007057.D_00027
pVogs_Temp_Dec2020	VOG0784	NA	2.3e-89	Unknown	NC017968.D	NC017968.D_00012
pVogs_Temp_Dec2020	VOG0784	NA	2e-88	Unknown	NC007061.D	NC007061.D_00025
pVogs_Temp_Dec2020	VOG0784	NA	2e-88	Unknown	NC010147.D	NC010147.D_00064
pVogs_Temp_Dec2020	VOG0784	NA	5.1e-89	Unknown	NC028913.D	NC028913.D_00064
pVogs_Temp_Dec2020	VOG0784	NA	4.7e-88	Unknown	NC021863.D	NC021863.D_00059
pVogs_Temp_Dec2020	VOG0784	NA	2.9e-89	Unknown	NC007048.D	NC007048.D_00026
pVogs_Temp_Dec2020	VOG0784	NA	2.3e-89	Unknown	NC014460.D	NC014460.D_00024
pVogs_Temp_Dec2020	VOG0784	NA	2.7e-89	Unknown	NC028859.D	NC028859.D_00061
pVogs_Temp_Dec2020	VOG0784	NA	4.7e-88	Unknown	NC021801.D	NC021801.D_00048
pVogs_Temp_Dec2020	VOG0784	NA	2.3e-89	Unknown	NC007063.D	NC007063.D_00025
pVogs_Temp_Dec2020	VOG0784	NA	6.9e-88	Unknown	NC021326.D	NC021326.D_00008
pVogs_Temp_Dec2020	VOG0784	NA	2.3e-89	Unknown	NC028669.D	NC028669.D_00068
pVogs_Temp_Dec2020	VOG0784	NA	2.5e-83	Unknown	NC007060.D	NC007060.D_00031
pVogs_Temp_Dec2020	VOG0784	NA	6.9e-88	Unknown	NC023500.D	NC023500.D_00059
pVogs_Temp_Dec2020	VOG0784	NA	1.5e-88	Unknown	NC008798.D	NC008798.D_00066
pVogs_Temp_Dec2020	VOG0784	NA	3.3e-89	Unknown	NC029010.D	NC029010.D_00034
pVogs_Temp_Dec2020	VOG0784	NA	3.7e-89	Unknown	NC007050.D	NC007050.D_00027
pVogs_Temp_Dec2020	VOG0788	NA	1.6e-36	Unknown	NC007049.D	NC007049.D_00044
pVogs_Temp_Dec2020	VOG0788	NA	2.2e-36	Unknown	NC008583.D	NC008583.D_00009
pVogs_Temp_Dec2020	VOG0788	NA	2.2e-36	Unknown	NC007061.D	NC007061.D_00043
pVogs_Temp_Dec2020	VOG0788	NA	6.8e-36	Unknown	NC002486.D	NC002486.D_00011
pVogs_Temp_Dec2020	VOG0788	NA	1.6e-36	Unknown	NC028913.D	NC028913.D_00008
pVogs_Temp_Dec2020	VOG0788	NA	1.6e-36	Unknown	NC021863.D	NC021863.D_00009
pVogs_Temp_Dec2020	VOG0788	NA	2.2e-36	Unknown	NC013195.D	NC013195.D_00012
pVogs_Temp_Dec2020	VOG0789	NA	1.3e-29	Unknown	NC007049.D	NC007049.D_00045
pVogs_Temp_Dec2020	VOG0789	NA	1.7e-18	Unknown	NC019915.D	NC019915.D_00007
pVogs_Temp_Dec2020	VOG0789	NA	1.3e-29	Unknown	NC028913.D	NC028913.D_00009
pVogs_Temp_Dec2020	VOG0789	NA	1.3e-29	Unknown	NC013195.D	NC013195.D_00013
pVogs_Temp_Dec2020	VOG0789	NA	7.2e-29	Unknown	NC007065.D	NC007065.D_00051
pVogs_Temp_Dec2020	VOG0790	NA	1.4e-31	Unknown	NC025460.D	NC025460.D_00014
pVogs_Temp_Dec2020	VOG0790	NA	6.7e-33	Unknown	NC010808.D	NC010808.D_00011
pVogs_Temp_Dec2020	VOG0790	NA	4.3e-32	Unknown	NC004617.D	NC004617.D_00009
pVogs_Temp_Dec2020	VOG0790	NA	8.1e-32	Unknown	NC007059.D	NC007059.D_00043
pVogs_Temp_Dec2020	VOG0790	NA	7.3e-31	Unknown	NC007049.D	NC007049.D_00046
pVogs_Temp_Dec2020	VOG0790	NA	3.1e-32	Unknown	NC007047.D	NC007047.D_00049
pVogs_Temp_Dec2020	VOG0790	NA	6.4e-30	Unknown	NC009526.D	NC009526.D_00013
pVogs_Temp_Dec2020	VOG0790	NA	5.9e-32	Unknown	NC008799.D	NC008799.D_00012
pVogs_Temp_Dec2020	VOG0790	NA	2.7e-31	Unknown	NC030652.D	NC030652.D_00009
pVogs_Temp_Dec2020	VOG0790	NA	5.3e-31	Unknown	NC028864.D	NC028864.D_00012
pVogs_Temp_Dec2020	VOG0790	NA	8.5e-32	Unknown	NC003288.D	NC003288.D_00014
pVogs_Temp_Dec2020	VOG0790	NA	1.4e-31	Unknown	NC011612.D	NC011612.D_00012
pVogs_Temp_Dec2020	VOG0790	NA	4.3e-32	Unknown	NC011344.D	NC011344.D_00014
pVogs_Temp_Dec2020	VOG0790	NA	5.3e-31	Unknown	NC008583.D	NC008583.D_00011
pVogs_Temp_Dec2020	VOG0790	NA	1.5e-31	Unknown	NC007057.D	NC007057.D_00041
pVogs_Temp_Dec2020	VOG0790	NA	4.3e-32	Unknown	NC007053.D	NC007053.D_00043
pVogs_Temp_Dec2020	VOG0790	NA	5.9e-32	Unknown	NC007061.D	NC007061.D_00045
pVogs_Temp_Dec2020	VOG0790	NA	1.7e-32	Unknown	NC002486.D	NC002486.D_00013
pVogs_Temp_Dec2020	VOG0790	NA	3.1e-32	Unknown	NC010147.D	NC010147.D_00011
pVogs_Temp_Dec2020	VOG0790	NA	2.8e-31	Unknown	NC009762.D	NC009762.D_00016
pVogs_Temp_Dec2020	VOG0790	NA	5.8e-32	Unknown	NC028913.D	NC028913.D_00010
pVogs_Temp_Dec2020	VOG0790	NA	8e-32	Unknown	NC021863.D	NC021863.D_00010
pVogs_Temp_Dec2020	VOG0790	NA	4.2e-32	Unknown	NC007048.D	NC007048.D_00041
pVogs_Temp_Dec2020	VOG0790	NA	5.3e-31	Unknown	NC005356.D	NC005356.D_00035
pVogs_Temp_Dec2020	VOG0790	NA	6.4e-33	Unknown	NC011614.D	NC011614.D_00008
pVogs_Temp_Dec2020	VOG0790	NA	1.6e-31	Unknown	NC013195.D	NC013195.D_00014
pVogs_Temp_Dec2020	VOG0790	NA	8.1e-32	Unknown	NC008617.D	NC008617.D_00014
pVogs_Temp_Dec2020	VOG0790	NA	4.3e-32	Unknown	NC009761.D	NC009761.D_00011
pVogs_Temp_Dec2020	VOG0790	NA	6.2e-32	Unknown	NC028859.D	NC028859.D_00012
pVogs_Temp_Dec2020	VOG0790	NA	9.5e-32	Unknown	NC021801.D	NC021801.D_00002
pVogs_Temp_Dec2020	VOG0790	NA	8.5e-32	Unknown	NC007063.D	NC007063.D_00039
pVogs_Temp_Dec2020	VOG0790	NA	2e-32	Unknown	NC007065.D	NC007065.D_00052
pVogs_Temp_Dec2020	VOG0790	NA	6.2e-32	Unknown	NC021326.D	NC021326.D_00056
pVogs_Temp_Dec2020	VOG0790	NA	2.3e-31	Unknown	NC007054.D	NC007054.D_00039
pVogs_Temp_Dec2020	VOG0790	NA	5.3e-31	Unknown	NC028669.D	NC028669.D_00012
pVogs_Temp_Dec2020	VOG0790	NA	4.8e-31	Unknown	NC007060.D	NC007060.D_00053
pVogs_Temp_Dec2020	VOG0790	NA	4.3e-32	Unknown	NC009763.D	NC009763.D_00011
pVogs_Temp_Dec2020	VOG0790	NA	1.2e-31	Unknown	NC002321.D	NC002321.D_00039
pVogs_Temp_Dec2020	VOG0790	NA	8.1e-32	Unknown	NC008798.D	NC008798.D_00012
pVogs_Temp_Dec2020	VOG0790	NA	1.4e-31	Unknown	NC002661.D	NC002661.D_00013
pVogs_Temp_Dec2020	VOG0790	NA	7.3e-31	Unknown	NC007050.D	NC007050.D_00048
pVogs_Temp_Dec2020	VOG0790	NA	2e-31	Unknown	NC028915.D	NC028915.D_00014
pVogs_Temp_Dec2020	VOG0790	NA	5.4e-32	Unknown	NC024391.D	NC024391.D_00008
pVogs_Temp_Dec2020	VOG0790	NA	3.2e-31	Unknown	NC028775.D	NC028775.D_00026
pVogs_Temp_Dec2020	VOG0790	NA	4.3e-32	Unknown	NC007052.D	NC007052.D_00047
pVogs_Temp_Dec2020	VOG0791	NA	5.8e-30	Unknown	NC007049.D	NC007049.D_00052
pVogs_Temp_Dec2020	VOG0791	NA	5.8e-30	Unknown	NC028913.D	NC028913.D_00017
pVogs_Temp_Dec2020	VOG0791	NA	5.8e-30	Unknown	NC005356.D	NC005356.D_00041
pVogs_Temp_Dec2020	VOG0791	NA	5.8e-30	Unknown	NC007063.D	NC007063.D_00046
pVogs_Temp_Dec2020	VOG0791	NA	5.8e-30	Unknown	NC028669.D	NC028669.D_00018
pVogs_Temp_Dec2020	VOG0791	NA	5.8e-30	Unknown	NC007050.D	NC007050.D_00054
pVogs_Temp_Dec2020	VOG0792	NA	8.7e-143	Unknown	NC007049.D	NC007049.D_00053
pVogs_Temp_Dec2020	VOG0792	NA	8.7e-143	Unknown	NC009526.D	NC009526.D_00019
pVogs_Temp_Dec2020	VOG0792	NA	8.7e-143	Unknown	NC030652.D	NC030652.D_00016
pVogs_Temp_Dec2020	VOG0792	NA	8.7e-143	Unknown	NC028864.D	NC028864.D_00018
pVogs_Temp_Dec2020	VOG0792	NA	8.7e-143	Unknown	NC008583.D	NC008583.D_00017
pVogs_Temp_Dec2020	VOG0792	NA	8.7e-143	Unknown	NC028913.D	NC028913.D_00018
pVogs_Temp_Dec2020	VOG0792	NA	1.3e-142	Unknown	NC005356.D	NC005356.D_00042
pVogs_Temp_Dec2020	VOG0792	NA	8.7e-143	Unknown	NC008689.D	NC008689.D_00021
pVogs_Temp_Dec2020	VOG0792	NA	8.7e-143	Unknown	NC007063.D	NC007063.D_00047
pVogs_Temp_Dec2020	VOG0792	NA	8.7e-143	Unknown	NC028669.D	NC028669.D_00019
pVogs_Temp_Dec2020	VOG0792	NA	8.7e-143	Unknown	NC007050.D	NC007050.D_00055
pVogs_Temp_Dec2020	VOG0793	NA	4e-44	Unknown	NC007047.D	NC007047.D_00067
pVogs_Temp_Dec2020	VOG0793	NA	7.7e-46	Unknown	NC028864.D	NC028864.D_00029
pVogs_Temp_Dec2020	VOG0793	NA	9.8e-45	Unknown	NC011612.D	NC011612.D_00025
pVogs_Temp_Dec2020	VOG0793	NA	7.7e-46	Unknown	NC008583.D	NC008583.D_00027
pVogs_Temp_Dec2020	VOG0793	NA	3e-43	Unknown	NC007057.D	NC007057.D_00061
pVogs_Temp_Dec2020	VOG0793	NA	7.7e-46	Unknown	NC028913.D	NC028913.D_00029
pVogs_Temp_Dec2020	VOG0793	NA	1.5e-45	Unknown	NC028859.D	NC028859.D_00027
pVogs_Temp_Dec2020	VOG0794	NA	1.9e-42	Unknown	NC025460.D	NC025460.D_00032
pVogs_Temp_Dec2020	VOG0794	NA	6.8e-44	Unknown	NC010808.D	NC010808.D_00032
pVogs_Temp_Dec2020	VOG0794	NA	1.6e-44	Unknown	NC004617.D	NC004617.D_00022
pVogs_Temp_Dec2020	VOG0794	NA	2.8e-30	Unknown	NC007059.D	NC007059.D_00059
pVogs_Temp_Dec2020	VOG0794	NA	2.2e-43	Unknown	NC007049.D	NC007049.D_00065
pVogs_Temp_Dec2020	VOG0794	NA	1.9e-39	Unknown	NC007047.D	NC007047.D_00069
pVogs_Temp_Dec2020	VOG0794	NA	2.2e-43	Unknown	NC009526.D	NC009526.D_00030
pVogs_Temp_Dec2020	VOG0794	NA	2.8e-44	Unknown	NC008799.D	NC008799.D_00031
pVogs_Temp_Dec2020	VOG0794	NA	2.6e-47	Unknown	NC030652.D	NC030652.D_00026
pVogs_Temp_Dec2020	VOG0794	NA	4.1e-41	Unknown	NC028864.D	NC028864.D_00031
pVogs_Temp_Dec2020	VOG0794	NA	1.2e-40	Unknown	NC003288.D	NC003288.D_00031
pVogs_Temp_Dec2020	VOG0794	NA	4.1e-41	Unknown	NC008583.D	NC008583.D_00029
pVogs_Temp_Dec2020	VOG0794	NA	8.8e-30	Unknown	NC007053.D	NC007053.D_00054
pVogs_Temp_Dec2020	VOG0794	NA	6.8e-44	Unknown	NC004616.D	NC004616.D_00020
pVogs_Temp_Dec2020	VOG0794	NA	1.4e-47	Unknown	NC021332.D	NC021332.D_00030
pVogs_Temp_Dec2020	VOG0794	NA	9.6e-42	Unknown	NC002486.D	NC002486.D_00028
pVogs_Temp_Dec2020	VOG0794	NA	6.8e-44	Unknown	NC010147.D	NC010147.D_00030
pVogs_Temp_Dec2020	VOG0794	NA	1.4e-42	Unknown	NC009762.D	NC009762.D_00029
pVogs_Temp_Dec2020	VOG0794	NA	6.6e-40	Unknown	NC028862.D	NC028862.D_00047
pVogs_Temp_Dec2020	VOG0794	NA	4.1e-41	Unknown	NC028913.D	NC028913.D_00031
pVogs_Temp_Dec2020	VOG0794	NA	3.1e-41	Unknown	NC021863.D	NC021863.D_00027
pVogs_Temp_Dec2020	VOG0794	NA	2.2e-43	Unknown	NC005356.D	NC005356.D_00056
pVogs_Temp_Dec2020	VOG0794	NA	1.3e-40	Unknown	NC013195.D	NC013195.D_00032
pVogs_Temp_Dec2020	VOG0794	NA	1.5e-25	Unknown	NC008723.D	NC008723.D_00059
pVogs_Temp_Dec2020	VOG0794	NA	2e-41	Unknown	NC021801.D	NC021801.D_00016
pVogs_Temp_Dec2020	VOG0794	NA	3.1e-41	Unknown	NC007063.D	NC007063.D_00059
pVogs_Temp_Dec2020	VOG0794	NA	6.8e-44	Unknown	NC007054.D	NC007054.D_00053
pVogs_Temp_Dec2020	VOG0794	NA	6.8e-44	Unknown	NC028669.D	NC028669.D_00031
pVogs_Temp_Dec2020	VOG0794	NA	9.5e-42	Unknown	NC022758.D	NC022758.D_00052
pVogs_Temp_Dec2020	VOG0794	NA	1.6e-41	Unknown	NC007050.D	NC007050.D_00067
pVogs_Temp_Dec2020	VOG0794	NA	6.1e-39	Unknown	NC024391.D	NC024391.D_00028
pVogs_Temp_Dec2020	VOG0795	NA	2.2e-36	Unknown	NC010808.D	NC010808.D_00039
pVogs_Temp_Dec2020	VOG0795	NA	2.2e-36	Unknown	NC007049.D	NC007049.D_00073
pVogs_Temp_Dec2020	VOG0795	NA	2.6e-36	Unknown	NC007047.D	NC007047.D_00076
pVogs_Temp_Dec2020	VOG0795	NA	2.2e-36	Unknown	NC009526.D	NC009526.D_00038
pVogs_Temp_Dec2020	VOG0795	NA	2.2e-36	Unknown	NC008799.D	NC008799.D_00038
pVogs_Temp_Dec2020	VOG0795	NA	2.2e-36	Unknown	NC008583.D	NC008583.D_00035
pVogs_Temp_Dec2020	VOG0795	NA	2.9e-36	Unknown	NC007061.D	NC007061.D_00066
pVogs_Temp_Dec2020	VOG0795	NA	2.6e-36	Unknown	NC021332.D	NC021332.D_00038
pVogs_Temp_Dec2020	VOG0795	NA	2.2e-36	Unknown	NC028913.D	NC028913.D_00037
pVogs_Temp_Dec2020	VOG0795	NA	1.1e-35	Unknown	NC007048.D	NC007048.D_00068
pVogs_Temp_Dec2020	VOG0795	NA	2.9e-36	Unknown	NC013195.D	NC013195.D_00040
pVogs_Temp_Dec2020	VOG0795	NA	1.8e-35	Unknown	NC014460.D	NC014460.D_00061
pVogs_Temp_Dec2020	VOG0795	NA	5.8e-36	Unknown	NC021801.D	NC021801.D_00021
pVogs_Temp_Dec2020	VOG0795	NA	2.2e-36	Unknown	NC008798.D	NC008798.D_00039
pVogs_Temp_Dec2020	VOG0797	NA	7.5e-43	Unknown	NC014460.D	NC014460.D_00003
pVogs_Temp_Dec2020	VOG0799	NA	9.5e-64	Structure	NC004615.D	NC004615.D_00039
pVogs_Temp_Dec2020	VOG0799	NA	2.9e-50	Structure	NC028783.D	NC028783.D_00014
pVogs_Temp_Dec2020	VOG0799	NA	6.4e-51	Structure	NC008799.D	NC008799.D_00052
pVogs_Temp_Dec2020	VOG0799	NA	6.7e-54	Structure	NC002747.D	NC002747.D_00042
pVogs_Temp_Dec2020	VOG0799	NA	2e-54	Structure	NC030652.D	NC030652.D_00044
pVogs_Temp_Dec2020	VOG0799	NA	6.4e-51	Structure	NC028864.D	NC028864.D_00053
pVogs_Temp_Dec2020	VOG0799	NA	2e-54	Structure	NC003288.D	NC003288.D_00050
pVogs_Temp_Dec2020	VOG0799	NA	2.9e-57	Structure	NC031094.D	NC031094.D_00012
pVogs_Temp_Dec2020	VOG0799	NA	5.5e-51	Structure	NC028835.D	NC028835.D_00015
pVogs_Temp_Dec2020	VOG0799	NA	6.4e-51	Structure	NC007057.D	NC007057.D_00013
pVogs_Temp_Dec2020	VOG0799	NA	3.6e-64	Structure	NC017968.D	NC017968.D_00025
pVogs_Temp_Dec2020	VOG0799	NA	2e-54	Structure	NC007061.D	NC007061.D_00012
pVogs_Temp_Dec2020	VOG0799	NA	1.3e-50	Structure	NC021332.D	NC021332.D_00052
pVogs_Temp_Dec2020	VOG0799	NA	2e-54	Structure	NC010147.D	NC010147.D_00051
pVogs_Temp_Dec2020	VOG0799	NA	2e-54	Structure	NC021863.D	NC021863.D_00046
pVogs_Temp_Dec2020	VOG0799	NA	5.5e-51	Structure	NC028888.D	NC028888.D_00014
pVogs_Temp_Dec2020	VOG0799	NA	1.1e-56	Structure	NC031069.D	NC031069.D_00012
pVogs_Temp_Dec2020	VOG0799	NA	2.9e-50	Structure	NC031125.D	NC031125.D_00014
pVogs_Temp_Dec2020	VOG0799	NA	1.4e-64	Structure	NC014460.D	NC014460.D_00011
pVogs_Temp_Dec2020	VOG0799	NA	1.2e-50	Structure	NC028859.D	NC028859.D_00048
pVogs_Temp_Dec2020	VOG0799	NA	1.1e-52	Structure	NC008723.D	NC008723.D_00013
pVogs_Temp_Dec2020	VOG0799	NA	2e-54	Structure	NC007063.D	NC007063.D_00012
pVogs_Temp_Dec2020	VOG0799	NA	2.1e-54	Structure	NC007065.D	NC007065.D_00016
pVogs_Temp_Dec2020	VOG0799	NA	2e-54	Structure	NC021326.D	NC021326.D_00022
pVogs_Temp_Dec2020	VOG0799	NA	6.4e-51	Structure	NC028669.D	NC028669.D_00054
pVogs_Temp_Dec2020	VOG0799	NA	2e-54	Structure	NC007060.D	NC007060.D_00015
pVogs_Temp_Dec2020	VOG0799	NA	2e-54	Structure	NC023500.D	NC023500.D_00046
pVogs_Temp_Dec2020	VOG0799	NA	1.1e-52	Structure	NC018284.D	NC018284.D_00012
pVogs_Temp_Dec2020	VOG0799	NA	3.7e-57	Structure	NC002703.D	NC002703.D_00043
pVogs_Temp_Dec2020	VOG0799	NA	1.1e-52	Structure	NC031241.D	NC031241.D_00013
pVogs_Temp_Dec2020	VOG0799	NA	1.3e-50	Structure	NC024391.D	NC024391.D_00049
pVogs_Temp_Dec2020	VOG0799	NA	1.1e-52	Structure	NC008722.D	NC008722.D_00014
pVogs_Temp_Dec2020	VOG0799	NA	8.6e-50	Structure	NC007056.D	NC007056.D_00014
pVogs_Temp_Dec2020	VOG0800	NA	8.3e-40	Unknown	NC004615.D	NC004615.D_00041
pVogs_Temp_Dec2020	VOG0800	NA	1.1e-38	Unknown	NC028783.D	NC028783.D_00016
pVogs_Temp_Dec2020	VOG0800	NA	1.8e-32	Unknown	NC002747.D	NC002747.D_00044
pVogs_Temp_Dec2020	VOG0800	NA	9.6e-40	Unknown	NC017968.D	NC017968.D_00023
pVogs_Temp_Dec2020	VOG0800	NA	8.3e-40	Unknown	NC014460.D	NC014460.D_00013
pVogs_Temp_Dec2020	VOG0804	NA	3.1e-59	Unknown	NC004615.D	NC004615.D_00046
pVogs_Temp_Dec2020	VOG0804	NA	3.1e-59	Unknown	NC010808.D	NC010808.D_00061
pVogs_Temp_Dec2020	VOG0804	NA	1.5e-59	Unknown	NC028917.D	NC028917.D_00006
pVogs_Temp_Dec2020	VOG0804	NA	8.3e-60	Unknown	NC007059.D	NC007059.D_00020
pVogs_Temp_Dec2020	VOG0804	NA	1.5e-59	Unknown	NC007049.D	NC007049.D_00025
pVogs_Temp_Dec2020	VOG0804	NA	1.5e-59	Unknown	NC009526.D	NC009526.D_00064
pVogs_Temp_Dec2020	VOG0804	NA	3.1e-59	Unknown	NC008799.D	NC008799.D_00060
pVogs_Temp_Dec2020	VOG0804	NA	3.7e-57	Unknown	NC030652.D	NC030652.D_00052
pVogs_Temp_Dec2020	VOG0804	NA	2.3e-59	Unknown	NC028864.D	NC028864.D_00061
pVogs_Temp_Dec2020	VOG0804	NA	8.9e-60	Unknown	NC003288.D	NC003288.D_00058
pVogs_Temp_Dec2020	VOG0804	NA	3.2e-54	Unknown	NC019513.D	NC019513.D_00025
pVogs_Temp_Dec2020	VOG0804	NA	3.2e-54	Unknown	NC011612.D	NC011612.D_00056
pVogs_Temp_Dec2020	VOG0804	NA	7.4e-53	Unknown	NC021323.D	NC021323.D_00055
pVogs_Temp_Dec2020	VOG0804	NA	3.2e-54	Unknown	NC011344.D	NC011344.D_00053
pVogs_Temp_Dec2020	VOG0804	NA	4.9e-60	Unknown	NC008583.D	NC008583.D_00057
pVogs_Temp_Dec2020	VOG0804	NA	1e-59	Unknown	NC007057.D	NC007057.D_00022
pVogs_Temp_Dec2020	VOG0804	NA	3.7e-58	Unknown	NC017968.D	NC017968.D_00015
pVogs_Temp_Dec2020	VOG0804	NA	4.3e-58	Unknown	NC007061.D	NC007061.D_00020
pVogs_Temp_Dec2020	VOG0804	NA	6e-58	Unknown	NC021332.D	NC021332.D_00060
pVogs_Temp_Dec2020	VOG0804	NA	1.3e-60	Unknown	NC010147.D	NC010147.D_00059
pVogs_Temp_Dec2020	VOG0804	NA	3.2e-54	Unknown	NC009762.D	NC009762.D_00062
pVogs_Temp_Dec2020	VOG0804	NA	2.4e-53	Unknown	NC028862.D	NC028862.D_00020
pVogs_Temp_Dec2020	VOG0804	NA	4.9e-60	Unknown	NC028913.D	NC028913.D_00059
pVogs_Temp_Dec2020	VOG0804	NA	5.9e-60	Unknown	NC021863.D	NC021863.D_00054
pVogs_Temp_Dec2020	VOG0804	NA	1.1e-59	Unknown	NC007048.D	NC007048.D_00021
pVogs_Temp_Dec2020	VOG0804	NA	3.9e-58	Unknown	NC011614.D	NC011614.D_00054
pVogs_Temp_Dec2020	VOG0804	NA	9.2e-60	Unknown	NC014460.D	NC014460.D_00019
pVogs_Temp_Dec2020	VOG0804	NA	8.7e-61	Unknown	NC028859.D	NC028859.D_00056
pVogs_Temp_Dec2020	VOG0804	NA	2.4e-57	Unknown	NC021801.D	NC021801.D_00043
pVogs_Temp_Dec2020	VOG0804	NA	4.4e-60	Unknown	NC007063.D	NC007063.D_00020
pVogs_Temp_Dec2020	VOG0804	NA	2.3e-56	Unknown	NC007065.D	NC007065.D_00026
pVogs_Temp_Dec2020	VOG0804	NA	4.4e-60	Unknown	NC028669.D	NC028669.D_00062
pVogs_Temp_Dec2020	VOG0804	NA	3.1e-59	Unknown	NC007060.D	NC007060.D_00025
pVogs_Temp_Dec2020	VOG0804	NA	5.8e-59	Unknown	NC023500.D	NC023500.D_00054
pVogs_Temp_Dec2020	VOG0804	NA	1.7e-60	Unknown	NC008798.D	NC008798.D_00061
pVogs_Temp_Dec2020	VOG0804	NA	3.1e-59	Unknown	NC029010.D	NC029010.D_00029
pVogs_Temp_Dec2020	VOG0804	NA	3.2e-54	Unknown	NC022758.D	NC022758.D_00021
pVogs_Temp_Dec2020	VOG0804	NA	1.5e-59	Unknown	NC007050.D	NC007050.D_00022
pVogs_Temp_Dec2020	VOG0805	NA	1.2e-21	Unknown	NC004615.D	NC004615.D_00048
pVogs_Temp_Dec2020	VOG0805	NA	1.4e-22	Unknown	NC010808.D	NC010808.D_00063
pVogs_Temp_Dec2020	VOG0805	NA	1.4e-08	Unknown	NC028917.D	NC028917.D_00004
pVogs_Temp_Dec2020	VOG0805	NA	3.6e-13	Unknown	NC004617.D	NC004617.D_00045
pVogs_Temp_Dec2020	VOG0805	NA	1.3e-21	Unknown	NC007059.D	NC007059.D_00022
pVogs_Temp_Dec2020	VOG0805	NA	6.2e-22	Unknown	NC007049.D	NC007049.D_00028
pVogs_Temp_Dec2020	VOG0805	NA	1.6e-22	Unknown	NC009526.D	NC009526.D_00066
pVogs_Temp_Dec2020	VOG0805	NA	1.2e-21	Unknown	NC008799.D	NC008799.D_00062
pVogs_Temp_Dec2020	VOG0805	NA	6.2e-22	Unknown	NC030652.D	NC030652.D_00054
pVogs_Temp_Dec2020	VOG0805	NA	1.2e-21	Unknown	NC028864.D	NC028864.D_00063
pVogs_Temp_Dec2020	VOG0805	NA	6.2e-22	Unknown	NC003288.D	NC003288.D_00060
pVogs_Temp_Dec2020	VOG0805	NA	6.2e-22	Unknown	NC011612.D	NC011612.D_00058
pVogs_Temp_Dec2020	VOG0805	NA	1.2e-21	Unknown	NC021323.D	NC021323.D_00057
pVogs_Temp_Dec2020	VOG0805	NA	6.2e-22	Unknown	NC011344.D	NC011344.D_00055
pVogs_Temp_Dec2020	VOG0805	NA	9.3e-22	Unknown	NC008583.D	NC008583.D_00059
pVogs_Temp_Dec2020	VOG0805	NA	1.4e-22	Unknown	NC007057.D	NC007057.D_00024
pVogs_Temp_Dec2020	VOG0805	NA	6.2e-22	Unknown	NC007053.D	NC007053.D_00024
pVogs_Temp_Dec2020	VOG0805	NA	6.2e-22	Unknown	NC007061.D	NC007061.D_00022
pVogs_Temp_Dec2020	VOG0805	NA	1.1e-19	Unknown	NC002486.D	NC002486.D_00058
pVogs_Temp_Dec2020	VOG0805	NA	1.4e-22	Unknown	NC010147.D	NC010147.D_00061
pVogs_Temp_Dec2020	VOG0805	NA	6.2e-22	Unknown	NC009762.D	NC009762.D_00064
pVogs_Temp_Dec2020	VOG0805	NA	6.2e-22	Unknown	NC028862.D	NC028862.D_00022
pVogs_Temp_Dec2020	VOG0805	NA	9.3e-22	Unknown	NC028913.D	NC028913.D_00061
pVogs_Temp_Dec2020	VOG0805	NA	1.4e-22	Unknown	NC021863.D	NC021863.D_00056
pVogs_Temp_Dec2020	VOG0805	NA	1.5e-22	Unknown	NC007048.D	NC007048.D_00023
pVogs_Temp_Dec2020	VOG0805	NA	3.6e-13	Unknown	NC005356.D	NC005356.D_00019
pVogs_Temp_Dec2020	VOG0805	NA	1.1e-19	Unknown	NC013195.D	NC013195.D_00064
pVogs_Temp_Dec2020	VOG0805	NA	1.2e-21	Unknown	NC014460.D	NC014460.D_00021
pVogs_Temp_Dec2020	VOG0805	NA	1.4e-22	Unknown	NC028859.D	NC028859.D_00058
pVogs_Temp_Dec2020	VOG0805	NA	9.6e-22	Unknown	NC021801.D	NC021801.D_00045
pVogs_Temp_Dec2020	VOG0805	NA	1.4e-22	Unknown	NC007063.D	NC007063.D_00022
pVogs_Temp_Dec2020	VOG0805	NA	2.3e-16	Unknown	NC007065.D	NC007065.D_00028
pVogs_Temp_Dec2020	VOG0805	NA	6.2e-22	Unknown	NC020199.D	NC020199.D_00040
pVogs_Temp_Dec2020	VOG0805	NA	1.4e-22	Unknown	NC021326.D	NC021326.D_00011
pVogs_Temp_Dec2020	VOG0805	NA	1.6e-21	Unknown	NC007054.D	NC007054.D_00020
pVogs_Temp_Dec2020	VOG0805	NA	1.4e-22	Unknown	NC028669.D	NC028669.D_00064
pVogs_Temp_Dec2020	VOG0805	NA	1.2e-21	Unknown	NC007060.D	NC007060.D_00027
pVogs_Temp_Dec2020	VOG0805	NA	3.6e-13	Unknown	NC009763.D	NC009763.D_00053
pVogs_Temp_Dec2020	VOG0805	NA	1.4e-22	Unknown	NC023500.D	NC023500.D_00056
pVogs_Temp_Dec2020	VOG0805	NA	1.2e-21	Unknown	NC008798.D	NC008798.D_00063
pVogs_Temp_Dec2020	VOG0805	NA	6.2e-22	Unknown	NC002661.D	NC002661.D_00057
pVogs_Temp_Dec2020	VOG0805	NA	1.2e-21	Unknown	NC029010.D	NC029010.D_00031
pVogs_Temp_Dec2020	VOG0805	NA	6.2e-22	Unknown	NC022758.D	NC022758.D_00023
pVogs_Temp_Dec2020	VOG0805	NA	1.6e-21	Unknown	NC007050.D	NC007050.D_00024
pVogs_Temp_Dec2020	VOG0805	NA	1e-09	Unknown	NC028915.D	NC028915.D_00061
pVogs_Temp_Dec2020	VOG0805	NA	1.2e-21	Unknown	NC007052.D	NC007052.D_00027
pVogs_Temp_Dec2020	VOG0806	NA	1.6e-32	Unknown	NC028917.D	NC028917.D_00058
pVogs_Temp_Dec2020	VOG0806	NA	1.7e-27	Unknown	NC007047.D	NC007047.D_00041
pVogs_Temp_Dec2020	VOG0806	NA	3.2e-32	Unknown	NC028864.D	NC028864.D_00007
pVogs_Temp_Dec2020	VOG0806	NA	1.6e-32	Unknown	NC003288.D	NC003288.D_00008
pVogs_Temp_Dec2020	VOG0806	NA	9.2e-29	Unknown	NC011612.D	NC011612.D_00008
pVogs_Temp_Dec2020	VOG0806	NA	3.2e-32	Unknown	NC028669.D	NC028669.D_00007
pVogs_Temp_Dec2020	VOG0806	NA	3.2e-32	Unknown	NC028915.D	NC028915.D_00007
pVogs_Temp_Dec2020	VOG0807	NA	9.7e-96	Unknown	NC028864.D	NC028864.D_00008
pVogs_Temp_Dec2020	VOG0807	NA	9.7e-96	Unknown	NC003288.D	NC003288.D_00009
pVogs_Temp_Dec2020	VOG0807	NA	2e-94	Unknown	NC007065.D	NC007065.D_00048
pVogs_Temp_Dec2020	VOG0808	NA	2.1e-37	Unknown	NC025460.D	NC025460.D_00017
pVogs_Temp_Dec2020	VOG0808	NA	9.3e-38	Unknown	NC010808.D	NC010808.D_00014
pVogs_Temp_Dec2020	VOG0808	NA	9.1e-37	Unknown	NC004617.D	NC004617.D_00011
pVogs_Temp_Dec2020	VOG0808	NA	7.2e-37	Unknown	NC007059.D	NC007059.D_00045
pVogs_Temp_Dec2020	VOG0808	NA	2.1e-37	Unknown	NC007049.D	NC007049.D_00048
pVogs_Temp_Dec2020	VOG0808	NA	7e-38	Unknown	NC028864.D	NC028864.D_00014
pVogs_Temp_Dec2020	VOG0808	NA	1.5e-37	Unknown	NC003288.D	NC003288.D_00016
pVogs_Temp_Dec2020	VOG0808	NA	7e-38	Unknown	NC008583.D	NC008583.D_00013
pVogs_Temp_Dec2020	VOG0808	NA	7e-38	Unknown	NC012784.D	NC012784.D_00016
pVogs_Temp_Dec2020	VOG0808	NA	2.1e-37	Unknown	NC007061.D	NC007061.D_00047
pVogs_Temp_Dec2020	VOG0808	NA	7e-38	Unknown	NC005356.D	NC005356.D_00037
pVogs_Temp_Dec2020	VOG0808	NA	7e-38	Unknown	NC011614.D	NC011614.D_00012
pVogs_Temp_Dec2020	VOG0808	NA	7e-38	Unknown	NC013195.D	NC013195.D_00016
pVogs_Temp_Dec2020	VOG0808	NA	2.1e-37	Unknown	NC007063.D	NC007063.D_00041
pVogs_Temp_Dec2020	VOG0808	NA	7e-38	Unknown	NC007065.D	NC007065.D_00056
pVogs_Temp_Dec2020	VOG0808	NA	7e-38	Unknown	NC028669.D	NC028669.D_00014
pVogs_Temp_Dec2020	VOG0808	NA	7e-38	Unknown	NC009763.D	NC009763.D_00014
pVogs_Temp_Dec2020	VOG0808	NA	1.5e-37	Unknown	NC007050.D	NC007050.D_00050
pVogs_Temp_Dec2020	VOG0809	NA	3.1e-38	Unknown	NC010808.D	NC010808.D_00036
pVogs_Temp_Dec2020	VOG0809	NA	4.6e-36	Unknown	NC007049.D	NC007049.D_00069
pVogs_Temp_Dec2020	VOG0809	NA	4.6e-38	Unknown	NC028864.D	NC028864.D_00035
pVogs_Temp_Dec2020	VOG0809	NA	3.9e-35	Unknown	NC021332.D	NC021332.D_00034
pVogs_Temp_Dec2020	VOG0809	NA	1.3e-36	Unknown	NC010147.D	NC010147.D_00035
pVogs_Temp_Dec2020	VOG0809	NA	4.6e-36	Unknown	NC009762.D	NC009762.D_00034
pVogs_Temp_Dec2020	VOG0809	NA	4.6e-38	Unknown	NC028669.D	NC028669.D_00036
pVogs_Temp_Dec2020	VOG0810	NA	3.5e-23	Unknown	NC010808.D	NC010808.D_00037
pVogs_Temp_Dec2020	VOG0810	NA	5.8e-24	Unknown	NC028864.D	NC028864.D_00036
pVogs_Temp_Dec2020	VOG0810	NA	5.8e-24	Unknown	NC007048.D	NC007048.D_00064
pVogs_Temp_Dec2020	VOG0810	NA	5.8e-24	Unknown	NC028669.D	NC028669.D_00037
pVogs_Temp_Dec2020	VOG0811	NA	3e-47	Unknown	NC007049.D	NC007049.D_00070
pVogs_Temp_Dec2020	VOG0811	NA	3e-47	Unknown	NC009526.D	NC009526.D_00035
pVogs_Temp_Dec2020	VOG0811	NA	2.3e-44	Unknown	NC030652.D	NC030652.D_00030
pVogs_Temp_Dec2020	VOG0811	NA	1.7e-48	Unknown	NC028864.D	NC028864.D_00037
pVogs_Temp_Dec2020	VOG0811	NA	1.7e-48	Unknown	NC007057.D	NC007057.D_00071
pVogs_Temp_Dec2020	VOG0811	NA	3.4e-44	Unknown	NC007061.D	NC007061.D_00063
pVogs_Temp_Dec2020	VOG0811	NA	5e-44	Unknown	NC021332.D	NC021332.D_00035
pVogs_Temp_Dec2020	VOG0811	NA	2.3e-44	Unknown	NC002486.D	NC002486.D_00032
pVogs_Temp_Dec2020	VOG0811	NA	2.3e-47	Unknown	NC010147.D	NC010147.D_00036
pVogs_Temp_Dec2020	VOG0811	NA	2.8e-47	Unknown	NC009762.D	NC009762.D_00035
pVogs_Temp_Dec2020	VOG0811	NA	2.3e-44	Unknown	NC021863.D	NC021863.D_00031
pVogs_Temp_Dec2020	VOG0811	NA	8.4e-49	Unknown	NC007048.D	NC007048.D_00065
pVogs_Temp_Dec2020	VOG0811	NA	9.7e-48	Unknown	NC005356.D	NC005356.D_00062
pVogs_Temp_Dec2020	VOG0811	NA	2.3e-44	Unknown	NC013195.D	NC013195.D_00036
pVogs_Temp_Dec2020	VOG0811	NA	2.3e-44	Unknown	NC008689.D	NC008689.D_00032
pVogs_Temp_Dec2020	VOG0811	NA	2.3e-44	Unknown	NC009761.D	NC009761.D_00027
pVogs_Temp_Dec2020	VOG0811	NA	1.7e-48	Unknown	NC007063.D	NC007063.D_00063
pVogs_Temp_Dec2020	VOG0811	NA	1.7e-48	Unknown	NC028669.D	NC028669.D_00038
pVogs_Temp_Dec2020	VOG0811	NA	2.3e-44	Unknown	NC009763.D	NC009763.D_00029
pVogs_Temp_Dec2020	VOG0812	NA	1.7e-38	Unknown	NC025460.D	NC025460.D_00038
pVogs_Temp_Dec2020	VOG0812	NA	5.9e-38	Unknown	NC028917.D	NC028917.D_00028
pVogs_Temp_Dec2020	VOG0812	NA	1.1e-38	Unknown	NC007049.D	NC007049.D_00071
pVogs_Temp_Dec2020	VOG0812	NA	2.2e-37	Unknown	NC007047.D	NC007047.D_00073
pVogs_Temp_Dec2020	VOG0812	NA	1.1e-38	Unknown	NC009526.D	NC009526.D_00036
pVogs_Temp_Dec2020	VOG0812	NA	2.1e-38	Unknown	NC028864.D	NC028864.D_00038
pVogs_Temp_Dec2020	VOG0812	NA	1.7e-38	Unknown	NC003288.D	NC003288.D_00036
pVogs_Temp_Dec2020	VOG0812	NA	5e-38	Unknown	NC021323.D	NC021323.D_00026
pVogs_Temp_Dec2020	VOG0812	NA	1.8e-38	Unknown	NC026016.D	NC026016.D_00026
pVogs_Temp_Dec2020	VOG0812	NA	1.4e-38	Unknown	NC007057.D	NC007057.D_00072
pVogs_Temp_Dec2020	VOG0812	NA	1.7e-38	Unknown	NC023499.D	NC023499.D_00033
pVogs_Temp_Dec2020	VOG0812	NA	1.8e-37	Unknown	NC021332.D	NC021332.D_00036
pVogs_Temp_Dec2020	VOG0812	NA	1.3e-38	Unknown	NC002486.D	NC002486.D_00033
pVogs_Temp_Dec2020	VOG0812	NA	4.7e-38	Unknown	NC010147.D	NC010147.D_00037
pVogs_Temp_Dec2020	VOG0812	NA	1.2e-38	Unknown	NC009762.D	NC009762.D_00036
pVogs_Temp_Dec2020	VOG0812	NA	1.1e-38	Unknown	NC007048.D	NC007048.D_00066
pVogs_Temp_Dec2020	VOG0812	NA	3.3e-37	Unknown	NC005356.D	NC005356.D_00063
pVogs_Temp_Dec2020	VOG0812	NA	4.4e-38	Unknown	NC013195.D	NC013195.D_00037
pVogs_Temp_Dec2020	VOG0812	NA	3.8e-38	Unknown	NC008617.D	NC008617.D_00033
pVogs_Temp_Dec2020	VOG0812	NA	1.8e-38	Unknown	NC028859.D	NC028859.D_00034
pVogs_Temp_Dec2020	VOG0812	NA	4.7e-38	Unknown	NC007063.D	NC007063.D_00064
pVogs_Temp_Dec2020	VOG0812	NA	1.7e-38	Unknown	NC021326.D	NC021326.D_00036
pVogs_Temp_Dec2020	VOG0812	NA	2.1e-38	Unknown	NC028669.D	NC028669.D_00039
pVogs_Temp_Dec2020	VOG0812	NA	1.7e-38	Unknown	NC023500.D	NC023500.D_00032
pVogs_Temp_Dec2020	VOG0812	NA	1.7e-38	Unknown	NC028775.D	NC028775.D_00005
pVogs_Temp_Dec2020	VOG0813	NA	3.8e-21	Packaging,Injection&Assembly	NC028917.D	NC028917.D_00026
pVogs_Temp_Dec2020	VOG0813	NA	3.8e-21	Packaging,Injection&Assembly	NC007059.D	NC007059.D_00067
pVogs_Temp_Dec2020	VOG0813	NA	3.8e-21	Packaging,Injection&Assembly	NC030652.D	NC030652.D_00032
pVogs_Temp_Dec2020	VOG0813	NA	3.8e-21	Packaging,Injection&Assembly	NC028864.D	NC028864.D_00040
pVogs_Temp_Dec2020	VOG0813	NA	3.8e-21	Packaging,Injection&Assembly	NC003288.D	NC003288.D_00038
pVogs_Temp_Dec2020	VOG0813	NA	3.8e-21	Packaging,Injection&Assembly	NC007057.D	NC007057.D_00074
pVogs_Temp_Dec2020	VOG0813	NA	1.2e-21	Packaging,Injection&Assembly	NC012784.D	NC012784.D_00037
pVogs_Temp_Dec2020	VOG0813	NA	2.3e-21	Packaging,Injection&Assembly	NC002486.D	NC002486.D_00036
pVogs_Temp_Dec2020	VOG0813	NA	3.8e-21	Packaging,Injection&Assembly	NC010147.D	NC010147.D_00039
pVogs_Temp_Dec2020	VOG0813	NA	1.1e-21	Packaging,Injection&Assembly	NC008689.D	NC008689.D_00034
pVogs_Temp_Dec2020	VOG0813	NA	3.8e-21	Packaging,Injection&Assembly	NC028859.D	NC028859.D_00036
pVogs_Temp_Dec2020	VOG0813	NA	3.8e-21	Packaging,Injection&Assembly	NC007065.D	NC007065.D_00077
pVogs_Temp_Dec2020	VOG0813	NA	1.1e-21	Packaging,Injection&Assembly	NC009763.D	NC009763.D_00032
pVogs_Temp_Dec2020	VOG0815	NA	4.2e-38	Unknown	NC008799.D	NC008799.D_00047
pVogs_Temp_Dec2020	VOG0815	NA	4.2e-38	Unknown	NC007057.D	NC007057.D_00008
pVogs_Temp_Dec2020	VOG0815	NA	2.8e-37	Unknown	NC021332.D	NC021332.D_00047
pVogs_Temp_Dec2020	VOG0815	NA	4.2e-38	Unknown	NC028859.D	NC028859.D_00043
pVogs_Temp_Dec2020	VOG0816	NA	7.9e-60	DNA_metabolism,Regulation&Recombination&Packaging,Injection&Assembly	NC008799.D	NC008799.D_00049
pVogs_Temp_Dec2020	VOG0816	NA	7.3e-61	DNA_metabolism,Regulation&Recombination&Packaging,Injection&Assembly	NC030652.D	NC030652.D_00041
pVogs_Temp_Dec2020	VOG0816	NA	7.9e-60	DNA_metabolism,Regulation&Recombination&Packaging,Injection&Assembly	NC028864.D	NC028864.D_00050
pVogs_Temp_Dec2020	VOG0816	NA	7.3e-60	DNA_metabolism,Regulation&Recombination&Packaging,Injection&Assembly	NC003288.D	NC003288.D_00047
pVogs_Temp_Dec2020	VOG0816	NA	2.5e-58	DNA_metabolism,Regulation&Recombination&Packaging,Injection&Assembly	NC007057.D	NC007057.D_00010
pVogs_Temp_Dec2020	VOG0816	NA	6.7e-59	DNA_metabolism,Regulation&Recombination&Packaging,Injection&Assembly	NC021332.D	NC021332.D_00049
pVogs_Temp_Dec2020	VOG0816	NA	8.2e-61	DNA_metabolism,Regulation&Recombination&Packaging,Injection&Assembly	NC010147.D	NC010147.D_00048
pVogs_Temp_Dec2020	VOG0816	NA	5.1e-59	DNA_metabolism,Regulation&Recombination&Packaging,Injection&Assembly	NC028859.D	NC028859.D_00045
pVogs_Temp_Dec2020	VOG0816	NA	3.2e-57	DNA_metabolism,Regulation&Recombination&Packaging,Injection&Assembly	NC008723.D	NC008723.D_00010
pVogs_Temp_Dec2020	VOG0816	NA	8.2e-61	DNA_metabolism,Regulation&Recombination&Packaging,Injection&Assembly	NC007063.D	NC007063.D_00009
pVogs_Temp_Dec2020	VOG0816	NA	2.4e-60	DNA_metabolism,Regulation&Recombination&Packaging,Injection&Assembly	NC007065.D	NC007065.D_00012
pVogs_Temp_Dec2020	VOG0816	NA	7.9e-60	DNA_metabolism,Regulation&Recombination&Packaging,Injection&Assembly	NC028669.D	NC028669.D_00051
pVogs_Temp_Dec2020	VOG0816	NA	8.2e-61	DNA_metabolism,Regulation&Recombination&Packaging,Injection&Assembly	NC007060.D	NC007060.D_00011
pVogs_Temp_Dec2020	VOG0816	NA	3.2e-57	DNA_metabolism,Regulation&Recombination&Packaging,Injection&Assembly	NC018284.D	NC018284.D_00009
pVogs_Temp_Dec2020	VOG0816	NA	9.3e-58	DNA_metabolism,Regulation&Recombination&Packaging,Injection&Assembly	NC031241.D	NC031241.D_00010
pVogs_Temp_Dec2020	VOG0816	NA	2e-58	DNA_metabolism,Regulation&Recombination&Packaging,Injection&Assembly	NC024391.D	NC024391.D_00046
pVogs_Temp_Dec2020	VOG0816	NA	2.1e-57	DNA_metabolism,Regulation&Recombination&Packaging,Injection&Assembly	NC008722.D	NC008722.D_00011
pVogs_Temp_Dec2020	VOG0816	NA	4e-55	DNA_metabolism,Regulation&Recombination&Packaging,Injection&Assembly	NC007056.D	NC007056.D_00011
pVogs_Temp_Dec2020	VOG0817	NA	4.2e-55	Unknown	NC003288.D	NC003288.D_00052
pVogs_Temp_Dec2020	VOG0817	NA	9e-55	Unknown	NC007065.D	NC007065.D_00018
pVogs_Temp_Dec2020	VOG0819	NA	6.6e-83	Unknown	NC007057.D	NC007057.D_00035
pVogs_Temp_Dec2020	VOG0819	NA	1.3e-79	Unknown	NC017968.D	NC017968.D_00007
pVogs_Temp_Dec2020	VOG0819	NA	4.3e-83	Unknown	NC021332.D	NC021332.D_00003
pVogs_Temp_Dec2020	VOG0820	NA	8e-45	Unknown	NC028821.D	NC028821.D_00045
pVogs_Temp_Dec2020	VOG0820	NA	3.9e-49	Unknown	NC007057.D	NC007057.D_00040
pVogs_Temp_Dec2020	VOG0843	NA	2.8e-39	Packaging,Injection&Assembly	NC019706.D	NC019706.D_00012
pVogs_Temp_Dec2020	VOG0843	NA	3e-39	Packaging,Injection&Assembly	NC021190.D	NC021190.D_00014
pVogs_Temp_Dec2020	VOG0861	NA	5.1e-56	Lysis	NC031036.D	NC031036.D_00020
pVogs_Temp_Dec2020	VOG0861	NA	1.2e-57	Lysis	NC028835.D	NC028835.D_00023
pVogs_Temp_Dec2020	VOG0861	NA	3.3e-57	Lysis	NC007501.D	NC007501.D_00018
pVogs_Temp_Dec2020	VOG0861	NA	2.3e-57	Lysis	NC022756.D	NC022756.D_00020
pVogs_Temp_Dec2020	VOG0861	NA	6.7e-56	Lysis	NC028888.D	NC028888.D_00022
pVogs_Temp_Dec2020	VOG0861	NA	4.2e-48	Lysis	NC005893.D	NC005893.D_00019
pVogs_Temp_Dec2020	VOG0861	NA	9.7e-54	Lysis	NC028911.D	NC028911.D_00021
pVogs_Temp_Dec2020	VOG0906	NA	4.6e-68	Unknown	NC010808.D	NC010808.D_00015
pVogs_Temp_Dec2020	VOG0906	NA	4.6e-68	Unknown	NC007049.D	NC007049.D_00049
pVogs_Temp_Dec2020	VOG0906	NA	4.6e-68	Unknown	NC009526.D	NC009526.D_00016
pVogs_Temp_Dec2020	VOG0906	NA	1.1e-59	Unknown	NC002747.D	NC002747.D_00011
pVogs_Temp_Dec2020	VOG0906	NA	2e-59	Unknown	NC002666.D	NC002666.D_00014
pVogs_Temp_Dec2020	VOG0906	NA	4.4e-68	Unknown	NC011614.D	NC011614.D_00013
pVogs_Temp_Dec2020	VOG0906	NA	4.6e-68	Unknown	NC013195.D	NC013195.D_00017
pVogs_Temp_Dec2020	VOG0906	NA	9.8e-66	Unknown	NC008723.D	NC008723.D_00046
pVogs_Temp_Dec2020	VOG0906	NA	4.6e-68	Unknown	NC007063.D	NC007063.D_00042
pVogs_Temp_Dec2020	VOG0906	NA	4.6e-68	Unknown	NC007065.D	NC007065.D_00057
pVogs_Temp_Dec2020	VOG0906	NA	4.6e-68	Unknown	NC007050.D	NC007050.D_00051
pVogs_Temp_Dec2020	VOG0906	NA	9.8e-66	Unknown	NC031241.D	NC031241.D_00046
pVogs_Temp_Dec2020	VOG0906	NA	9.8e-66	Unknown	NC008722.D	NC008722.D_00042
pVogs_Temp_Dec2020	VOG0933	NA	1.2e-257	Structure&Lysis	NC002747.D	NC002747.D_00051
pVogs_Temp_Dec2020	VOG0941	NA	2.2e-116	Unknown	NC000902.D	NC000902.D_00024
pVogs_Temp_Dec2020	VOG0941	NA	2.2e-116	Unknown	NC004914.D	NC004914.D_00117
pVogs_Temp_Dec2020	VOG0941	NA	2.2e-116	Unknown	NC011357.D	NC011357.D_00018
pVogs_Temp_Dec2020	VOG0941	NA	2.2e-116	Unknown	NC011356.D	NC011356.D_00025
pVogs_Temp_Dec2020	VOG0942	NA	7.7e-21	Unknown	NC030929.D	NC030929.D_00051
pVogs_Temp_Dec2020	VOG0942	NA	8.1e-28	Unknown	NC019720.D	NC019720.D_00059
pVogs_Temp_Dec2020	VOG0942	NA	1.3e-28	Unknown	NC000902.D	NC000902.D_00032
pVogs_Temp_Dec2020	VOG0942	NA	1.3e-28	Unknown	NC004914.D	NC004914.D_00128
pVogs_Temp_Dec2020	VOG0942	NA	1.3e-28	Unknown	NC004813.D	NC004813.D_00029
pVogs_Temp_Dec2020	VOG0942	NA	2.5e-28	Unknown	NC011356.D	NC011356.D_00030
pVogs_Temp_Dec2020	VOG0943	NA	5.7e-36	DNA_metabolism,Regulation&Recombination	NC000902.D	NC000902.D_00033
pVogs_Temp_Dec2020	VOG0943	NA	5.7e-36	DNA_metabolism,Regulation&Recombination	NC004914.D	NC004914.D_00130
pVogs_Temp_Dec2020	VOG0943	NA	5.2e-36	DNA_metabolism,Regulation&Recombination	NC027984.D	NC027984.D_00034
pVogs_Temp_Dec2020	VOG0943	NA	5.9e-35	DNA_metabolism,Regulation&Recombination	NC011357.D	NC011357.D_00031
pVogs_Temp_Dec2020	VOG0943	NA	3.4e-35	DNA_metabolism,Regulation&Recombination	NC004813.D	NC004813.D_00030
pVogs_Temp_Dec2020	VOG0943	NA	5.2e-36	DNA_metabolism,Regulation&Recombination	NC011356.D	NC011356.D_00032
pVogs_Temp_Dec2020	VOG0946	NA	5.3e-210	Others	NC019442.D	NC019442.D_00036
pVogs_Temp_Dec2020	VOG0946	NA	7.2e-181	Others	NC025434.D	NC025434.D_00034
pVogs_Temp_Dec2020	VOG0946	NA	7.2e-181	Others	NC029120.D	NC029120.D_00033
pVogs_Temp_Dec2020	VOG0946	NA	6.5e-203	Others	NC003356.D	NC003356.D_00027
pVogs_Temp_Dec2020	VOG0946	NA	5.3e-210	Others	NC028660.D	NC028660.D_00012
pVogs_Temp_Dec2020	VOG0946	NA	7.2e-181	Others	NC028685.D	NC028685.D_00039
pVogs_Temp_Dec2020	VOG0946	NA	5.3e-210	Others	NC000902.D	NC000902.D_00046
pVogs_Temp_Dec2020	VOG0946	NA	5.3e-210	Others	NC004914.D	NC004914.D_00143
pVogs_Temp_Dec2020	VOG0946	NA	5.3e-210	Others	NC028449.D	NC028449.D_00051
pVogs_Temp_Dec2020	VOG0946	NA	5.3e-210	Others	NC010237.D	NC010237.D_00044
pVogs_Temp_Dec2020	VOG0946	NA	5.3e-210	Others	NC028656.D	NC028656.D_00047
pVogs_Temp_Dec2020	VOG0946	NA	1.2e-209	Others	NC011357.D	NC011357.D_00040
pVogs_Temp_Dec2020	VOG0946	NA	5.3e-210	Others	NC018846.D	NC018846.D_00043
pVogs_Temp_Dec2020	VOG0946	NA	7.2e-181	Others	NC004813.D	NC004813.D_00040
pVogs_Temp_Dec2020	VOG0946	NA	7.2e-181	Others	NC011356.D	NC011356.D_00039
pVogs_Temp_Dec2020	VOG0947	NA	1.1e-58	Others	NC019442.D	NC019442.D_00037
pVogs_Temp_Dec2020	VOG0947	NA	4.7e-50	Others	NC025434.D	NC025434.D_00035
pVogs_Temp_Dec2020	VOG0947	NA	4.7e-50	Others	NC029120.D	NC029120.D_00034
pVogs_Temp_Dec2020	VOG0947	NA	4e-54	Others	NC003356.D	NC003356.D_00028
pVogs_Temp_Dec2020	VOG0947	NA	1.1e-58	Others	NC028660.D	NC028660.D_00011
pVogs_Temp_Dec2020	VOG0947	NA	4.7e-50	Others	NC028685.D	NC028685.D_00040
pVogs_Temp_Dec2020	VOG0947	NA	1.1e-58	Others	NC000902.D	NC000902.D_00047
pVogs_Temp_Dec2020	VOG0947	NA	1.1e-58	Others	NC004914.D	NC004914.D_00144
pVogs_Temp_Dec2020	VOG0947	NA	1.1e-58	Others	NC028449.D	NC028449.D_00052
pVogs_Temp_Dec2020	VOG0947	NA	1.1e-58	Others	NC010237.D	NC010237.D_00045
pVogs_Temp_Dec2020	VOG0947	NA	1.1e-58	Others	NC028656.D	NC028656.D_00048
pVogs_Temp_Dec2020	VOG0947	NA	1.6e-57	Others	NC011357.D	NC011357.D_00041
pVogs_Temp_Dec2020	VOG0947	NA	1.1e-58	Others	NC018846.D	NC018846.D_00044
pVogs_Temp_Dec2020	VOG0947	NA	4.7e-50	Others	NC004813.D	NC004813.D_00041
pVogs_Temp_Dec2020	VOG0947	NA	4.7e-50	Others	NC011356.D	NC011356.D_00040
pVogs_Temp_Dec2020	VOG0953	NA	4.3e-56	Unknown	NC019442.D	NC019442.D_00041
pVogs_Temp_Dec2020	VOG0953	NA	6.1e-46	Unknown	NC025434.D	NC025434.D_00039
pVogs_Temp_Dec2020	VOG0953	NA	2.7e-56	Unknown	NC029120.D	NC029120.D_00038
pVogs_Temp_Dec2020	VOG0953	NA	2e-46	Unknown	NC028660.D	NC028660.D_00008
pVogs_Temp_Dec2020	VOG0953	NA	5.1e-87	Unknown	NC028685.D	NC028685.D_00043
pVogs_Temp_Dec2020	VOG0953	NA	1.5e-88	Unknown	NC000902.D	NC000902.D_00049
pVogs_Temp_Dec2020	VOG0953	NA	6.8e-99	Unknown	NC004914.D	NC004914.D_00155
pVogs_Temp_Dec2020	VOG0953	NA	1.1e-88	Unknown	NC028449.D	NC028449.D_00056
pVogs_Temp_Dec2020	VOG0953	NA	2e-46	Unknown	NC010237.D	NC010237.D_00048
pVogs_Temp_Dec2020	VOG0953	NA	8.4e-87	Unknown	NC028656.D	NC028656.D_00051
pVogs_Temp_Dec2020	VOG0953	NA	6.8e-99	Unknown	NC027984.D	NC027984.D_00053
pVogs_Temp_Dec2020	VOG0953	NA	1.2e-98	Unknown	NC011357.D	NC011357.D_00044
pVogs_Temp_Dec2020	VOG0953	NA	4.6e-98	Unknown	NC004813.D	NC004813.D_00045
pVogs_Temp_Dec2020	VOG0972	NA	1.8e-41	Unknown	NC019711.D	NC019711.D_00049
pVogs_Temp_Dec2020	VOG0972	NA	2.3e-41	Unknown	NC030919.D	NC030919.D_00022
pVogs_Temp_Dec2020	VOG0972	NA	2.3e-41	Unknown	NC017985.D	NC017985.D_00022
pVogs_Temp_Dec2020	VOG0972	NA	1.8e-41	Unknown	NC002167.D	NC002167.D_00042
pVogs_Temp_Dec2020	VOG0972	NA	1.8e-41	Unknown	NC019715.D	NC019715.D_00042
pVogs_Temp_Dec2020	VOG0972	NA	1.8e-41	Unknown	NC019767.D	NC019767.D_00045
pVogs_Temp_Dec2020	VOG0972	NA	6.6e-41	Unknown	NC019769.D	NC019769.D_00040
pVogs_Temp_Dec2020	VOG0972	NA	2.3e-41	Unknown	NC013059.D	NC013059.D_00045
pVogs_Temp_Dec2020	VOG0972	NA	2.3e-41	Unknown	NC018279.D	NC018279.D_00058
pVogs_Temp_Dec2020	VOG0972	NA	1.8e-41	Unknown	NC019720.D	NC019720.D_00055
pVogs_Temp_Dec2020	VOG0972	NA	2.3e-41	Unknown	NC031946.D	NC031946.D_00046
pVogs_Temp_Dec2020	VOG0972	NA	1.8e-41	Unknown	NC005344.D	NC005344.D_00041
pVogs_Temp_Dec2020	VOG0972	NA	4.8e-40	Unknown	NC006949.D	NC006949.D_00058
pVogs_Temp_Dec2020	VOG0972	NA	1.8e-41	Unknown	NC011357.D	NC011357.D_00022
pVogs_Temp_Dec2020	VOG0972	NA	1.8e-41	Unknown	NC019768.D	NC019768.D_00050
pVogs_Temp_Dec2020	VOG0972	NA	2.3e-41	Unknown	NC011976.D	NC011976.D_00050
pVogs_Temp_Dec2020	VOG0972	NA	1.8e-41	Unknown	NC019714.D	NC019714.D_00043
pVogs_Temp_Dec2020	VOG0972	NA	1.8e-41	Unknown	NC019719.D	NC019719.D_00049
pVogs_Temp_Dec2020	VOG0972	NA	1.8e-41	Unknown	NC019705.D	NC019705.D_00046
pVogs_Temp_Dec2020	VOG0972	NA	1.8e-41	Unknown	NC016160.D	NC016160.D_00040
pVogs_Temp_Dec2020	VOG10022	NA	2.2e-20	Structure&Lysis	NC025434.D	NC025434.D_00056
pVogs_Temp_Dec2020	VOG10022	NA	7.7e-25	Structure&Lysis	NC029120.D	NC029120.D_00055
pVogs_Temp_Dec2020	VOG10053	NA	1.5e-36	Unknown	NC011055.D	NC011055.D_00040
pVogs_Temp_Dec2020	VOG10057	NA	8.6e-82	Unknown	NC028996.D	NC028996.D_00041
pVogs_Temp_Dec2020	VOG10057	NA	8.6e-82	Unknown	NC009231.D	NC009231.D_00037
pVogs_Temp_Dec2020	VOG10058	NA	0	Unknown	NC028996.D	NC028996.D_00043
pVogs_Temp_Dec2020	VOG10058	NA	0	Unknown	NC009231.D	NC009231.D_00039
pVogs_Temp_Dec2020	VOG10060	NA	2.3e-75	Unknown	NC028764.D	NC028764.D_00068
pVogs_Temp_Dec2020	VOG10060	NA	2.3e-75	Unknown	NC011398.D	NC011398.D_00063
pVogs_Temp_Dec2020	VOG10061	NA	8.7e-30	Unknown	NC028764.D	NC028764.D_00070
pVogs_Temp_Dec2020	VOG10061	NA	1.7e-43	Unknown	NC011398.D	NC011398.D_00065
pVogs_Temp_Dec2020	VOG10084	NA	3.9e-08	Unknown	NC031901.D	NC031901.D_00042
pVogs_Temp_Dec2020	VOG10084	NA	3.9e-07	Unknown	NC031913.D	NC031913.D_00038
pVogs_Temp_Dec2020	VOG10084	NA	6.9e-07	Unknown	NC010945.D	NC010945.D_00017
pVogs_Temp_Dec2020	VOG10227	NA	4.5e-36	Packaging,Injection&Assembly	NC004615.D	NC004615.D_00030
pVogs_Temp_Dec2020	VOG10227	NA	1.6e-78	Packaging,Injection&Assembly	NC007059.D	NC007059.D_00002
pVogs_Temp_Dec2020	VOG10227	NA	7.7e-84	Packaging,Injection&Assembly	NC007055.D	NC007055.D_00002
pVogs_Temp_Dec2020	VOG10227	NA	2.5e-34	Packaging,Injection&Assembly	NC007047.D	NC007047.D_00002
pVogs_Temp_Dec2020	VOG10227	NA	2.4e-37	Packaging,Injection&Assembly	NC031907.D	NC031907.D_00018
pVogs_Temp_Dec2020	VOG10227	NA	3.6e-78	Packaging,Injection&Assembly	NC018281.D	NC018281.D_00002
pVogs_Temp_Dec2020	VOG10227	NA	2.4e-37	Packaging,Injection&Assembly	NC024357.D	NC024357.D_00024
pVogs_Temp_Dec2020	VOG10227	NA	2e-37	Packaging,Injection&Assembly	NC031942.D	NC031942.D_00022
pVogs_Temp_Dec2020	VOG10227	NA	2.7e-37	Packaging,Injection&Assembly	NC031920.D	NC031920.D_00021
pVogs_Temp_Dec2020	VOG10227	NA	3.9e-26	Packaging,Injection&Assembly	NC028855.D	NC028855.D_00037
pVogs_Temp_Dec2020	VOG10227	NA	2.4e-37	Packaging,Injection&Assembly	NC024370.D	NC024370.D_00021
pVogs_Temp_Dec2020	VOG10227	NA	8.2e-24	Packaging,Injection&Assembly	NC028743.D	NC028743.D_00002
pVogs_Temp_Dec2020	VOG10227	NA	8.9e-26	Packaging,Injection&Assembly	NC041966.D	NC041966.D_00045
pVogs_Temp_Dec2020	VOG10227	NA	2.4e-37	Packaging,Injection&Assembly	NC031901.D	NC031901.D_00027
pVogs_Temp_Dec2020	VOG10227	NA	2.4e-37	Packaging,Injection&Assembly	NC031913.D	NC031913.D_00025
pVogs_Temp_Dec2020	VOG10227	NA	1.6e-88	Packaging,Injection&Assembly	NC015252.D	NC015252.D_00002
pVogs_Temp_Dec2020	VOG10227	NA	1.2e-28	Packaging,Injection&Assembly	NC011614.D	NC011614.D_00035
pVogs_Temp_Dec2020	VOG10227	NA	2.2e-37	Packaging,Injection&Assembly	NC024361.D	NC024361.D_00022
pVogs_Temp_Dec2020	VOG10227	NA	2.2e-26	Packaging,Injection&Assembly	NC028995.D	NC028995.D_00028
pVogs_Temp_Dec2020	VOG10227	NA	1.6e-80	Packaging,Injection&Assembly	NC007063.D	NC007063.D_00002
pVogs_Temp_Dec2020	VOG10227	NA	5.1e-80	Packaging,Injection&Assembly	NC007065.D	NC007065.D_00002
pVogs_Temp_Dec2020	VOG10227	NA	3.6e-78	Packaging,Injection&Assembly	NC018284.D	NC018284.D_00002
pVogs_Temp_Dec2020	VOG10227	NA	2e-81	Packaging,Injection&Assembly	NC031241.D	NC031241.D_00002
pVogs_Temp_Dec2020	VOG10227	NA	2.4e-82	Packaging,Injection&Assembly	NC008722.D	NC008722.D_00002
pVogs_Temp_Dec2020	VOG10227	NA	1e-81	Packaging,Injection&Assembly	NC007056.D	NC007056.D_00002
pVogs_Temp_Dec2020	VOG10340	NA	2.7e-108	Unknown	NC019706.D	NC019706.D_00068
pVogs_Temp_Dec2020	VOG10340	NA	2.7e-108	Unknown	NC019720.D	NC019720.D_00073
pVogs_Temp_Dec2020	VOG1050	NA	2.4e-36	Unknown	NC024357.D	NC024357.D_00004
pVogs_Temp_Dec2020	VOG1050	NA	2.3e-35	Unknown	NC031942.D	NC031942.D_00005
pVogs_Temp_Dec2020	VOG1050	NA	5.4e-36	Unknown	NC031920.D	NC031920.D_00005
pVogs_Temp_Dec2020	VOG1050	NA	5.3e-36	Unknown	NC030946.D	NC030946.D_00005
pVogs_Temp_Dec2020	VOG1050	NA	2.5e-36	Unknown	NC024370.D	NC024370.D_00004
pVogs_Temp_Dec2020	VOG1050	NA	2.4e-36	Unknown	NC031901.D	NC031901.D_00009
pVogs_Temp_Dec2020	VOG1050	NA	2.4e-36	Unknown	NC031941.D	NC031941.D_00004
pVogs_Temp_Dec2020	VOG10500	NA	7.4e-33	Unknown	NC030951.D	NC030951.D_00024
pVogs_Temp_Dec2020	VOG10500	NA	7.4e-33	Unknown	NC030947.D	NC030947.D_00024
pVogs_Temp_Dec2020	VOG10517	NA	2.3e-15	Unknown	NC023697.D	NC023697.D_00048
pVogs_Temp_Dec2020	VOG10517	NA	2.2e-15	Unknown	NC023729.D	NC023729.D_00048
pVogs_Temp_Dec2020	VOG10517	NA	2.2e-15	Unknown	NC041969.D	NC041969.D_00047
pVogs_Temp_Dec2020	VOG10517	NA	2.7e-10	Unknown	NC031281.D	NC031281.D_00045
pVogs_Temp_Dec2020	VOG10517	NA	9.7e-19	Unknown	NC028747.D	NC028747.D_00046
pVogs_Temp_Dec2020	VOG10517	NA	2.2e-15	Unknown	NC026605.D	NC026605.D_00047
pVogs_Temp_Dec2020	VOG10517	NA	2.2e-15	Unknown	NC021302.D	NC021302.D_00046
pVogs_Temp_Dec2020	VOG10517	NA	6e-12	Unknown	NC028796.D	NC028796.D_00047
pVogs_Temp_Dec2020	VOG10517	NA	7.7e-11	Unknown	NC042055.D	NC042055.D_00048
pVogs_Temp_Dec2020	VOG10517	NA	2.8e-10	Unknown	NC021061.D	NC021061.D_00051
pVogs_Temp_Dec2020	VOG10517	NA	2.2e-15	Unknown	NC023552.D	NC023552.D_00047
pVogs_Temp_Dec2020	VOG10517	NA	3.3e-12	Unknown	NC004683.D	NC004683.D_00062
pVogs_Temp_Dec2020	VOG10517	NA	2.4e-15	Unknown	NC011291.D	NC011291.D_00049
pVogs_Temp_Dec2020	VOG10517	NA	6e-16	Unknown	NC041882.D	NC041882.D_00045
pVogs_Temp_Dec2020	VOG10517	NA	9.7e-19	Unknown	NC031261.D	NC031261.D_00050
pVogs_Temp_Dec2020	VOG1053	NA	3e-07	Unknown	NC013645.D	NC013645.D_00024
pVogs_Temp_Dec2020	VOG10564	NA	7.8e-47	Unknown	NC021865.D	NC021865.D_00038
pVogs_Temp_Dec2020	VOG10576	NA	1.5e-51	Unknown	NC022067.D	NC022067.D_00236
pVogs_Temp_Dec2020	VOG10576	NA	1.5e-51	Unknown	NC028953.D	NC028953.D_00247
pVogs_Temp_Dec2020	VOG10618	NA	3.1e-33	Unknown	NC042055.D	NC042055.D_00032
pVogs_Temp_Dec2020	VOG10619	NA	1.5e-51	Unknown	NC023575.D	NC023575.D_00067
pVogs_Temp_Dec2020	VOG10620	NA	3e-105	Unknown	NC028751.D	NC028751.D_00058
pVogs_Temp_Dec2020	VOG10649	NA	1.8e-35	Unknown	NC028883.D	NC028883.D_00051
pVogs_Temp_Dec2020	VOG10649	NA	4.5e-36	Unknown	NC028764.D	NC028764.D_00046
pVogs_Temp_Dec2020	VOG10660	NA	5.2e-52	Unknown	NC024384.D	NC024384.D_00011
pVogs_Temp_Dec2020	VOG10660	NA	5.2e-52	Unknown	NC028871.D	NC028871.D_00048
pVogs_Temp_Dec2020	VOG10675	NA	4.9e-44	Unknown	NC023693.D	NC023693.D_00263
pVogs_Temp_Dec2020	VOG10850	NA	3.5e-66	Unknown	NC028697.D	NC028697.D_00012
pVogs_Temp_Dec2020	VOG10867	NA	5.5e-25	Unknown	NC028835.D	NC028835.D_00036
pVogs_Temp_Dec2020	VOG10867	NA	6e-25	Unknown	NC028830.D	NC028830.D_00034
pVogs_Temp_Dec2020	VOG10871	NA	2e-62	Unknown	NC029006.D	NC029006.D_00007
pVogs_Temp_Dec2020	VOG10873	NA	2.2e-42	Unknown	NC030949.D	NC030949.D_00020
pVogs_Temp_Dec2020	VOG10873	NA	2.2e-42	Unknown	NC030950.D	NC030950.D_00020
pVogs_Temp_Dec2020	VOG10874	NA	2.2e-56	Unknown	NC030951.D	NC030951.D_00022
pVogs_Temp_Dec2020	VOG10874	NA	2.2e-56	Unknown	NC030947.D	NC030947.D_00022
pVogs_Temp_Dec2020	VOG10894	NA	2.7e-32	Unknown	NC042030.D	NC042030.D_00049
pVogs_Temp_Dec2020	VOG10895	NA	6.4e-39	Unknown	NC042030.D	NC042030.D_00095
pVogs_Temp_Dec2020	VOG10914	NA	5e-44	Others	NC002747.D	NC002747.D_00035
pVogs_Temp_Dec2020	VOG10945	NA	4.4e-20	Lysis	NC031064.D	NC031064.D_00051
pVogs_Temp_Dec2020	VOG10945	NA	1.9e-28	Lysis	NC031013.D	NC031013.D_00050
pVogs_Temp_Dec2020	VOG10945	NA	1.5e-30	Lysis	NC002668.D	NC002668.D_00055
pVogs_Temp_Dec2020	VOG10945	NA	9.8e-27	Lysis	NC002666.D	NC002666.D_00061
pVogs_Temp_Dec2020	VOG10950	NA	3.3e-53	Unknown	NC012756.D	NC012756.D_00006
pVogs_Temp_Dec2020	VOG10950	NA	1.2e-52	Unknown	NC004996.D	NC004996.D_00012
pVogs_Temp_Dec2020	VOG10962	NA	2e-12	Structure	NC004615.D	NC004615.D_00043
pVogs_Temp_Dec2020	VOG10962	NA	1.3e-60	Structure	NC007059.D	NC007059.D_00016
pVogs_Temp_Dec2020	VOG10962	NA	2e-71	Structure	NC008799.D	NC008799.D_00056
pVogs_Temp_Dec2020	VOG10962	NA	1.3e-60	Structure	NC030652.D	NC030652.D_00048
pVogs_Temp_Dec2020	VOG10962	NA	2e-71	Structure	NC028864.D	NC028864.D_00057
pVogs_Temp_Dec2020	VOG10962	NA	2.6e-59	Structure	NC003288.D	NC003288.D_00054
pVogs_Temp_Dec2020	VOG10962	NA	2e-71	Structure	NC007057.D	NC007057.D_00016
pVogs_Temp_Dec2020	VOG10962	NA	9.9e-13	Structure	NC017968.D	NC017968.D_00019
pVogs_Temp_Dec2020	VOG10962	NA	8.4e-60	Structure	NC007061.D	NC007061.D_00016
pVogs_Temp_Dec2020	VOG10962	NA	4.1e-71	Structure	NC021332.D	NC021332.D_00056
pVogs_Temp_Dec2020	VOG10962	NA	6.7e-61	Structure	NC010147.D	NC010147.D_00055
pVogs_Temp_Dec2020	VOG10962	NA	7.2e-11	Structure	NC014460.D	NC014460.D_00015
pVogs_Temp_Dec2020	VOG10962	NA	2e-71	Structure	NC028859.D	NC028859.D_00052
pVogs_Temp_Dec2020	VOG10962	NA	1.8e-60	Structure	NC007065.D	NC007065.D_00020
pVogs_Temp_Dec2020	VOG10962	NA	8.8e-19	Structure	NC019914.D	NC019914.D_00043
pVogs_Temp_Dec2020	VOG11047	NA	7e-30	Unknown	NC028751.D	NC028751.D_00049
pVogs_Temp_Dec2020	VOG11047	NA	7e-30	Unknown	NC028889.D	NC028889.D_00050
pVogs_Temp_Dec2020	VOG11060	NA	1.4e-18	Unknown	NC008617.D	NC008617.D_00023
pVogs_Temp_Dec2020	VOG11077	NA	1.9e-106	Unknown	NC004302.D	NC004302.D_00024
pVogs_Temp_Dec2020	VOG11080	NA	1.3e-06	Unknown	NC031940.D	NC031940.D_00062
pVogs_Temp_Dec2020	VOG1136	NA	4.8e-40	Unknown	NC031281.D	NC031281.D_00039
pVogs_Temp_Dec2020	VOG1136	NA	8.4e-41	Unknown	NC042055.D	NC042055.D_00042
pVogs_Temp_Dec2020	VOG1136	NA	1.3e-40	Unknown	NC023703.D	NC023703.D_00057
pVogs_Temp_Dec2020	VOG1137	NA	1.4e-43	Unknown	NC028823.D	NC028823.D_00023
pVogs_Temp_Dec2020	VOG1137	NA	7.1e-46	Unknown	NC028678.D	NC028678.D_00026
pVogs_Temp_Dec2020	VOG1137	NA	2.5e-46	Unknown	NC022067.D	NC022067.D_00047
pVogs_Temp_Dec2020	VOG1137	NA	2.2e-43	Unknown	NC022069.D	NC022069.D_00031
pVogs_Temp_Dec2020	VOG1137	NA	7.1e-46	Unknown	NC023580.D	NC023580.D_00026
pVogs_Temp_Dec2020	VOG1137	NA	4.6e-43	Unknown	NC025433.D	NC025433.D_00026
pVogs_Temp_Dec2020	VOG1137	NA	1.3e-41	Unknown	NC042030.D	NC042030.D_00029
pVogs_Temp_Dec2020	VOG1137	NA	4.2e-47	Unknown	NC041844.D	NC041844.D_00045
pVogs_Temp_Dec2020	VOG1137	NA	4.6e-43	Unknown	NC028937.D	NC028937.D_00026
pVogs_Temp_Dec2020	VOG1137	NA	4.6e-43	Unknown	NC028842.D	NC028842.D_00027
pVogs_Temp_Dec2020	VOG1137	NA	3e-43	Unknown	NC004686.D	NC004686.D_00029
pVogs_Temp_Dec2020	VOG1137	NA	2.6e-45	Unknown	NC022056.D	NC022056.D_00026
pVogs_Temp_Dec2020	VOG1137	NA	6.7e-45	Unknown	NC004680.D	NC004680.D_00027
pVogs_Temp_Dec2020	VOG1137	NA	1.3e-47	Unknown	NC004688.D	NC004688.D_00046
pVogs_Temp_Dec2020	VOG1137	NA	7e-46	Unknown	NC028946.D	NC028946.D_00026
pVogs_Temp_Dec2020	VOG1137	NA	8.5e-46	Unknown	NC026585.D	NC026585.D_00024
pVogs_Temp_Dec2020	VOG1137	NA	4.6e-43	Unknown	NC026593.D	NC026593.D_00028
pVogs_Temp_Dec2020	VOG1137	NA	6.2e-44	Unknown	NC028813.D	NC028813.D_00027
pVogs_Temp_Dec2020	VOG1137	NA	7.6e-46	Unknown	NC021334.D	NC021334.D_00055
pVogs_Temp_Dec2020	VOG1137	NA	4.6e-43	Unknown	NC009820.D	NC009820.D_00027
pVogs_Temp_Dec2020	VOG1137	NA	5e-40	Unknown	NC028923.D	NC028923.D_00026
pVogs_Temp_Dec2020	VOG1137	NA	4e-46	Unknown	NC011054.D	NC011054.D_00027
pVogs_Temp_Dec2020	VOG1137	NA	7e-46	Unknown	NC021538.D	NC021538.D_00029
pVogs_Temp_Dec2020	VOG1137	NA	1.6e-47	Unknown	NC028876.D	NC028876.D_00041
pVogs_Temp_Dec2020	VOG1137	NA	2.1e-45	Unknown	NC041988.D	NC041988.D_00026
pVogs_Temp_Dec2020	VOG1137	NA	4.6e-43	Unknown	NC011287.D	NC011287.D_00026
pVogs_Temp_Dec2020	VOG1137	NA	7.1e-46	Unknown	NC028654.D	NC028654.D_00026
pVogs_Temp_Dec2020	VOG1137	NA	9.2e-43	Unknown	NC022055.D	NC022055.D_00028
pVogs_Temp_Dec2020	VOG1137	NA	1.6e-47	Unknown	NC023690.D	NC023690.D_00041
pVogs_Temp_Dec2020	VOG1137	NA	2.8e-44	Unknown	NC028792.D	NC028792.D_00028
pVogs_Temp_Dec2020	VOG1137	NA	1.3e-44	Unknown	NC022068.D	NC022068.D_00026
pVogs_Temp_Dec2020	VOG1137	NA	5e-45	Unknown	NC021301.D	NC021301.D_00026
pVogs_Temp_Dec2020	VOG1137	NA	5.5e-45	Unknown	NC041847.D	NC041847.D_00026
pVogs_Temp_Dec2020	VOG1137	NA	1.6e-47	Unknown	NC028953.D	NC028953.D_00041
pVogs_Temp_Dec2020	VOG1137	NA	4e-46	Unknown	NC023746.D	NC023746.D_00026
pVogs_Temp_Dec2020	VOG1158	NA	5.9e-42	Packaging,Injection&Assembly	NC026604.D	NC026604.D_00009
pVogs_Temp_Dec2020	VOG1158	NA	1.1e-37	Packaging,Injection&Assembly	NC028823.D	NC028823.D_00008
pVogs_Temp_Dec2020	VOG1158	NA	7.7e-41	Packaging,Injection&Assembly	NC028678.D	NC028678.D_00008
pVogs_Temp_Dec2020	VOG1158	NA	3.4e-40	Packaging,Injection&Assembly	NC023580.D	NC023580.D_00008
pVogs_Temp_Dec2020	VOG1158	NA	8.9e-38	Packaging,Injection&Assembly	NC025433.D	NC025433.D_00008
pVogs_Temp_Dec2020	VOG1158	NA	9.5e-38	Packaging,Injection&Assembly	NC028937.D	NC028937.D_00008
pVogs_Temp_Dec2020	VOG1158	NA	9.5e-38	Packaging,Injection&Assembly	NC028842.D	NC028842.D_00009
pVogs_Temp_Dec2020	VOG1158	NA	2.3e-41	Packaging,Injection&Assembly	NC028844.D	NC028844.D_00008
pVogs_Temp_Dec2020	VOG1158	NA	1.8e-37	Packaging,Injection&Assembly	NC022056.D	NC022056.D_00008
pVogs_Temp_Dec2020	VOG1158	NA	4.2e-41	Packaging,Injection&Assembly	NC004680.D	NC004680.D_00008
pVogs_Temp_Dec2020	VOG1158	NA	8.9e-38	Packaging,Injection&Assembly	NC014901.D	NC014901.D_00008
pVogs_Temp_Dec2020	VOG1158	NA	2.3e-41	Packaging,Injection&Assembly	NC028946.D	NC028946.D_00008
pVogs_Temp_Dec2020	VOG1158	NA	2.3e-41	Packaging,Injection&Assembly	NC008205.D	NC008205.D_00008
pVogs_Temp_Dec2020	VOG1158	NA	4.2e-41	Packaging,Injection&Assembly	NC026585.D	NC026585.D_00008
pVogs_Temp_Dec2020	VOG1158	NA	6.5e-42	Packaging,Injection&Assembly	NC026593.D	NC026593.D_00009
pVogs_Temp_Dec2020	VOG1158	NA	2.9e-42	Packaging,Injection&Assembly	NC028813.D	NC028813.D_00009
pVogs_Temp_Dec2020	VOG1158	NA	9.5e-38	Packaging,Injection&Assembly	NC011288.D	NC011288.D_00008
pVogs_Temp_Dec2020	VOG1158	NA	9.5e-38	Packaging,Injection&Assembly	NC009820.D	NC009820.D_00008
pVogs_Temp_Dec2020	VOG1158	NA	5.3e-42	Packaging,Injection&Assembly	NC028923.D	NC028923.D_00008
pVogs_Temp_Dec2020	VOG1158	NA	2e-41	Packaging,Injection&Assembly	NC011054.D	NC011054.D_00009
pVogs_Temp_Dec2020	VOG1158	NA	9.4e-41	Packaging,Injection&Assembly	NC021538.D	NC021538.D_00009
pVogs_Temp_Dec2020	VOG1158	NA	2.3e-41	Packaging,Injection&Assembly	NC008196.D	NC008196.D_00008
pVogs_Temp_Dec2020	VOG1158	NA	1.4e-40	Packaging,Injection&Assembly	NC041988.D	NC041988.D_00008
pVogs_Temp_Dec2020	VOG1158	NA	4.2e-41	Packaging,Injection&Assembly	NC011287.D	NC011287.D_00008
pVogs_Temp_Dec2020	VOG1158	NA	2e-41	Packaging,Injection&Assembly	NC028751.D	NC028751.D_00009
pVogs_Temp_Dec2020	VOG1158	NA	2.8e-42	Packaging,Injection&Assembly	NC026595.D	NC026595.D_00008
pVogs_Temp_Dec2020	VOG1158	NA	1.8e-41	Packaging,Injection&Assembly	NC028654.D	NC028654.D_00008
pVogs_Temp_Dec2020	VOG1158	NA	2.4e-41	Packaging,Injection&Assembly	NC022055.D	NC022055.D_00009
pVogs_Temp_Dec2020	VOG1158	NA	8.9e-38	Packaging,Injection&Assembly	NC028961.D	NC028961.D_00008
pVogs_Temp_Dec2020	VOG1158	NA	5.4e-42	Packaging,Injection&Assembly	NC023721.D	NC023721.D_00009
pVogs_Temp_Dec2020	VOG1158	NA	2e-41	Packaging,Injection&Assembly	NC028792.D	NC028792.D_00009
pVogs_Temp_Dec2020	VOG1158	NA	4.2e-41	Packaging,Injection&Assembly	NC022068.D	NC022068.D_00008
pVogs_Temp_Dec2020	VOG1158	NA	8.9e-38	Packaging,Injection&Assembly	NC021301.D	NC021301.D_00008
pVogs_Temp_Dec2020	VOG1158	NA	4.2e-41	Packaging,Injection&Assembly	NC041855.D	NC041855.D_00008
pVogs_Temp_Dec2020	VOG1158	NA	8.9e-38	Packaging,Injection&Assembly	NC023699.D	NC023699.D_00008
pVogs_Temp_Dec2020	VOG1158	NA	1.5e-41	Packaging,Injection&Assembly	NC011289.D	NC011289.D_00009
pVogs_Temp_Dec2020	VOG1158	NA	1.3e-41	Packaging,Injection&Assembly	NC028889.D	NC028889.D_00008
pVogs_Temp_Dec2020	VOG1158	NA	8.9e-38	Packaging,Injection&Assembly	NC023728.D	NC023728.D_00008
pVogs_Temp_Dec2020	VOG1158	NA	2.3e-41	Packaging,Injection&Assembly	NC031262.D	NC031262.D_00008
pVogs_Temp_Dec2020	VOG1158	NA	3.7e-42	Packaging,Injection&Assembly	NC023746.D	NC023746.D_00008
pVogs_Temp_Dec2020	VOG1158	NA	8.9e-38	Packaging,Injection&Assembly	NC013936.D	NC013936.D_00008
pVogs_Temp_Dec2020	VOG1158	NA	1.5e-41	Packaging,Injection&Assembly	NC026588.D	NC026588.D_00009
pVogs_Temp_Dec2020	VOG1158	NA	4.2e-41	Packaging,Injection&Assembly	NC026596.D	NC026596.D_00008
pVogs_Temp_Dec2020	VOG1159	NA	4.9e-21	Packaging,Injection&Assembly	NC004302.D	NC004302.D_00035
pVogs_Temp_Dec2020	VOG1165	NA	4.5e-170	Structure	NC026604.D	NC026604.D_00017
pVogs_Temp_Dec2020	VOG1165	NA	2.5e-170	Structure	NC028823.D	NC028823.D_00016
pVogs_Temp_Dec2020	VOG1165	NA	2.3e-170	Structure	NC028678.D	NC028678.D_00016
pVogs_Temp_Dec2020	VOG1165	NA	7.2e-57	Structure	NC031226.D	NC031226.D_00019
pVogs_Temp_Dec2020	VOG1165	NA	6.9e-171	Structure	NC023580.D	NC023580.D_00016
pVogs_Temp_Dec2020	VOG1165	NA	2.3e-170	Structure	NC025433.D	NC025433.D_00016
pVogs_Temp_Dec2020	VOG1165	NA	2.3e-170	Structure	NC028937.D	NC028937.D_00016
pVogs_Temp_Dec2020	VOG1165	NA	9.1e-155	Structure	NC023729.D	NC023729.D_00018
pVogs_Temp_Dec2020	VOG1165	NA	2.4e-170	Structure	NC028842.D	NC028842.D_00017
pVogs_Temp_Dec2020	VOG1165	NA	9.7e-171	Structure	NC028844.D	NC028844.D_00017
pVogs_Temp_Dec2020	VOG1165	NA	6.8e-170	Structure	NC022056.D	NC022056.D_00016
pVogs_Temp_Dec2020	VOG1165	NA	1e-169	Structure	NC004680.D	NC004680.D_00016
pVogs_Temp_Dec2020	VOG1165	NA	2.3e-170	Structure	NC014901.D	NC014901.D_00017
pVogs_Temp_Dec2020	VOG1165	NA	5.8e-157	Structure	NC031281.D	NC031281.D_00018
pVogs_Temp_Dec2020	VOG1165	NA	9.7e-170	Structure	NC028946.D	NC028946.D_00016
pVogs_Temp_Dec2020	VOG1165	NA	5.7e-170	Structure	NC008205.D	NC008205.D_00016
pVogs_Temp_Dec2020	VOG1165	NA	1.6e-151	Structure	NC028747.D	NC028747.D_00019
pVogs_Temp_Dec2020	VOG1165	NA	2.2e-169	Structure	NC026585.D	NC026585.D_00016
pVogs_Temp_Dec2020	VOG1165	NA	7.4e-171	Structure	NC026593.D	NC026593.D_00018
pVogs_Temp_Dec2020	VOG1165	NA	2.3e-170	Structure	NC028813.D	NC028813.D_00017
pVogs_Temp_Dec2020	VOG1165	NA	1.6e-151	Structure	NC026605.D	NC026605.D_00019
pVogs_Temp_Dec2020	VOG1165	NA	3e-151	Structure	NC021302.D	NC021302.D_00019
pVogs_Temp_Dec2020	VOG1165	NA	2.3e-170	Structure	NC011288.D	NC011288.D_00016
pVogs_Temp_Dec2020	VOG1165	NA	5.9e-170	Structure	NC021334.D	NC021334.D_00064
pVogs_Temp_Dec2020	VOG1165	NA	2.3e-170	Structure	NC009820.D	NC009820.D_00016
pVogs_Temp_Dec2020	VOG1165	NA	1.4e-169	Structure	NC028923.D	NC028923.D_00016
pVogs_Temp_Dec2020	VOG1165	NA	6.1e-171	Structure	NC011054.D	NC011054.D_00017
pVogs_Temp_Dec2020	VOG1165	NA	4.8e-150	Structure	NC028796.D	NC028796.D_00018
pVogs_Temp_Dec2020	VOG1165	NA	5.7e-170	Structure	NC021538.D	NC021538.D_00019
pVogs_Temp_Dec2020	VOG1165	NA	9.1e-155	Structure	NC042055.D	NC042055.D_00018
pVogs_Temp_Dec2020	VOG1165	NA	5.7e-170	Structure	NC008196.D	NC008196.D_00016
pVogs_Temp_Dec2020	VOG1165	NA	5.2e-154	Structure	NC021061.D	NC021061.D_00018
pVogs_Temp_Dec2020	VOG1165	NA	8.6e-171	Structure	NC041988.D	NC041988.D_00016
pVogs_Temp_Dec2020	VOG1165	NA	3e-151	Structure	NC023552.D	NC023552.D_00019
pVogs_Temp_Dec2020	VOG1165	NA	2.4e-112	Structure	NC041986.D	NC041986.D_00016
pVogs_Temp_Dec2020	VOG1165	NA	1.2e-169	Structure	NC028910.D	NC028910.D_00016
pVogs_Temp_Dec2020	VOG1165	NA	4.1e-154	Structure	NC023572.D	NC023572.D_00018
pVogs_Temp_Dec2020	VOG1165	NA	6.7e-171	Structure	NC011287.D	NC011287.D_00016
pVogs_Temp_Dec2020	VOG1165	NA	6e-170	Structure	NC028751.D	NC028751.D_00017
pVogs_Temp_Dec2020	VOG1165	NA	2.3e-170	Structure	NC026595.D	NC026595.D_00016
pVogs_Temp_Dec2020	VOG1165	NA	1.8e-108	Structure	NC026589.D	NC026589.D_00017
pVogs_Temp_Dec2020	VOG1165	NA	6.9e-171	Structure	NC028654.D	NC028654.D_00016
pVogs_Temp_Dec2020	VOG1165	NA	4e-169	Structure	NC022055.D	NC022055.D_00018
pVogs_Temp_Dec2020	VOG1165	NA	4.5e-170	Structure	NC041989.D	NC041989.D_00016
pVogs_Temp_Dec2020	VOG1165	NA	2.3e-170	Structure	NC028961.D	NC028961.D_00016
pVogs_Temp_Dec2020	VOG1165	NA	2e-146	Structure	NC041888.D	NC041888.D_00018
pVogs_Temp_Dec2020	VOG1165	NA	9.1e-155	Structure	NC028779.D	NC028779.D_00018
pVogs_Temp_Dec2020	VOG1165	NA	5.8e-157	Structure	NC041882.D	NC041882.D_00018
pVogs_Temp_Dec2020	VOG1165	NA	9.7e-171	Structure	NC023721.D	NC023721.D_00017
pVogs_Temp_Dec2020	VOG1165	NA	9.5e-169	Structure	NC028792.D	NC028792.D_00018
pVogs_Temp_Dec2020	VOG1165	NA	6.7e-171	Structure	NC022068.D	NC022068.D_00016
pVogs_Temp_Dec2020	VOG1165	NA	9.7e-171	Structure	NC021301.D	NC021301.D_00016
pVogs_Temp_Dec2020	VOG1165	NA	6.7e-171	Structure	NC041855.D	NC041855.D_00016
pVogs_Temp_Dec2020	VOG1165	NA	6.8e-170	Structure	NC023699.D	NC023699.D_00016
pVogs_Temp_Dec2020	VOG1165	NA	1.2e-170	Structure	NC011289.D	NC011289.D_00017
pVogs_Temp_Dec2020	VOG1165	NA	2.4e-169	Structure	NC041847.D	NC041847.D_00016
pVogs_Temp_Dec2020	VOG1165	NA	6e-170	Structure	NC028889.D	NC028889.D_00016
pVogs_Temp_Dec2020	VOG1165	NA	3.9e-157	Structure	NC031266.D	NC031266.D_00018
pVogs_Temp_Dec2020	VOG1165	NA	2.3e-170	Structure	NC023728.D	NC023728.D_00016
pVogs_Temp_Dec2020	VOG1165	NA	2.3e-170	Structure	NC031262.D	NC031262.D_00016
pVogs_Temp_Dec2020	VOG1165	NA	3.9e-42	Structure	NC031122.D	NC031122.D_00017
pVogs_Temp_Dec2020	VOG1165	NA	1.2e-170	Structure	NC023746.D	NC023746.D_00016
pVogs_Temp_Dec2020	VOG1165	NA	2.3e-170	Structure	NC013936.D	NC013936.D_00015
pVogs_Temp_Dec2020	VOG1165	NA	3.9e-157	Structure	NC023730.D	NC023730.D_00018
pVogs_Temp_Dec2020	VOG1165	NA	9.1e-155	Structure	NC031243.D	NC031243.D_00018
pVogs_Temp_Dec2020	VOG1165	NA	7.3e-170	Structure	NC026588.D	NC026588.D_00017
pVogs_Temp_Dec2020	VOG1165	NA	6.7e-171	Structure	NC026596.D	NC026596.D_00016
pVogs_Temp_Dec2020	VOG1167	NA	1.6e-65	Structure	NC026604.D	NC026604.D_00018
pVogs_Temp_Dec2020	VOG1167	NA	9.5e-67	Structure	NC028823.D	NC028823.D_00017
pVogs_Temp_Dec2020	VOG1167	NA	4.9e-66	Structure	NC028678.D	NC028678.D_00017
pVogs_Temp_Dec2020	VOG1167	NA	3.3e-65	Structure	NC023580.D	NC023580.D_00017
pVogs_Temp_Dec2020	VOG1167	NA	4.7e-66	Structure	NC025433.D	NC025433.D_00017
pVogs_Temp_Dec2020	VOG1167	NA	6.3e-66	Structure	NC028937.D	NC028937.D_00017
pVogs_Temp_Dec2020	VOG1167	NA	1.1e-66	Structure	NC028842.D	NC028842.D_00018
pVogs_Temp_Dec2020	VOG1167	NA	4.8e-66	Structure	NC028844.D	NC028844.D_00018
pVogs_Temp_Dec2020	VOG1167	NA	3.1e-66	Structure	NC022056.D	NC022056.D_00017
pVogs_Temp_Dec2020	VOG1167	NA	2e-65	Structure	NC004680.D	NC004680.D_00017
pVogs_Temp_Dec2020	VOG1167	NA	4.7e-66	Structure	NC014901.D	NC014901.D_00018
pVogs_Temp_Dec2020	VOG1167	NA	2.1e-66	Structure	NC028946.D	NC028946.D_00017
pVogs_Temp_Dec2020	VOG1167	NA	1.7e-66	Structure	NC008205.D	NC008205.D_00017
pVogs_Temp_Dec2020	VOG1167	NA	5.2e-58	Structure	NC028747.D	NC028747.D_00020
pVogs_Temp_Dec2020	VOG1167	NA	2.9e-65	Structure	NC026585.D	NC026585.D_00017
pVogs_Temp_Dec2020	VOG1167	NA	6.6e-65	Structure	NC026593.D	NC026593.D_00019
pVogs_Temp_Dec2020	VOG1167	NA	3.7e-66	Structure	NC028813.D	NC028813.D_00018
pVogs_Temp_Dec2020	VOG1167	NA	2.6e-59	Structure	NC026605.D	NC026605.D_00020
pVogs_Temp_Dec2020	VOG1167	NA	2.6e-59	Structure	NC021302.D	NC021302.D_00020
pVogs_Temp_Dec2020	VOG1167	NA	2.5e-66	Structure	NC011288.D	NC011288.D_00017
pVogs_Temp_Dec2020	VOG1167	NA	4.3e-65	Structure	NC021334.D	NC021334.D_00063
pVogs_Temp_Dec2020	VOG1167	NA	3.2e-66	Structure	NC009820.D	NC009820.D_00017
pVogs_Temp_Dec2020	VOG1167	NA	2.6e-65	Structure	NC028923.D	NC028923.D_00017
pVogs_Temp_Dec2020	VOG1167	NA	2.9e-65	Structure	NC011054.D	NC011054.D_00018
pVogs_Temp_Dec2020	VOG1167	NA	4e-55	Structure	NC028796.D	NC028796.D_00019
pVogs_Temp_Dec2020	VOG1167	NA	8.2e-62	Structure	NC021538.D	NC021538.D_00020
pVogs_Temp_Dec2020	VOG1167	NA	8.6e-67	Structure	NC008196.D	NC008196.D_00017
pVogs_Temp_Dec2020	VOG1167	NA	8.8e-66	Structure	NC041988.D	NC041988.D_00017
pVogs_Temp_Dec2020	VOG1167	NA	2.6e-59	Structure	NC023552.D	NC023552.D_00020
pVogs_Temp_Dec2020	VOG1167	NA	8.6e-67	Structure	NC041986.D	NC041986.D_00018
pVogs_Temp_Dec2020	VOG1167	NA	3.7e-66	Structure	NC028910.D	NC028910.D_00017
pVogs_Temp_Dec2020	VOG1167	NA	1.6e-65	Structure	NC011287.D	NC011287.D_00017
pVogs_Temp_Dec2020	VOG1167	NA	1.7e-65	Structure	NC028751.D	NC028751.D_00018
pVogs_Temp_Dec2020	VOG1167	NA	9.2e-66	Structure	NC026595.D	NC026595.D_00017
pVogs_Temp_Dec2020	VOG1167	NA	6.6e-65	Structure	NC028654.D	NC028654.D_00017
pVogs_Temp_Dec2020	VOG1167	NA	1.7e-66	Structure	NC022055.D	NC022055.D_00019
pVogs_Temp_Dec2020	VOG1167	NA	7.6e-66	Structure	NC041989.D	NC041989.D_00017
pVogs_Temp_Dec2020	VOG1167	NA	2.7e-66	Structure	NC028961.D	NC028961.D_00017
pVogs_Temp_Dec2020	VOG1167	NA	1.1e-53	Structure	NC041888.D	NC041888.D_00019
pVogs_Temp_Dec2020	VOG1167	NA	3.3e-66	Structure	NC023721.D	NC023721.D_00018
pVogs_Temp_Dec2020	VOG1167	NA	2.5e-66	Structure	NC028792.D	NC028792.D_00019
pVogs_Temp_Dec2020	VOG1167	NA	3.3e-65	Structure	NC022068.D	NC022068.D_00017
pVogs_Temp_Dec2020	VOG1167	NA	4.8e-66	Structure	NC021301.D	NC021301.D_00017
pVogs_Temp_Dec2020	VOG1167	NA	1.6e-65	Structure	NC041855.D	NC041855.D_00017
pVogs_Temp_Dec2020	VOG1167	NA	9e-66	Structure	NC023699.D	NC023699.D_00017
pVogs_Temp_Dec2020	VOG1167	NA	2.4e-65	Structure	NC011289.D	NC011289.D_00018
pVogs_Temp_Dec2020	VOG1167	NA	5.3e-66	Structure	NC041847.D	NC041847.D_00017
pVogs_Temp_Dec2020	VOG1167	NA	1.7e-65	Structure	NC028889.D	NC028889.D_00017
pVogs_Temp_Dec2020	VOG1167	NA	5.1e-66	Structure	NC023728.D	NC023728.D_00017
pVogs_Temp_Dec2020	VOG1167	NA	2.5e-66	Structure	NC031262.D	NC031262.D_00017
pVogs_Temp_Dec2020	VOG1167	NA	1.2e-60	Structure	NC023746.D	NC023746.D_00017
pVogs_Temp_Dec2020	VOG1167	NA	5.3e-66	Structure	NC013936.D	NC013936.D_00016
pVogs_Temp_Dec2020	VOG1167	NA	7.1e-66	Structure	NC026588.D	NC026588.D_00018
pVogs_Temp_Dec2020	VOG1167	NA	1e-64	Structure	NC026596.D	NC026596.D_00017
pVogs_Temp_Dec2020	VOG1173	NA	8.3e-31	Unknown	NC023729.D	NC023729.D_00055
pVogs_Temp_Dec2020	VOG1173	NA	4.6e-29	Unknown	NC031281.D	NC031281.D_00052
pVogs_Temp_Dec2020	VOG1178	NA	2.2e-35	Unknown	NC021309.D	NC021309.D_00041
pVogs_Temp_Dec2020	VOG1178	NA	3.7e-11	Unknown	NC026604.D	NC026604.D_00075
pVogs_Temp_Dec2020	VOG1178	NA	2.1e-21	Unknown	NC026604.D	NC026604.D_00072
pVogs_Temp_Dec2020	VOG1178	NA	1.7e-16	Unknown	NC026604.D	NC026604.D_00059
pVogs_Temp_Dec2020	VOG1178	NA	2e-07	Unknown	NC023697.D	NC023697.D_00061
pVogs_Temp_Dec2020	VOG1178	NA	3.8e-14	Unknown	NC023697.D	NC023697.D_00060
pVogs_Temp_Dec2020	VOG1178	NA	2.2e-35	Unknown	NC021305.D	NC021305.D_00041
pVogs_Temp_Dec2020	VOG1178	NA	1.6e-11	Unknown	NC028823.D	NC028823.D_00084
pVogs_Temp_Dec2020	VOG1178	NA	2.4e-22	Unknown	NC028823.D	NC028823.D_00086
pVogs_Temp_Dec2020	VOG1178	NA	3.8e-29	Unknown	NC022976.D	NC022976.D_00043
pVogs_Temp_Dec2020	VOG1178	NA	4.5e-29	Unknown	NC011055.D	NC011055.D_00042
pVogs_Temp_Dec2020	VOG1178	NA	2.2e-21	Unknown	NC028678.D	NC028678.D_00078
pVogs_Temp_Dec2020	VOG1178	NA	1.2e-36	Unknown	NC022065.D	NC022065.D_00040
pVogs_Temp_Dec2020	VOG1178	NA	5.3e-12	Unknown	NC022067.D	NC022067.D_00095
pVogs_Temp_Dec2020	VOG1178	NA	2e-24	Unknown	NC022067.D	NC022067.D_00082
pVogs_Temp_Dec2020	VOG1178	NA	2e-22	Unknown	NC023708.D	NC023708.D_00062
pVogs_Temp_Dec2020	VOG1178	NA	1.6e-11	Unknown	NC028680.D	NC028680.D_00059
pVogs_Temp_Dec2020	VOG1178	NA	3.9e-26	Unknown	NC022085.D	NC022085.D_00044
pVogs_Temp_Dec2020	VOG1178	NA	2.2e-21	Unknown	NC023580.D	NC023580.D_00078
pVogs_Temp_Dec2020	VOG1178	NA	4.3e-26	Unknown	NC041850.D	NC041850.D_00044
pVogs_Temp_Dec2020	VOG1178	NA	2.6e-19	Unknown	NC025433.D	NC025433.D_00092
pVogs_Temp_Dec2020	VOG1178	NA	1.6e-11	Unknown	NC025433.D	NC025433.D_00088
pVogs_Temp_Dec2020	VOG1178	NA	1.3e-16	Unknown	NC024143.D	NC024143.D_00065
pVogs_Temp_Dec2020	VOG1178	NA	1.3e-16	Unknown	NC028784.D	NC028784.D_00065
pVogs_Temp_Dec2020	VOG1178	NA	2e-11	Unknown	NC028842.D	NC028842.D_00081
pVogs_Temp_Dec2020	VOG1178	NA	1.6e-11	Unknown	NC028844.D	NC028844.D_00078
pVogs_Temp_Dec2020	VOG1178	NA	8.9e-12	Unknown	NC004686.D	NC004686.D_00094
pVogs_Temp_Dec2020	VOG1178	NA	1.6e-11	Unknown	NC022056.D	NC022056.D_00080
pVogs_Temp_Dec2020	VOG1178	NA	4.3e-16	Unknown	NC004680.D	NC004680.D_00068
pVogs_Temp_Dec2020	VOG1178	NA	1.6e-11	Unknown	NC014901.D	NC014901.D_00087
pVogs_Temp_Dec2020	VOG1178	NA	2.6e-19	Unknown	NC014901.D	NC014901.D_00091
pVogs_Temp_Dec2020	VOG1178	NA	3.3e-19	Unknown	NC004688.D	NC004688.D_00077
pVogs_Temp_Dec2020	VOG1178	NA	1.4e-10	Unknown	NC004688.D	NC004688.D_00079
pVogs_Temp_Dec2020	VOG1178	NA	1.8e-11	Unknown	NC008205.D	NC008205.D_00078
pVogs_Temp_Dec2020	VOG1178	NA	1.6e-11	Unknown	NC026585.D	NC026585.D_00093
pVogs_Temp_Dec2020	VOG1178	NA	2.1e-12	Unknown	NC026585.D	NC026585.D_00066
pVogs_Temp_Dec2020	VOG1178	NA	3.5e-11	Unknown	NC028813.D	NC028813.D_00080
pVogs_Temp_Dec2020	VOG1178	NA	2e-22	Unknown	NC031067.D	NC031067.D_00063
pVogs_Temp_Dec2020	VOG1178	NA	5.1e-33	Unknown	NC021306.D	NC021306.D_00041
pVogs_Temp_Dec2020	VOG1178	NA	3.7e-11	Unknown	NC011288.D	NC011288.D_00078
pVogs_Temp_Dec2020	VOG1178	NA	1.1e-28	Unknown	NC009820.D	NC009820.D_00079
pVogs_Temp_Dec2020	VOG1178	NA	4e-12	Unknown	NC009820.D	NC009820.D_00082
pVogs_Temp_Dec2020	VOG1178	NA	2.2e-11	Unknown	NC028923.D	NC028923.D_00088
pVogs_Temp_Dec2020	VOG1178	NA	2.1e-22	Unknown	NC022979.D	NC022979.D_00065
pVogs_Temp_Dec2020	VOG1178	NA	8.5e-36	Unknown	NC022330.D	NC022330.D_00044
pVogs_Temp_Dec2020	VOG1178	NA	1.2e-36	Unknown	NC022330.D	NC022330.D_00041
pVogs_Temp_Dec2020	VOG1178	NA	1.8e-11	Unknown	NC011054.D	NC011054.D_00085
pVogs_Temp_Dec2020	VOG1178	NA	1.6e-11	Unknown	NC008196.D	NC008196.D_00077
pVogs_Temp_Dec2020	VOG1178	NA	2e-22	Unknown	NC011020.D	NC011020.D_00061
pVogs_Temp_Dec2020	VOG1178	NA	9.1e-22	Unknown	NC028876.D	NC028876.D_00079
pVogs_Temp_Dec2020	VOG1178	NA	2.3e-11	Unknown	NC028876.D	NC028876.D_00075
pVogs_Temp_Dec2020	VOG1178	NA	1.8e-27	Unknown	NC023738.D	NC023738.D_00065
pVogs_Temp_Dec2020	VOG1178	NA	8.9e-23	Unknown	NC023738.D	NC023738.D_00074
pVogs_Temp_Dec2020	VOG1178	NA	1.4e-11	Unknown	NC028910.D	NC028910.D_00077
pVogs_Temp_Dec2020	VOG1178	NA	1.6e-11	Unknown	NC041989.D	NC041989.D_00081
pVogs_Temp_Dec2020	VOG1178	NA	4.3e-20	Unknown	NC028961.D	NC028961.D_00069
pVogs_Temp_Dec2020	VOG1178	NA	1.6e-11	Unknown	NC028961.D	NC028961.D_00073
pVogs_Temp_Dec2020	VOG1178	NA	1.5e-08	Unknown	NC011291.D	NC011291.D_00058
pVogs_Temp_Dec2020	VOG1178	NA	2.7e-35	Unknown	NC029079.D	NC029079.D_00041
pVogs_Temp_Dec2020	VOG1178	NA	5.2e-12	Unknown	NC026584.D	NC026584.D_00090
pVogs_Temp_Dec2020	VOG1178	NA	1.8e-11	Unknown	NC023721.D	NC023721.D_00078
pVogs_Temp_Dec2020	VOG1178	NA	5e-12	Unknown	NC028792.D	NC028792.D_00068
pVogs_Temp_Dec2020	VOG1178	NA	1.3e-08	Unknown	NC022066.D	NC022066.D_00072
pVogs_Temp_Dec2020	VOG1178	NA	1.6e-11	Unknown	NC022068.D	NC022068.D_00081
pVogs_Temp_Dec2020	VOG1178	NA	9.4e-16	Unknown	NC041855.D	NC041855.D_00061
pVogs_Temp_Dec2020	VOG1178	NA	1.6e-11	Unknown	NC023699.D	NC023699.D_00081
pVogs_Temp_Dec2020	VOG1178	NA	2.7e-36	Unknown	NC028906.D	NC028906.D_00041
pVogs_Temp_Dec2020	VOG1178	NA	1.6e-11	Unknown	NC023728.D	NC023728.D_00082
pVogs_Temp_Dec2020	VOG1178	NA	2.7e-35	Unknown	NC028785.D	NC028785.D_00040
pVogs_Temp_Dec2020	VOG1178	NA	2.3e-11	Unknown	NC023748.D	NC023748.D_00068
pVogs_Temp_Dec2020	VOG1178	NA	2.6e-11	Unknown	NC023698.D	NC023698.D_00090
pVogs_Temp_Dec2020	VOG1178	NA	1.3e-24	Unknown	NC023726.D	NC023726.D_00059
pVogs_Temp_Dec2020	VOG1178	NA	2.3e-11	Unknown	NC028953.D	NC028953.D_00076
pVogs_Temp_Dec2020	VOG1178	NA	9.1e-22	Unknown	NC028953.D	NC028953.D_00080
pVogs_Temp_Dec2020	VOG1178	NA	4.3e-16	Unknown	NC023746.D	NC023746.D_00061
pVogs_Temp_Dec2020	VOG1178	NA	1.6e-11	Unknown	NC013936.D	NC013936.D_00066
pVogs_Temp_Dec2020	VOG1178	NA	1e-15	Unknown	NC026596.D	NC026596.D_00058
pVogs_Temp_Dec2020	VOG1179	NA	4.7e-119	Unknown	NC025433.D	NC025433.D_00087
pVogs_Temp_Dec2020	VOG1179	NA	1.2e-117	Unknown	NC028941.D	NC028941.D_00076
pVogs_Temp_Dec2020	VOG1179	NA	4.7e-119	Unknown	NC014901.D	NC014901.D_00086
pVogs_Temp_Dec2020	VOG1179	NA	1.4e-118	Unknown	NC009820.D	NC009820.D_00081
pVogs_Temp_Dec2020	VOG1179	NA	3.7e-117	Unknown	NC028869.D	NC028869.D_00014
pVogs_Temp_Dec2020	VOG1179	NA	1.4e-115	Unknown	NC041989.D	NC041989.D_00079
pVogs_Temp_Dec2020	VOG1179	NA	1.5e-112	Unknown	NC024138.D	NC024138.D_00011
pVogs_Temp_Dec2020	VOG1179	NA	4.7e-119	Unknown	NC023728.D	NC023728.D_00081
pVogs_Temp_Dec2020	VOG1180	NA	2.6e-62	Unknown	NC023737.D	NC023737.D_00018
pVogs_Temp_Dec2020	VOG1180	NA	3.4e-62	Unknown	NC008207.D	NC008207.D_00015
pVogs_Temp_Dec2020	VOG1180	NA	2.5e-59	Unknown	NC013650.D	NC013650.D_00015
pVogs_Temp_Dec2020	VOG1180	NA	3.9e-59	Unknown	NC011270.D	NC011270.D_00021
pVogs_Temp_Dec2020	VOG1180	NA	3.9e-59	Unknown	NC021349.D	NC021349.D_00019
pVogs_Temp_Dec2020	VOG1180	NA	6.3e-62	Unknown	NC041855.D	NC041855.D_00082
pVogs_Temp_Dec2020	VOG1180	NA	7.7e-62	Unknown	NC011289.D	NC011289.D_00085
pVogs_Temp_Dec2020	VOG1180	NA	3.9e-59	Unknown	NC041993.D	NC041993.D_00020
pVogs_Temp_Dec2020	VOG1180	NA	7.7e-62	Unknown	NC023746.D	NC023746.D_00080
pVogs_Temp_Dec2020	VOG1183	NA	2.4e-30	Unknown	NC028678.D	NC028678.D_00093
pVogs_Temp_Dec2020	VOG1183	NA	2.4e-30	Unknown	NC023580.D	NC023580.D_00094
pVogs_Temp_Dec2020	VOG1183	NA	1.5e-23	Unknown	NC021865.D	NC021865.D_00022
pVogs_Temp_Dec2020	VOG1183	NA	2.6e-31	Unknown	NC031942.D	NC031942.D_00017
pVogs_Temp_Dec2020	VOG1183	NA	9.1e-31	Unknown	NC024370.D	NC024370.D_00018
pVogs_Temp_Dec2020	VOG1183	NA	2.1e-30	Unknown	NC042055.D	NC042055.D_00056
pVogs_Temp_Dec2020	VOG1183	NA	2.4e-30	Unknown	NC041988.D	NC041988.D_00099
pVogs_Temp_Dec2020	VOG1183	NA	3.5e-30	Unknown	NC041888.D	NC041888.D_00063
pVogs_Temp_Dec2020	VOG1186	NA	6.6e-60	Unknown	NC026604.D	NC026604.D_00032
pVogs_Temp_Dec2020	VOG1186	NA	3.2e-47	Unknown	NC028823.D	NC028823.D_00034
pVogs_Temp_Dec2020	VOG1186	NA	9.1e-47	Unknown	NC028678.D	NC028678.D_00036
pVogs_Temp_Dec2020	VOG1186	NA	3.2e-47	Unknown	NC023580.D	NC023580.D_00036
pVogs_Temp_Dec2020	VOG1186	NA	6.9e-61	Unknown	NC028937.D	NC028937.D_00037
pVogs_Temp_Dec2020	VOG1186	NA	5.3e-46	Unknown	NC028842.D	NC028842.D_00037
pVogs_Temp_Dec2020	VOG1186	NA	8.6e-53	Unknown	NC028844.D	NC028844.D_00037
pVogs_Temp_Dec2020	VOG1186	NA	4.1e-49	Unknown	NC022056.D	NC022056.D_00037
pVogs_Temp_Dec2020	VOG1186	NA	4.2e-61	Unknown	NC004680.D	NC004680.D_00038
pVogs_Temp_Dec2020	VOG1186	NA	6e-58	Unknown	NC014901.D	NC014901.D_00037
pVogs_Temp_Dec2020	VOG1186	NA	8.7e-61	Unknown	NC028946.D	NC028946.D_00036
pVogs_Temp_Dec2020	VOG1186	NA	1.3e-59	Unknown	NC008205.D	NC008205.D_00036
pVogs_Temp_Dec2020	VOG1186	NA	2.3e-46	Unknown	NC026585.D	NC026585.D_00034
pVogs_Temp_Dec2020	VOG1186	NA	4.5e-60	Unknown	NC026593.D	NC026593.D_00039
pVogs_Temp_Dec2020	VOG1186	NA	2.5e-50	Unknown	NC028813.D	NC028813.D_00037
pVogs_Temp_Dec2020	VOG1186	NA	3.8e-46	Unknown	NC011288.D	NC011288.D_00035
pVogs_Temp_Dec2020	VOG1186	NA	1.1e-49	Unknown	NC021334.D	NC021334.D_00046
pVogs_Temp_Dec2020	VOG1186	NA	6.9e-49	Unknown	NC009820.D	NC009820.D_00036
pVogs_Temp_Dec2020	VOG1186	NA	2.9e-48	Unknown	NC028923.D	NC028923.D_00037
pVogs_Temp_Dec2020	VOG1186	NA	3.5e-60	Unknown	NC011054.D	NC011054.D_00038
pVogs_Temp_Dec2020	VOG1186	NA	8.7e-61	Unknown	NC021538.D	NC021538.D_00040
pVogs_Temp_Dec2020	VOG1186	NA	1.3e-59	Unknown	NC008196.D	NC008196.D_00036
pVogs_Temp_Dec2020	VOG1186	NA	9.1e-47	Unknown	NC041988.D	NC041988.D_00036
pVogs_Temp_Dec2020	VOG1186	NA	5.2e-46	Unknown	NC041986.D	NC041986.D_00039
pVogs_Temp_Dec2020	VOG1186	NA	3.2e-47	Unknown	NC028910.D	NC028910.D_00036
pVogs_Temp_Dec2020	VOG1186	NA	2.3e-46	Unknown	NC021349.D	NC021349.D_00050
pVogs_Temp_Dec2020	VOG1186	NA	1.9e-59	Unknown	NC028792.D	NC028792.D_00038
pVogs_Temp_Dec2020	VOG1186	NA	8.7e-61	Unknown	NC022068.D	NC022068.D_00036
pVogs_Temp_Dec2020	VOG1186	NA	4.6e-59	Unknown	NC023746.D	NC023746.D_00036
pVogs_Temp_Dec2020	VOG1186	NA	1.1e-45	Unknown	NC013936.D	NC013936.D_00034
pVogs_Temp_Dec2020	VOG1186	NA	8.7e-61	Unknown	NC026596.D	NC026596.D_00036
pVogs_Temp_Dec2020	VOG1191	NA	5.2e-204	Structure	NC011273.D	NC011273.D_00099
pVogs_Temp_Dec2020	VOG1191	NA	2.2e-214	Structure	NC023737.D	NC023737.D_00102
pVogs_Temp_Dec2020	VOG1191	NA	2.2e-214	Structure	NC008207.D	NC008207.D_00096
pVogs_Temp_Dec2020	VOG1191	NA	2.2e-214	Structure	NC011270.D	NC011270.D_00099
pVogs_Temp_Dec2020	VOG1196	NA	4.6e-50	Unknown	NC004688.D	NC004688.D_00224
pVogs_Temp_Dec2020	VOG1196	NA	8e-51	Unknown	NC011288.D	NC011288.D_00070
pVogs_Temp_Dec2020	VOG1196	NA	1.4e-48	Unknown	NC023738.D	NC023738.D_00195
pVogs_Temp_Dec2020	VOG1201	NA	1.3e-103	Others	NC026604.D	NC026604.D_00102
pVogs_Temp_Dec2020	VOG1201	NA	2.5e-112	Others	NC028823.D	NC028823.D_00105
pVogs_Temp_Dec2020	VOG1201	NA	3.2e-112	Others	NC028678.D	NC028678.D_00100
pVogs_Temp_Dec2020	VOG1201	NA	3.2e-112	Others	NC023580.D	NC023580.D_00101
pVogs_Temp_Dec2020	VOG1201	NA	7.2e-64	Others	NC019721.D	NC019721.D_00056
pVogs_Temp_Dec2020	VOG1201	NA	9.5e-112	Others	NC025433.D	NC025433.D_00109
pVogs_Temp_Dec2020	VOG1201	NA	3.1e-112	Others	NC028937.D	NC028937.D_00106
pVogs_Temp_Dec2020	VOG1201	NA	2.2e-112	Others	NC028842.D	NC028842.D_00106
pVogs_Temp_Dec2020	VOG1201	NA	7.3e-112	Others	NC028844.D	NC028844.D_00100
pVogs_Temp_Dec2020	VOG1201	NA	1.4e-112	Others	NC022056.D	NC022056.D_00104
pVogs_Temp_Dec2020	VOG1201	NA	2.1e-108	Others	NC004680.D	NC004680.D_00110
pVogs_Temp_Dec2020	VOG1201	NA	4.8e-112	Others	NC014901.D	NC014901.D_00108
pVogs_Temp_Dec2020	VOG1201	NA	2.5e-112	Others	NC028946.D	NC028946.D_00103
pVogs_Temp_Dec2020	VOG1201	NA	7.7e-112	Others	NC008205.D	NC008205.D_00103
pVogs_Temp_Dec2020	VOG1201	NA	6.4e-109	Others	NC026585.D	NC026585.D_00111
pVogs_Temp_Dec2020	VOG1201	NA	9.4e-105	Others	NC026593.D	NC026593.D_00110
pVogs_Temp_Dec2020	VOG1201	NA	1.8e-105	Others	NC028813.D	NC028813.D_00105
pVogs_Temp_Dec2020	VOG1201	NA	3.7e-61	Others	NC019769.D	NC019769.D_00056
pVogs_Temp_Dec2020	VOG1201	NA	5.5e-113	Others	NC011288.D	NC011288.D_00102
pVogs_Temp_Dec2020	VOG1201	NA	5.4e-103	Others	NC021334.D	NC021334.D_00001
pVogs_Temp_Dec2020	VOG1201	NA	2.8e-111	Others	NC009820.D	NC009820.D_00108
pVogs_Temp_Dec2020	VOG1201	NA	1.5e-110	Others	NC028923.D	NC028923.D_00110
pVogs_Temp_Dec2020	VOG1201	NA	1.2e-105	Others	NC011054.D	NC011054.D_00105
pVogs_Temp_Dec2020	VOG1201	NA	2.8e-104	Others	NC021538.D	NC021538.D_00106
pVogs_Temp_Dec2020	VOG1201	NA	7.3e-112	Others	NC008196.D	NC008196.D_00098
pVogs_Temp_Dec2020	VOG1201	NA	9e-109	Others	NC041988.D	NC041988.D_00106
pVogs_Temp_Dec2020	VOG1201	NA	1.3e-109	Others	NC041986.D	NC041986.D_00110
pVogs_Temp_Dec2020	VOG1201	NA	4.7e-113	Others	NC028910.D	NC028910.D_00095
pVogs_Temp_Dec2020	VOG1201	NA	2.3e-112	Others	NC011287.D	NC011287.D_00100
pVogs_Temp_Dec2020	VOG1201	NA	1.7e-105	Others	NC028751.D	NC028751.D_00112
pVogs_Temp_Dec2020	VOG1201	NA	5.9e-111	Others	NC026595.D	NC026595.D_00101
pVogs_Temp_Dec2020	VOG1201	NA	3.4e-110	Others	NC028654.D	NC028654.D_00110
pVogs_Temp_Dec2020	VOG1201	NA	1.8e-102	Others	NC022055.D	NC022055.D_00107
pVogs_Temp_Dec2020	VOG1201	NA	8.6e-111	Others	NC041989.D	NC041989.D_00105
pVogs_Temp_Dec2020	VOG1201	NA	1.2e-110	Others	NC028961.D	NC028961.D_00094
pVogs_Temp_Dec2020	VOG1201	NA	2e-61	Others	NC019934.D	NC019934.D_00019
pVogs_Temp_Dec2020	VOG1201	NA	9.6e-103	Others	NC023721.D	NC023721.D_00103
pVogs_Temp_Dec2020	VOG1201	NA	1.2e-104	Others	NC028792.D	NC028792.D_00105
pVogs_Temp_Dec2020	VOG1201	NA	2.1e-109	Others	NC022068.D	NC022068.D_00101
pVogs_Temp_Dec2020	VOG1201	NA	6e-112	Others	NC021301.D	NC021301.D_00098
pVogs_Temp_Dec2020	VOG1201	NA	2.1e-109	Others	NC041855.D	NC041855.D_00104
pVogs_Temp_Dec2020	VOG1201	NA	1.2e-112	Others	NC023699.D	NC023699.D_00105
pVogs_Temp_Dec2020	VOG1201	NA	3.3e-105	Others	NC011289.D	NC011289.D_00108
pVogs_Temp_Dec2020	VOG1201	NA	3e-110	Others	NC041847.D	NC041847.D_00105
pVogs_Temp_Dec2020	VOG1201	NA	8.7e-112	Others	NC028889.D	NC028889.D_00116
pVogs_Temp_Dec2020	VOG1201	NA	2.8e-111	Others	NC023728.D	NC023728.D_00106
pVogs_Temp_Dec2020	VOG1201	NA	3.2e-112	Others	NC031262.D	NC031262.D_00095
pVogs_Temp_Dec2020	VOG1201	NA	6.4e-113	Others	NC023746.D	NC023746.D_00103
pVogs_Temp_Dec2020	VOG1201	NA	2e-104	Others	NC026588.D	NC026588.D_00102
pVogs_Temp_Dec2020	VOG1201	NA	2.1e-109	Others	NC026596.D	NC026596.D_00101
pVogs_Temp_Dec2020	VOG1207	NA	2.4e-138	Unknown	NC028803.D	NC028803.D_00056
pVogs_Temp_Dec2020	VOG1207	NA	5.4e-108	Unknown	NC026597.D	NC026597.D_00063
pVogs_Temp_Dec2020	VOG1207	NA	3.1e-137	Unknown	NC025433.D	NC025433.D_00071
pVogs_Temp_Dec2020	VOG1207	NA	1.6e-139	Unknown	NC021310.D	NC021310.D_00054
pVogs_Temp_Dec2020	VOG1207	NA	4e-137	Unknown	NC028844.D	NC028844.D_00064
pVogs_Temp_Dec2020	VOG1207	NA	1.9e-140	Unknown	NC028801.D	NC028801.D_00055
pVogs_Temp_Dec2020	VOG1207	NA	6.8e-109	Unknown	NC023552.D	NC023552.D_00052
pVogs_Temp_Dec2020	VOG1212	NA	2.4e-51	Packaging,Injection&Assembly	NC026604.D	NC026604.D_00011
pVogs_Temp_Dec2020	VOG1212	NA	1.1e-51	Packaging,Injection&Assembly	NC028678.D	NC028678.D_00010
pVogs_Temp_Dec2020	VOG1212	NA	1.1e-51	Packaging,Injection&Assembly	NC023580.D	NC023580.D_00010
pVogs_Temp_Dec2020	VOG1212	NA	1.4e-51	Packaging,Injection&Assembly	NC028844.D	NC028844.D_00010
pVogs_Temp_Dec2020	VOG1212	NA	5.8e-52	Packaging,Injection&Assembly	NC004680.D	NC004680.D_00010
pVogs_Temp_Dec2020	VOG1212	NA	1.1e-51	Packaging,Injection&Assembly	NC028946.D	NC028946.D_00010
pVogs_Temp_Dec2020	VOG1212	NA	1.4e-51	Packaging,Injection&Assembly	NC008205.D	NC008205.D_00010
pVogs_Temp_Dec2020	VOG1212	NA	3.7e-42	Packaging,Injection&Assembly	NC028747.D	NC028747.D_00013
pVogs_Temp_Dec2020	VOG1212	NA	2.8e-46	Packaging,Injection&Assembly	NC026585.D	NC026585.D_00010
pVogs_Temp_Dec2020	VOG1212	NA	6.4e-51	Packaging,Injection&Assembly	NC026593.D	NC026593.D_00011
pVogs_Temp_Dec2020	VOG1212	NA	2.4e-51	Packaging,Injection&Assembly	NC028813.D	NC028813.D_00011
pVogs_Temp_Dec2020	VOG1212	NA	1.3e-41	Packaging,Injection&Assembly	NC026605.D	NC026605.D_00013
pVogs_Temp_Dec2020	VOG1212	NA	4.3e-42	Packaging,Injection&Assembly	NC021302.D	NC021302.D_00013
pVogs_Temp_Dec2020	VOG1212	NA	6.4e-51	Packaging,Injection&Assembly	NC021334.D	NC021334.D_00074
pVogs_Temp_Dec2020	VOG1212	NA	6.4e-51	Packaging,Injection&Assembly	NC028923.D	NC028923.D_00010
pVogs_Temp_Dec2020	VOG1212	NA	1.4e-51	Packaging,Injection&Assembly	NC011054.D	NC011054.D_00011
[truncated: 5,308 more rows]

## Sheet: pVOG_PHACTS_TV_Detail
conditions	pVog	pVog_eval	pVog_majorfunc	phage	phage_protein
pVogs_TempVir	VOG0019	0	DNA_metabolism,Regulation&Recombination	NC031066.D	NC031066.D_00006
pVogs_TempVir	VOG0019	0	DNA_metabolism,Regulation&Recombination	NC011045.D	NC011045.D_00005
pVogs_TempVir	VOG0019	0	DNA_metabolism,Regulation&Recombination	NC027387.D	NC027387.D_00014
pVogs_TempVir	VOG0019	0	DNA_metabolism,Regulation&Recombination	NC004777.D	NC004777.D_00002
pVogs_TempVir	VOG0019	0	DNA_metabolism,Regulation&Recombination	NC019416.D	NC019416.D_00005
pVogs_TempVir	VOG0019	0	DNA_metabolism,Regulation&Recombination	NC003298.D	NC003298.D_00006
pVogs_TempVir	VOG0019	0	DNA_metabolism,Regulation&Recombination	NC028880.D	NC028880.D_00006
pVogs_TempVir	VOG0019	0	DNA_metabolism,Regulation&Recombination	NC031092.D	NC031092.D_00006
pVogs_TempVir	VOG0019	0	DNA_metabolism,Regulation&Recombination	NC029102.D	NC029102.D_00027
pVogs_TempVir	VOG0019	0	DNA_metabolism,Regulation&Recombination	NC025451.D	NC025451.D_00005
pVogs_TempVir	VOG0019	0	DNA_metabolism,Regulation&Recombination	NC010807.D	NC010807.D_00007
pVogs_TempVir	VOG0019	0	DNA_metabolism,Regulation&Recombination	NC001604.D	NC001604.D_00007
pVogs_TempVir	VOG0019	0	DNA_metabolism,Regulation&Recombination	NC015271.D	NC015271.D_00004
pVogs_TempVir	VOG0019	0	DNA_metabolism,Regulation&Recombination	NC031114.D	NC031114.D_00004
pVogs_TempVir	VOG0019	0	DNA_metabolism,Regulation&Recombination	NC001271.D	NC001271.D_00006
pVogs_TempVir	VOG0019	0	DNA_metabolism,Regulation&Recombination	NC042057.D	NC042057.D_00003
pVogs_TempVir	VOG0041	2.7e-23	Packaging,Injection&Assembly	NC020865.D	NC020865.D_00017
pVogs_TempVir	VOG0041	1.2e-22	Packaging,Injection&Assembly	NC020867.D	NC020867.D_00017
pVogs_TempVir	VOG0041	8.7e-23	Packaging,Injection&Assembly	NC016656.D	NC016656.D_00006
pVogs_TempVir	VOG0061	2e-229	Structure	NC031034.D	NC031034.D_00085
pVogs_TempVir	VOG0061	9.1e-229	Structure	NC028944.D	NC028944.D_00091
pVogs_TempVir	VOG0064	3.4e-140	Unknown	NC030920.D	NC030920.D_00058
pVogs_TempVir	VOG0068	1.1e-64	Structure	NC027374.D	NC027374.D_00067
pVogs_TempVir	VOG0068	1.3e-69	Structure	NC024216.D	NC024216.D_00094
pVogs_TempVir	VOG0068	9.4e-70	Structure	NC031034.D	NC031034.D_00094
pVogs_TempVir	VOG0068	5.6e-72	Structure	NC018860.D	NC018860.D_00231
pVogs_TempVir	VOG0068	6.7e-70	Structure	NC022771.D	NC022771.D_00080
pVogs_TempVir	VOG0068	9.4e-70	Structure	NC016563.D	NC016563.D_00023
pVogs_TempVir	VOG0068	2e-70	Structure	NC030925.D	NC030925.D_00118
pVogs_TempVir	VOG0068	3e-72	Structure	NC024137.D	NC024137.D_00082
pVogs_TempVir	VOG0068	7.4e-70	Structure	NC021856.D	NC021856.D_00082
pVogs_TempVir	VOG0068	1.4e-70	Structure	NC027366.D	NC027366.D_00172
pVogs_TempVir	VOG0068	9.4e-70	Structure	NC028944.D	NC028944.D_00099
pVogs_TempVir	VOG0068	9.4e-70	Structure	NC031024.D	NC031024.D_00098
pVogs_TempVir	VOG0068	9.4e-70	Structure	NC018857.D	NC018857.D_00253
pVogs_TempVir	VOG0068	1.5e-70	Structure	NC022763.D	NC022763.D_00082
pVogs_TempVir	VOG0068	3.3e-70	Structure	NC042133.D	NC042133.D_00007
pVogs_TempVir	VOG0068	3e-72	Structure	NC020873.D	NC020873.D_00224
pVogs_TempVir	VOG0068	1.3e-69	Structure	NC024207.D	NC024207.D_00098
pVogs_TempVir	VOG0068	9.4e-70	Structure	NC024213.D	NC024213.D_00091
pVogs_TempVir	VOG0068	9.4e-70	Structure	NC031116.D	NC031116.D_00099
pVogs_TempVir	VOG0068	5.6e-72	Structure	NC028890.D	NC028890.D_00087
pVogs_TempVir	VOG0068	5.5e-71	Structure	NC024792.D	NC024792.D_00186
pVogs_TempVir	VOG0068	9.4e-70	Structure	NC031070.D	NC031070.D_00099
pVogs_TempVir	VOG0068	7.4e-71	Structure	NC020081.D	NC020081.D_00152
pVogs_TempVir	VOG0068	3e-72	Structure	NC027352.D	NC027352.D_00186
pVogs_TempVir	VOG0068	9.4e-70	Structure	NC031012.D	NC031012.D_00098
pVogs_TempVir	VOG0068	9.4e-70	Structure	NC031006.D	NC031006.D_00098
pVogs_TempVir	VOG0068	9.4e-70	Structure	NC031049.D	NC031049.D_00095
pVogs_TempVir	VOG0068	9.4e-70	Structure	NC024211.D	NC024211.D_00093
pVogs_TempVir	VOG0068	9.4e-70	Structure	NC031037.D	NC031037.D_00099
pVogs_TempVir	VOG0068	9.4e-70	Structure	NC031054.D	NC031054.D_00099
pVogs_TempVir	VOG0068	3e-72	Structure	NC031056.D	NC031056.D_00195
pVogs_TempVir	VOG0068	1.5e-70	Structure	NC022769.D	NC022769.D_00082
pVogs_TempVir	VOG0068	9.4e-70	Structure	NC023501.D	NC023501.D_00254
pVogs_TempVir	VOG0068	9.4e-70	Structure	NC031027.D	NC031027.D_00097
pVogs_TempVir	VOG0068	3e-72	Structure	NC027355.D	NC027355.D_00012
pVogs_TempVir	VOG0068	1.2e-69	Structure	NC030920.D	NC030920.D_00064
pVogs_TempVir	VOG0106	1.7e-43	Packaging,Injection&Assembly	NC028982.D	NC028982.D_00031
pVogs_TempVir	VOG0106	2.3e-99	Packaging,Injection&Assembly	NC024216.D	NC024216.D_00061
pVogs_TempVir	VOG0106	2.8e-97	Packaging,Injection&Assembly	NC031034.D	NC031034.D_00071
pVogs_TempVir	VOG0106	3.1e-103	Packaging,Injection&Assembly	NC018860.D	NC018860.D_00030
pVogs_TempVir	VOG0106	2.9e-99	Packaging,Injection&Assembly	NC022771.D	NC022771.D_00051
pVogs_TempVir	VOG0106	9.4e-93	Packaging,Injection&Assembly	NC016563.D	NC016563.D_00003
pVogs_TempVir	VOG0106	4e-106	Packaging,Injection&Assembly	NC024137.D	NC024137.D_00056
pVogs_TempVir	VOG0106	2.8e-97	Packaging,Injection&Assembly	NC028944.D	NC028944.D_00078
pVogs_TempVir	VOG0106	2.8e-97	Packaging,Injection&Assembly	NC031024.D	NC031024.D_00071
pVogs_TempVir	VOG0106	2.8e-97	Packaging,Injection&Assembly	NC018857.D	NC018857.D_00006
pVogs_TempVir	VOG0106	8.5e-39	Packaging,Injection&Assembly	NC022761.D	NC022761.D_00054
pVogs_TempVir	VOG0106	4e-106	Packaging,Injection&Assembly	NC020873.D	NC020873.D_00010
pVogs_TempVir	VOG0106	2.3e-99	Packaging,Injection&Assembly	NC024207.D	NC024207.D_00063
pVogs_TempVir	VOG0106	2.8e-97	Packaging,Injection&Assembly	NC024213.D	NC024213.D_00069
pVogs_TempVir	VOG0106	2.8e-97	Packaging,Injection&Assembly	NC031116.D	NC031116.D_00072
pVogs_TempVir	VOG0106	3.1e-103	Packaging,Injection&Assembly	NC028890.D	NC028890.D_00041
pVogs_TempVir	VOG0106	2.8e-97	Packaging,Injection&Assembly	NC031070.D	NC031070.D_00076
pVogs_TempVir	VOG0106	2.8e-97	Packaging,Injection&Assembly	NC031012.D	NC031012.D_00075
pVogs_TempVir	VOG0106	2.8e-97	Packaging,Injection&Assembly	NC031006.D	NC031006.D_00071
pVogs_TempVir	VOG0106	2.8e-97	Packaging,Injection&Assembly	NC031049.D	NC031049.D_00073
pVogs_TempVir	VOG0106	2.5e-43	Packaging,Injection&Assembly	NC028983.D	NC028983.D_00029
pVogs_TempVir	VOG0106	2.8e-97	Packaging,Injection&Assembly	NC024211.D	NC024211.D_00070
pVogs_TempVir	VOG0106	2.8e-97	Packaging,Injection&Assembly	NC031037.D	NC031037.D_00076
pVogs_TempVir	VOG0106	2.8e-97	Packaging,Injection&Assembly	NC031054.D	NC031054.D_00076
pVogs_TempVir	VOG0106	1.8e-106	Packaging,Injection&Assembly	NC031056.D	NC031056.D_00237
pVogs_TempVir	VOG0106	8.1e-82	Packaging,Injection&Assembly	NC023501.D	NC023501.D_00006
pVogs_TempVir	VOG0106	2.8e-97	Packaging,Injection&Assembly	NC031027.D	NC031027.D_00075
pVogs_TempVir	VOG0106	3e-98	Packaging,Injection&Assembly	NC030920.D	NC030920.D_00037
pVogs_TempVir	VOG0182	1.3e-48	Unknown	NC031040.D	NC031040.D_00008
pVogs_TempVir	VOG0182	2.8e-49	Unknown	NC002747.D	NC002747.D_00008
pVogs_TempVir	VOG0182	1.3e-48	Unknown	NC005822.D	NC005822.D_00008
pVogs_TempVir	VOG0182	2.8e-49	Unknown	NC004302.D	NC004302.D_00007
pVogs_TempVir	VOG0183	5.1e-36	DNA_metabolism,Regulation&Recombination	NC031040.D	NC031040.D_00009
pVogs_TempVir	VOG0183	3.7e-39	DNA_metabolism,Regulation&Recombination	NC031064.D	NC031064.D_00009
pVogs_TempVir	VOG0183	6e-39	DNA_metabolism,Regulation&Recombination	NC002747.D	NC002747.D_00009
pVogs_TempVir	VOG0183	9e-40	DNA_metabolism,Regulation&Recombination	NC002668.D	NC002668.D_00011
pVogs_TempVir	VOG0183	2.2e-39	DNA_metabolism,Regulation&Recombination	NC004066.D	NC004066.D_00012
pVogs_TempVir	VOG0183	5.1e-36	DNA_metabolism,Regulation&Recombination	NC005822.D	NC005822.D_00009
pVogs_TempVir	VOG0183	1.2e-38	DNA_metabolism,Regulation&Recombination	NC004302.D	NC004302.D_00008
pVogs_TempVir	VOG0190	7.1e-27	Unknown	NC002668.D	NC002668.D_00016
pVogs_TempVir	VOG0190	3e-26	Unknown	NC021861.D	NC021861.D_00015
pVogs_TempVir	VOG0190	6.2e-26	Unknown	NC002667.D	NC002667.D_00018
pVogs_TempVir	VOG0190	8e-27	Unknown	NC004302.D	NC004302.D_00013
pVogs_TempVir	VOG0192	3.4e-50	Unknown	NC031064.D	NC031064.D_00017
pVogs_TempVir	VOG0192	2.6e-49	Unknown	NC031013.D	NC031013.D_00017
pVogs_TempVir	VOG0192	9.9e-50	Unknown	NC021861.D	NC021861.D_00018
pVogs_TempVir	VOG0193	3.1e-44	Unknown	NC031064.D	NC031064.D_00018
pVogs_TempVir	VOG0193	2e-43	Unknown	NC002668.D	NC002668.D_00020
pVogs_TempVir	VOG0193	2e-43	Unknown	NC002666.D	NC002666.D_00024
pVogs_TempVir	VOG0194	3.7e-66	Unknown	NC002667.D	NC002667.D_00026
pVogs_TempVir	VOG0195	4.1e-113	DNA_metabolism,Regulation&Recombination	NC031064.D	NC031064.D_00025
pVogs_TempVir	VOG0195	4.1e-113	DNA_metabolism,Regulation&Recombination	NC031013.D	NC031013.D_00024
pVogs_TempVir	VOG0195	2.3e-111	DNA_metabolism,Regulation&Recombination	NC031016.D	NC031016.D_00036
pVogs_TempVir	VOG0195	2.7e-112	DNA_metabolism,Regulation&Recombination	NC021861.D	NC021861.D_00027
pVogs_TempVir	VOG0195	1.6e-112	DNA_metabolism,Regulation&Recombination	NC004066.D	NC004066.D_00029
pVogs_TempVir	VOG0195	3.1e-112	DNA_metabolism,Regulation&Recombination	NC004302.D	NC004302.D_00022
pVogs_TempVir	VOG0207	9.1e-48	Unknown	NC002796.D	NC002796.D_00011
pVogs_TempVir	VOG0207	1.6e-48	Unknown	NC002667.D	NC002667.D_00049
pVogs_TempVir	VOG0322	9.6e-47	DNA_metabolism,Regulation&Recombination	NC010353.D	NC010353.D_00036
pVogs_TempVir	VOG0322	6.3e-19	DNA_metabolism,Regulation&Recombination	NC031013.D	NC031013.D_00011
pVogs_TempVir	VOG0322	1.1e-45	DNA_metabolism,Regulation&Recombination	NC018285.D	NC018285.D_00021
pVogs_TempVir	VOG0322	2.3e-45	DNA_metabolism,Regulation&Recombination	NC028697.D	NC028697.D_00006
pVogs_TempVir	VOG0451	1e-29	DNA_metabolism,Regulation&Recombination&Packaging,Injection&Assembly	NC029031.D	NC029031.D_00043
pVogs_TempVir	VOG0494	9.6e-35	Unknown	NC024354.D	NC024354.D_00044
pVogs_TempVir	VOG0494	1.5e-34	Unknown	NC028672.D	NC028672.D_00159
pVogs_TempVir	VOG0634	4.5e-56	Unknown	NC022791.D	NC022791.D_00023
pVogs_TempVir	VOG0634	2.8e-56	Unknown	NC031910.D	NC031910.D_00031
pVogs_TempVir	VOG0647	1.3e-203	Structure	NC010353.D	NC010353.D_00022
pVogs_TempVir	VOG0647	4.4e-142	Structure	NC013645.D	NC013645.D_00017
pVogs_TempVir	VOG0651	2e-22	Unknown	NC000871.D	NC000871.D_00027
pVogs_TempVir	VOG0651	2e-22	Unknown	NC010353.D	NC010353.D_00034
pVogs_TempVir	VOG0651	2e-22	Unknown	NC031069.D	NC031069.D_00030
pVogs_TempVir	VOG0651	2e-22	Unknown	NC007019.D	NC007019.D_00032
pVogs_TempVir	VOG0655	9.3e-46	Unknown	NC000871.D	NC000871.D_00038
pVogs_TempVir	VOG0655	2e-43	Unknown	NC013645.D	NC013645.D_00037
pVogs_TempVir	VOG0655	9.3e-46	Unknown	NC000872.D	NC000872.D_00041
pVogs_TempVir	VOG0656	8.8e-32	Unknown	NC002072.D	NC002072.D_00039
pVogs_TempVir	VOG0656	1.2e-33	Unknown	NC000871.D	NC000871.D_00040
pVogs_TempVir	VOG0656	6.1e-33	Unknown	NC002185.D	NC002185.D_00014
pVogs_TempVir	VOG0656	7.6e-33	Unknown	NC010353.D	NC010353.D_00043
pVogs_TempVir	VOG0656	2.7e-33	Unknown	NC031094.D	NC031094.D_00042
pVogs_TempVir	VOG0656	9.9e-33	Unknown	NC013645.D	NC013645.D_00039
pVogs_TempVir	VOG0656	2.7e-33	Unknown	NC000872.D	NC000872.D_00043
pVogs_TempVir	VOG0656	2.7e-33	Unknown	NC031069.D	NC031069.D_00042
pVogs_TempVir	VOG0656	7.6e-33	Unknown	NC007019.D	NC007019.D_00041
pVogs_TempVir	VOG0658	9.5e-145	Unknown	NC000871.D	NC000871.D_00045
pVogs_TempVir	VOG0658	1.3e-145	Unknown	NC010353.D	NC010353.D_00046
pVogs_TempVir	VOG0658	1.9e-141	Unknown	NC000872.D	NC000872.D_00048
pVogs_TempVir	VOG0658	1.4e-145	Unknown	NC007019.D	NC007019.D_00044
pVogs_TempVir	VOG0672	9.8e-44	Unknown	NC024364.D	NC024364.D_00164
pVogs_TempVir	VOG0672	3.2e-43	Unknown	NC020871.D	NC020871.D_00015
pVogs_TempVir	VOG0672	9.8e-44	Unknown	NC024359.D	NC024359.D_00023
pVogs_TempVir	VOG0672	6.7e-44	Unknown	NC021781.D	NC021781.D_00038
pVogs_TempVir	VOG0672	9.2e-43	Unknown	NC009811.D	NC009811.D_00020
pVogs_TempVir	VOG0672	6.7e-44	Unknown	NC041862.D	NC041862.D_00038
pVogs_TempVir	VOG0672	6.7e-44	Unknown	NC024787.D	NC024787.D_00030
pVogs_TempVir	VOG0672	6.7e-44	Unknown	NC024383.D	NC024383.D_00032
pVogs_TempVir	VOG0672	1.3e-41	Unknown	NC024387.D	NC024387.D_00049
pVogs_TempVir	VOG0686	2.3e-24	Unknown	NC031910.D	NC031910.D_00018
pVogs_TempVir	VOG0689	1e-111	Unknown	NC030695.D	NC030695.D_00001
pVogs_TempVir	VOG0689	5.3e-112	Unknown	NC031060.D	NC031060.D_00001
pVogs_TempVir	VOG0689	1e-111	Unknown	NC030694.D	NC030694.D_00001
pVogs_TempVir	VOG0689	1.8e-114	Unknown	NC028849.D	NC028849.D_00001
pVogs_TempVir	VOG0689	1e-111	Unknown	NC030698.D	NC030698.D_00001
pVogs_TempVir	VOG0689	5.3e-112	Unknown	NC042123.D	NC042123.D_00001
pVogs_TempVir	VOG0689	6.5e-121	Unknown	NC022965.D	NC022965.D_00001
pVogs_TempVir	VOG0689	6.5e-121	Unknown	NC022977.D	NC022977.D_00001
pVogs_TempVir	VOG0689	3.7e-118	Unknown	NC028794.D	NC028794.D_00001
pVogs_TempVir	VOG0689	4.1e-117	Unknown	NC028932.D	NC028932.D_00001
pVogs_TempVir	VOG0689	9.3e-118	Unknown	NC028852.D	NC028852.D_00002
pVogs_TempVir	VOG0694	1.6e-127	Structure	NC031094.D	NC031094.D_00006
pVogs_TempVir	VOG0694	1.1e-129	Structure	NC004066.D	NC004066.D_00044
pVogs_TempVir	VOG0696	2e-36	Structure	NC009554.D	NC009554.D_00009
pVogs_TempVir	VOG0704	1.5e-29	Packaging,Injection&Assembly	NC031910.D	NC031910.D_00012
pVogs_TempVir	VOG0713	8e-20	Others	NC025453.D	NC025453.D_00035
pVogs_TempVir	VOG0714	5.1e-52	Unknown	NC021861.D	NC021861.D_00009
pVogs_TempVir	VOG0719	6.8e-36	Unknown	NC031064.D	NC031064.D_00026
pVogs_TempVir	VOG0719	6.8e-36	Unknown	NC031013.D	NC031013.D_00025
pVogs_TempVir	VOG0720	3e-100	DNA_metabolism,Regulation&Recombination&Packaging,Injection&Assembly	NC031910.D	NC031910.D_00021
pVogs_TempVir	VOG0720	1.9e-94	DNA_metabolism,Regulation&Recombination&Packaging,Injection&Assembly	NC002747.D	NC002747.D_00032
pVogs_TempVir	VOG0720	3e-95	DNA_metabolism,Regulation&Recombination&Packaging,Injection&Assembly	NC031094.D	NC031094.D_00003
pVogs_TempVir	VOG0720	1.3e-94	DNA_metabolism,Regulation&Recombination&Packaging,Injection&Assembly	NC004066.D	NC004066.D_00039
pVogs_TempVir	VOG0720	4.9e-110	DNA_metabolism,Regulation&Recombination&Packaging,Injection&Assembly	NC007019.D	NC007019.D_00005
pVogs_TempVir	VOG0720	7.5e-92	DNA_metabolism,Regulation&Recombination&Packaging,Injection&Assembly	NC025453.D	NC025453.D_00033
pVogs_TempVir	VOG0723	8.5e-41	Unknown	NC002747.D	NC002747.D_00039
pVogs_TempVir	VOG0723	6.7e-40	Unknown	NC031094.D	NC031094.D_00009
pVogs_TempVir	VOG0723	2e-40	Unknown	NC004066.D	NC004066.D_00046
pVogs_TempVir	VOG0723	3.2e-34	Unknown	NC007019.D	NC007019.D_00012
pVogs_TempVir	VOG0723	1.7e-38	Unknown	NC025453.D	NC025453.D_00041
pVogs_TempVir	VOG0725	4e-27	Packaging,Injection&Assembly	NC031094.D	NC031094.D_00013
pVogs_TempVir	VOG0725	1.4e-29	Packaging,Injection&Assembly	NC004066.D	NC004066.D_00050
pVogs_TempVir	VOG0725	1.2e-31	Packaging,Injection&Assembly	NC007019.D	NC007019.D_00016
pVogs_TempVir	VOG0725	1.7e-33	Packaging,Injection&Assembly	NC025453.D	NC025453.D_00046
pVogs_TempVir	VOG0736	2e-46	Unknown	NC002666.D	NC002666.D_00009
pVogs_TempVir	VOG0736	2.3e-47	Unknown	NC002796.D	NC002796.D_00041
pVogs_TempVir	VOG0736	1.7e-52	Unknown	NC004066.D	NC004066.D_00009
pVogs_TempVir	VOG0739	7e-172	Unknown	NC002666.D	NC002666.D_00017
pVogs_TempVir	VOG0739	3.4e-172	Unknown	NC004066.D	NC004066.D_00017
pVogs_TempVir	VOG0740	4.4e-49	Unknown	NC031040.D	NC031040.D_00015
pVogs_TempVir	VOG0740	9e-48	Unknown	NC031013.D	NC031013.D_00015
pVogs_TempVir	VOG0740	5.4e-49	Unknown	NC002796.D	NC002796.D_00052
pVogs_TempVir	VOG0740	8.2e-50	Unknown	NC021861.D	NC021861.D_00017
pVogs_TempVir	VOG0740	4.6e-51	Unknown	NC004066.D	NC004066.D_00019
pVogs_TempVir	VOG0755	4.5e-83	Unknown	NC021861.D	NC021861.D_00010
pVogs_TempVir	VOG0755	2.1e-83	Unknown	NC004066.D	NC004066.D_00013
pVogs_TempVir	VOG0757	2.9e-37	Unknown	NC002668.D	NC002668.D_00021
pVogs_TempVir	VOG0757	4.8e-47	Unknown	NC002666.D	NC002666.D_00025
pVogs_TempVir	VOG0769	1.2e-37	Unknown	NC028766.D	NC028766.D_00049
pVogs_TempVir	VOG0771	5.8e-70	Unknown	NC022062.D	NC022062.D_00056
pVogs_TempVir	VOG0771	5e-53	Unknown	NC024148.D	NC024148.D_00057
pVogs_TempVir	VOG0771	1.6e-65	Unknown	NC023708.D	NC023708.D_00055
pVogs_TempVir	VOG0771	1.1e-68	Unknown	NC028680.D	NC028680.D_00050
pVogs_TempVir	VOG0771	8.1e-57	Unknown	NC001900.D	NC001900.D_00059
pVogs_TempVir	VOG0771	5.2e-53	Unknown	NC028914.D	NC028914.D_00055
pVogs_TempVir	VOG0771	4.3e-70	Unknown	NC026583.D	NC026583.D_00053
pVogs_TempVir	VOG0771	1.7e-69	Unknown	NC031067.D	NC031067.D_00053
pVogs_TempVir	VOG0771	3.6e-68	Unknown	NC041852.D	NC041852.D_00054
pVogs_TempVir	VOG0771	1.1e-69	Unknown	NC022979.D	NC022979.D_00057
pVogs_TempVir	VOG0771	2.5e-69	Unknown	NC028810.D	NC028810.D_00054
pVogs_TempVir	VOG0771	7.8e-69	Unknown	NC023723.D	NC023723.D_00055
pVogs_TempVir	VOG0771	1.6e-65	Unknown	NC011020.D	NC011020.D_00055
pVogs_TempVir	VOG0771	4e-67	Unknown	NC028804.D	NC028804.D_00054
pVogs_TempVir	VOG0771	1.6e-69	Unknown	NC028920.D	NC028920.D_00052
pVogs_TempVir	VOG0771	5.8e-70	Unknown	NC031111.D	NC031111.D_00052
pVogs_TempVir	VOG0771	5.8e-70	Unknown	NC029059.D	NC029059.D_00053
pVogs_TempVir	VOG0771	2.9e-69	Unknown	NC022070.D	NC022070.D_00054
pVogs_TempVir	VOG0771	5e-69	Unknown	NC023687.D	NC023687.D_00052
pVogs_TempVir	VOG0771	5.5e-68	Unknown	NC023695.D	NC023695.D_00051
pVogs_TempVir	VOG0771	7.8e-69	Unknown	NC022329.D	NC022329.D_00052
pVogs_TempVir	VOG0771	4.9e-52	Unknown	NC023609.D	NC023609.D_00055
pVogs_TempVir	VOG0771	7.8e-69	Unknown	NC023720.D	NC023720.D_00053
pVogs_TempVir	VOG0771	9.7e-69	Unknown	NC023726.D	NC023726.D_00051
pVogs_TempVir	VOG0793	2.5e-41	Unknown	NC020877.D	NC020877.D_00123
pVogs_TempVir	VOG0793	1.2e-46	Unknown	NC028864.D	NC028864.D_00029
pVogs_TempVir	VOG0793	1.6e-45	Unknown	NC011612.D	NC011612.D_00025
pVogs_TempVir	VOG0793	2.5e-41	Unknown	NC022090.D	NC022090.D_00133
pVogs_TempVir	VOG0799	1.1e-54	Structure	NC002747.D	NC002747.D_00042
pVogs_TempVir	VOG0799	4.7e-58	Structure	NC031094.D	NC031094.D_00012
pVogs_TempVir	VOG0799	6e-58	Structure	NC004066.D	NC004066.D_00049
pVogs_TempVir	VOG0799	5.3e-50	Structure	NC007019.D	NC007019.D_00015
pVogs_TempVir	VOG0799	1.2e-54	Structure	NC025453.D	NC025453.D_00044
pVogs_TempVir	VOG0800	1.8e-29	Unknown	NC031094.D	NC031094.D_00014
pVogs_TempVir	VOG0800	2.2e-29	Unknown	NC004066.D	NC004066.D_00051
pVogs_TempVir	VOG0800	2.5e-31	Unknown	NC007019.D	NC007019.D_00017
pVogs_TempVir	VOG0800	2.7e-25	Unknown	NC025453.D	NC025453.D_00047
pVogs_TempVir	VOG0861	3.9e-49	Lysis	NC009554.D	NC009554.D_00027
pVogs_TempVir	VOG1014	7.7e-42	Unknown	NC018861.D	NC018861.D_00146
pVogs_TempVir	VOG1014	5.8e-34	Unknown	NC027996.D	NC027996.D_00066
pVogs_TempVir	VOG10172	1.1e-41	Unknown	NC029094.D	NC029094.D_00190
pVogs_TempVir	VOG10227	4.3e-38	Packaging,Injection&Assembly	NC031910.D	NC031910.D_00022
pVogs_TempVir	VOG1027	6.8e-07	Structure	NC042116.D	NC042116.D_00250
pVogs_TempVir	VOG10390	1.4e-28	Unknown	NC021802.D	NC021802.D_00009
pVogs_TempVir	VOG1050	2e-37	Unknown	NC031910.D	NC031910.D_00005
pVogs_TempVir	VOG10540	1.6e-277	DNA_metabolism,Regulation&Recombination	NC021802.D	NC021802.D_00006
pVogs_TempVir	VOG10542	1.8e-47	Unknown	NC021802.D	NC021802.D_00024
pVogs_TempVir	VOG10547	4e-87	Unknown	NC021802.D	NC021802.D_00004
pVogs_TempVir	VOG10548	3.2e-63	Unknown	NC021802.D	NC021802.D_00071
pVogs_TempVir	VOG10551	3.7e-59	Unknown	NC021802.D	NC021802.D_00099
pVogs_TempVir	VOG10652	9e-52	Unknown	NC027335.D	NC027335.D_00213
pVogs_TempVir	VOG10871	3.3e-63	Unknown	NC029006.D	NC029006.D_00007
pVogs_TempVir	VOG10872	3.8e-52	Unknown	NC029004.D	NC029004.D_00010
pVogs_TempVir	VOG10873	3.6e-43	Unknown	NC030949.D	NC030949.D_00020
pVogs_TempVir	VOG10873	3.6e-43	Unknown	NC029004.D	NC029004.D_00020
pVogs_TempVir	VOG10874	3.5e-57	Unknown	NC030951.D	NC030951.D_00022
pVogs_TempVir	VOG10874	3.5e-57	Unknown	NC030947.D	NC030947.D_00022
pVogs_TempVir	VOG10874	3.5e-57	Unknown	NC029006.D	NC029006.D_00026
pVogs_TempVir	VOG10875	5.1e-54	Unknown	NC030951.D	NC030951.D_00065
pVogs_TempVir	VOG10875	5.1e-54	Unknown	NC030947.D	NC030947.D_00065
pVogs_TempVir	VOG10904	4e-14	DNA_metabolism,Regulation&Recombination	NC028962.D	NC028962.D_00186
pVogs_TempVir	VOG10914	8.1e-45	Others	NC002747.D	NC002747.D_00035
pVogs_TempVir	VOG10914	2.4e-37	Others	NC031094.D	NC031094.D_00005
pVogs_TempVir	VOG10914	1.2e-39	Others	NC004066.D	NC004066.D_00043
pVogs_TempVir	VOG10951	3.8e-46	Lysis	NC019545.D	NC019545.D_00069
pVogs_TempVir	VOG1119	2.7e-55	Unknown	NC028803.D	NC028803.D_00035
pVogs_TempVir	VOG1119	2.7e-55	Unknown	NC021310.D	NC021310.D_00035
pVogs_TempVir	VOG1119	2.7e-55	Unknown	NC028801.D	NC028801.D_00035
pVogs_TempVir	VOG1119	1.4e-55	Unknown	NC008197.D	NC008197.D_00035
pVogs_TempVir	VOG1119	4.4e-55	Unknown	NC028691.D	NC028691.D_00034
pVogs_TempVir	VOG1134	2.4e-38	DNA_metabolism,Regulation&Recombination	NC042116.D	NC042116.D_00293
pVogs_TempVir	VOG1165	4.7e-58	Structure	NC031097.D	NC031097.D_00019
pVogs_TempVir	VOG1165	6.4e-58	Structure	NC031061.D	NC031061.D_00019
pVogs_TempVir	VOG1165	1.2e-57	Structure	NC031269.D	NC031269.D_00019
pVogs_TempVir	VOG1165	3.1e-131	Structure	NC031239.D	NC031239.D_00037
pVogs_TempVir	VOG1165	2.5e-141	Structure	NC030913.D	NC030913.D_00031
pVogs_TempVir	VOG1178	6e-12	Unknown	NC026604.D	NC026604.D_00075
pVogs_TempVir	VOG1178	3.4e-22	Unknown	NC026604.D	NC026604.D_00072
pVogs_TempVir	VOG1178	1.7e-36	Unknown	NC028986.D	NC028986.D_00015
pVogs_TempVir	VOG1178	2.5e-12	Unknown	NC028823.D	NC028823.D_00084
pVogs_TempVir	VOG1178	6.2e-30	Unknown	NC022976.D	NC022976.D_00043
pVogs_TempVir	VOG1178	3.3e-23	Unknown	NC023708.D	NC023708.D_00062
pVogs_TempVir	VOG1178	9.7e-32	Unknown	NC022069.D	NC022069.D_00086
pVogs_TempVir	VOG1178	2.5e-12	Unknown	NC028680.D	NC028680.D_00059
pVogs_TempVir	VOG1178	2.5e-12	Unknown	NC025433.D	NC025433.D_00088
pVogs_TempVir	VOG1178	2.5e-28	Unknown	NC011271.D	NC011271.D_00006
pVogs_TempVir	VOG1178	5.6e-21	Unknown	NC042032.D	NC042032.D_00010
pVogs_TempVir	VOG1178	1.2e-11	Unknown	NC042032.D	NC042032.D_00008
pVogs_TempVir	VOG1178	2.3e-19	Unknown	NC028937.D	NC028937.D_00081
pVogs_TempVir	VOG1178	2.5e-12	Unknown	NC026585.D	NC026585.D_00093
pVogs_TempVir	VOG1178	5.6e-12	Unknown	NC028813.D	NC028813.D_00080
pVogs_TempVir	VOG1178	2.9e-28	Unknown	NC023738.D	NC023738.D_00065
pVogs_TempVir	VOG1179	1.6e-119	Unknown	NC028986.D	NC028986.D_00014
pVogs_TempVir	VOG1179	7.6e-120	Unknown	NC025433.D	NC025433.D_00087
pVogs_TempVir	VOG1179	2.9e-119	Unknown	NC011271.D	NC011271.D_00019
pVogs_TempVir	VOG1180	3.9e-60	Unknown	NC011271.D	NC011271.D_00020
pVogs_TempVir	VOG1180	4.2e-63	Unknown	NC021346.D	NC021346.D_00018
pVogs_TempVir	VOG1180	5.5e-63	Unknown	NC021348.D	NC021348.D_00015
pVogs_TempVir	VOG1180	6.3e-60	Unknown	NC023733.D	NC023733.D_00020
pVogs_TempVir	VOG1180	1.1e-59	Unknown	NC023714.D	NC023714.D_00020
pVogs_TempVir	VOG1180	5.5e-63	Unknown	NC011272.D	NC011272.D_00015
pVogs_TempVir	VOG1180	6.3e-60	Unknown	NC004687.D	NC004687.D_00020
pVogs_TempVir	VOG1180	1e-62	Unknown	NC041855.D	NC041855.D_00082
pVogs_TempVir	VOG1180	1.2e-62	Unknown	NC011289.D	NC011289.D_00085
pVogs_TempVir	VOG1180	1.2e-60	Unknown	NC031080.D	NC031080.D_00023
pVogs_TempVir	VOG1180	5.5e-63	Unknown	NC011269.D	NC011269.D_00018
pVogs_TempVir	VOG1180	4.5e-63	Unknown	NC029044.D	NC029044.D_00016
pVogs_TempVir	VOG1180	1.2e-62	Unknown	NC023746.D	NC023746.D_00080
pVogs_TempVir	VOG1180	6.3e-60	Unknown	NC041901.D	NC041901.D_00013
pVogs_TempVir	VOG1183	1.2e-24	Unknown	NC028962.D	NC028962.D_00130
pVogs_TempVir	VOG1186	5.1e-48	Unknown	NC028986.D	NC028986.D_00043
pVogs_TempVir	VOG1186	5.1e-48	Unknown	NC028823.D	NC028823.D_00034
pVogs_TempVir	VOG1186	1.5e-47	Unknown	NC028678.D	NC028678.D_00036
pVogs_TempVir	VOG1186	5.1e-48	Unknown	NC023580.D	NC023580.D_00036
pVogs_TempVir	VOG1186	8.5e-47	Unknown	NC028842.D	NC028842.D_00037
pVogs_TempVir	VOG1186	3.7e-47	Unknown	NC026585.D	NC026585.D_00034
pVogs_TempVir	VOG1186	4e-51	Unknown	NC028813.D	NC028813.D_00037
pVogs_TempVir	VOG1186	6.1e-47	Unknown	NC011288.D	NC011288.D_00035
pVogs_TempVir	VOG1186	1.1e-49	Unknown	NC009820.D	NC009820.D_00036
pVogs_TempVir	VOG1186	4.8e-49	Unknown	NC028923.D	NC028923.D_00037
pVogs_TempVir	VOG1186	1.5e-47	Unknown	NC041988.D	NC041988.D_00036
pVogs_TempVir	VOG1186	8.4e-47	Unknown	NC041986.D	NC041986.D_00039
pVogs_TempVir	VOG1186	5.1e-48	Unknown	NC028910.D	NC028910.D_00036
pVogs_TempVir	VOG1186	1.8e-46	Unknown	NC022055.D	NC022055.D_00038
pVogs_TempVir	VOG1186	3.7e-47	Unknown	NC041989.D	NC041989.D_00034
pVogs_TempVir	VOG1186	8.5e-47	Unknown	NC028961.D	NC028961.D_00036
pVogs_TempVir	VOG1186	1.6e-51	Unknown	NC023721.D	NC023721.D_00038
pVogs_TempVir	VOG1186	3.7e-47	Unknown	NC023699.D	NC023699.D_00038
pVogs_TempVir	VOG1186	8.8e-48	Unknown	NC023728.D	NC023728.D_00037
pVogs_TempVir	VOG1186	1.8e-46	Unknown	NC013936.D	NC013936.D_00034
pVogs_TempVir	VOG1191	3.5e-215	Structure	NC028986.D	NC028986.D_00092
pVogs_TempVir	VOG1191	8.3e-205	Structure	NC011273.D	NC011273.D_00099
pVogs_TempVir	VOG1191	3.5e-215	Structure	NC011271.D	NC011271.D_00095
pVogs_TempVir	VOG1191	3.5e-215	Structure	NC021346.D	NC021346.D_00103
pVogs_TempVir	VOG1191	3.5e-215	Structure	NC021348.D	NC021348.D_00099
pVogs_TempVir	VOG1191	3.5e-215	Structure	NC023733.D	NC023733.D_00100
pVogs_TempVir	VOG1191	3.5e-215	Structure	NC023725.D	NC023725.D_00102
pVogs_TempVir	VOG1191	3.5e-215	Structure	NC023714.D	NC023714.D_00099
pVogs_TempVir	VOG1191	3.5e-215	Structure	NC011272.D	NC011272.D_00096
pVogs_TempVir	VOG1207	5e-138	Unknown	NC025433.D	NC025433.D_00071
pVogs_TempVir	VOG1207	6.4e-138	Unknown	NC028844.D	NC028844.D_00064
pVogs_TempVir	VOG1207	5e-138	Unknown	NC014901.D	NC014901.D_00071
pVogs_TempVir	VOG1207	2.5e-143	Unknown	NC023727.D	NC023727.D_00054
pVogs_TempVir	VOG1207	1.3e-142	Unknown	NC028682.D	NC028682.D_00056
pVogs_TempVir	VOG1207	6.4e-138	Unknown	NC011288.D	NC011288.D_00061
pVogs_TempVir	VOG1207	9.3e-128	Unknown	NC028681.D	NC028681.D_00054
pVogs_TempVir	VOG1207	6.4e-138	Unknown	NC008196.D	NC008196.D_00062
pVogs_TempVir	VOG1207	4.6e-142	Unknown	NC005259.D	NC005259.D_00056
pVogs_TempVir	VOG1207	2.5e-140	Unknown	NC024363.D	NC024363.D_00054
pVogs_TempVir	VOG1207	5e-138	Unknown	NC028654.D	NC028654.D_00073
pVogs_TempVir	VOG1207	4.6e-142	Unknown	NC028907.D	NC028907.D_00056
pVogs_TempVir	VOG1207	6.4e-138	Unknown	NC023721.D	NC023721.D_00063
pVogs_TempVir	VOG1207	2.5e-143	Unknown	NC027985.D	NC027985.D_00054
pVogs_TempVir	VOG1227	3.4e-37	Unknown	NC021309.D	NC021309.D_00042
pVogs_TempVir	VOG1227	4.4e-39	Unknown	NC021305.D	NC021305.D_00045
pVogs_TempVir	VOG1227	4.2e-30	Unknown	NC011055.D	NC011055.D_00043
pVogs_TempVir	VOG1227	2e-35	Unknown	NC022065.D	NC022065.D_00041
pVogs_TempVir	VOG1227	2.5e-38	Unknown	NC022069.D	NC022069.D_00088
pVogs_TempVir	VOG1227	7.7e-32	Unknown	NC022085.D	NC022085.D_00042
pVogs_TempVir	VOG1227	7.7e-32	Unknown	NC041850.D	NC041850.D_00042
pVogs_TempVir	VOG1227	3.2e-20	Unknown	NC011271.D	NC011271.D_00018
pVogs_TempVir	VOG1227	8.3e-54	Unknown	NC042032.D	NC042032.D_00009
pVogs_TempVir	VOG1227	1.6e-33	Unknown	NC029093.D	NC029093.D_00043
pVogs_TempVir	VOG1227	3.4e-31	Unknown	NC021306.D	NC021306.D_00044
pVogs_TempVir	VOG1227	7.5e-39	Unknown	NC011288.D	NC011288.D_00076
pVogs_TempVir	VOG1227	3.4e-37	Unknown	NC022059.D	NC022059.D_00044
pVogs_TempVir	VOG1227	1.7e-27	Unknown	NC022969.D	NC022969.D_00044
pVogs_TempVir	VOG1227	1.4e-31	Unknown	NC022330.D	NC022330.D_00042
pVogs_TempVir	VOG1227	1.7e-27	Unknown	NC011056.D	NC011056.D_00042
pVogs_TempVir	VOG1227	1.1e-37	Unknown	NC002656.D	NC002656.D_00055
pVogs_TempVir	VOG1227	3.4e-31	Unknown	NC028910.D	NC028910.D_00076
pVogs_TempVir	VOG1227	1.7e-27	Unknown	NC022981.D	NC022981.D_00043
pVogs_TempVir	VOG1227	4.6e-32	Unknown	NC011287.D	NC011287.D_00078
pVogs_TempVir	VOG1227	3.3e-39	Unknown	NC004681.D	NC004681.D_00044
pVogs_TempVir	VOG1227	3.4e-31	Unknown	NC022055.D	NC022055.D_00086
pVogs_TempVir	VOG1227	2e-31	Unknown	NC041989.D	NC041989.D_00080
pVogs_TempVir	VOG1227	3.4e-31	Unknown	NC029079.D	NC029079.D_00042
pVogs_TempVir	VOG1227	4.4e-39	Unknown	NC023689.D	NC023689.D_00046
pVogs_TempVir	VOG1227	2e-35	Unknown	NC042027.D	NC042027.D_00045
pVogs_TempVir	VOG1227	1.3e-33	Unknown	NC023699.D	NC023699.D_00079
pVogs_TempVir	VOG1227	1.7e-27	Unknown	NC021311.D	NC021311.D_00043
pVogs_TempVir	VOG1227	2.5e-30	Unknown	NC031080.D	NC031080.D_00021
pVogs_TempVir	VOG1227	2.7e-30	Unknown	NC028785.D	NC028785.D_00041
pVogs_TempVir	VOG1227	1.2e-31	Unknown	NC011269.D	NC011269.D_00017
pVogs_TempVir	VOG1227	2.3e-31	Unknown	NC013936.D	NC013936.D_00065
pVogs_TempVir	VOG1227	3.4e-37	Unknown	NC008194.D	NC008194.D_00045
pVogs_TempVir	VOG1241	1.2e-20	DNA_metabolism,Regulation&Recombination	NC022069.D	NC022069.D_00096
pVogs_TempVir	VOG1241	2.2e-19	DNA_metabolism,Regulation&Recombination	NC023862.D	NC023862.D_00065
pVogs_TempVir	VOG1254	2.7e-50	Unknown	NC041952.D	NC041952.D_00039
pVogs_TempVir	VOG1254	1.2e-50	Unknown	NC041951.D	NC041951.D_00039
pVogs_TempVir	VOG1255	1e-101	DNA_metabolism,Regulation&Recombination	NC020863.D	NC020863.D_00108
pVogs_TempVir	VOG1295	1.1e-32	Unknown	NC013648.D	NC013648.D_00016
pVogs_TempVir	VOG1297	1.6e-168	Unknown	NC013648.D	NC013648.D_00024
pVogs_TempVir	VOG1301	8.1e-41	Unknown	NC013648.D	NC013648.D_00004
pVogs_TempVir	VOG1303	2.1e-44	Unknown	NC013648.D	NC013648.D_00007
pVogs_TempVir	VOG1304	5.2e-40	Unknown	NC013648.D	NC013648.D_00009
pVogs_TempVir	VOG1305	1e-45	Unknown	NC013648.D	NC013648.D_00010
pVogs_TempVir	VOG1306	2.8e-73	Unknown	NC013648.D	NC013648.D_00017
pVogs_TempVir	VOG1311	1.5e-74	Others	NC013643.D	NC013643.D_00025
pVogs_TempVir	VOG1313	8.5e-32	Unknown	NC025453.D	NC025453.D_00024
pVogs_TempVir	VOG1325	3.6e-55	Unknown	NC013648.D	NC013648.D_00025
pVogs_TempVir	VOG1325	3.6e-55	Unknown	NC013643.D	NC013643.D_00023
pVogs_TempVir	VOG1333	2.6e-60	Unknown	NC031910.D	NC031910.D_00010
pVogs_TempVir	VOG1335	7.1e-61	Unknown	NC031910.D	NC031910.D_00007
pVogs_TempVir	VOG1336	3.3e-53	Unknown	NC031040.D	NC031040.D_00023
pVogs_TempVir	VOG1336	2.4e-55	Unknown	NC008371.D	NC008371.D_00028
pVogs_TempVir	VOG1336	2.6e-55	Unknown	NC002796.D	NC002796.D_00056
pVogs_TempVir	VOG1336	1.6e-55	Unknown	NC042024.D	NC042024.D_00029
pVogs_TempVir	VOG1336	6.6e-53	Unknown	NC005822.D	NC005822.D_00021
pVogs_TempVir	VOG1336	6.4e-53	Unknown	NC002667.D	NC002667.D_00031
pVogs_TempVir	VOG1347	0	Structure	NC020079.D	NC020079.D_00180
pVogs_TempVir	VOG1347	0	Structure	NC023693.D	NC023693.D_00159
pVogs_TempVir	VOG1355	1.5e-87	Unknown	NC029072.D	NC029072.D_00014
pVogs_TempVir	VOG1356	3.6e-108	Packaging,Injection&Assembly	NC031269.D	NC031269.D_00003
pVogs_TempVir	VOG1372	2e-69	DNA_metabolism,Regulation&Recombination	NC030910.D	NC030910.D_00181
pVogs_TempVir	VOG1372	6.1e-70	DNA_metabolism,Regulation&Recombination	NC022967.D	NC022967.D_00115
pVogs_TempVir	VOG1395	6.2e-37	Unknown	NC016658.D	NC016658.D_00057
pVogs_TempVir	VOG1403	3.8e-59	Unknown	NC026924.D	NC026924.D_00205
pVogs_TempVir	VOG1403	3e-56	Unknown	NC019516.D	NC019516.D_00032
pVogs_TempVir	VOG1403	1.7e-45	Unknown	NC016658.D	NC016658.D_00007
pVogs_TempVir	VOG1407	4.6e-138	Unknown	NC025456.D	NC025456.D_00021
pVogs_TempVir	VOG1407	3.6e-137	Unknown	NC016658.D	NC016658.D_00018
pVogs_TempVir	VOG1428	3.3e-37	Unknown	NC029072.D	NC029072.D_00029
pVogs_TempVir	VOG1507	2.6e-40	Unknown	NC024134.D	NC024134.D_00025
pVogs_TempVir	VOG1507	1e-41	Unknown	NC041923.D	NC041923.D_00141
pVogs_TempVir	VOG1507	4.8e-40	Unknown	NC041869.D	NC041869.D_00201
pVogs_TempVir	VOG1593	9.6e-49	Unknown	NC011292.D	NC011292.D_00037
pVogs_TempVir	VOG1593	9.1e-50	Unknown	NC022057.D	NC022057.D_00060
pVogs_TempVir	VOG1593	9.6e-49	Unknown	NC023578.D	NC023578.D_00032
pVogs_TempVir	VOG1593	7e-50	Unknown	NC022325.D	NC022325.D_00060
pVogs_TempVir	VOG1593	1.4e-47	Unknown	NC024209.D	NC024209.D_00036
pVogs_TempVir	VOG1593	7e-50	Unknown	NC023712.D	NC023712.D_00061
pVogs_TempVir	VOG1593	2.5e-50	Unknown	NC004685.D	NC004685.D_00063
pVogs_TempVir	VOG1594	1.1e-33	Unknown	NC022325.D	NC022325.D_00063
pVogs_TempVir	VOG1594	4.6e-32	Unknown	NC011291.D	NC011291.D_00026
pVogs_TempVir	VOG1594	1.1e-33	Unknown	NC023712.D	NC023712.D_00064
pVogs_TempVir	VOG1594	1.1e-33	Unknown	NC004685.D	NC004685.D_00066
pVogs_TempVir	VOG1596	2.4e-39	Unknown	NC041984.D	NC041984.D_00055
pVogs_TempVir	VOG1603	5.2e-34	Unknown	NC030695.D	NC030695.D_00059
pVogs_TempVir	VOG1603	6.7e-34	Unknown	NC031060.D	NC031060.D_00058
pVogs_TempVir	VOG1603	4.9e-34	Unknown	NC030694.D	NC030694.D_00057
pVogs_TempVir	VOG1603	4.3e-34	Unknown	NC030698.D	NC030698.D_00059
pVogs_TempVir	VOG1603	4.5e-34	Unknown	NC042123.D	NC042123.D_00059
pVogs_TempVir	VOG1603	6.1e-33	Unknown	NC022965.D	NC022965.D_00055
pVogs_TempVir	VOG1603	6.1e-33	Unknown	NC022977.D	NC022977.D_00055
pVogs_TempVir	VOG1603	2.7e-34	Unknown	NC028794.D	NC028794.D_00053
pVogs_TempVir	VOG1603	3.9e-37	Unknown	NC028932.D	NC028932.D_00053
pVogs_TempVir	VOG1603	5.1e-34	Unknown	NC028852.D	NC028852.D_00054
pVogs_TempVir	VOG1606	2e-104	DNA_metabolism,Regulation&Recombination	NC031068.D	NC031068.D_00032
pVogs_TempVir	VOG1606	7.7e-106	DNA_metabolism,Regulation&Recombination	NC023567.D	NC023567.D_00017
pVogs_TempVir	VOG1606	2.7e-40	DNA_metabolism,Regulation&Recombination	NC042040.D	NC042040.D_00090
pVogs_TempVir	VOG1606	2.8e-104	DNA_metabolism,Regulation&Recombination	NC041854.D	NC041854.D_00027
pVogs_TempVir	VOG1606	2.3e-106	DNA_metabolism,Regulation&Recombination	NC029070.D	NC029070.D_00025
pVogs_TempVir	VOG1621	1e-39	Unknown	NC023862.D	NC023862.D_00083
pVogs_TempVir	VOG1621	1.1e-23	Unknown	NC011288.D	NC011288.D_00038
pVogs_TempVir	VOG1624	9.2e-29	Unknown	NC011022.D	NC011022.D_00078
pVogs_TempVir	VOG1625	1.2e-40	Unknown	NC021309.D	NC021309.D_00044
pVogs_TempVir	VOG1625	3.4e-40	Unknown	NC021305.D	NC021305.D_00048
pVogs_TempVir	VOG1625	1.2e-40	Unknown	NC022976.D	NC022976.D_00047
pVogs_TempVir	VOG1625	1.2e-40	Unknown	NC022065.D	NC022065.D_00043
pVogs_TempVir	VOG1625	8.2e-37	Unknown	NC022067.D	NC022067.D_00191
pVogs_TempVir	VOG1625	1.7e-38	Unknown	NC023862.D	NC023862.D_00087
pVogs_TempVir	VOG1625	3.4e-40	Unknown	NC041846.D	NC041846.D_00047
pVogs_TempVir	VOG1625	3.4e-40	Unknown	NC022988.D	NC022988.D_00042
pVogs_TempVir	VOG1625	1.5e-38	Unknown	NC022056.D	NC022056.D_00082
pVogs_TempVir	VOG1625	1.2e-40	Unknown	NC029093.D	NC029093.D_00045
pVogs_TempVir	VOG1625	1.4e-38	Unknown	NC026593.D	NC026593.D_00090
pVogs_TempVir	VOG1625	1.2e-40	Unknown	NC021306.D	NC021306.D_00046
pVogs_TempVir	VOG1625	2.9e-37	Unknown	NC011288.D	NC011288.D_00080
pVogs_TempVir	VOG1625	1.2e-40	Unknown	NC022059.D	NC022059.D_00046
pVogs_TempVir	VOG1625	1.2e-40	Unknown	NC022969.D	NC022969.D_00049
pVogs_TempVir	VOG1625	5.2e-39	Unknown	NC022330.D	NC022330.D_00048
pVogs_TempVir	VOG1625	1.2e-40	Unknown	NC011056.D	NC011056.D_00047
pVogs_TempVir	VOG1625	1.3e-39	Unknown	NC011022.D	NC011022.D_00080
pVogs_TempVir	VOG1625	6.9e-39	Unknown	NC023738.D	NC023738.D_00176
pVogs_TempVir	VOG1625	4.5e-39	Unknown	NC023746.D	NC023746.D_00082
pVogs_TempVir	VOG1644	5.5e-15	Packaging,Injection&Assembly	NC023739.D	NC023739.D_00018
pVogs_TempVir	VOG1644	6.3e-16	Packaging,Injection&Assembly	NC028860.D	NC028860.D_00015
pVogs_TempVir	VOG1644	5.5e-15	Packaging,Injection&Assembly	NC023702.D	NC023702.D_00018
pVogs_TempVir	VOG1888	1.1e-29	Unknown	NC031269.D	NC031269.D_00025
pVogs_TempVir	VOG1888	7.3e-29	Unknown	NC031122.D	NC031122.D_00022
pVogs_TempVir	VOG2072	1.9e-43	Unknown	NC022970.D	NC022970.D_00141
pVogs_TempVir	VOG2072	7.2e-45	Unknown	NC028939.D	NC028939.D_00003
pVogs_TempVir	VOG2072	3.8e-43	Unknown	NC015272.D	NC015272.D_00118
pVogs_TempVir	VOG2072	7.2e-45	Unknown	NC007810.D	NC007810.D_00003
pVogs_TempVir	VOG2072	7.3e-45	Unknown	NC011810.D	NC011810.D_00003
pVogs_TempVir	VOG2167	5.3e-126	Unknown	NC025442.D	NC025442.D_00022
pVogs_TempVir	VOG2167	8.9e-126	Unknown	NC031930.D	NC031930.D_00023
pVogs_TempVir	VOG2167	8e-126	Unknown	NC027991.D	NC027991.D_00014
pVogs_TempVir	VOG2172	4.5e-195	Packaging,Injection&Assembly	NC025442.D	NC025442.D_00026
pVogs_TempVir	VOG2172	4.5e-194	Packaging,Injection&Assembly	NC031930.D	NC031930.D_00026
pVogs_TempVir	VOG2172	4.3e-198	Packaging,Injection&Assembly	NC027991.D	NC027991.D_00001
pVogs_TempVir	VOG2198	1.7e-43	Unknown	NC042067.D	NC042067.D_00278
pVogs_TempVir	VOG2198	9.9e-44	Unknown	NC027331.D	NC027331.D_00268
pVogs_TempVir	VOG2198	1.5e-43	Unknown	NC028857.D	NC028857.D_00276
pVogs_TempVir	VOG2240	1.2e-76	Unknown	NC024355.D	NC024355.D_00050
pVogs_TempVir	VOG2384	1.8e-202	Structure	NC023589.D	NC023589.D_00007
pVogs_TempVir	VOG2384	7.5e-203	Structure	NC024142.D	NC024142.D_00021
pVogs_TempVir	VOG2423	6.3e-42	Unknown	NC042077.D	NC042077.D_00108
pVogs_TempVir	VOG2423	2.4e-40	Unknown	NC031030.D	NC031030.D_00109
pVogs_TempVir	VOG2423	7e-43	Unknown	NC025448.D	NC025448.D_00115
pVogs_TempVir	VOG2423	1.9e-40	Unknown	NC031928.D	NC031928.D_00105
pVogs_TempVir	VOG2423	6.3e-42	Unknown	NC030953.D	NC030953.D_00018
pVogs_TempVir	VOG2423	8.8e-40	Unknown	NC025830.D	NC025830.D_00194
pVogs_TempVir	VOG2423	2.3e-40	Unknown	NC028957.D	NC028957.D_00111
pVogs_TempVir	VOG2423	4.2e-41	Unknown	NC020079.D	NC020079.D_00048
pVogs_TempVir	VOG2423	3e-43	Unknown	NC028927.D	NC028927.D_00215
pVogs_TempVir	VOG2423	3.5e-40	Unknown	NC028925.D	NC028925.D_00114
pVogs_TempVir	VOG2423	7e-43	Unknown	NC031085.D	NC031085.D_00114
pVogs_TempVir	VOG2423	7e-43	Unknown	NC024125.D	NC024125.D_00116
pVogs_TempVir	VOG2423	1.9e-40	Unknown	NC010105.D	NC010105.D_00103
pVogs_TempVir	VOG2423	3e-43	Unknown	NC027353.D	NC027353.D_00118
pVogs_TempVir	VOG2423	3e-43	Unknown	NC012635.D	NC012635.D_00116
pVogs_TempVir	VOG2423	4.2e-42	Unknown	NC041990.D	NC041990.D_00003
pVogs_TempVir	VOG2423	1.9e-40	Unknown	NC028847.D	NC028847.D_00103
pVogs_TempVir	VOG2423	2.1e-42	Unknown	NC019399.D	NC019399.D_00115
pVogs_TempVir	VOG2423	7e-43	Unknown	NC029091.D	NC029091.D_00194
pVogs_TempVir	VOG2423	2.9e-42	Unknown	NC008515.D	NC008515.D_00112
pVogs_TempVir	VOG2423	3e-43	Unknown	NC042078.D	NC042078.D_00240
pVogs_TempVir	VOG2423	7e-43	Unknown	NC028780.D	NC028780.D_00155
pVogs_TempVir	VOG2423	2.1e-42	Unknown	NC025829.D	NC025829.D_00126
pVogs_TempVir	VOG2423	2e-40	Unknown	NC014260.D	NC014260.D_00098
pVogs_TempVir	VOG2423	2.3e-42	Unknown	NC019503.D	NC019503.D_00109
pVogs_TempVir	VOG2423	5.1e-42	Unknown	NC019505.D	NC019505.D_00115
pVogs_TempVir	VOG2423	7e-43	Unknown	NC000866.D	NC000866.D_00109
pVogs_TempVir	VOG2423	2.4e-43	Unknown	NC031090.D	NC031090.D_00220
pVogs_TempVir	VOG2423	7e-43	Unknown	NC041863.D	NC041863.D_00139
pVogs_TempVir	VOG2423	7e-43	Unknown	NC024124.D	NC024124.D_00165
pVogs_TempVir	VOG2423	4.6e-41	Unknown	NC027349.D	NC027349.D_00104
pVogs_TempVir	VOG2474	6.2e-24	Unknown	NC026604.D	NC026604.D_00033
pVogs_TempVir	VOG2474	8.3e-24	Unknown	NC028986.D	NC028986.D_00042
pVogs_TempVir	VOG2474	8.3e-24	Unknown	NC028823.D	NC028823.D_00035
pVogs_TempVir	VOG2474	8.3e-24	Unknown	NC028678.D	NC028678.D_00037
pVogs_TempVir	VOG2474	8.3e-24	Unknown	NC023580.D	NC023580.D_00037
pVogs_TempVir	VOG2474	2.3e-21	Unknown	NC025433.D	NC025433.D_00037
pVogs_TempVir	VOG2474	9.4e-24	Unknown	NC028937.D	NC028937.D_00038
pVogs_TempVir	VOG2474	8.3e-24	Unknown	NC028842.D	NC028842.D_00038
pVogs_TempVir	VOG2474	1e-23	Unknown	NC028844.D	NC028844.D_00038
pVogs_TempVir	VOG2474	1e-23	Unknown	NC022056.D	NC022056.D_00038
pVogs_TempVir	VOG2474	7e-24	Unknown	NC004680.D	NC004680.D_00039
pVogs_TempVir	VOG2474	2.3e-21	Unknown	NC014901.D	NC014901.D_00038
pVogs_TempVir	VOG2474	6.2e-24	Unknown	NC028946.D	NC028946.D_00037
pVogs_TempVir	VOG2474	1e-23	Unknown	NC008205.D	NC008205.D_00037
pVogs_TempVir	VOG2474	8.3e-24	Unknown	NC026585.D	NC026585.D_00035
pVogs_TempVir	VOG2474	6.2e-24	Unknown	NC026593.D	NC026593.D_00040
pVogs_TempVir	VOG2474	1e-23	Unknown	NC028813.D	NC028813.D_00038
pVogs_TempVir	VOG2474	8.3e-24	Unknown	NC011288.D	NC011288.D_00036
pVogs_TempVir	VOG2474	2e-23	Unknown	NC009820.D	NC009820.D_00037
pVogs_TempVir	VOG2474	6.2e-24	Unknown	NC028923.D	NC028923.D_00038
pVogs_TempVir	VOG2474	6.2e-24	Unknown	NC021538.D	NC021538.D_00041
pVogs_TempVir	VOG2474	1e-23	Unknown	NC008196.D	NC008196.D_00037
pVogs_TempVir	VOG2474	8.3e-24	Unknown	NC041988.D	NC041988.D_00037
pVogs_TempVir	VOG2474	1.6e-22	Unknown	NC041986.D	NC041986.D_00040
pVogs_TempVir	VOG2474	8.3e-24	Unknown	NC028910.D	NC028910.D_00037
pVogs_TempVir	VOG2474	1e-23	Unknown	NC011287.D	NC011287.D_00037
pVogs_TempVir	VOG2474	8.3e-24	Unknown	NC028751.D	NC028751.D_00038
pVogs_TempVir	VOG2474	2.3e-23	Unknown	NC026595.D	NC026595.D_00039
pVogs_TempVir	VOG2474	6.2e-24	Unknown	NC028654.D	NC028654.D_00037
pVogs_TempVir	VOG2474	1.8e-22	Unknown	NC022055.D	NC022055.D_00039
pVogs_TempVir	VOG2474	8.3e-24	Unknown	NC041989.D	NC041989.D_00035
pVogs_TempVir	VOG2474	6.2e-24	Unknown	NC028961.D	NC028961.D_00037
pVogs_TempVir	VOG2474	1e-23	Unknown	NC023721.D	NC023721.D_00039
pVogs_TempVir	VOG2474	2.3e-23	Unknown	NC028792.D	NC028792.D_00039
pVogs_TempVir	VOG2474	6.2e-24	Unknown	NC022068.D	NC022068.D_00037
pVogs_TempVir	VOG2474	1e-23	Unknown	NC021301.D	NC021301.D_00037
pVogs_TempVir	VOG2474	2e-23	Unknown	NC041855.D	NC041855.D_00037
pVogs_TempVir	VOG2474	8.3e-24	Unknown	NC023699.D	NC023699.D_00039
pVogs_TempVir	VOG2474	6.2e-24	Unknown	NC011289.D	NC011289.D_00040
pVogs_TempVir	VOG2474	1.2e-23	Unknown	NC041847.D	NC041847.D_00037
pVogs_TempVir	VOG2474	9.4e-24	Unknown	NC028889.D	NC028889.D_00038
pVogs_TempVir	VOG2474	2.3e-21	Unknown	NC023728.D	NC023728.D_00038
pVogs_TempVir	VOG2474	1e-23	Unknown	NC031262.D	NC031262.D_00032
pVogs_TempVir	VOG2474	7e-24	Unknown	NC023746.D	NC023746.D_00037
pVogs_TempVir	VOG2474	8.3e-24	Unknown	NC041901.D	NC041901.D_00042
pVogs_TempVir	VOG2508	3e-49	Unknown	NC021305.D	NC021305.D_00044
pVogs_TempVir	VOG2508	7.9e-49	Unknown	NC022067.D	NC022067.D_00079
pVogs_TempVir	VOG2508	1.5e-48	Unknown	NC042032.D	NC042032.D_00011
pVogs_TempVir	VOG2522	1.7e-34	Unknown	NC014458.D	NC014458.D_00004
pVogs_TempVir	VOG2522	6.2e-37	Unknown	NC028677.D	NC028677.D_00040
pVogs_TempVir	VOG2522	9.5e-34	Unknown	NC042031.D	NC042031.D_00004
pVogs_TempVir	VOG2549	1.7e-38	Unknown	NC041984.D	NC041984.D_00029
pVogs_TempVir	VOG2549	3.7e-38	Unknown	NC022965.D	NC022965.D_00035
pVogs_TempVir	VOG2549	2.6e-37	Unknown	NC023713.D	NC023713.D_00035
pVogs_TempVir	VOG2549	1.7e-38	Unknown	NC022086.D	NC022086.D_00029
pVogs_TempVir	VOG2560	1.3e-27	Packaging,Injection&Assembly	NC031269.D	NC031269.D_00001
pVogs_TempVir	VOG2635	3.4e-50	Unknown	NC022057.D	NC022057.D_00116
pVogs_TempVir	VOG2635	9.5e-49	Unknown	NC004685.D	NC004685.D_00111
pVogs_TempVir	VOG2641	7.8e-30	Unknown	NC025433.D	NC025433.D_00040
pVogs_TempVir	VOG2641	7.8e-30	Unknown	NC014901.D	NC014901.D_00041
pVogs_TempVir	VOG2641	7.8e-30	Unknown	NC026585.D	NC026585.D_00038
pVogs_TempVir	VOG2641	1.5e-29	Unknown	NC011022.D	NC011022.D_00063
pVogs_TempVir	VOG2669	8.8e-71	Unknown	NC026604.D	NC026604.D_00078
pVogs_TempVir	VOG2669	2.6e-77	Unknown	NC023697.D	NC023697.D_00069
pVogs_TempVir	VOG2669	8.8e-72	Unknown	NC022057.D	NC022057.D_00022
pVogs_TempVir	VOG2669	4.5e-84	Unknown	NC028678.D	NC028678.D_00080
pVogs_TempVir	VOG2669	4.5e-84	Unknown	NC023580.D	NC023580.D_00079
pVogs_TempVir	VOG2669	4.5e-84	Unknown	NC025433.D	NC025433.D_00090
pVogs_TempVir	VOG2669	4.5e-84	Unknown	NC042030.D	NC042030.D_00101
pVogs_TempVir	VOG2669	2e-77	Unknown	NC008202.D	NC008202.D_00056
pVogs_TempVir	VOG2669	4.5e-84	Unknown	NC028842.D	NC028842.D_00086
pVogs_TempVir	VOG2669	4.5e-84	Unknown	NC028844.D	NC028844.D_00080
pVogs_TempVir	VOG2669	2e-77	Unknown	NC022056.D	NC022056.D_00055
pVogs_TempVir	VOG2669	4.5e-84	Unknown	NC004680.D	NC004680.D_00089
pVogs_TempVir	VOG2669	4.5e-84	Unknown	NC014901.D	NC014901.D_00089
pVogs_TempVir	VOG2669	4.5e-84	Unknown	NC028946.D	NC028946.D_00081
pVogs_TempVir	VOG2669	1.6e-75	Unknown	NC008205.D	NC008205.D_00080
pVogs_TempVir	VOG2669	1.6e-75	Unknown	NC026593.D	NC026593.D_00083
pVogs_TempVir	VOG2669	1.6e-75	Unknown	NC028813.D	NC028813.D_00082
pVogs_TempVir	VOG2669	2e-79	Unknown	NC021334.D	NC021334.D_00013
pVogs_TempVir	VOG2669	4.5e-84	Unknown	NC009820.D	NC009820.D_00084
pVogs_TempVir	VOG2669	4.5e-84	Unknown	NC028923.D	NC028923.D_00084
pVogs_TempVir	VOG2669	4.5e-84	Unknown	NC011054.D	NC011054.D_00087
pVogs_TempVir	VOG2669	4.5e-84	Unknown	NC008196.D	NC008196.D_00079
pVogs_TempVir	VOG2669	4.5e-84	Unknown	NC041988.D	NC041988.D_00083
pVogs_TempVir	VOG2669	1.6e-75	Unknown	NC028910.D	NC028910.D_00078
pVogs_TempVir	VOG2669	4.5e-84	Unknown	NC011287.D	NC011287.D_00075
pVogs_TempVir	VOG2669	1.6e-75	Unknown	NC028751.D	NC028751.D_00089
pVogs_TempVir	VOG2669	4.5e-84	Unknown	NC026595.D	NC026595.D_00083
pVogs_TempVir	VOG2669	4.5e-84	Unknown	NC028961.D	NC028961.D_00075
pVogs_TempVir	VOG2669	4.5e-84	Unknown	NC011291.D	NC011291.D_00051
pVogs_TempVir	VOG2669	4.5e-84	Unknown	NC023721.D	NC023721.D_00080
pVogs_TempVir	VOG2669	4.5e-84	Unknown	NC028792.D	NC028792.D_00084
pVogs_TempVir	VOG2669	3.6e-59	Unknown	NC021301.D	NC021301.D_00079
pVogs_TempVir	VOG2669	4.5e-84	Unknown	NC028889.D	NC028889.D_00092
pVogs_TempVir	VOG2669	1.6e-75	Unknown	NC023728.D	NC023728.D_00084
pVogs_TempVir	VOG2669	4.4e-72	Unknown	NC023712.D	NC023712.D_00023
pVogs_TempVir	VOG2669	4.5e-84	Unknown	NC031262.D	NC031262.D_00073
pVogs_TempVir	VOG2669	4.5e-84	Unknown	NC023746.D	NC023746.D_00074
pVogs_TempVir	VOG2669	4.5e-84	Unknown	NC013936.D	NC013936.D_00068
pVogs_TempVir	VOG2670	1.5e-68	Unknown	NC042030.D	NC042030.D_00102
pVogs_TempVir	VOG2670	2.1e-67	Unknown	NC026585.D	NC026585.D_00098
pVogs_TempVir	VOG2682	5.8e-36	Unknown	NC026604.D	NC026604.D_00035
pVogs_TempVir	VOG2682	6.3e-31	Unknown	NC028678.D	NC028678.D_00040
pVogs_TempVir	VOG2682	6.3e-31	Unknown	NC022069.D	NC022069.D_00047
pVogs_TempVir	VOG2682	4.2e-34	Unknown	NC023686.D	NC023686.D_00007
pVogs_TempVir	VOG2682	6.3e-31	Unknown	NC023580.D	NC023580.D_00040
pVogs_TempVir	VOG2682	1.8e-35	Unknown	NC028844.D	NC028844.D_00039
pVogs_TempVir	VOG2682	2.3e-34	Unknown	NC028946.D	NC028946.D_00038
pVogs_TempVir	VOG2682	2.6e-35	Unknown	NC026593.D	NC026593.D_00041
pVogs_TempVir	VOG2682	9.8e-38	Unknown	NC008196.D	NC008196.D_00038
pVogs_TempVir	VOG2682	5e-35	Unknown	NC041965.D	NC041965.D_00007
pVogs_TempVir	VOG2682	1.4e-37	Unknown	NC023746.D	NC023746.D_00038
pVogs_TempVir	VOG2695	1e-35	Unknown	NC026604.D	NC026604.D_00074
pVogs_TempVir	VOG2695	3.3e-36	Unknown	NC021346.D	NC021346.D_00017
pVogs_TempVir	VOG2696	5.9e-49	Unknown	NC022057.D	NC022057.D_00098
pVogs_TempVir	VOG2696	1.9e-51	Unknown	NC028937.D	NC028937.D_00090
pVogs_TempVir	VOG2696	6.7e-50	Unknown	NC028842.D	NC028842.D_00085
pVogs_TempVir	VOG2696	6e-51	Unknown	NC004686.D	NC004686.D_00095
pVogs_TempVir	VOG2696	4.6e-50	Unknown	NC004688.D	NC004688.D_00076
pVogs_TempVir	VOG2696	2e-50	Unknown	NC026585.D	NC026585.D_00089
pVogs_TempVir	VOG2696	1.3e-51	Unknown	NC028813.D	NC028813.D_00085
pVogs_TempVir	VOG2696	1.2e-50	Unknown	NC021334.D	NC021334.D_00014
pVogs_TempVir	VOG2696	6e-51	Unknown	NC028923.D	NC028923.D_00091
pVogs_TempVir	VOG2696	4.1e-50	Unknown	NC041988.D	NC041988.D_00086
pVogs_TempVir	VOG2696	1.6e-49	Unknown	NC011287.D	NC011287.D_00074
pVogs_TempVir	VOG2696	3.9e-50	Unknown	NC026595.D	NC026595.D_00082
pVogs_TempVir	VOG2696	7e-51	Unknown	NC028961.D	NC028961.D_00078
pVogs_TempVir	VOG2696	1.7e-51	Unknown	NC028792.D	NC028792.D_00088
pVogs_TempVir	VOG2696	1.7e-51	Unknown	NC022068.D	NC022068.D_00084
pVogs_TempVir	VOG2696	1.7e-51	Unknown	NC021301.D	NC021301.D_00082
pVogs_TempVir	VOG2696	1.1e-49	Unknown	NC011289.D	NC011289.D_00087
pVogs_TempVir	VOG2696	1.8e-50	Unknown	NC004685.D	NC004685.D_00097
pVogs_TempVir	VOG2696	1.7e-51	Unknown	NC023746.D	NC023746.D_00083
pVogs_TempVir	VOG2834	2.3e-52	Unknown	NC021305.D	NC021305.D_00042
pVogs_TempVir	VOG2834	2.3e-52	Unknown	NC022976.D	NC022976.D_00041
pVogs_TempVir	VOG2834	2.7e-52	Unknown	NC011271.D	NC011271.D_00016
pVogs_TempVir	VOG2834	2.3e-52	Unknown	NC041846.D	NC041846.D_00041
pVogs_TempVir	VOG2834	2.3e-52	Unknown	NC021306.D	NC021306.D_00042
pVogs_TempVir	VOG2834	2.3e-52	Unknown	NC022969.D	NC022969.D_00041
pVogs_TempVir	VOG2834	1.3e-52	Unknown	NC011022.D	NC011022.D_00077
pVogs_TempVir	VOG2838	6.3e-52	Unknown	NC014901.D	NC014901.D_00040
pVogs_TempVir	VOG2838	7.5e-51	Unknown	NC004688.D	NC004688.D_00092
pVogs_TempVir	VOG2838	6.3e-52	Unknown	NC026585.D	NC026585.D_00037
pVogs_TempVir	VOG2838	1.7e-51	Unknown	NC011022.D	NC011022.D_00062
pVogs_TempVir	VOG2873	1.1e-48	Unknown	NC022067.D	NC022067.D_00194
pVogs_TempVir	VOG2873	1.4e-48	Unknown	NC011019.D	NC011019.D_00071
pVogs_TempVir	VOG2873	4.2e-48	Unknown	NC031041.D	NC031041.D_00075
pVogs_TempVir	VOG2873	2e-50	Unknown	NC041852.D	NC041852.D_00080
pVogs_TempVir	VOG2873	1.4e-48	Unknown	NC031111.D	NC031111.D_00074
pVogs_TempVir	VOG2873	6.4e-48	Unknown	NC023690.D	NC023690.D_00199
pVogs_TempVir	VOG2873	4.9e-50	Unknown	NC031257.D	NC031257.D_00072
pVogs_TempVir	VOG2887	5.4e-40	Unknown	NC022067.D	NC022067.D_00080
pVogs_TempVir	VOG2887	6.7e-37	Unknown	NC041846.D	NC041846.D_00115
pVogs_TempVir	VOG2887	6.3e-38	Unknown	NC028937.D	NC028937.D_00087
pVogs_TempVir	VOG2887	4.5e-38	Unknown	NC028874.D	NC028874.D_00064
pVogs_TempVir	VOG2887	5.4e-40	Unknown	NC028844.D	NC028844.D_00076
pVogs_TempVir	VOG2887	5.4e-40	Unknown	NC008205.D	NC008205.D_00076
pVogs_TempVir	VOG2887	6.7e-37	Unknown	NC029093.D	NC029093.D_00114
pVogs_TempVir	VOG2887	6.7e-37	Unknown	NC022059.D	NC022059.D_00115
pVogs_TempVir	VOG2887	1.4e-37	Unknown	NC023714.D	NC023714.D_00008
pVogs_TempVir	VOG2887	6.7e-37	Unknown	NC011056.D	NC011056.D_00115
pVogs_TempVir	VOG2887	5.4e-40	Unknown	NC011054.D	NC011054.D_00083
pVogs_TempVir	VOG2887	5.4e-40	Unknown	NC008196.D	NC008196.D_00075
pVogs_TempVir	VOG2887	6.3e-38	Unknown	NC041985.D	NC041985.D_00062
pVogs_TempVir	VOG2887	4.5e-38	Unknown	NC028961.D	NC028961.D_00071
pVogs_TempVir	VOG2887	1e-31	Unknown	NC023696.D	NC023696.D_00009
pVogs_TempVir	VOG2887	5.4e-40	Unknown	NC023721.D	NC023721.D_00076
pVogs_TempVir	VOG2887	5.4e-40	Unknown	NC023746.D	NC023746.D_00077
pVogs_TempVir	VOG2905	3e-28	Unknown	NC028986.D	NC028986.D_00013
pVogs_TempVir	VOG2905	1.3e-27	Unknown	NC022976.D	NC022976.D_00042
pVogs_TempVir	VOG2905	1.3e-27	Unknown	NC022067.D	NC022067.D_00081
pVogs_TempVir	VOG2905	1.3e-27	Unknown	NC022069.D	NC022069.D_00087
pVogs_TempVir	VOG2905	3.5e-27	Unknown	NC022085.D	NC022085.D_00043
pVogs_TempVir	VOG2905	3.5e-27	Unknown	NC041850.D	NC041850.D_00043
pVogs_TempVir	VOG2905	1.3e-27	Unknown	NC011271.D	NC011271.D_00015
pVogs_TempVir	VOG2905	1.4e-27	Unknown	NC021346.D	NC021346.D_00016
pVogs_TempVir	VOG2905	1.4e-28	Unknown	NC021348.D	NC021348.D_00014
pVogs_TempVir	VOG2905	1.3e-27	Unknown	NC028844.D	NC028844.D_00075
pVogs_TempVir	VOG2905	1.3e-27	Unknown	NC008205.D	NC008205.D_00075
pVogs_TempVir	VOG2905	3.7e-28	Unknown	NC011288.D	NC011288.D_00075
pVogs_TempVir	VOG2905	3e-28	Unknown	NC009820.D	NC009820.D_00080
pVogs_TempVir	VOG2905	1.3e-27	Unknown	NC011054.D	NC011054.D_00082
pVogs_TempVir	VOG2905	1.3e-27	Unknown	NC008196.D	NC008196.D_00074
pVogs_TempVir	VOG2905	1.4e-28	Unknown	NC011272.D	NC011272.D_00014
pVogs_TempVir	VOG2905	1.1e-26	Unknown	NC028910.D	NC028910.D_00075
pVogs_TempVir	VOG2905	1.3e-27	Unknown	NC023721.D	NC023721.D_00075
pVogs_TempVir	VOG2905	1.3e-27	Unknown	NC013936.D	NC013936.D_00064
pVogs_TempVir	VOG2907	9.2e-73	Unknown	NC028844.D	NC028844.D_00087
pVogs_TempVir	VOG2907	9.2e-73	Unknown	NC022056.D	NC022056.D_00090
pVogs_TempVir	VOG2907	1.2e-71	Unknown	NC022325.D	NC022325.D_00001
pVogs_TempVir	VOG2945	8.4e-37	Unknown	NC022069.D	NC022069.D_00090
pVogs_TempVir	VOG2999	7.2e-69	Unknown	NC011288.D	NC011288.D_00039
pVogs_TempVir	VOG3210	4.6e-10	Packaging,Injection&Assembly	NC031269.D	NC031269.D_00005
pVogs_TempVir	VOG3307	1.7e-10	Unknown	NC012530.D	NC012530.D_00031
pVogs_TempVir	VOG3343	1.7e-13	DNA_metabolism,Regulation&Recombination	NC002668.D	NC002668.D_00015
pVogs_TempVir	VOG3343	1.8e-12	DNA_metabolism,Regulation&Recombination	NC002667.D	NC002667.D_00017
pVogs_TempVir	VOG3433	6.4e-42	Unknown	NC029058.D	NC029058.D_00083
pVogs_TempVir	VOG3434	1.8e-22	Structure	NC007019.D	NC007019.D_00008
pVogs_TempVir	VOG3435	6.5e-35	Unknown	NC007019.D	NC007019.D_00010
pVogs_TempVir	VOG3553	9e-30	DNA_metabolism,Regulation&Recombination	NC003216.D	NC003216.D_00059
pVogs_TempVir	VOG3553	9e-30	DNA_metabolism,Regulation&Recombination	NC009815.D	NC009815.D_00048
pVogs_TempVir	VOG3553	1.3e-28	DNA_metabolism,Regulation&Recombination	NC042048.D	NC042048.D_00044
pVogs_TempVir	VOG3553	1.3e-28	DNA_metabolism,Regulation&Recombination	NC024360.D	NC024360.D_00044
pVogs_TempVir	VOG3561	1.3e-28	Unknown	NC024355.D	NC024355.D_00067
pVogs_TempVir	VOG3804	1.6e-43	Unknown	NC024134.D	NC024134.D_00194
pVogs_TempVir	VOG3804	1.1e-42	Unknown	NC009821.D	NC009821.D_00261
pVogs_TempVir	VOG3804	8.4e-43	Unknown	NC005066.D	NC005066.D_00265
pVogs_TempVir	VOG3804	2.6e-43	Unknown	NC041869.D	NC041869.D_00031
pVogs_TempVir	VOG3804	1.1e-42	Unknown	NC012740.D	NC012740.D_00263
pVogs_TempVir	VOG3804	1.6e-43	Unknown	NC019517.D	NC019517.D_00193
pVogs_TempVir	VOG3804	1.6e-43	Unknown	NC028248.D	NC028248.D_00031
pVogs_TempVir	VOG3804	5e-41	Unknown	NC025425.D	NC025425.D_00262
pVogs_TempVir	VOG3804	6e-42	Unknown	NC041936.D	NC041936.D_00250
pVogs_TempVir	VOG3824	4.9e-49	DNA_metabolism,Regulation&Recombination	NC027399.D	NC027399.D_00026
pVogs_TempVir	VOG3888	3.2e-48	Unknown	NC028991.D	NC028991.D_00036
pVogs_TempVir	VOG4032	1.2e-33	Unknown	NC019516.D	NC019516.D_00042
pVogs_TempVir	VOG4071	8.3e-36	Unknown	NC026926.D	NC026926.D_00220
pVogs_TempVir	VOG4071	1.2e-30	Unknown	NC021072.D	NC021072.D_00111
pVogs_TempVir	VOG4071	1.1e-32	Unknown	NC019516.D	NC019516.D_00161
pVogs_TempVir	VOG4077	2e-55	Unknown	NC019516.D	NC019516.D_00054
pVogs_TempVir	VOG4121	4.6e-26	Unknown	NC019516.D	NC019516.D_00038
pVogs_TempVir	VOG4186	1.3e-06	Unknown	NC002072.D	NC002072.D_00024
pVogs_TempVir	VOG4186	9.8e-06	Unknown	NC031069.D	NC031069.D_00023
pVogs_TempVir	VOG4206	5.8e-30	Unknown	NC019516.D	NC019516.D_00159
pVogs_TempVir	VOG4460	1e-26	Unknown	NC024134.D	NC024134.D_00164
pVogs_TempVir	VOG4460	2.8e-26	Unknown	NC023693.D	NC023693.D_00252
pVogs_TempVir	VOG4460	3.6e-26	Unknown	NC025447.D	NC025447.D_00267
pVogs_TempVir	VOG4507	1.2e-42	Unknown	NC015286.D	NC015286.D_00206
pVogs_TempVir	VOG4507	2.7e-37	Unknown	NC019516.D	NC019516.D_00037
pVogs_TempVir	VOG4544	4.3e-14	Packaging,Injection&Assembly	NC031060.D	NC031060.D_00014
pVogs_TempVir	VOG4544	3.1e-15	Packaging,Injection&Assembly	NC042058.D	NC042058.D_00005
pVogs_TempVir	VOG4544	4.4e-14	Packaging,Injection&Assembly	NC030694.D	NC030694.D_00014
pVogs_TempVir	VOG4544	2.9e-23	Packaging,Injection&Assembly	NC031269.D	NC031269.D_00002
pVogs_TempVir	VOG4544	3.1e-15	Packaging,Injection&Assembly	NC004682.D	NC004682.D_00013
pVogs_TempVir	VOG4544	4.2e-15	Packaging,Injection&Assembly	NC028849.D	NC028849.D_00012
pVogs_TempVir	VOG4544	4.4e-14	Packaging,Injection&Assembly	NC030698.D	NC030698.D_00014
pVogs_TempVir	VOG4544	3.1e-15	Packaging,Injection&Assembly	NC028757.D	NC028757.D_00013
pVogs_TempVir	VOG4544	3.9e-14	Packaging,Injection&Assembly	NC042123.D	NC042123.D_00014
pVogs_TempVir	VOG4544	3.1e-15	Packaging,Injection&Assembly	NC021535.D	NC021535.D_00013
pVogs_TempVir	VOG4544	3e-15	Packaging,Injection&Assembly	NC022965.D	NC022965.D_00015
pVogs_TempVir	VOG4544	3.1e-15	Packaging,Injection&Assembly	NC028798.D	NC028798.D_00013
pVogs_TempVir	VOG4544	3.9e-17	Packaging,Injection&Assembly	NC006949.D	NC006949.D_00002
pVogs_TempVir	VOG4544	4.9e-16	Packaging,Injection&Assembly	NC022977.D	NC022977.D_00015
pVogs_TempVir	VOG4544	8.8e-13	Packaging,Injection&Assembly	NC013644.D	NC013644.D_00031
pVogs_TempVir	VOG4544	2.8e-15	Packaging,Injection&Assembly	NC029018.D	NC029018.D_00013
pVogs_TempVir	VOG4550	2.4e-25	Structure	NC024134.D	NC024134.D_00044
pVogs_TempVir	VOG4550	6.9e-25	Structure	NC025830.D	NC025830.D_00095
pVogs_TempVir	VOG4550	2.6e-11	Structure	NC028991.D	NC028991.D_00050
pVogs_TempVir	VOG4554	4.1e-71	Structure	NC028803.D	NC028803.D_00033
pVogs_TempVir	VOG4554	4.1e-71	Structure	NC021310.D	NC021310.D_00033
pVogs_TempVir	VOG4554	4.8e-71	Structure	NC028801.D	NC028801.D_00033
pVogs_TempVir	VOG4554	5.8e-71	Structure	NC008197.D	NC008197.D_00033
pVogs_TempVir	VOG4555	3.3e-14	Packaging,Injection&Assembly	NC031910.D	NC031910.D_00017
pVogs_TempVir	VOG4555	2.9e-08	Packaging,Injection&Assembly	NC007019.D	NC007019.D_00007
pVogs_TempVir	VOG4555	4.8e-12	Packaging,Injection&Assembly	NC025453.D	NC025453.D_00038
pVogs_TempVir	VOG4555	2.9e-10	Packaging,Injection&Assembly	NC009554.D	NC009554.D_00006
pVogs_TempVir	VOG4568	5.6e-51	Packaging,Injection&Assembly	NC024216.D	NC024216.D_00084
pVogs_TempVir	VOG4568	3.1e-49	Packaging,Injection&Assembly	NC031034.D	NC031034.D_00083
pVogs_TempVir	VOG4568	6.3e-48	Packaging,Injection&Assembly	NC016563.D	NC016563.D_00013
pVogs_TempVir	VOG4568	3.7e-48	Packaging,Injection&Assembly	NC028944.D	NC028944.D_00089
pVogs_TempVir	VOG4568	3.7e-48	Packaging,Injection&Assembly	NC031024.D	NC031024.D_00087
pVogs_TempVir	VOG4568	7.8e-49	Packaging,Injection&Assembly	NC018857.D	NC018857.D_00263
pVogs_TempVir	VOG4568	5.6e-51	Packaging,Injection&Assembly	NC024207.D	NC024207.D_00088
pVogs_TempVir	VOG4568	3.7e-48	Packaging,Injection&Assembly	NC024213.D	NC024213.D_00081
pVogs_TempVir	VOG4568	3.7e-48	Packaging,Injection&Assembly	NC031116.D	NC031116.D_00088
pVogs_TempVir	VOG4568	3.7e-48	Packaging,Injection&Assembly	NC031070.D	NC031070.D_00088
pVogs_TempVir	VOG4568	3.7e-48	Packaging,Injection&Assembly	NC031012.D	NC031012.D_00088
pVogs_TempVir	VOG4568	3.7e-48	Packaging,Injection&Assembly	NC031006.D	NC031006.D_00087
pVogs_TempVir	VOG4568	3.7e-48	Packaging,Injection&Assembly	NC031049.D	NC031049.D_00085
pVogs_TempVir	VOG4568	3.7e-48	Packaging,Injection&Assembly	NC024211.D	NC024211.D_00083
pVogs_TempVir	VOG4568	3.7e-48	Packaging,Injection&Assembly	NC031037.D	NC031037.D_00088
pVogs_TempVir	VOG4568	3.7e-48	Packaging,Injection&Assembly	NC031054.D	NC031054.D_00089
pVogs_TempVir	VOG4568	6.2e-49	Packaging,Injection&Assembly	NC023501.D	NC023501.D_00265
pVogs_TempVir	VOG4568	3.7e-48	Packaging,Injection&Assembly	NC031027.D	NC031027.D_00087
pVogs_TempVir	VOG4569	2.8e-20	Structure	NC031097.D	NC031097.D_00018
pVogs_TempVir	VOG4569	1.9e-18	Structure	NC031061.D	NC031061.D_00018
pVogs_TempVir	VOG4569	3.6e-18	Structure	NC031269.D	NC031269.D_00018
pVogs_TempVir	VOG4570	8.1e-51	DNA_metabolism,Regulation&Recombination	NC016164.D	NC016164.D_00028
pVogs_TempVir	VOG4570	3.3e-26	DNA_metabolism,Regulation&Recombination	NC027399.D	NC027399.D_00018
pVogs_TempVir	VOG4570	2.2e-41	DNA_metabolism,Regulation&Recombination	NC029057.D	NC029057.D_00072
pVogs_TempVir	VOG4572	5.5e-17	Structure	NC009554.D	NC009554.D_00007
pVogs_TempVir	VOG4572	6.3e-78	Structure	NC016658.D	NC016658.D_00004
pVogs_TempVir	VOG4578	3.1e-48	Packaging,Injection&Assembly	NC031060.D	NC031060.D_00022
pVogs_TempVir	VOG4578	3.1e-48	Packaging,Injection&Assembly	NC030694.D	NC030694.D_00022
pVogs_TempVir	VOG4578	3.1e-48	Packaging,Injection&Assembly	NC030698.D	NC030698.D_00022
pVogs_TempVir	VOG4578	3.1e-48	Packaging,Injection&Assembly	NC042123.D	NC042123.D_00022
pVogs_TempVir	VOG4578	1.2e-47	Packaging,Injection&Assembly	NC031238.D	NC031238.D_00021
pVogs_TempVir	VOG4578	9.9e-50	Packaging,Injection&Assembly	NC028794.D	NC028794.D_00021
pVogs_TempVir	VOG4578	2.2e-49	Packaging,Injection&Assembly	NC028932.D	NC028932.D_00019
pVogs_TempVir	VOG4578	9.9e-50	Packaging,Injection&Assembly	NC028852.D	NC028852.D_00022
pVogs_TempVir	VOG4580	1.5e-46	Unknown	NC028803.D	NC028803.D_00034
pVogs_TempVir	VOG4580	1.5e-46	Unknown	NC025438.D	NC025438.D_00034
pVogs_TempVir	VOG4580	5.6e-45	Unknown	NC028674.D	NC028674.D_00034
pVogs_TempVir	VOG4580	1.5e-46	Unknown	NC021310.D	NC021310.D_00034
pVogs_TempVir	VOG4580	5.6e-45	Unknown	NC028801.D	NC028801.D_00034
pVogs_TempVir	VOG4580	1.9e-46	Unknown	NC023727.D	NC023727.D_00034
pVogs_TempVir	VOG4580	5.6e-45	Unknown	NC028682.D	NC028682.D_00034
pVogs_TempVir	VOG4580	1.2e-45	Unknown	NC008197.D	NC008197.D_00034
pVogs_TempVir	VOG4580	7e-46	Unknown	NC028681.D	NC028681.D_00034
pVogs_TempVir	VOG4580	5.6e-45	Unknown	NC028689.D	NC028689.D_00034
pVogs_TempVir	VOG4580	7e-46	Unknown	NC028691.D	NC028691.D_00033
pVogs_TempVir	VOG4580	1.9e-46	Unknown	NC023711.D	NC023711.D_00033
pVogs_TempVir	VOG4580	5.6e-45	Unknown	NC005259.D	NC005259.D_00034
pVogs_TempVir	VOG4580	5.6e-45	Unknown	NC024363.D	NC024363.D_00033
pVogs_TempVir	VOG4580	1.5e-46	Unknown	NC028942.D	NC028942.D_00034
pVogs_TempVir	VOG4580	5.6e-45	Unknown	NC028658.D	NC028658.D_00034
pVogs_TempVir	VOG4580	5.6e-45	Unknown	NC028907.D	NC028907.D_00034
pVogs_TempVir	VOG4580	4.8e-41	Unknown	NC023703.D	NC023703.D_00030
pVogs_TempVir	VOG4580	1.5e-46	Unknown	NC027985.D	NC027985.D_00034
pVogs_TempVir	VOG4580	2.1e-19	Unknown	NC041970.D	NC041970.D_00032
pVogs_TempVir	VOG4586	5e-21	Structure&Lysis	NC002796.D	NC002796.D_00012
pVogs_TempVir	VOG4586	4.8e-21	Structure&Lysis	NC002667.D	NC002667.D_00050
pVogs_TempVir	VOG4597	1.8e-24	Unknown	NC023719.D	NC023719.D_00059
pVogs_TempVir	VOG4599	1.9e-294	Structure&Lysis	NC031055.D	NC031055.D_00019
pVogs_TempVir	VOG4605	1.5e-111	Structure	NC009554.D	NC009554.D_00022
pVogs_TempVir	VOG4623	7e-27	Packaging,Injection&Assembly	NC028991.D	NC028991.D_00035
pVogs_TempVir	VOG4624	2.8e-31	Unknown	NC028837.D	NC028837.D_00071
pVogs_TempVir	VOG4624	1.1e-31	Unknown	NC028841.D	NC028841.D_00072
pVogs_TempVir	VOG4629	9e-25	Unknown	NC031097.D	NC031097.D_00023
pVogs_TempVir	VOG4629	9e-25	Unknown	NC031061.D	NC031061.D_00023
pVogs_TempVir	VOG4634	1.3e-43	Structure	NC031910.D	NC031910.D_00011
pVogs_TempVir	VOG4649	6.4e-101	Structure&Lysis	NC002072.D	NC002072.D_00023
pVogs_TempVir	VOG4649	1.2e-131	Structure&Lysis	NC000871.D	NC000871.D_00021
pVogs_TempVir	VOG4649	1.2e-127	Structure&Lysis	NC002185.D	NC002185.D_00046
pVogs_TempVir	VOG4649	4.4e-99	Structure&Lysis	NC010353.D	NC010353.D_00028
pVogs_TempVir	VOG4649	1.8e-99	Structure&Lysis	NC031094.D	NC031094.D_00022
pVogs_TempVir	VOG4649	4.4e-90	Structure&Lysis	NC004996.D	NC004996.D_00056
pVogs_TempVir	VOG4649	4.7e-129	Structure&Lysis	NC013645.D	NC013645.D_00022
pVogs_TempVir	VOG4649	6.4e-132	Structure&Lysis	NC000872.D	NC000872.D_00021
pVogs_TempVir	VOG4649	1.3e-97	Structure&Lysis	NC031069.D	NC031069.D_00022
pVogs_TempVir	VOG4649	4.2e-97	Structure&Lysis	NC007019.D	NC007019.D_00026
pVogs_TempVir	VOG4659	0	Structure&Lysis	NC002747.D	NC002747.D_00047
pVogs_TempVir	VOG4659	0	Structure&Lysis	NC004066.D	NC004066.D_00054
pVogs_TempVir	VOG4666	8.4e-56	Lysis	NC023692.D	NC023692.D_00026
pVogs_TempVir	VOG4698	2.8e-73	DNA_metabolism,Regulation&Recombination	NC023693.D	NC023693.D_00096
pVogs_TempVir	VOG4711	5.5e-101	Structure	NC031910.D	NC031910.D_00016
pVogs_TempVir	VOG4711	3.1e-43	Structure	NC031269.D	NC031269.D_00006
pVogs_TempVir	VOG4713	2.1e-38	Packaging,Injection&Assembly	NC002747.D	NC002747.D_00038
pVogs_TempVir	VOG4713	1.6e-37	Packaging,Injection&Assembly	NC031094.D	NC031094.D_00008
pVogs_TempVir	VOG4713	7.5e-39	Packaging,Injection&Assembly	NC004066.D	NC004066.D_00045
pVogs_TempVir	VOG4713	1.3e-33	Packaging,Injection&Assembly	NC007019.D	NC007019.D_00011
pVogs_TempVir	VOG4713	4.4e-32	Packaging,Injection&Assembly	NC025453.D	NC025453.D_00040
pVogs_TempVir	VOG4753	4.9e-19	Unknown	NC022753.D	NC022753.D_00098
pVogs_TempVir	VOG4765	9.7e-08	Unknown	NC024134.D	NC024134.D_00052
pVogs_TempVir	VOG4765	4.6e-06	Unknown	NC025830.D	NC025830.D_00087
pVogs_TempVir	VOG4765	9.7e-08	Unknown	NC041937.D	NC041937.D_00054
pVogs_TempVir	VOG4765	9.7e-08	Unknown	NC041869.D	NC041869.D_00172
pVogs_TempVir	VOG4765	9.7e-08	Unknown	NC019517.D	NC019517.D_00052
pVogs_TempVir	VOG4765	9.7e-08	Unknown	NC028248.D	NC028248.D_00108
pVogs_TempVir	VOG4765	9.7e-08	Unknown	NC022323.D	NC022323.D_00051
pVogs_TempVir	VOG4765	4.8e-06	Unknown	NC022968.D	NC022968.D_00058
pVogs_TempVir	VOG4765	4.8e-06	Unknown	NC019400.D	NC019400.D_00241
pVogs_TempVir	VOG4765	8.1e-08	Unknown	NC011041.D	NC011041.D_00052
pVogs_TempVir	VOG4765	4.8e-06	Unknown	NC027351.D	NC027351.D_00028
pVogs_TempVir	VOG4783	6.2e-90	Structure&Lysis	NC004066.D	NC004066.D_00056
pVogs_TempVir	VOG4784	5.1e-07	Unknown	NC028962.D	NC028962.D_00104
pVogs_TempVir	VOG4850	5.4e-54	Structure&Lysis	NC002072.D	NC002072.D_00025
pVogs_TempVir	VOG4850	1.4e-53	Structure&Lysis	NC010353.D	NC010353.D_00031
pVogs_TempVir	VOG4850	4.5e-54	Structure&Lysis	NC031094.D	NC031094.D_00024
pVogs_TempVir	VOG4850	1.5e-51	Structure&Lysis	NC031069.D	NC031069.D_00024
pVogs_TempVir	VOG4850	3e-53	Structure&Lysis	NC007019.D	NC007019.D_00029
pVogs_TempVir	VOG4882	0	DNA_metabolism,Regulation&Recombination	NC025442.D	NC025442.D_00002
pVogs_TempVir	VOG4882	0	DNA_metabolism,Regulation&Recombination	NC031930.D	NC031930.D_00002
pVogs_TempVir	VOG4882	5.7e-269	DNA_metabolism,Regulation&Recombination	NC027991.D	NC027991.D_00009
pVogs_TempVir	VOG4934	8.6e-34	Lysis	NC031269.D	NC031269.D_00022
pVogs_TempVir	VOG4944	1.1e-125	Unknown	NC010495.D	NC010495.D_00034
pVogs_TempVir	VOG5063	4.3e-50	DNA_metabolism,Regulation&Recombination	NC021325.D	NC021325.D_00042
pVogs_TempVir	VOG5116	1e-28	DNA_metabolism,Regulation&Recombination	NC013648.D	NC013648.D_00018
pVogs_TempVir	VOG5152	3.2e-67	Unknown	NC028659.D	NC028659.D_00067
pVogs_TempVir	VOG5152	9.6e-70	Unknown	NC029072.D	NC029072.D_00027
pVogs_TempVir	VOG5187	5.1e-107	Unknown	NC028986.D	NC028986.D_00121
pVogs_TempVir	VOG5187	5.2e-101	Unknown	NC011273.D	NC011273.D_00123
pVogs_TempVir	VOG5204	4.2e-37	Unknown	NC022057.D	NC022057.D_00049
pVogs_TempVir	VOG5204	5.5e-43	Unknown	NC023737.D	NC023737.D_00047
pVogs_TempVir	VOG5204	5.5e-43	Unknown	NC008207.D	NC008207.D_00043
pVogs_TempVir	VOG5204	4.7e-42	Unknown	NC011270.D	NC011270.D_00045
pVogs_TempVir	VOG5204	4.9e-38	Unknown	NC022325.D	NC022325.D_00049
pVogs_TempVir	VOG5204	2.7e-38	Unknown	NC023712.D	NC023712.D_00049
pVogs_TempVir	VOG5204	1.7e-37	Unknown	NC004685.D	NC004685.D_00051
pVogs_TempVir	VOG5229	9.2e-55	Unknown	NC028962.D	NC028962.D_00150
pVogs_TempVir	VOG5255	5.9e-64	Packaging,Injection&Assembly	NC028659.D	NC028659.D_00072
pVogs_TempVir	VOG5255	3.1e-63	Packaging,Injection&Assembly	NC029072.D	NC029072.D_00016
pVogs_TempVir	VOG5266	1.5e-88	Unknown	NC029072.D	NC029072.D_00030
pVogs_TempVir	VOG5272	1e-53	Unknown	NC028659.D	NC028659.D_00092
pVogs_TempVir	VOG5272	7.1e-53	Unknown	NC029072.D	NC029072.D_00188
pVogs_TempVir	VOG5278	6.9e-19	Unknown	NC027335.D	NC027335.D_00222
pVogs_TempVir	VOG5278	1.1e-17	Unknown	NC013644.D	NC013644.D_00022
pVogs_TempVir	VOG5288	5.7e-37	Unknown	NC024134.D	NC024134.D_00195
pVogs_TempVir	VOG5288	7.2e-37	Unknown	NC009821.D	NC009821.D_00092
pVogs_TempVir	VOG5288	7.2e-37	Unknown	NC005066.D	NC005066.D_00091
pVogs_TempVir	VOG5288	7.2e-37	Unknown	NC012740.D	NC012740.D_00092
pVogs_TempVir	VOG5288	2.1e-37	Unknown	NC019517.D	NC019517.D_00194
pVogs_TempVir	VOG5288	1.2e-37	Unknown	NC028248.D	NC028248.D_00032
pVogs_TempVir	VOG5288	7.2e-37	Unknown	NC025425.D	NC025425.D_00092
pVogs_TempVir	VOG5288	7.2e-37	Unknown	NC041936.D	NC041936.D_00089
pVogs_TempVir	VOG5289	6.3e-30	Unknown	NC042116.D	NC042116.D_00404
pVogs_TempVir	VOG5295	5.5e-70	Unknown	NC031910.D	NC031910.D_00004
pVogs_TempVir	VOG5300	2.5e-99	Structure	NC025442.D	NC025442.D_00020
pVogs_TempVir	VOG5300	5.4e-79	Structure	NC031930.D	NC031930.D_00021
pVogs_TempVir	VOG5300	2.5e-99	Structure	NC027991.D	NC027991.D_00015
pVogs_TempVir	VOG5338	3.2e-73	Unknown	NC021789.D	NC021789.D_00112
pVogs_TempVir	VOG5338	1.2e-74	Unknown	NC021803.D	NC021803.D_00111
pVogs_TempVir	VOG5338	1e-74	Unknown	NC020842.D	NC020842.D_00010
pVogs_TempVir	VOG5338	6.6e-75	Unknown	NC021794.D	NC021794.D_00108
pVogs_TempVir	VOG5338	4.9e-78	Unknown	NC021798.D	NC021798.D_00136
pVogs_TempVir	VOG5338	3.2e-73	Unknown	NC021802.D	NC021802.D_00044
pVogs_TempVir	VOG5338	6.7e-75	Unknown	NC021792.D	NC021792.D_00103
pVogs_TempVir	VOG5365	3.2e-42	Unknown	NC020079.D	NC020079.D_00010
pVogs_TempVir	VOG5365	2e-44	Unknown	NC041937.D	NC041937.D_00157
pVogs_TempVir	VOG5431	3.4e-44	Unknown	NC042079.D	NC042079.D_00004
pVogs_TempVir	VOG5431	1.7e-42	Unknown	NC015294.D	NC015294.D_00126
pVogs_TempVir	VOG5431	3.4e-44	Unknown	NC011166.D	NC011166.D_00003
pVogs_TempVir	VOG5431	3.4e-44	Unknown	NC041870.D	NC041870.D_00004
pVogs_TempVir	VOG5431	1.7e-42	Unknown	NC031110.D	NC031110.D_00002
pVogs_TempVir	VOG5431	7.9e-43	Unknown	NC022986.D	NC022986.D_00136
pVogs_TempVir	VOG5431	1.7e-42	Unknown	NC015272.D	NC015272.D_00103
pVogs_TempVir	VOG5431	1.7e-42	Unknown	NC041968.D	NC041968.D_00153
pVogs_TempVir	VOG5431	3.4e-44	Unknown	NC019451.D	NC019451.D_00003
pVogs_TempVir	VOG5431	3.4e-44	Unknown	NC041902.D	NC041902.D_00027
pVogs_TempVir	VOG5431	1.7e-42	Unknown	NC031073.D	NC031073.D_00005
pVogs_TempVir	VOG5431	7.5e-43	Unknown	NC019450.D	NC019450.D_00172
pVogs_TempVir	VOG5431	1.7e-42	Unknown	NC042113.D	NC042113.D_00185
pVogs_TempVir	VOG5504	1.3e-31	Structure	NC029072.D	NC029072.D_00025
pVogs_TempVir	VOG5508	0	Unknown	NC031930.D	NC031930.D_00036
pVogs_TempVir	VOG5594	4.1e-48	Unknown	NC023693.D	NC023693.D_00267
pVogs_TempVir	VOG5595	2.3e-07	DNA_metabolism,Regulation&Recombination	NC010353.D	NC010353.D_00039
pVogs_TempVir	VOG5599	6.2e-53	Unknown	NC041968.D	NC041968.D_00021
pVogs_TempVir	VOG5599	4e-45	Unknown	NC031073.D	NC031073.D_00043
pVogs_TempVir	VOG5606	6.9e-38	Unknown	NC031910.D	NC031910.D_00014
pVogs_TempVir	VOG5660	2.9e-19	Unknown	NC031094.D	NC031094.D_00010
pVogs_TempVir	VOG5660	4.9e-21	Unknown	NC004066.D	NC004066.D_00047
pVogs_TempVir	VOG5660	6.8e-13	Unknown	NC025453.D	NC025453.D_00042
pVogs_TempVir	VOG5705	4.4e-69	Unknown	NC031910.D	NC031910.D_00009
pVogs_TempVir	VOG5731	1.1e-47	Unknown	NC021789.D	NC021789.D_00065
pVogs_TempVir	VOG5731	1.1e-48	Unknown	NC021803.D	NC021803.D_00067
pVogs_TempVir	VOG5731	7.7e-48	Unknown	NC021794.D	NC021794.D_00066
pVogs_TempVir	VOG5731	2.8e-47	Unknown	NC021802.D	NC021802.D_00054
pVogs_TempVir	VOG5731	9.1e-48	Unknown	NC021792.D	NC021792.D_00061
pVogs_TempVir	VOG5743	1.4e-45	Unknown	NC024354.D	NC024354.D_00050
pVogs_TempVir	VOG5743	2.5e-43	Unknown	NC028659.D	NC028659.D_00170
pVogs_TempVir	VOG5743	1.4e-45	Unknown	NC028672.D	NC028672.D_00165
pVogs_TempVir	VOG5743	1.4e-45	Unknown	NC017974.D	NC017974.D_00048
pVogs_TempVir	VOG5743	2.4e-45	Unknown	NC023717.D	NC023717.D_00049
pVogs_TempVir	VOG5769	3.4e-121	Structure	NC021789.D	NC021789.D_00090
pVogs_TempVir	VOG5786	0	Structure	NC021789.D	NC021789.D_00088
pVogs_TempVir	VOG5786	0	Structure	NC021802.D	NC021802.D_00094
pVogs_TempVir	VOG5786	0	Structure	NC021792.D	NC021792.D_00081
pVogs_TempVir	VOG5828	4.2e-44	Unknown	NC021865.D	NC021865.D_00048
pVogs_TempVir	VOG5828	7.5e-44	Unknown	NC028837.D	NC028837.D_00056
pVogs_TempVir	VOG5828	4.2e-44	Unknown	NC029084.D	NC029084.D_00043
pVogs_TempVir	VOG5828	7.5e-44	Unknown	NC028788.D	NC028788.D_00042
pVogs_TempVir	VOG5828	4.2e-44	Unknown	NC041867.D	NC041867.D_00046
pVogs_TempVir	VOG5828	9.6e-44	Unknown	NC028841.D	NC028841.D_00052
pVogs_TempVir	VOG5829	7.3e-95	Unknown	NC021865.D	NC021865.D_00063
pVogs_TempVir	VOG5829	1.3e-93	Unknown	NC028837.D	NC028837.D_00067
pVogs_TempVir	VOG5829	8.1e-95	Unknown	NC029084.D	NC029084.D_00056
pVogs_TempVir	VOG5829	8.1e-95	Unknown	NC028788.D	NC028788.D_00055
pVogs_TempVir	VOG5829	7.3e-95	Unknown	NC041867.D	NC041867.D_00063
pVogs_TempVir	VOG5829	7.1e-92	Unknown	NC028841.D	NC028841.D_00068
pVogs_TempVir	VOG5843	7.7e-70	Unknown	NC021865.D	NC021865.D_00054
pVogs_TempVir	VOG5843	4.9e-70	Unknown	NC028837.D	NC028837.D_00062
pVogs_TempVir	VOG5843	6.7e-70	Unknown	NC029084.D	NC029084.D_00049
pVogs_TempVir	VOG5843	4.6e-70	Unknown	NC028788.D	NC028788.D_00048
pVogs_TempVir	VOG5843	1.1e-69	Unknown	NC041867.D	NC041867.D_00052
pVogs_TempVir	VOG5843	1.1e-64	Unknown	NC028841.D	NC028841.D_00058
pVogs_TempVir	VOG5844	8.3e-55	Unknown	NC021865.D	NC021865.D_00061
pVogs_TempVir	VOG5844	7.3e-56	Unknown	NC028837.D	NC028837.D_00065
pVogs_TempVir	VOG5844	1.4e-55	Unknown	NC029084.D	NC029084.D_00054
pVogs_TempVir	VOG5844	1.4e-55	Unknown	NC028788.D	NC028788.D_00053
pVogs_TempVir	VOG5844	3.1e-54	Unknown	NC041867.D	NC041867.D_00061
pVogs_TempVir	VOG5844	2.6e-54	Unknown	NC028841.D	NC028841.D_00066
pVogs_TempVir	VOG5868	4.2e-90	Unknown	NC021802.D	NC021802.D_00100
pVogs_TempVir	VOG5872	8.3e-34	DNA_metabolism,Regulation&Recombination	NC031910.D	NC031910.D_00015
pVogs_TempVir	VOG5885	1.9e-53	Unknown	NC024354.D	NC024354.D_00145
pVogs_TempVir	VOG5885	1.6e-44	Unknown	NC028659.D	NC028659.D_00214
pVogs_TempVir	VOG5885	1.9e-53	Unknown	NC028672.D	NC028672.D_00267
pVogs_TempVir	VOG5885	1.9e-53	Unknown	NC017974.D	NC017974.D_00140
pVogs_TempVir	VOG5885	8.4e-52	Unknown	NC022968.D	NC022968.D_00235
pVogs_TempVir	VOG5954	4.2e-41	Structure&Packaging,Injection&Assembly	NC028652.D	NC028652.D_00086
pVogs_TempVir	VOG5954	4.4e-47	Structure&Packaging,Injection&Assembly	NC026587.D	NC026587.D_00085
pVogs_TempVir	VOG6001	1.5e-38	Packaging,Injection&Assembly	NC025442.D	NC025442.D_00015
pVogs_TempVir	VOG6001	1.4e-38	Packaging,Injection&Assembly	NC031930.D	NC031930.D_00016
pVogs_TempVir	VOG6001	2.4e-40	Packaging,Injection&Assembly	NC027991.D	NC027991.D_00018
pVogs_TempVir	VOG6003	1.7e-84	Unknown	NC031910.D	NC031910.D_00026
pVogs_TempVir	VOG6018	3.4e-65	Unknown	NC031910.D	NC031910.D_00029
pVogs_TempVir	VOG6065	6.7e-42	Unknown	NC021789.D	NC021789.D_00063
pVogs_TempVir	VOG6065	6.7e-42	Unknown	NC021803.D	NC021803.D_00063
pVogs_TempVir	VOG6065	6.7e-42	Unknown	NC021794.D	NC021794.D_00064
pVogs_TempVir	VOG6065	2.5e-41	Unknown	NC021791.D	NC021791.D_00042
pVogs_TempVir	VOG6065	6.7e-42	Unknown	NC021792.D	NC021792.D_00059
pVogs_TempVir	VOG6065	7e-41	Unknown	NC021790.D	NC021790.D_00044
pVogs_TempVir	VOG6097	1.6e-41	Unknown	NC009821.D	NC009821.D_00119
pVogs_TempVir	VOG6097	1.6e-41	Unknown	NC005066.D	NC005066.D_00118
pVogs_TempVir	VOG6097	1.6e-41	Unknown	NC012740.D	NC012740.D_00120
pVogs_TempVir	VOG6097	1.6e-41	Unknown	NC025425.D	NC025425.D_00119
pVogs_TempVir	VOG6097	1.6e-41	Unknown	NC041936.D	NC041936.D_00114
pVogs_TempVir	VOG6112	6.7e-155	Structure&DNA_metabolism,Regulation&Recombination	NC025442.D	NC025442.D_00043
pVogs_TempVir	VOG6112	1.1e-154	Structure&DNA_metabolism,Regulation&Recombination	NC031930.D	NC031930.D_00041
pVogs_TempVir	VOG6112	3.2e-129	Structure&DNA_metabolism,Regulation&Recombination	NC027991.D	NC027991.D_00007
pVogs_TempVir	VOG6119	1.4e-107	Unknown	NC029028.D	NC029028.D_00028
pVogs_TempVir	VOG6119	1.9e-107	Unknown	NC029021.D	NC029021.D_00027
pVogs_TempVir	VOG6119	2.5e-107	Unknown	NC028997.D	NC028997.D_00028
pVogs_TempVir	VOG6207	1e-64	DNA_metabolism,Regulation&Recombination	NC021802.D	NC021802.D_00034
pVogs_TempVir	VOG6216	5.2e-45	Unknown	NC024355.D	NC024355.D_00087
pVogs_TempVir	VOG6257	1.5e-37	Unknown	NC028962.D	NC028962.D_00133
pVogs_TempVir	VOG6324	2.4e-40	Unknown	NC021865.D	NC021865.D_00041
pVogs_TempVir	VOG6324	2.4e-40	Unknown	NC041867.D	NC041867.D_00040
pVogs_TempVir	VOG6324	7.6e-40	Unknown	NC028841.D	NC028841.D_00047
pVogs_TempVir	VOG6350	3.5e-60	Packaging,Injection&Assembly	NC028659.D	NC028659.D_00076
pVogs_TempVir	VOG6350	1e-56	Packaging,Injection&Assembly	NC029072.D	NC029072.D_00008
pVogs_TempVir	VOG6425	7.8e-32	Unknown	NC031910.D	NC031910.D_00049
pVogs_TempVir	VOG6435	2e-31	Unknown	NC031910.D	NC031910.D_00019
pVogs_TempVir	VOG6533	8.7e-77	Unknown	NC029072.D	NC029072.D_00026
pVogs_TempVir	VOG6619	3e-36	Unknown	NC030951.D	NC030951.D_00021
pVogs_TempVir	VOG6619	3e-36	Unknown	NC030947.D	NC030947.D_00021
pVogs_TempVir	VOG6619	4.8e-36	Unknown	NC030949.D	NC030949.D_00022
pVogs_TempVir	VOG6619	3.1e-36	Unknown	NC029004.D	NC029004.D_00022
pVogs_TempVir	VOG6640	3.7e-195	Unknown	NC019406.D	NC019406.D_00253
pVogs_TempVir	VOG6678	1.2e-57	Unknown	NC018278.D	NC018278.D_00038
pVogs_TempVir	VOG6793	1.4e-41	Unknown	NC021803.D	NC021803.D_00064
pVogs_TempVir	VOG6793	2.7e-49	Unknown	NC021798.D	NC021798.D_00141
pVogs_TempVir	VOG6815	3.4e-30	Lysis	NC021865.D	NC021865.D_00020
pVogs_TempVir	VOG6815	1.1e-28	Lysis	NC028837.D	NC028837.D_00020
pVogs_TempVir	VOG6815	1.1e-28	Lysis	NC029084.D	NC029084.D_00020
pVogs_TempVir	VOG6815	1.1e-28	Lysis	NC028788.D	NC028788.D_00020
pVogs_TempVir	VOG6815	1.1e-28	Lysis	NC041867.D	NC041867.D_00020
pVogs_TempVir	VOG6815	7.3e-28	Lysis	NC028841.D	NC028841.D_00028
pVogs_TempVir	VOG6889	1.1e-62	Unknown	NC031910.D	NC031910.D_00050
pVogs_TempVir	VOG6958	2e-53	Unknown	NC021789.D	NC021789.D_00002
pVogs_TempVir	VOG7066	4.3e-113	Structure	NC021789.D	NC021789.D_00089
pVogs_TempVir	VOG7078	5.2e-60	Unknown	NC022067.D	NC022067.D_00093
pVogs_TempVir	VOG7078	2e-56	Unknown	NC011022.D	NC011022.D_00079
pVogs_TempVir	VOG7105	4.3e-26	Unknown	NC027335.D	NC027335.D_00193
pVogs_TempVir	VOG7375	5.8e-41	Unknown	NC024209.D	NC024209.D_00037
pVogs_TempVir	VOG7417	3.8e-07	DNA_metabolism,Regulation&Recombination&Packaging,Injection&Assembly	NC030951.D	NC030951.D_00037
pVogs_TempVir	VOG7417	3.8e-07	DNA_metabolism,Regulation&Recombination&Packaging,Injection&Assembly	NC030947.D	NC030947.D_00037
pVogs_TempVir	VOG7554	7.6e-09	DNA_metabolism,Regulation&Recombination	NC042116.D	NC042116.D_00271
pVogs_TempVir	VOG7554	7.4e-10	DNA_metabolism,Regulation&Recombination	NC027399.D	NC027399.D_00030
pVogs_TempVir	VOG7643	3.8e-35	Unknown	NC029006.D	NC029006.D_00009
pVogs_TempVir	VOG7660	1.1e-33	Unknown	NC021789.D	NC021789.D_00012
pVogs_TempVir	VOG7660	5.2e-33	Unknown	NC021803.D	NC021803.D_00010
pVogs_TempVir	VOG7660	1.1e-33	Unknown	NC021794.D	NC021794.D_00011
pVogs_TempVir	VOG7660	9.2e-33	Unknown	NC021802.D	NC021802.D_00036
pVogs_TempVir	VOG7698	4.9e-45	Unknown	NC028962.D	NC028962.D_00185
pVogs_TempVir	VOG7734	1.4e-37	DNA_metabolism,Regulation&Recombination	NC011142.D	NC011142.D_00018
pVogs_TempVir	VOG7872	1.2e-72	Unknown	NC027335.D	NC027335.D_00215
pVogs_TempVir	VOG7872	5.6e-72	Unknown	NC009904.D	NC009904.D_00114
pVogs_TempVir	VOG7872	2.1e-72	Unknown	NC029026.D	NC029026.D_00080
pVogs_TempVir	VOG7879	1.1e-29	Unknown	NC029004.D	NC029004.D_00012
pVogs_TempVir	VOG7913	6.4e-27	Unknown	NC022057.D	NC022057.D_00062
pVogs_TempVir	VOG7913	1.5e-26	Unknown	NC022325.D	NC022325.D_00062
pVogs_TempVir	VOG7913	5.5e-37	Unknown	NC011291.D	NC011291.D_00025
pVogs_TempVir	VOG7913	1.5e-26	Unknown	NC023712.D	NC023712.D_00063
pVogs_TempVir	VOG7913	6.4e-27	Unknown	NC004685.D	NC004685.D_00065
pVogs_TempVir	VOG8040	2.6e-107	Unknown	NC042116.D	NC042116.D_00276
pVogs_TempVir	VOG8044	1.9e-133	Unknown	NC042116.D	NC042116.D_00280
pVogs_TempVir	VOG8066	1.7e-103	Packaging,Injection&Assembly	NC042116.D	NC042116.D_00324
pVogs_TempVir	VOG8174	6.9e-48	Unknown	NC021802.D	NC021802.D_00051
pVogs_TempVir	VOG8361	1.2e-71	Unknown	NC024355.D	NC024355.D_00062
pVogs_TempVir	VOG8402	7.3e-35	Unknown	NC031097.D	NC031097.D_00025
pVogs_TempVir	VOG8402	1.3e-34	Unknown	NC031061.D	NC031061.D_00025
pVogs_TempVir	VOG8402	1.2e-34	Unknown	NC031269.D	NC031269.D_00026
pVogs_TempVir	VOG8597	1.8e-37	Unknown	NC025453.D	NC025453.D_00051
pVogs_TempVir	VOG8613	9e-52	Unknown	NC015286.D	NC015286.D_00109
pVogs_TempVir	VOG8649	9.1e-31	Unknown	NC030949.D	NC030949.D_00009
pVogs_TempVir	VOG8649	9.1e-31	Unknown	NC028991.D	NC028991.D_00010
pVogs_TempVir	VOG8655	1.3e-53	Unknown	NC028962.D	NC028962.D_00115
pVogs_TempVir	VOG8655	5.8e-53	Unknown	NC024355.D	NC024355.D_00072
pVogs_TempVir	VOG8756	6.2e-35	Unknown	NC021803.D	NC021803.D_00112
pVogs_TempVir	VOG8756	5.3e-33	Unknown	NC021798.D	NC021798.D_00135
pVogs_TempVir	VOG8816	5.7e-50	Unknown	NC025466.D	NC025466.D_00008
pVogs_TempVir	VOG8818	2.8e-43	Unknown	NC042055.D	NC042055.D_00058
pVogs_TempVir	VOG9068	9.9e-42	Unknown	NC021802.D	NC021802.D_00003
pVogs_TempVir	VOG9106	1.3e-47	Unknown	NC017974.D	NC017974.D_00240
pVogs_TempVir	VOG9106	4.5e-45	Unknown	NC023717.D	NC023717.D_00256
pVogs_TempVir	VOG9209	2.2e-18	Structure	NC018279.D	NC018279.D_00025
pVogs_TempVir	VOG9209	5.5e-18	Structure	NC006949.D	NC006949.D_00026
pVogs_TempVir	VOG9279	3.4e-54	DNA_metabolism,Regulation&Recombination	NC041932.D	NC041932.D_00025
pVogs_TempVir	VOG9279	5.3e-08	DNA_metabolism,Regulation&Recombination	NC031269.D	NC031269.D_00023
pVogs_TempVir	VOG9279	3.8e-53	DNA_metabolism,Regulation&Recombination	NC031252.D	NC031252.D_00025
pVogs_TempVir	VOG9279	5.1e-45	DNA_metabolism,Regulation&Recombination	NC041930.D	NC041930.D_00023
pVogs_TempVir	VOG9279	3.4e-53	DNA_metabolism,Regulation&Recombination	NC042053.D	NC042053.D_00028
pVogs_TempVir	VOG9304	3.8e-84	Unknown	NC030949.D	NC030949.D_00015
pVogs_TempVir	VOG9304	4.9e-83	Unknown	NC029004.D	NC029004.D_00013
pVogs_TempVir	VOG9333	7.5e-12	Unknown	NC024364.D	NC024364.D_00186
pVogs_TempVir	VOG9333	3.5e-14	Unknown	NC021785.D	NC021785.D_00016
pVogs_TempVir	VOG9333	7.5e-12	Unknown	NC020871.D	NC020871.D_00192
pVogs_TempVir	VOG9333	8e-14	Unknown	NC021787.D	NC021787.D_00003
pVogs_TempVir	VOG9333	7.5e-12	Unknown	NC024359.D	NC024359.D_00003
pVogs_TempVir	VOG9333	1.6e-11	Unknown	NC042048.D	NC042048.D_00024
pVogs_TempVir	VOG9333	7.5e-12	Unknown	NC009811.D	NC009811.D_00203
pVogs_TempVir	VOG9333	1.6e-11	Unknown	NC024360.D	NC024360.D_00024
pVogs_TempVir	VOG9333	7.5e-12	Unknown	NC041862.D	NC041862.D_00014
pVogs_TempVir	VOG9333	2e-11	Unknown	NC024787.D	NC024787.D_00014
pVogs_TempVir	VOG9509	1.1e-108	Unknown	NC024355.D	NC024355.D_00065
pVogs_TempVir	VOG9513	2.8e-38	Unknown	NC041959.D	NC041959.D_00076
pVogs_TempVir	VOG9559	1.4e-64	Unknown	NC028837.D	NC028837.D_00069
pVogs_TempVir	VOG9559	4.6e-64	Unknown	NC028841.D	NC028841.D_00070
pVogs_TempVir	VOG9602	7.7e-101	Unknown	NC006953.D	NC006953.D_00030
pVogs_TempVir	VOG9762	3.2e-08	Unknown	NC031097.D	NC031097.D_00017
pVogs_TempVir	VOG9762	8.6e-09	Unknown	NC031061.D	NC031061.D_00017
pVogs_TempVir	VOG9762	1.9e-08	Unknown	NC031269.D	NC031269.D_00017
pVogs_TempVir	VOG9763	3.7e-82	Structure	NC009554.D	NC009554.D_00013
pVogs_TempVir	VOG9891	8.6e-97	Unknown	NC006953.D	NC006953.D_00028
pVogs_TempVir	VOG9892	1.2e-78	Unknown	NC006953.D	NC006953.D_00029
pVogs_TempVir	VOG9941	1.9e-39	Packaging,Injection&Assembly	NC025456.D	NC025456.D_00048
pVogs_TempVir	VOG9941	5.1e-37	Packaging,Injection&Assembly	NC006882.D	NC006882.D_00055
pVogs_TempVir	VOG9941	2.7e-43	Packaging,Injection&Assembly	NC025464.D	NC025464.D_00044
pVogs_TempVir	VOG9941	9.8e-42	Packaging,Injection&Assembly	NC020865.D	NC020865.D_00021
pVogs_TempVir	VOG9941	4.7e-40	Packaging,Injection&Assembly	NC020867.D	NC020867.D_00022
pVogs_TempVir	VOG9941	5.5e-39	Packaging,Injection&Assembly	NC020878.D	NC020878.D_00017
pVogs_TempVir	VOG9941	1.6e-37	Packaging,Injection&Assembly	NC020874.D	NC020874.D_00003
pVogs_TempVir	VOG9941	1.1e-36	Packaging,Injection&Assembly	NC016656.D	NC016656.D_00010
pVogs_TempVir	VOG9941	3.3e-41	Packaging,Injection&Assembly	NC016658.D	NC016658.D_00048
pVogs_TempVir	VOG9948	2.5e-65	Unknown	NC008265.D	NC008265.D_00024
pVogs_TempVir	VOG9998	4.1e-11	Unknown	NC028835.D	NC028835.D_00025
pVogs_TempVir	VOG9998	7.6e-11	Unknown	NC028888.D	NC028888.D_00024
pVogs_TempVir	VOG9998	4.1e-11	Unknown	NC028911.D	NC028911.D_00023
pVogs_TempVir	VOG9998	4.2e-61	Unknown	NC009554.D	NC009554.D_00031

## Sheet: pVOG_PHACTS_VV_Detail
conditions	pVog	pVogSeqFunction	pVog_eval	pVog_majorfunc	phage	phage_protein
pVogs_Vir_Dec2020	VOG0041	NA	7.1e-23	Packaging,Injection&Assembly	NC025456.D	NC025456.D_00041
pVogs_Vir_Dec2020	VOG0041	NA	7.4e-23	Packaging,Injection&Assembly	NC020867.D	NC020867.D_00017
pVogs_Vir_Dec2020	VOG0061	NA	1.7e-226	Structure	NC016563.D	NC016563.D_00015
pVogs_Vir_Dec2020	VOG0061	NA	8.5e-230	Structure	NC031024.D	NC031024.D_00089
pVogs_Vir_Dec2020	VOG0061	NA	1.3e-229	Structure	NC018857.D	NC018857.D_00261
pVogs_Vir_Dec2020	VOG0061	NA	1.3e-229	Structure	NC023501.D	NC023501.D_00263
pVogs_Vir_Dec2020	VOG0064	NA	1.5e-140	Unknown	NC027374.D	NC027374.D_00061
pVogs_Vir_Dec2020	VOG0064	NA	1.6e-144	Unknown	NC022771.D	NC022771.D_00074
pVogs_Vir_Dec2020	VOG0064	NA	8.3e-150	Unknown	NC018863.D	NC018863.D_00264
pVogs_Vir_Dec2020	VOG0064	NA	1.8e-147	Unknown	NC024137.D	NC024137.D_00076
pVogs_Vir_Dec2020	VOG0064	NA	3.4e-142	Unknown	NC027366.D	NC027366.D_00178
pVogs_Vir_Dec2020	VOG0064	NA	8.3e-150	Unknown	NC022763.D	NC022763.D_00076
pVogs_Vir_Dec2020	VOG0064	NA	8.1e-147	Unknown	NC020873.D	NC020873.D_00230
pVogs_Vir_Dec2020	VOG0064	NA	6.9e-150	Unknown	NC022088.D	NC022088.D_00079
pVogs_Vir_Dec2020	VOG0064	NA	1.2e-147	Unknown	NC027352.D	NC027352.D_00192
pVogs_Vir_Dec2020	VOG0064	NA	6.9e-150	Unknown	NC031100.D	NC031100.D_00076
pVogs_Vir_Dec2020	VOG0064	NA	1.9e-147	Unknown	NC031056.D	NC031056.D_00201
pVogs_Vir_Dec2020	VOG0064	NA	1.2e-149	Unknown	NC022769.D	NC022769.D_00076
pVogs_Vir_Dec2020	VOG0064	NA	6.9e-150	Unknown	NC028887.D	NC028887.D_00077
pVogs_Vir_Dec2020	VOG0064	NA	1.2e-147	Unknown	NC027355.D	NC027355.D_00018
pVogs_Vir_Dec2020	VOG0068	NA	7.3e-65	Structure	NC027374.D	NC027374.D_00067
pVogs_Vir_Dec2020	VOG0068	NA	8e-70	Structure	NC024216.D	NC024216.D_00094
pVogs_Vir_Dec2020	VOG0068	NA	3.6e-72	Structure	NC018860.D	NC018860.D_00231
pVogs_Vir_Dec2020	VOG0068	NA	4.3e-70	Structure	NC022771.D	NC022771.D_00080
pVogs_Vir_Dec2020	VOG0068	NA	9.5e-71	Structure	NC018863.D	NC018863.D_00258
pVogs_Vir_Dec2020	VOG0068	NA	6e-70	Structure	NC016563.D	NC016563.D_00023
pVogs_Vir_Dec2020	VOG0068	NA	1.3e-70	Structure	NC030925.D	NC030925.D_00118
pVogs_Vir_Dec2020	VOG0068	NA	1.9e-72	Structure	NC024137.D	NC024137.D_00082
pVogs_Vir_Dec2020	VOG0068	NA	4.7e-70	Structure	NC021856.D	NC021856.D_00082
pVogs_Vir_Dec2020	VOG0068	NA	9e-71	Structure	NC027366.D	NC027366.D_00172
pVogs_Vir_Dec2020	VOG0068	NA	6e-70	Structure	NC031024.D	NC031024.D_00098
pVogs_Vir_Dec2020	VOG0068	NA	6e-70	Structure	NC018857.D	NC018857.D_00253
pVogs_Vir_Dec2020	VOG0068	NA	9.5e-71	Structure	NC022763.D	NC022763.D_00082
pVogs_Vir_Dec2020	VOG0068	NA	2.1e-70	Structure	NC042133.D	NC042133.D_00007
pVogs_Vir_Dec2020	VOG0068	NA	1.9e-72	Structure	NC020873.D	NC020873.D_00224
pVogs_Vir_Dec2020	VOG0068	NA	8e-70	Structure	NC024205.D	NC024205.D_00094
pVogs_Vir_Dec2020	VOG0068	NA	6e-70	Structure	NC024213.D	NC024213.D_00091
pVogs_Vir_Dec2020	VOG0068	NA	6e-70	Structure	NC031116.D	NC031116.D_00099
pVogs_Vir_Dec2020	VOG0068	NA	3.6e-72	Structure	NC028890.D	NC028890.D_00087
pVogs_Vir_Dec2020	VOG0068	NA	3.5e-71	Structure	NC024792.D	NC024792.D_00186
pVogs_Vir_Dec2020	VOG0068	NA	6e-70	Structure	NC031070.D	NC031070.D_00099
pVogs_Vir_Dec2020	VOG0068	NA	9.5e-71	Structure	NC022088.D	NC022088.D_00085
pVogs_Vir_Dec2020	VOG0068	NA	4.7e-71	Structure	NC020081.D	NC020081.D_00152
pVogs_Vir_Dec2020	VOG0068	NA	1.9e-72	Structure	NC027352.D	NC027352.D_00186
pVogs_Vir_Dec2020	VOG0068	NA	6e-70	Structure	NC031012.D	NC031012.D_00098
pVogs_Vir_Dec2020	VOG0068	NA	6e-70	Structure	NC031006.D	NC031006.D_00098
pVogs_Vir_Dec2020	VOG0068	NA	9.5e-71	Structure	NC031100.D	NC031100.D_00082
pVogs_Vir_Dec2020	VOG0068	NA	6e-70	Structure	NC031049.D	NC031049.D_00095
pVogs_Vir_Dec2020	VOG0068	NA	6e-70	Structure	NC024211.D	NC024211.D_00093
pVogs_Vir_Dec2020	VOG0068	NA	6e-70	Structure	NC031037.D	NC031037.D_00099
pVogs_Vir_Dec2020	VOG0068	NA	6e-70	Structure	NC031054.D	NC031054.D_00099
pVogs_Vir_Dec2020	VOG0068	NA	1.9e-72	Structure	NC031056.D	NC031056.D_00195
pVogs_Vir_Dec2020	VOG0068	NA	9.5e-71	Structure	NC022769.D	NC022769.D_00082
pVogs_Vir_Dec2020	VOG0068	NA	9.5e-71	Structure	NC028887.D	NC028887.D_00083
pVogs_Vir_Dec2020	VOG0068	NA	6e-70	Structure	NC023501.D	NC023501.D_00254
pVogs_Vir_Dec2020	VOG0068	NA	6e-70	Structure	NC031027.D	NC031027.D_00097
pVogs_Vir_Dec2020	VOG0068	NA	1.9e-72	Structure	NC027355.D	NC027355.D_00012
pVogs_Vir_Dec2020	VOG0106	NA	1.8e-74	Packaging,Injection&Assembly	NC027374.D	NC027374.D_00038
pVogs_Vir_Dec2020	VOG0106	NA	1.5e-99	Packaging,Injection&Assembly	NC024216.D	NC024216.D_00061
pVogs_Vir_Dec2020	VOG0106	NA	2e-103	Packaging,Injection&Assembly	NC018860.D	NC018860.D_00030
pVogs_Vir_Dec2020	VOG0106	NA	1.8e-99	Packaging,Injection&Assembly	NC022771.D	NC022771.D_00051
pVogs_Vir_Dec2020	VOG0106	NA	2.7e-101	Packaging,Injection&Assembly	NC018863.D	NC018863.D_00004
pVogs_Vir_Dec2020	VOG0106	NA	6e-93	Packaging,Injection&Assembly	NC016563.D	NC016563.D_00003
pVogs_Vir_Dec2020	VOG0106	NA	5.2e-100	Packaging,Injection&Assembly	NC030925.D	NC030925.D_00097
pVogs_Vir_Dec2020	VOG0106	NA	2.5e-106	Packaging,Injection&Assembly	NC024137.D	NC024137.D_00056
pVogs_Vir_Dec2020	VOG0106	NA	4.5e-99	Packaging,Injection&Assembly	NC021856.D	NC021856.D_00050
pVogs_Vir_Dec2020	VOG0106	NA	3e-100	Packaging,Injection&Assembly	NC027366.D	NC027366.D_00204
pVogs_Vir_Dec2020	VOG0106	NA	1.8e-97	Packaging,Injection&Assembly	NC031024.D	NC031024.D_00071
pVogs_Vir_Dec2020	VOG0106	NA	1.8e-97	Packaging,Injection&Assembly	NC018857.D	NC018857.D_00006
pVogs_Vir_Dec2020	VOG0106	NA	1.9e-103	Packaging,Injection&Assembly	NC022763.D	NC022763.D_00057
pVogs_Vir_Dec2020	VOG0106	NA	5.4e-39	Packaging,Injection&Assembly	NC022761.D	NC022761.D_00054
pVogs_Vir_Dec2020	VOG0106	NA	2.5e-106	Packaging,Injection&Assembly	NC020873.D	NC020873.D_00010
pVogs_Vir_Dec2020	VOG0106	NA	1.5e-99	Packaging,Injection&Assembly	NC024205.D	NC024205.D_00060
pVogs_Vir_Dec2020	VOG0106	NA	8.2e-44	Packaging,Injection&Assembly	NC025423.D	NC025423.D_00181
pVogs_Vir_Dec2020	VOG0106	NA	1.8e-97	Packaging,Injection&Assembly	NC024213.D	NC024213.D_00069
pVogs_Vir_Dec2020	VOG0106	NA	1.8e-97	Packaging,Injection&Assembly	NC031116.D	NC031116.D_00072
pVogs_Vir_Dec2020	VOG0106	NA	2e-103	Packaging,Injection&Assembly	NC028890.D	NC028890.D_00041
pVogs_Vir_Dec2020	VOG0106	NA	8.9e-102	Packaging,Injection&Assembly	NC024792.D	NC024792.D_00223
pVogs_Vir_Dec2020	VOG0106	NA	1.8e-97	Packaging,Injection&Assembly	NC031070.D	NC031070.D_00076
pVogs_Vir_Dec2020	VOG0106	NA	8.5e-103	Packaging,Injection&Assembly	NC022088.D	NC022088.D_00061
pVogs_Vir_Dec2020	VOG0106	NA	1.3e-71	Packaging,Injection&Assembly	NC020081.D	NC020081.D_00183
pVogs_Vir_Dec2020	VOG0106	NA	1.8e-97	Packaging,Injection&Assembly	NC031012.D	NC031012.D_00075
pVogs_Vir_Dec2020	VOG0106	NA	1.8e-97	Packaging,Injection&Assembly	NC031006.D	NC031006.D_00071
pVogs_Vir_Dec2020	VOG0106	NA	8.5e-103	Packaging,Injection&Assembly	NC031100.D	NC031100.D_00058
pVogs_Vir_Dec2020	VOG0106	NA	1.4e-102	Packaging,Injection&Assembly	NC029121.D	NC029121.D_00155
pVogs_Vir_Dec2020	VOG0106	NA	1.8e-97	Packaging,Injection&Assembly	NC031049.D	NC031049.D_00073
pVogs_Vir_Dec2020	VOG0106	NA	1.8e-97	Packaging,Injection&Assembly	NC024211.D	NC024211.D_00070
pVogs_Vir_Dec2020	VOG0106	NA	1.8e-97	Packaging,Injection&Assembly	NC031037.D	NC031037.D_00076
pVogs_Vir_Dec2020	VOG0106	NA	1.8e-97	Packaging,Injection&Assembly	NC031054.D	NC031054.D_00076
pVogs_Vir_Dec2020	VOG0106	NA	1.1e-106	Packaging,Injection&Assembly	NC031056.D	NC031056.D_00237
pVogs_Vir_Dec2020	VOG0106	NA	2.9e-102	Packaging,Injection&Assembly	NC022769.D	NC022769.D_00059
pVogs_Vir_Dec2020	VOG0106	NA	8.5e-103	Packaging,Injection&Assembly	NC028887.D	NC028887.D_00059
pVogs_Vir_Dec2020	VOG0106	NA	5.1e-82	Packaging,Injection&Assembly	NC023501.D	NC023501.D_00006
pVogs_Vir_Dec2020	VOG0106	NA	1.8e-97	Packaging,Injection&Assembly	NC031027.D	NC031027.D_00075
pVogs_Vir_Dec2020	VOG0134	NA	1.1e-53	Unknown	NC018860.D	NC018860.D_00172
pVogs_Vir_Dec2020	VOG0145	NA	8.4e-13	Unknown	NC015286.D	NC015286.D_00217
pVogs_Vir_Dec2020	VOG0145	NA	3.8e-15	Unknown	NC031944.D	NC031944.D_00217
pVogs_Vir_Dec2020	VOG0145	NA	1.1e-13	Unknown	NC031922.D	NC031922.D_00231
pVogs_Vir_Dec2020	VOG0145	NA	1.2e-12	Unknown	NC031906.D	NC031906.D_00244
pVogs_Vir_Dec2020	VOG0183	NA	1.4e-39	DNA_metabolism,Regulation&Recombination	NC004066.D	NC004066.D_00012
pVogs_Vir_Dec2020	VOG0192	NA	2.2e-50	Unknown	NC004066.D	NC004066.D_00020
pVogs_Vir_Dec2020	VOG0193	NA	2e-44	Unknown	NC004066.D	NC004066.D_00021
pVogs_Vir_Dec2020	VOG0194	NA	2.1e-71	Unknown	NC017688.D	NC017688.D_00036
pVogs_Vir_Dec2020	VOG0195	NA	1e-112	DNA_metabolism,Regulation&Recombination	NC004066.D	NC004066.D_00029
pVogs_Vir_Dec2020	VOG0197	NA	3.6e-41	Unknown	NC004066.D	NC004066.D_00032
pVogs_Vir_Dec2020	VOG0370	NA	5.7e-90	Unknown	NC025830.D	NC025830.D_00008
pVogs_Vir_Dec2020	VOG0390	NA	1.3e-21	DNA_metabolism,Regulation&Recombination	NC015279.D	NC015279.D_00274
pVogs_Vir_Dec2020	VOG0433	NA	2.4e-28	DNA_metabolism,Regulation&Recombination	NC025830.D	NC025830.D_00199
pVogs_Vir_Dec2020	VOG0434	NA	3.6e-23	Unknown	NC025830.D	NC025830.D_00196
pVogs_Vir_Dec2020	VOG0435	NA	1.2e-35	Unknown	NC042077.D	NC042077.D_00107
pVogs_Vir_Dec2020	VOG0435	NA	1.1e-31	Unknown	NC031030.D	NC031030.D_00108
pVogs_Vir_Dec2020	VOG0435	NA	6.9e-36	Unknown	NC025448.D	NC025448.D_00114
pVogs_Vir_Dec2020	VOG0435	NA	1e-33	Unknown	NC025830.D	NC025830.D_00195
pVogs_Vir_Dec2020	VOG0435	NA	1.4e-34	Unknown	NC027349.D	NC027349.D_00103
pVogs_Vir_Dec2020	VOG0436	NA	1.3e-76	DNA_metabolism,Regulation&Recombination	NC025830.D	NC025830.D_00190
pVogs_Vir_Dec2020	VOG0438	NA	5.3e-31	Unknown	NC028881.D	NC028881.D_00112
pVogs_Vir_Dec2020	VOG0438	NA	3.8e-31	Unknown	NC025830.D	NC025830.D_00188
pVogs_Vir_Dec2020	VOG0439	NA	8.1e-37	Unknown	NC025830.D	NC025830.D_00187
pVogs_Vir_Dec2020	VOG0441	NA	5.4e-44	Unknown	NC025830.D	NC025830.D_00185
pVogs_Vir_Dec2020	VOG0444	NA	1.3e-59	Unknown	NC025830.D	NC025830.D_00175
pVogs_Vir_Dec2020	VOG0451	NA	6.3e-54	DNA_metabolism,Regulation&Recombination&Packaging,Injection&Assembly	NC028957.D	NC028957.D_00159
pVogs_Vir_Dec2020	VOG0451	NA	6.3e-54	DNA_metabolism,Regulation&Recombination&Packaging,Injection&Assembly	NC028925.D	NC028925.D_00166
pVogs_Vir_Dec2020	VOG0451	NA	4.2e-51	DNA_metabolism,Regulation&Recombination&Packaging,Injection&Assembly	NC024121.D	NC024121.D_00163
pVogs_Vir_Dec2020	VOG0451	NA	6.5e-37	DNA_metabolism,Regulation&Recombination&Packaging,Injection&Assembly	NC019416.D	NC019416.D_00014
pVogs_Vir_Dec2020	VOG0473	NA	5e-54	DNA_metabolism,Regulation&Recombination	NC006883.D	NC006883.D_00137
pVogs_Vir_Dec2020	VOG0482	NA	9.9e-67	Unknown	NC042138.D	NC042138.D_00090
pVogs_Vir_Dec2020	VOG0482	NA	2.6e-68	Unknown	NC019543.D	NC019543.D_00105
pVogs_Vir_Dec2020	VOG0482	NA	1.7e-66	Unknown	NC028686.D	NC028686.D_00125
pVogs_Vir_Dec2020	VOG0482	NA	5.1e-62	Unknown	NC023561.D	NC023561.D_00153
pVogs_Vir_Dec2020	VOG0482	NA	1.6e-67	Unknown	NC007022.D	NC007022.D_00116
pVogs_Vir_Dec2020	VOG0482	NA	1.2e-66	Unknown	NC031057.D	NC031057.D_00091
pVogs_Vir_Dec2020	VOG0482	NA	6.7e-67	Unknown	NC020080.D	NC020080.D_00092
pVogs_Vir_Dec2020	VOG0482	NA	2.2e-68	Unknown	NC014635.D	NC014635.D_00160
pVogs_Vir_Dec2020	VOG0482	NA	1.2e-66	Unknown	NC025414.D	NC025414.D_00092
pVogs_Vir_Dec2020	VOG0482	NA	1.4e-63	Unknown	NC028940.D	NC028940.D_00153
pVogs_Vir_Dec2020	VOG0482	NA	9.9e-67	Unknown	NC041980.D	NC041980.D_00086
pVogs_Vir_Dec2020	VOG0482	NA	1.1e-67	Unknown	NC029000.D	NC029000.D_00076
pVogs_Vir_Dec2020	VOG0482	NA	1.6e-67	Unknown	NC005135.D	NC005135.D_00118
pVogs_Vir_Dec2020	VOG0482	NA	1.2e-66	Unknown	NC007023.D	NC007023.D_00091
pVogs_Vir_Dec2020	VOG0482	NA	1.7e-66	Unknown	NC031095.D	NC031095.D_00001
pVogs_Vir_Dec2020	VOG0482	NA	1.7e-66	Unknown	NC031087.D	NC031087.D_00146
pVogs_Vir_Dec2020	VOG0483	NA	4.2e-70	Unknown	NC031928.D	NC031928.D_00211
pVogs_Vir_Dec2020	VOG0483	NA	4.6e-69	Unknown	NC028881.D	NC028881.D_00211
pVogs_Vir_Dec2020	VOG0483	NA	5.2e-69	Unknown	NC028957.D	NC028957.D_00221
pVogs_Vir_Dec2020	VOG0483	NA	2e-69	Unknown	NC028925.D	NC028925.D_00224
pVogs_Vir_Dec2020	VOG0483	NA	1.8e-70	Unknown	NC010105.D	NC010105.D_00206
pVogs_Vir_Dec2020	VOG0483	NA	2.9e-69	Unknown	NC028894.D	NC028894.D_00219
pVogs_Vir_Dec2020	VOG0483	NA	1.5e-69	Unknown	NC018855.D	NC018855.D_00054
pVogs_Vir_Dec2020	VOG0507	NA	6.4e-47	Unknown	NC042067.D	NC042067.D_00300
pVogs_Vir_Dec2020	VOG0507	NA	6.5e-47	Unknown	NC027331.D	NC027331.D_00291
pVogs_Vir_Dec2020	VOG0507	NA	1e-44	Unknown	NC028672.D	NC028672.D_00073
pVogs_Vir_Dec2020	VOG0810	NA	1.1e-37	Unknown	NC025830.D	NC025830.D_00027
pVogs_Vir_Dec2020	VOG0890	NA	5.9e-42	Structure	NC031055.D	NC031055.D_00054
pVogs_Vir_Dec2020	VOG1005	NA	2.6e-46	Structure	NC042138.D	NC042138.D_00212
pVogs_Vir_Dec2020	VOG1005	NA	1.9e-43	Structure	NC019543.D	NC019543.D_00153
pVogs_Vir_Dec2020	VOG1005	NA	4e-46	Structure	NC042067.D	NC042067.D_00199
pVogs_Vir_Dec2020	VOG1005	NA	1e-47	Structure	NC031928.D	NC031928.D_00171
pVogs_Vir_Dec2020	VOG1005	NA	6.6e-48	Structure	NC028881.D	NC028881.D_00169
pVogs_Vir_Dec2020	VOG1005	NA	1.9e-43	Structure	NC020879.D	NC020879.D_00168
pVogs_Vir_Dec2020	VOG1005	NA	1.2e-44	Structure	NC028686.D	NC028686.D_00161
pVogs_Vir_Dec2020	VOG1005	NA	1.1e-43	Structure	NC023688.D	NC023688.D_00239
pVogs_Vir_Dec2020	VOG1005	NA	7.2e-48	Structure	NC028957.D	NC028957.D_00181
pVogs_Vir_Dec2020	VOG1005	NA	2e-46	Structure	NC027331.D	NC027331.D_00194
pVogs_Vir_Dec2020	VOG1005	NA	1.5e-47	Structure	NC028925.D	NC028925.D_00185
pVogs_Vir_Dec2020	VOG1005	NA	2.1e-46	Structure	NC019909.D	NC019909.D_00174
pVogs_Vir_Dec2020	VOG1005	NA	1e-47	Structure	NC010105.D	NC010105.D_00169
pVogs_Vir_Dec2020	VOG1005	NA	3.2e-43	Structure	NC024121.D	NC024121.D_00182
pVogs_Vir_Dec2020	VOG1005	NA	3.6e-39	Structure	NC023561.D	NC023561.D_00205
pVogs_Vir_Dec2020	VOG1005	NA	1e-47	Structure	NC019398.D	NC019398.D_00209
pVogs_Vir_Dec2020	VOG1005	NA	4e-48	Structure	NC028894.D	NC028894.D_00182
pVogs_Vir_Dec2020	VOG1005	NA	1.5e-44	Structure	NC007022.D	NC007022.D_00168
pVogs_Vir_Dec2020	VOG1005	NA	5.7e-44	Structure	NC005260.D	NC005260.D_00252
pVogs_Vir_Dec2020	VOG1005	NA	1.9e-43	Structure	NC042019.D	NC042019.D_00011
pVogs_Vir_Dec2020	VOG1005	NA	1e-47	Structure	NC028847.D	NC028847.D_00170
pVogs_Vir_Dec2020	VOG1005	NA	1e-47	Structure	NC028755.D	NC028755.D_00215
pVogs_Vir_Dec2020	VOG1005	NA	8.4e-46	Structure	NC014662.D	NC014662.D_00179
pVogs_Vir_Dec2020	VOG1005	NA	1e-44	Structure	NC014660.D	NC014660.D_00184
pVogs_Vir_Dec2020	VOG1005	NA	3.5e-47	Structure	NC031057.D	NC031057.D_00211
pVogs_Vir_Dec2020	VOG1005	NA	2.6e-46	Structure	NC020080.D	NC020080.D_00212
pVogs_Vir_Dec2020	VOG1005	NA	1.9e-43	Structure	NC014635.D	NC014635.D_00112
pVogs_Vir_Dec2020	VOG1005	NA	1.6e-46	Structure	NC025414.D	NC025414.D_00216
pVogs_Vir_Dec2020	VOG1005	NA	1.1e-47	Structure	NC028940.D	NC028940.D_00201
pVogs_Vir_Dec2020	VOG1005	NA	2.6e-46	Structure	NC041980.D	NC041980.D_00213
pVogs_Vir_Dec2020	VOG1005	NA	1.4e-45	Structure	NC031020.D	NC031020.D_00173
pVogs_Vir_Dec2020	VOG1005	NA	1.3e-46	Structure	NC028857.D	NC028857.D_00202
pVogs_Vir_Dec2020	VOG1005	NA	1.9e-43	Structure	NC029000.D	NC029000.D_00123
pVogs_Vir_Dec2020	VOG1005	NA	3.1e-40	Structure	NC018087.D	NC018087.D_00189
pVogs_Vir_Dec2020	VOG1005	NA	1.5e-44	Structure	NC005135.D	NC005135.D_00172
pVogs_Vir_Dec2020	VOG1005	NA	2.6e-47	Structure	NC042044.D	NC042044.D_00169
pVogs_Vir_Dec2020	VOG1005	NA	1.8e-47	Structure	NC014595.D	NC014595.D_00183
pVogs_Vir_Dec2020	VOG1005	NA	2.6e-47	Structure	NC027344.D	NC027344.D_00224
pVogs_Vir_Dec2020	VOG1005	NA	5e-47	Structure	NC028683.D	NC028683.D_00193
pVogs_Vir_Dec2020	VOG1005	NA	2.2e-43	Structure	NC015250.D	NC015250.D_00188
pVogs_Vir_Dec2020	VOG1005	NA	1.5e-47	Structure	NC014792.D	NC014792.D_00184
pVogs_Vir_Dec2020	VOG1005	NA	5.6e-45	Structure	NC031087.D	NC031087.D_00197
pVogs_Vir_Dec2020	VOG1005	NA	2.6e-47	Structure	NC020416.D	NC020416.D_00162
pVogs_Vir_Dec2020	VOG10159	NA	8.1e-50	Unknown	NC021071.D	NC021071.D_00137
pVogs_Vir_Dec2020	VOG10256	NA	1.6e-49	Unknown	NC019487.D	NC019487.D_00016
pVogs_Vir_Dec2020	VOG1027	NA	4.1e-07	Structure	NC041878.D	NC041878.D_00257
pVogs_Vir_Dec2020	VOG1027	NA	4.1e-07	Structure	NC019401.D	NC019401.D_00253
pVogs_Vir_Dec2020	VOG1027	NA	4e-07	Structure	NC041917.D	NC041917.D_00255
pVogs_Vir_Dec2020	VOG10471	NA	1.1e-77	DNA_metabolism,Regulation&Recombination	NC027351.D	NC027351.D_00071
pVogs_Vir_Dec2020	VOG10647	NA	1.8e-55	Unknown	NC028776.D	NC028776.D_00072
pVogs_Vir_Dec2020	VOG1082	NA	4.5e-48	Unknown	NC024784.D	NC024784.D_00055
pVogs_Vir_Dec2020	VOG1119	NA	2.8e-55	Unknown	NC025438.D	NC025438.D_00035
pVogs_Vir_Dec2020	VOG1119	NA	2.8e-55	Unknown	NC028674.D	NC028674.D_00035
pVogs_Vir_Dec2020	VOG1119	NA	8.8e-56	Unknown	NC023727.D	NC023727.D_00035
pVogs_Vir_Dec2020	VOG1119	NA	2.8e-55	Unknown	NC028682.D	NC028682.D_00035
pVogs_Vir_Dec2020	VOG1119	NA	2.8e-55	Unknown	NC028681.D	NC028681.D_00035
pVogs_Vir_Dec2020	VOG1119	NA	6.2e-55	Unknown	NC028689.D	NC028689.D_00035
pVogs_Vir_Dec2020	VOG1119	NA	3.1e-55	Unknown	NC023711.D	NC023711.D_00034
pVogs_Vir_Dec2020	VOG1119	NA	8.8e-56	Unknown	NC005259.D	NC005259.D_00035
pVogs_Vir_Dec2020	VOG1119	NA	2.8e-55	Unknown	NC024363.D	NC024363.D_00034
pVogs_Vir_Dec2020	VOG1119	NA	2.8e-55	Unknown	NC028942.D	NC028942.D_00035
pVogs_Vir_Dec2020	VOG1119	NA	8.8e-56	Unknown	NC028658.D	NC028658.D_00035
pVogs_Vir_Dec2020	VOG1119	NA	8.8e-56	Unknown	NC028907.D	NC028907.D_00035
pVogs_Vir_Dec2020	VOG1119	NA	1.7e-55	Unknown	NC027985.D	NC027985.D_00035
pVogs_Vir_Dec2020	VOG1119	NA	3e-55	Unknown	NC028690.D	NC028690.D_00035
pVogs_Vir_Dec2020	VOG1119	NA	8.8e-56	Unknown	NC023740.D	NC023740.D_00035
pVogs_Vir_Dec2020	VOG1119	NA	2.8e-55	Unknown	NC023563.D	NC023563.D_00035
pVogs_Vir_Dec2020	VOG1134	NA	1.9e-39	DNA_metabolism,Regulation&Recombination	NC041878.D	NC041878.D_00300
pVogs_Vir_Dec2020	VOG1134	NA	1e-37	DNA_metabolism,Regulation&Recombination	NC019401.D	NC019401.D_00298
pVogs_Vir_Dec2020	VOG1134	NA	3.5e-49	DNA_metabolism,Regulation&Recombination	NC006883.D	NC006883.D_00331
pVogs_Vir_Dec2020	VOG1134	NA	2.7e-39	DNA_metabolism,Regulation&Recombination	NC027364.D	NC027364.D_00475
pVogs_Vir_Dec2020	VOG1134	NA	1.8e-37	DNA_metabolism,Regulation&Recombination	NC041917.D	NC041917.D_00298
pVogs_Vir_Dec2020	VOG1254	NA	2.1e-32	Unknown	NC020078.D	NC020078.D_00028
pVogs_Vir_Dec2020	VOG1355	NA	9.4e-88	Unknown	NC029072.D	NC029072.D_00014
pVogs_Vir_Dec2020	VOG1393	NA	7.2e-20	Unknown	NC026926.D	NC026926.D_00167
pVogs_Vir_Dec2020	VOG1393	NA	7.7e-20	Unknown	NC020875.D	NC020875.D_00151
pVogs_Vir_Dec2020	VOG1393	NA	5.1e-19	Unknown	NC006884.D	NC006884.D_00175
pVogs_Vir_Dec2020	VOG1393	NA	4e-18	Unknown	NC031944.D	NC031944.D_00171
pVogs_Vir_Dec2020	VOG1393	NA	1.2e-17	Unknown	NC015287.D	NC015287.D_00210
pVogs_Vir_Dec2020	VOG1393	NA	5.3e-20	Unknown	NC008296.D	NC008296.D_00187
pVogs_Vir_Dec2020	VOG1393	NA	1.2e-19	Unknown	NC015279.D	NC015279.D_00164
pVogs_Vir_Dec2020	VOG1393	NA	8.4e-19	Unknown	NC020837.D	NC020837.D_00155
pVogs_Vir_Dec2020	VOG1393	NA	4.4e-20	Unknown	NC020851.D	NC020851.D_00101
pVogs_Vir_Dec2020	VOG1395	NA	2.2e-27	Unknown	NC031944.D	NC031944.D_00148
pVogs_Vir_Dec2020	VOG1395	NA	6.5e-44	Unknown	NC015280.D	NC015280.D_00192
pVogs_Vir_Dec2020	VOG1403	NA	5.4e-62	Unknown	NC023584.D	NC023584.D_00202
pVogs_Vir_Dec2020	VOG1403	NA	5.1e-38	Unknown	NC015287.D	NC015287.D_00291
pVogs_Vir_Dec2020	VOG1403	NA	1.2e-60	Unknown	NC015285.D	NC015285.D_00222
pVogs_Vir_Dec2020	VOG1403	NA	2.7e-37	Unknown	NC006883.D	NC006883.D_00246
pVogs_Vir_Dec2020	VOG1403	NA	2.7e-58	Unknown	NC020837.D	NC020837.D_00123
pVogs_Vir_Dec2020	VOG1403	NA	1.7e-58	Unknown	NC021536.D	NC021536.D_00190
pVogs_Vir_Dec2020	VOG1407	NA	2.9e-138	Unknown	NC025456.D	NC025456.D_00021
pVogs_Vir_Dec2020	VOG1411	NA	2.7e-34	Unknown	NC031922.D	NC031922.D_00064
pVogs_Vir_Dec2020	VOG1428	NA	1.8e-36	Unknown	NC025830.D	NC025830.D_00084
pVogs_Vir_Dec2020	VOG1428	NA	2.1e-37	Unknown	NC029072.D	NC029072.D_00029
pVogs_Vir_Dec2020	VOG1474	NA	1.5e-33	Packaging,Injection&Assembly	NC026594.D	NC026594.D_00069
pVogs_Vir_Dec2020	VOG1474	NA	2.6e-34	Packaging,Injection&Assembly	NC041953.D	NC041953.D_00026
pVogs_Vir_Dec2020	VOG1474	NA	5.5e-33	Packaging,Injection&Assembly	NC028770.D	NC028770.D_00030
pVogs_Vir_Dec2020	VOG1574	NA	1.4e-38	Packaging,Injection&Assembly	NC041856.D	NC041856.D_00005
pVogs_Vir_Dec2020	VOG1584	NA	2e-49	Packaging,Injection&Assembly	NC041856.D	NC041856.D_00015
pVogs_Vir_Dec2020	VOG1606	NA	1.2e-104	DNA_metabolism,Regulation&Recombination	NC031068.D	NC031068.D_00032
pVogs_Vir_Dec2020	VOG1606	NA	1.5e-106	DNA_metabolism,Regulation&Recombination	NC028816.D	NC028816.D_00023
pVogs_Vir_Dec2020	VOG1606	NA	4.9e-106	DNA_metabolism,Regulation&Recombination	NC023567.D	NC023567.D_00017
pVogs_Vir_Dec2020	VOG1606	NA	7.6e-102	DNA_metabolism,Regulation&Recombination	NC019520.D	NC019520.D_00010
pVogs_Vir_Dec2020	VOG1606	NA	2.7e-106	DNA_metabolism,Regulation&Recombination	NC028670.D	NC028670.D_00021
pVogs_Vir_Dec2020	VOG1606	NA	1.1e-105	DNA_metabolism,Regulation&Recombination	NC028664.D	NC028664.D_00023
pVogs_Vir_Dec2020	VOG1606	NA	1.8e-104	DNA_metabolism,Regulation&Recombination	NC041854.D	NC041854.D_00027
pVogs_Vir_Dec2020	VOG1606	NA	2.6e-103	DNA_metabolism,Regulation&Recombination	NC031246.D	NC031246.D_00022
pVogs_Vir_Dec2020	VOG1606	NA	3e-107	DNA_metabolism,Regulation&Recombination	NC020078.D	NC020078.D_00025
pVogs_Vir_Dec2020	VOG1606	NA	4.6e-107	DNA_metabolism,Regulation&Recombination	NC031025.D	NC031025.D_00019
pVogs_Vir_Dec2020	VOG1606	NA	1.3e-106	DNA_metabolism,Regulation&Recombination	NC028870.D	NC028870.D_00020
pVogs_Vir_Dec2020	VOG1681	NA	5.2e-66	DNA_metabolism,Regulation&Recombination	NC026926.D	NC026926.D_00150
pVogs_Vir_Dec2020	VOG1681	NA	7.9e-67	DNA_metabolism,Regulation&Recombination	NC015284.D	NC015284.D_00146
pVogs_Vir_Dec2020	VOG1681	NA	4.3e-66	DNA_metabolism,Regulation&Recombination	NC031922.D	NC031922.D_00141
pVogs_Vir_Dec2020	VOG1681	NA	5.6e-66	DNA_metabolism,Regulation&Recombination	NC015280.D	NC015280.D_00147
pVogs_Vir_Dec2020	VOG1681	NA	5.2e-67	DNA_metabolism,Regulation&Recombination	NC015287.D	NC015287.D_00175
pVogs_Vir_Dec2020	VOG1681	NA	6.5e-66	DNA_metabolism,Regulation&Recombination	NC027132.D	NC027132.D_00131
pVogs_Vir_Dec2020	VOG1681	NA	2.3e-65	DNA_metabolism,Regulation&Recombination	NC006883.D	NC006883.D_00171
pVogs_Vir_Dec2020	VOG1681	NA	4.3e-65	DNA_metabolism,Regulation&Recombination	NC015279.D	NC015279.D_00146
pVogs_Vir_Dec2020	VOG1681	NA	5.1e-67	DNA_metabolism,Regulation&Recombination	NC020837.D	NC020837.D_00168
pVogs_Vir_Dec2020	VOG1681	NA	7.1e-64	DNA_metabolism,Regulation&Recombination	NC020851.D	NC020851.D_00117
pVogs_Vir_Dec2020	VOG1775	NA	6e-31	Unknown	NC025830.D	NC025830.D_00198
pVogs_Vir_Dec2020	VOG1801	NA	4.5e-30	Packaging,Injection&Assembly	NC006883.D	NC006883.D_00011
pVogs_Vir_Dec2020	VOG1821	NA	5.6e-30	Unknown	NC031928.D	NC031928.D_00187
pVogs_Vir_Dec2020	VOG1821	NA	9e-31	Unknown	NC028881.D	NC028881.D_00187
pVogs_Vir_Dec2020	VOG1821	NA	8.7e-30	Unknown	NC028957.D	NC028957.D_00200
pVogs_Vir_Dec2020	VOG1821	NA	8.7e-30	Unknown	NC028925.D	NC028925.D_00204
pVogs_Vir_Dec2020	VOG1821	NA	3.6e-30	Unknown	NC010105.D	NC010105.D_00185
pVogs_Vir_Dec2020	VOG1821	NA	2.1e-30	Unknown	NC023561.D	NC023561.D_00223
pVogs_Vir_Dec2020	VOG1821	NA	3.4e-30	Unknown	NC028894.D	NC028894.D_00199
pVogs_Vir_Dec2020	VOG1821	NA	1.2e-30	Unknown	NC018855.D	NC018855.D_00060
pVogs_Vir_Dec2020	VOG1981	NA	2.5e-42	Structure	NC031928.D	NC031928.D_00027
pVogs_Vir_Dec2020	VOG1981	NA	9.1e-42	Structure	NC028957.D	NC028957.D_00028
pVogs_Vir_Dec2020	VOG1981	NA	7.2e-42	Structure	NC028925.D	NC028925.D_00027
pVogs_Vir_Dec2020	VOG1981	NA	7.8e-42	Structure	NC010105.D	NC010105.D_00024
pVogs_Vir_Dec2020	VOG1981	NA	7.4e-42	Structure	NC028894.D	NC028894.D_00027
pVogs_Vir_Dec2020	VOG1981	NA	4.6e-44	Structure	NC018855.D	NC018855.D_00030
pVogs_Vir_Dec2020	VOG1992	NA	3.6e-118	Unknown	NC031928.D	NC031928.D_00117
pVogs_Vir_Dec2020	VOG1992	NA	3.7e-119	Unknown	NC028881.D	NC028881.D_00118
pVogs_Vir_Dec2020	VOG1992	NA	4.3e-121	Unknown	NC025830.D	NC025830.D_00182
pVogs_Vir_Dec2020	VOG1998	NA	5.1e-37	Unknown	NC031928.D	NC031928.D_00208
pVogs_Vir_Dec2020	VOG1998	NA	1.6e-36	Unknown	NC018855.D	NC018855.D_00055
pVogs_Vir_Dec2020	VOG2000	NA	5e-40	Unknown	NC028881.D	NC028881.D_00220
pVogs_Vir_Dec2020	VOG2072	NA	2.4e-43	Unknown	NC041968.D	NC041968.D_00012
pVogs_Vir_Dec2020	VOG2072	NA	4.6e-45	Unknown	NC007810.D	NC007810.D_00003
pVogs_Vir_Dec2020	VOG2072	NA	4.6e-45	Unknown	NC011810.D	NC011810.D_00003
pVogs_Vir_Dec2020	VOG2131	NA	2.3e-31	Unknown	NC015288.D	NC015288.D_00046
pVogs_Vir_Dec2020	VOG2167	NA	3.5e-126	Unknown	NC021780.D	NC021780.D_00049
pVogs_Vir_Dec2020	VOG2167	NA	5.1e-126	Unknown	NC029045.D	NC029045.D_00031
pVogs_Vir_Dec2020	VOG2167	NA	8.7e-126	Unknown	NC021779.D	NC021779.D_00022
pVogs_Vir_Dec2020	VOG2170	NA	1.6e-127	Structure	NC026594.D	NC026594.D_00065
pVogs_Vir_Dec2020	VOG2171	NA	7.4e-100	Structure	NC026594.D	NC026594.D_00066
pVogs_Vir_Dec2020	VOG2171	NA	3.5e-92	Structure	NC031058.D	NC031058.D_00022
pVogs_Vir_Dec2020	VOG2172	NA	1.4e-197	Packaging,Injection&Assembly	NC021780.D	NC021780.D_00045
pVogs_Vir_Dec2020	VOG2172	NA	2.8e-197	Packaging,Injection&Assembly	NC021779.D	NC021779.D_00026
pVogs_Vir_Dec2020	VOG2198	NA	8.4e-45	Unknown	NC042138.D	NC042138.D_00170
pVogs_Vir_Dec2020	VOG2198	NA	1.1e-43	Unknown	NC042067.D	NC042067.D_00278
pVogs_Vir_Dec2020	VOG2198	NA	6.7e-43	Unknown	NC031050.D	NC031050.D_00082
pVogs_Vir_Dec2020	VOG2198	NA	4.7e-44	Unknown	NC029099.D	NC029099.D_00079
pVogs_Vir_Dec2020	VOG2198	NA	2.1e-41	Unknown	NC031928.D	NC031928.D_00238
pVogs_Vir_Dec2020	VOG2198	NA	8.9e-42	Unknown	NC028881.D	NC028881.D_00239
pVogs_Vir_Dec2020	VOG2198	NA	3.4e-41	Unknown	NC028957.D	NC028957.D_00253
pVogs_Vir_Dec2020	VOG2198	NA	6.3e-44	Unknown	NC027331.D	NC027331.D_00268
pVogs_Vir_Dec2020	VOG2198	NA	2.4e-41	Unknown	NC028925.D	NC028925.D_00254
pVogs_Vir_Dec2020	VOG2198	NA	7.3e-42	Unknown	NC010105.D	NC010105.D_00233
pVogs_Vir_Dec2020	VOG2198	NA	4.8e-45	Unknown	NC019398.D	NC019398.D_00166
pVogs_Vir_Dec2020	VOG2198	NA	3.9e-44	Unknown	NC028786.D	NC028786.D_00042
pVogs_Vir_Dec2020	VOG2198	NA	1.1e-41	Unknown	NC028894.D	NC028894.D_00250
pVogs_Vir_Dec2020	VOG2198	NA	7.1e-45	Unknown	NC029013.D	NC029013.D_00036
pVogs_Vir_Dec2020	VOG2198	NA	1.2e-41	Unknown	NC018855.D	NC018855.D_00046
pVogs_Vir_Dec2020	VOG2198	NA	7.3e-45	Unknown	NC028755.D	NC028755.D_00172
pVogs_Vir_Dec2020	VOG2198	NA	7.1e-45	Unknown	NC031057.D	NC031057.D_00169
pVogs_Vir_Dec2020	VOG2198	NA	7.1e-45	Unknown	NC025414.D	NC025414.D_00172
pVogs_Vir_Dec2020	VOG2198	NA	9.6e-44	Unknown	NC028857.D	NC028857.D_00276
pVogs_Vir_Dec2020	VOG2198	NA	9.1e-45	Unknown	NC007023.D	NC007023.D_00177
pVogs_Vir_Dec2020	VOG2198	NA	3.2e-43	Unknown	NC031095.D	NC031095.D_00155
pVogs_Vir_Dec2020	VOG2198	NA	8.4e-45	Unknown	NC028750.D	NC028750.D_00172
pVogs_Vir_Dec2020	VOG2198	NA	5.7e-45	Unknown	NC014467.D	NC014467.D_00165
pVogs_Vir_Dec2020	VOG2198	NA	5.3e-45	Unknown	NC021344.D	NC021344.D_00166
pVogs_Vir_Dec2020	VOG2260	NA	2.3e-79	Unknown	NC028962.D	NC028962.D_00183
pVogs_Vir_Dec2020	VOG2353	NA	1.4e-37	Unknown	NC024784.D	NC024784.D_00074
pVogs_Vir_Dec2020	VOG2420	NA	3e-107	Unknown	NC019543.D	NC019543.D_00238
pVogs_Vir_Dec2020	VOG2420	NA	2.5e-109	Unknown	NC042067.D	NC042067.D_00136
pVogs_Vir_Dec2020	VOG2420	NA	4.6e-112	Unknown	NC031928.D	NC031928.D_00123
pVogs_Vir_Dec2020	VOG2420	NA	2.5e-111	Unknown	NC028881.D	NC028881.D_00123
pVogs_Vir_Dec2020	VOG2420	NA	1.1e-115	Unknown	NC025830.D	NC025830.D_00174
pVogs_Vir_Dec2020	VOG2420	NA	6.1e-112	Unknown	NC028957.D	NC028957.D_00128
pVogs_Vir_Dec2020	VOG2420	NA	4.4e-109	Unknown	NC027331.D	NC027331.D_00137
pVogs_Vir_Dec2020	VOG2420	NA	1.1e-106	Unknown	NC028925.D	NC028925.D_00133
pVogs_Vir_Dec2020	VOG2420	NA	8e-113	Unknown	NC010105.D	NC010105.D_00120
pVogs_Vir_Dec2020	VOG2420	NA	2e-113	Unknown	NC028894.D	NC028894.D_00127
pVogs_Vir_Dec2020	VOG2420	NA	1e-110	Unknown	NC007022.D	NC007022.D_00257
pVogs_Vir_Dec2020	VOG2420	NA	3.5e-115	Unknown	NC041990.D	NC041990.D_00250
pVogs_Vir_Dec2020	VOG2420	NA	4.8e-115	Unknown	NC024794.D	NC024794.D_00119
pVogs_Vir_Dec2020	VOG2420	NA	5.9e-107	Unknown	NC042019.D	NC042019.D_00094
pVogs_Vir_Dec2020	VOG2420	NA	4.5e-115	Unknown	NC028847.D	NC028847.D_00121
pVogs_Vir_Dec2020	VOG2420	NA	1.5e-115	Unknown	NC029091.D	NC029091.D_00174
pVogs_Vir_Dec2020	VOG2420	NA	3.1e-116	Unknown	NC025437.D	NC025437.D_00126
pVogs_Vir_Dec2020	VOG2420	NA	6.6e-115	Unknown	NC004928.D	NC004928.D_00132
pVogs_Vir_Dec2020	VOG2420	NA	2.2e-113	Unknown	NC014260.D	NC014260.D_00114
pVogs_Vir_Dec2020	VOG2420	NA	6.9e-107	Unknown	NC014635.D	NC014635.D_00018
pVogs_Vir_Dec2020	VOG2420	NA	2.2e-114	Unknown	NC031090.D	NC031090.D_00201
pVogs_Vir_Dec2020	VOG2420	NA	2.4e-115	Unknown	NC041863.D	NC041863.D_00121
pVogs_Vir_Dec2020	VOG2420	NA	7.9e-115	Unknown	NC024124.D	NC024124.D_00145
pVogs_Vir_Dec2020	VOG2420	NA	8.2e-106	Unknown	NC028940.D	NC028940.D_00137
pVogs_Vir_Dec2020	VOG2420	NA	7.1e-110	Unknown	NC031934.D	NC031934.D_00120
pVogs_Vir_Dec2020	VOG2420	NA	3.2e-108	Unknown	NC028857.D	NC028857.D_00140
pVogs_Vir_Dec2020	VOG2420	NA	1.8e-106	Unknown	NC029000.D	NC029000.D_00002
pVogs_Vir_Dec2020	VOG2420	NA	2e-109	Unknown	NC005135.D	NC005135.D_00264
pVogs_Vir_Dec2020	VOG2420	NA	1.6e-103	Unknown	NC014595.D	NC014595.D_00130
pVogs_Vir_Dec2020	VOG2420	NA	7.5e-112	Unknown	NC014792.D	NC014792.D_00134
pVogs_Vir_Dec2020	VOG2420	NA	5.7e-113	Unknown	NC012741.D	NC012741.D_00118
pVogs_Vir_Dec2020	VOG2420	NA	3.8e-110	Unknown	NC019538.D	NC019538.D_00115
pVogs_Vir_Dec2020	VOG2420	NA	7.1e-110	Unknown	NC019500.D	NC019500.D_00014
pVogs_Vir_Dec2020	VOG2420	NA	2.4e-115	Unknown	NC041864.D	NC041864.D_00152
pVogs_Vir_Dec2020	VOG2421	NA	5.6e-37	Unknown	NC025830.D	NC025830.D_00176
pVogs_Vir_Dec2020	VOG2422	NA	1e-35	DNA_metabolism,Regulation&Recombination	NC025830.D	NC025830.D_00192
pVogs_Vir_Dec2020	VOG2423	NA	4e-42	Unknown	NC042077.D	NC042077.D_00108
pVogs_Vir_Dec2020	VOG2423	NA	4.5e-43	Unknown	NC025448.D	NC025448.D_00115
pVogs_Vir_Dec2020	VOG2423	NA	5.6e-40	Unknown	NC025830.D	NC025830.D_00194
pVogs_Vir_Dec2020	VOG2423	NA	2.9e-41	Unknown	NC027349.D	NC027349.D_00104
pVogs_Vir_Dec2020	VOG2434	NA	7.2e-27	Unknown	NC031928.D	NC031928.D_00071
pVogs_Vir_Dec2020	VOG2434	NA	6.8e-29	Unknown	NC028957.D	NC028957.D_00068
pVogs_Vir_Dec2020	VOG2434	NA	2.7e-28	Unknown	NC028925.D	NC028925.D_00070
pVogs_Vir_Dec2020	VOG2434	NA	5.5e-29	Unknown	NC010105.D	NC010105.D_00068
pVogs_Vir_Dec2020	VOG2434	NA	2.3e-28	Unknown	NC028894.D	NC028894.D_00070
pVogs_Vir_Dec2020	VOG2434	NA	1.3e-28	Unknown	NC018855.D	NC018855.D_00015
pVogs_Vir_Dec2020	VOG2440	NA	8.4e-59	Unknown	NC019543.D	NC019543.D_00166
pVogs_Vir_Dec2020	VOG2440	NA	4.8e-58	Unknown	NC020879.D	NC020879.D_00181
pVogs_Vir_Dec2020	VOG2440	NA	6.4e-59	Unknown	NC007022.D	NC007022.D_00183
pVogs_Vir_Dec2020	VOG2440	NA	7e-59	Unknown	NC042019.D	NC042019.D_00025
pVogs_Vir_Dec2020	VOG2440	NA	7e-59	Unknown	NC014635.D	NC014635.D_00097
pVogs_Vir_Dec2020	VOG2440	NA	8.2e-59	Unknown	NC029000.D	NC029000.D_00136
pVogs_Vir_Dec2020	VOG2440	NA	6.4e-59	Unknown	NC005135.D	NC005135.D_00187
pVogs_Vir_Dec2020	VOG2440	NA	4.7e-58	Unknown	NC019538.D	NC019538.D_00382
pVogs_Vir_Dec2020	VOG2440	NA	3.8e-58	Unknown	NC015251.D	NC015251.D_00164
pVogs_Vir_Dec2020	VOG2450	NA	4.4e-84	Packaging,Injection&Assembly	NC028927.D	NC028927.D_00084
pVogs_Vir_Dec2020	VOG2450	NA	8.1e-84	Packaging,Injection&Assembly	NC042078.D	NC042078.D_00100
pVogs_Vir_Dec2020	VOG2450	NA	2.1e-85	Packaging,Injection&Assembly	NC025425.D	NC025425.D_00081
pVogs_Vir_Dec2020	VOG2669	NA	1.2e-77	Unknown	NC008202.D	NC008202.D_00056
pVogs_Vir_Dec2020	VOG2669	NA	2.8e-72	Unknown	NC023712.D	NC023712.D_00023
pVogs_Vir_Dec2020	VOG2761	NA	1.4e-56	Unknown	NC024784.D	NC024784.D_00064
pVogs_Vir_Dec2020	VOG2765	NA	3.1e-63	Unknown	NC024784.D	NC024784.D_00056
pVogs_Vir_Dec2020	VOG2773	NA	1.7e-85	DNA_metabolism,Regulation&Recombination	NC024784.D	NC024784.D_00038
pVogs_Vir_Dec2020	VOG2775	NA	3.4e-32	Unknown	NC019724.D	NC019724.D_00024
pVogs_Vir_Dec2020	VOG2834	NA	1.7e-52	Unknown	NC011271.D	NC011271.D_00016
pVogs_Vir_Dec2020	VOG3056	NA	3.1e-55	Unknown	NC006883.D	NC006883.D_00201
pVogs_Vir_Dec2020	VOG3227	NA	0	Structure	NC024784.D	NC024784.D_00036
pVogs_Vir_Dec2020	VOG3561	NA	1.4e-28	Unknown	NC028962.D	NC028962.D_00118
pVogs_Vir_Dec2020	VOG3614	NA	3.1e-15	Unknown	NC015284.D	NC015284.D_00008
pVogs_Vir_Dec2020	VOG3614	NA	6.4e-16	Unknown	NC015280.D	NC015280.D_00006
pVogs_Vir_Dec2020	VOG3614	NA	4.5e-15	Unknown	NC015287.D	NC015287.D_00156
pVogs_Vir_Dec2020	VOG3614	NA	2.2e-40	Unknown	NC015285.D	NC015285.D_00176
pVogs_Vir_Dec2020	VOG3614	NA	4.6e-42	Unknown	NC023587.D	NC023587.D_00151
pVogs_Vir_Dec2020	VOG3614	NA	2.7e-09	Unknown	NC006883.D	NC006883.D_00040
pVogs_Vir_Dec2020	VOG3789	NA	1.3e-50	Unknown	NC025830.D	NC025830.D_00181
pVogs_Vir_Dec2020	VOG3804	NA	7e-43	Unknown	NC009821.D	NC009821.D_00261
pVogs_Vir_Dec2020	VOG3804	NA	5.3e-43	Unknown	NC005066.D	NC005066.D_00265
pVogs_Vir_Dec2020	VOG3804	NA	6.2e-43	Unknown	NC041937.D	NC041937.D_00183
pVogs_Vir_Dec2020	VOG3804	NA	7e-43	Unknown	NC012740.D	NC012740.D_00263
pVogs_Vir_Dec2020	VOG3804	NA	3.2e-41	Unknown	NC025425.D	NC025425.D_00262
pVogs_Vir_Dec2020	VOG3804	NA	3.8e-42	Unknown	NC041936.D	NC041936.D_00250
pVogs_Vir_Dec2020	VOG3824	NA	4.7e-136	DNA_metabolism,Regulation&Recombination	NC006883.D	NC006883.D_00181
pVogs_Vir_Dec2020	VOG4032	NA	1.7e-38	Unknown	NC020875.D	NC020875.D_00077
pVogs_Vir_Dec2020	VOG4032	NA	3.3e-40	Unknown	NC015285.D	NC015285.D_00109
pVogs_Vir_Dec2020	VOG4032	NA	7.1e-36	Unknown	NC006820.D	NC006820.D_00114
pVogs_Vir_Dec2020	VOG4036	NA	1.3e-22	Unknown	NC020855.D	NC020855.D_00097
pVogs_Vir_Dec2020	VOG4042	NA	7.6e-41	Unknown	NC015286.D	NC015286.D_00027
pVogs_Vir_Dec2020	VOG4042	NA	3.1e-32	Unknown	NC031235.D	NC031235.D_00153
pVogs_Vir_Dec2020	VOG4042	NA	2.7e-43	Unknown	NC023584.D	NC023584.D_00024
pVogs_Vir_Dec2020	VOG4042	NA	6.9e-34	Unknown	NC020875.D	NC020875.D_00197
pVogs_Vir_Dec2020	VOG4042	NA	1.3e-40	Unknown	NC020859.D	NC020859.D_00024
pVogs_Vir_Dec2020	VOG4042	NA	1.1e-29	Unknown	NC031922.D	NC031922.D_00022
pVogs_Vir_Dec2020	VOG4042	NA	2.8e-32	Unknown	NC015288.D	NC015288.D_00143
pVogs_Vir_Dec2020	VOG4042	NA	8.5e-32	Unknown	NC019443.D	NC019443.D_00021
pVogs_Vir_Dec2020	VOG4042	NA	2.7e-43	Unknown	NC015285.D	NC015285.D_00024
pVogs_Vir_Dec2020	VOG4042	NA	2.3e-33	Unknown	NC021071.D	NC021071.D_00066
pVogs_Vir_Dec2020	VOG4042	NA	1.4e-42	Unknown	NC019444.D	NC019444.D_00018
pVogs_Vir_Dec2020	VOG4042	NA	1.7e-33	Unknown	NC006883.D	NC006883.D_00163
pVogs_Vir_Dec2020	VOG4042	NA	4.7e-33	Unknown	NC008296.D	NC008296.D_00097
pVogs_Vir_Dec2020	VOG4042	NA	6.9e-33	Unknown	NC015279.D	NC015279.D_00023
pVogs_Vir_Dec2020	VOG4042	NA	2.3e-31	Unknown	NC020851.D	NC020851.D_00120
pVogs_Vir_Dec2020	VOG4042	NA	2.4e-40	Unknown	NC015282.D	NC015282.D_00025
pVogs_Vir_Dec2020	VOG4052	NA	1.6e-45	Unknown	NC023587.D	NC023587.D_00162
pVogs_Vir_Dec2020	VOG4056	NA	4.4e-47	Unknown	NC015286.D	NC015286.D_00196
pVogs_Vir_Dec2020	VOG4056	NA	7.8e-46	Unknown	NC021072.D	NC021072.D_00104
pVogs_Vir_Dec2020	VOG4056	NA	1.4e-42	Unknown	NC020875.D	NC020875.D_00179
pVogs_Vir_Dec2020	VOG4056	NA	4.3e-47	Unknown	NC026923.D	NC026923.D_00174
pVogs_Vir_Dec2020	VOG4056	NA	6.1e-45	Unknown	NC015279.D	NC015279.D_00189
pVogs_Vir_Dec2020	VOG4056	NA	5.9e-45	Unknown	NC020837.D	NC020837.D_00126
pVogs_Vir_Dec2020	VOG4056	NA	2.6e-44	Unknown	NC015281.D	NC015281.D_00202
pVogs_Vir_Dec2020	VOG4056	NA	1.6e-43	Unknown	NC031906.D	NC031906.D_00220
pVogs_Vir_Dec2020	VOG4071	NA	7.7e-31	Unknown	NC021072.D	NC021072.D_00111
pVogs_Vir_Dec2020	VOG4071	NA	1.8e-36	Unknown	NC023584.D	NC023584.D_00177
pVogs_Vir_Dec2020	VOG4071	NA	2.1e-34	Unknown	NC026923.D	NC026923.D_00167
pVogs_Vir_Dec2020	VOG4071	NA	1.4e-34	Unknown	NC015285.D	NC015285.D_00197
pVogs_Vir_Dec2020	VOG4071	NA	1e-35	Unknown	NC023587.D	NC023587.D_00207
pVogs_Vir_Dec2020	VOG4071	NA	1.5e-34	Unknown	NC020837.D	NC020837.D_00107
pVogs_Vir_Dec2020	VOG4071	NA	6.4e-37	Unknown	NC031903.D	NC031903.D_00182
pVogs_Vir_Dec2020	VOG4071	NA	1.3e-34	Unknown	NC026927.D	NC026927.D_00282
pVogs_Vir_Dec2020	VOG4071	NA	3.1e-31	Unknown	NC021536.D	NC021536.D_00167
pVogs_Vir_Dec2020	VOG4071	NA	5.6e-33	Unknown	NC031906.D	NC031906.D_00241
pVogs_Vir_Dec2020	VOG4071	NA	2.4e-36	Unknown	NC021530.D	NC021530.D_00172
pVogs_Vir_Dec2020	VOG4077	NA	4.4e-59	Unknown	NC015286.D	NC015286.D_00123
pVogs_Vir_Dec2020	VOG4077	NA	8.7e-61	Unknown	NC026924.D	NC026924.D_00122
pVogs_Vir_Dec2020	VOG4077	NA	9.1e-46	Unknown	NC015284.D	NC015284.D_00221
pVogs_Vir_Dec2020	VOG4077	NA	6.4e-58	Unknown	NC021072.D	NC021072.D_00178
pVogs_Vir_Dec2020	VOG4077	NA	4.1e-63	Unknown	NC023584.D	NC023584.D_00114
pVogs_Vir_Dec2020	VOG4077	NA	7.3e-57	Unknown	NC020875.D	NC020875.D_00103
pVogs_Vir_Dec2020	VOG4077	NA	1e-57	Unknown	NC031922.D	NC031922.D_00176
pVogs_Vir_Dec2020	VOG4077	NA	8.8e-62	Unknown	NC027130.D	NC027130.D_00128
pVogs_Vir_Dec2020	VOG4077	NA	2.1e-62	Unknown	NC015288.D	NC015288.D_00018
pVogs_Vir_Dec2020	VOG4077	NA	3.9e-47	Unknown	NC019443.D	NC019443.D_00131
pVogs_Vir_Dec2020	VOG4077	NA	8.3e-62	Unknown	NC026923.D	NC026923.D_00114
pVogs_Vir_Dec2020	VOG4077	NA	7e-50	Unknown	NC015287.D	NC015287.D_00203
pVogs_Vir_Dec2020	VOG4077	NA	5.2e-59	Unknown	NC023587.D	NC023587.D_00014
pVogs_Vir_Dec2020	VOG4077	NA	8.8e-62	Unknown	NC027132.D	NC027132.D_00014
pVogs_Vir_Dec2020	VOG4077	NA	1.3e-60	Unknown	NC019444.D	NC019444.D_00122
pVogs_Vir_Dec2020	VOG4077	NA	8.9e-49	Unknown	NC006883.D	NC006883.D_00048
pVogs_Vir_Dec2020	VOG4077	NA	7.9e-57	Unknown	NC015279.D	NC015279.D_00266
pVogs_Vir_Dec2020	VOG4077	NA	3.7e-60	Unknown	NC015281.D	NC015281.D_00138
pVogs_Vir_Dec2020	VOG4077	NA	3e-57	Unknown	NC021536.D	NC021536.D_00118
pVogs_Vir_Dec2020	VOG4077	NA	3.2e-60	Unknown	NC020851.D	NC020851.D_00238
pVogs_Vir_Dec2020	VOG4077	NA	6.5e-37	Unknown	NC031906.D	NC031906.D_00015
pVogs_Vir_Dec2020	VOG4077	NA	1.4e-58	Unknown	NC015282.D	NC015282.D_00138
pVogs_Vir_Dec2020	VOG4077	NA	1.3e-60	Unknown	NC021530.D	NC021530.D_00123
pVogs_Vir_Dec2020	VOG4094	NA	6.5e-37	Unknown	NC026926.D	NC026926.D_00015
pVogs_Vir_Dec2020	VOG4094	NA	1.6e-39	Unknown	NC023584.D	NC023584.D_00101
pVogs_Vir_Dec2020	VOG4094	NA	2.4e-39	Unknown	NC027130.D	NC027130.D_00105
pVogs_Vir_Dec2020	VOG4094	NA	5.8e-36	Unknown	NC026923.D	NC026923.D_00021
pVogs_Vir_Dec2020	VOG4094	NA	9.8e-36	Unknown	NC015285.D	NC015285.D_00140
pVogs_Vir_Dec2020	VOG4094	NA	1.4e-38	Unknown	NC019444.D	NC019444.D_00097
pVogs_Vir_Dec2020	VOG4094	NA	9.9e-34	Unknown	NC006883.D	NC006883.D_00046
pVogs_Vir_Dec2020	VOG4094	NA	6.6e-35	Unknown	NC015281.D	NC015281.D_00139
pVogs_Vir_Dec2020	VOG4094	NA	6.5e-37	Unknown	NC031900.D	NC031900.D_00016
pVogs_Vir_Dec2020	VOG4094	NA	4e-36	Unknown	NC020851.D	NC020851.D_00122
pVogs_Vir_Dec2020	VOG4095	NA	9.1e-38	Unknown	NC015287.D	NC015287.D_00316
pVogs_Vir_Dec2020	VOG4099	NA	1e-40	DNA_metabolism,Regulation&Recombination	NC015286.D	NC015286.D_00017
pVogs_Vir_Dec2020	VOG4099	NA	1.9e-39	DNA_metabolism,Regulation&Recombination	NC026924.D	NC026924.D_00012
pVogs_Vir_Dec2020	VOG4099	NA	5.5e-42	DNA_metabolism,Regulation&Recombination	NC023584.D	NC023584.D_00016
pVogs_Vir_Dec2020	VOG4099	NA	1.3e-37	DNA_metabolism,Regulation&Recombination	NC020875.D	NC020875.D_00002
pVogs_Vir_Dec2020	VOG4099	NA	1.3e-39	DNA_metabolism,Regulation&Recombination	NC027130.D	NC027130.D_00012
pVogs_Vir_Dec2020	VOG4099	NA	2.7e-38	DNA_metabolism,Regulation&Recombination	NC019443.D	NC019443.D_00016
pVogs_Vir_Dec2020	VOG4099	NA	3.4e-40	DNA_metabolism,Regulation&Recombination	NC015285.D	NC015285.D_00017
pVogs_Vir_Dec2020	VOG4099	NA	1.5e-36	DNA_metabolism,Regulation&Recombination	NC021071.D	NC021071.D_00072
pVogs_Vir_Dec2020	VOG4099	NA	6.7e-39	DNA_metabolism,Regulation&Recombination	NC023587.D	NC023587.D_00010
pVogs_Vir_Dec2020	VOG4099	NA	3.4e-39	DNA_metabolism,Regulation&Recombination	NC027132.D	NC027132.D_00010
pVogs_Vir_Dec2020	VOG4099	NA	1.9e-40	DNA_metabolism,Regulation&Recombination	NC019444.D	NC019444.D_00012
pVogs_Vir_Dec2020	VOG4099	NA	1.9e-41	DNA_metabolism,Regulation&Recombination	NC015279.D	NC015279.D_00015
pVogs_Vir_Dec2020	VOG4099	NA	1.3e-40	DNA_metabolism,Regulation&Recombination	NC031903.D	NC031903.D_00015
pVogs_Vir_Dec2020	VOG4099	NA	1.6e-40	DNA_metabolism,Regulation&Recombination	NC015289.D	NC015289.D_00017
pVogs_Vir_Dec2020	VOG4099	NA	7.7e-41	DNA_metabolism,Regulation&Recombination	NC015281.D	NC015281.D_00016
pVogs_Vir_Dec2020	VOG4099	NA	3.9e-42	DNA_metabolism,Regulation&Recombination	NC021536.D	NC021536.D_00003
pVogs_Vir_Dec2020	VOG4099	NA	3.6e-39	DNA_metabolism,Regulation&Recombination	NC020851.D	NC020851.D_00219
pVogs_Vir_Dec2020	VOG4099	NA	2.4e-41	DNA_metabolism,Regulation&Recombination	NC015282.D	NC015282.D_00018
pVogs_Vir_Dec2020	VOG4105	NA	9.7e-27	Unknown	NC015287.D	NC015287.D_00043
pVogs_Vir_Dec2020	VOG4106	NA	2.2e-35	Unknown	NC019443.D	NC019443.D_00066
pVogs_Vir_Dec2020	VOG4106	NA	2.4e-34	Unknown	NC020855.D	NC020855.D_00147
pVogs_Vir_Dec2020	VOG4110	NA	3.4e-143	Unknown	NC031922.D	NC031922.D_00072
pVogs_Vir_Dec2020	VOG4110	NA	2e-159	Unknown	NC015287.D	NC015287.D_00095
pVogs_Vir_Dec2020	VOG4110	NA	2.1e-161	Unknown	NC006883.D	NC006883.D_00105
pVogs_Vir_Dec2020	VOG4110	NA	3.8e-156	Unknown	NC015279.D	NC015279.D_00091
pVogs_Vir_Dec2020	VOG4110	NA	4.4e-159	Unknown	NC026927.D	NC026927.D_00111
pVogs_Vir_Dec2020	VOG4121	NA	2.4e-24	Unknown	NC031922.D	NC031922.D_00201
pVogs_Vir_Dec2020	VOG4121	NA	5.6e-28	Unknown	NC027132.D	NC027132.D_00184
pVogs_Vir_Dec2020	VOG4121	NA	3.7e-27	Unknown	NC019444.D	NC019444.D_00199
pVogs_Vir_Dec2020	VOG4121	NA	4.2e-27	Unknown	NC015281.D	NC015281.D_00208
pVogs_Vir_Dec2020	VOG4121	NA	1.7e-27	Unknown	NC031900.D	NC031900.D_00216
pVogs_Vir_Dec2020	VOG4121	NA	8.3e-27	Unknown	NC020851.D	NC020851.D_00032
pVogs_Vir_Dec2020	VOG4122	NA	3.2e-41	Others	NC015284.D	NC015284.D_00005
pVogs_Vir_Dec2020	VOG4122	NA	9.2e-42	Others	NC015280.D	NC015280.D_00009
pVogs_Vir_Dec2020	VOG4122	NA	1.6e-32	Others	NC006883.D	NC006883.D_00166
pVogs_Vir_Dec2020	VOG4122	NA	3.3e-24	Others	NC015283.D	NC015283.D_00032
pVogs_Vir_Dec2020	VOG4122	NA	4.9e-41	Others	NC020855.D	NC020855.D_00094
pVogs_Vir_Dec2020	VOG4124	NA	3.2e-117	Others	NC015280.D	NC015280.D_00178
pVogs_Vir_Dec2020	VOG4124	NA	6.2e-118	Others	NC006883.D	NC006883.D_00174
pVogs_Vir_Dec2020	VOG4124	NA	2.6e-119	Others	NC015279.D	NC015279.D_00093
pVogs_Vir_Dec2020	VOG4124	NA	1.3e-117	Others	NC031903.D	NC031903.D_00163
pVogs_Vir_Dec2020	VOG4124	NA	1.9e-117	Others	NC020851.D	NC020851.D_00171
pVogs_Vir_Dec2020	VOG4139	NA	2.5e-44	Unknown	NC006883.D	NC006883.D_00250
pVogs_Vir_Dec2020	VOG4184	NA	2.2e-46	Unknown	NC015286.D	NC015286.D_00068
pVogs_Vir_Dec2020	VOG4184	NA	2.5e-46	Unknown	NC021072.D	NC021072.D_00016
pVogs_Vir_Dec2020	VOG4184	NA	3.1e-46	Unknown	NC020875.D	NC020875.D_00045
pVogs_Vir_Dec2020	VOG4199	NA	3.2e-34	Others	NC015279.D	NC015279.D_00062
pVogs_Vir_Dec2020	VOG4208	NA	8e-32	Unknown	NC006884.D	NC006884.D_00191
pVogs_Vir_Dec2020	VOG4208	NA	6.2e-32	Unknown	NC015287.D	NC015287.D_00178
pVogs_Vir_Dec2020	VOG4210	NA	8.5e-41	Others	NC026924.D	NC026924.D_00196
pVogs_Vir_Dec2020	VOG4210	NA	1.5e-41	Others	NC023584.D	NC023584.D_00194
pVogs_Vir_Dec2020	VOG4210	NA	1.2e-40	Others	NC027130.D	NC027130.D_00194
pVogs_Vir_Dec2020	VOG4210	NA	1.3e-38	Others	NC026923.D	NC026923.D_00187
pVogs_Vir_Dec2020	VOG4210	NA	3e-40	Others	NC023587.D	NC023587.D_00196
pVogs_Vir_Dec2020	VOG4210	NA	1.2e-41	Others	NC027132.D	NC027132.D_00190
pVogs_Vir_Dec2020	VOG4210	NA	1.5e-41	Others	NC019444.D	NC019444.D_00207
pVogs_Vir_Dec2020	VOG4210	NA	3.7e-41	Others	NC026927.D	NC026927.D_00244
pVogs_Vir_Dec2020	VOG4210	NA	1.5e-41	Others	NC021530.D	NC021530.D_00187
pVogs_Vir_Dec2020	VOG4411	NA	8.6e-34	Unknown	NC031906.D	NC031906.D_00132
pVogs_Vir_Dec2020	VOG4411	NA	1.1e-30	Unknown	NC015282.D	NC015282.D_00123
pVogs_Vir_Dec2020	VOG4412	NA	4.5e-24	Unknown	NC031906.D	NC031906.D_00135
pVogs_Vir_Dec2020	VOG4414	NA	3.8e-31	Unknown	NC031944.D	NC031944.D_00003
pVogs_Vir_Dec2020	VOG4420	NA	8.5e-42	Unknown	NC026926.D	NC026926.D_00160
pVogs_Vir_Dec2020	VOG4420	NA	5.9e-43	Unknown	NC021072.D	NC021072.D_00128
pVogs_Vir_Dec2020	VOG4420	NA	5.8e-44	Unknown	NC031944.D	NC031944.D_00164
pVogs_Vir_Dec2020	VOG4420	NA	3.6e-29	Unknown	NC031922.D	NC031922.D_00154
pVogs_Vir_Dec2020	VOG4420	NA	5.5e-44	Unknown	NC008296.D	NC008296.D_00181
pVogs_Vir_Dec2020	VOG4424	NA	3e-115	Unknown	NC031944.D	NC031944.D_00205
pVogs_Vir_Dec2020	VOG4424	NA	4.4e-117	Unknown	NC008296.D	NC008296.D_00219
pVogs_Vir_Dec2020	VOG4424	NA	1.6e-113	Unknown	NC031903.D	NC031903.D_00019
pVogs_Vir_Dec2020	VOG4460	NA	2.3e-26	Unknown	NC025447.D	NC025447.D_00267
pVogs_Vir_Dec2020	VOG4462	NA	1.2e-33	Unknown	NC031944.D	NC031944.D_00044
pVogs_Vir_Dec2020	VOG4503	NA	6.5e-37	Unknown	NC015286.D	NC015286.D_00169
pVogs_Vir_Dec2020	VOG4507	NA	5.7e-47	Unknown	NC026924.D	NC026924.D_00193
pVogs_Vir_Dec2020	VOG4507	NA	6.8e-44	Unknown	NC027130.D	NC027130.D_00186
pVogs_Vir_Dec2020	VOG4507	NA	5.7e-47	Unknown	NC019444.D	NC019444.D_00205
pVogs_Vir_Dec2020	VOG4507	NA	7e-46	Unknown	NC026927.D	NC026927.D_00242
pVogs_Vir_Dec2020	VOG4507	NA	5.7e-47	Unknown	NC021530.D	NC021530.D_00185
pVogs_Vir_Dec2020	VOG4511	NA	3.2e-43	Unknown	NC015283.D	NC015283.D_00080
pVogs_Vir_Dec2020	VOG4525	NA	8.9e-59	Unknown	NC015281.D	NC015281.D_00146
pVogs_Vir_Dec2020	VOG4554	NA	1e-70	Structure	NC025438.D	NC025438.D_00033
pVogs_Vir_Dec2020	VOG4554	NA	7e-71	Structure	NC028674.D	NC028674.D_00033
pVogs_Vir_Dec2020	VOG4554	NA	3.7e-71	Structure	NC023727.D	NC023727.D_00033
pVogs_Vir_Dec2020	VOG4554	NA	5.4e-71	Structure	NC028682.D	NC028682.D_00033
pVogs_Vir_Dec2020	VOG4554	NA	1.3e-71	Structure	NC028681.D	NC028681.D_00033
pVogs_Vir_Dec2020	VOG4554	NA	3.5e-71	Structure	NC023711.D	NC023711.D_00032
pVogs_Vir_Dec2020	VOG4554	NA	3.7e-71	Structure	NC005259.D	NC005259.D_00033
pVogs_Vir_Dec2020	VOG4554	NA	7.4e-71	Structure	NC028942.D	NC028942.D_00033
pVogs_Vir_Dec2020	VOG4554	NA	5.5e-71	Structure	NC028658.D	NC028658.D_00033
pVogs_Vir_Dec2020	VOG4554	NA	4.2e-71	Structure	NC028907.D	NC028907.D_00033
pVogs_Vir_Dec2020	VOG4554	NA	2.1e-70	Structure	NC027985.D	NC027985.D_00033
pVogs_Vir_Dec2020	VOG4554	NA	6.5e-71	Structure	NC023740.D	NC023740.D_00033
pVogs_Vir_Dec2020	VOG4559	NA	1.8e-18	Unknown	NC026924.D	NC026924.D_00133
pVogs_Vir_Dec2020	VOG4559	NA	7.1e-19	Unknown	NC026926.D	NC026926.D_00139
pVogs_Vir_Dec2020	VOG4559	NA	1.6e-18	Unknown	NC023584.D	NC023584.D_00136
pVogs_Vir_Dec2020	VOG4559	NA	4.9e-18	Unknown	NC020875.D	NC020875.D_00108
pVogs_Vir_Dec2020	VOG4559	NA	8.4e-18	Unknown	NC031944.D	NC031944.D_00138
pVogs_Vir_Dec2020	VOG4559	NA	1.8e-18	Unknown	NC027130.D	NC027130.D_00136
pVogs_Vir_Dec2020	VOG4559	NA	4.1e-18	Unknown	NC026923.D	NC026923.D_00122
pVogs_Vir_Dec2020	VOG4559	NA	1.8e-18	Unknown	NC015285.D	NC015285.D_00148
pVogs_Vir_Dec2020	VOG4559	NA	5.5e-19	Unknown	NC023587.D	NC023587.D_00132
pVogs_Vir_Dec2020	VOG4559	NA	2.5e-18	Unknown	NC008296.D	NC008296.D_00154
pVogs_Vir_Dec2020	VOG4559	NA	1.3e-18	Unknown	NC020837.D	NC020837.D_00179
pVogs_Vir_Dec2020	VOG4559	NA	8.4e-18	Unknown	NC015289.D	NC015289.D_00146
pVogs_Vir_Dec2020	VOG4559	NA	2.9e-18	Unknown	NC015281.D	NC015281.D_00152
pVogs_Vir_Dec2020	VOG4559	NA	1.2e-18	Unknown	NC031906.D	NC031906.D_00163
pVogs_Vir_Dec2020	VOG4559	NA	1.4e-18	Unknown	NC021530.D	NC021530.D_00130
pVogs_Vir_Dec2020	VOG4568	NA	3.5e-51	Packaging,Injection&Assembly	NC024216.D	NC024216.D_00084
pVogs_Vir_Dec2020	VOG4568	NA	4e-48	Packaging,Injection&Assembly	NC016563.D	NC016563.D_00013
pVogs_Vir_Dec2020	VOG4568	NA	2.3e-48	Packaging,Injection&Assembly	NC031024.D	NC031024.D_00087
pVogs_Vir_Dec2020	VOG4568	NA	4.9e-49	Packaging,Injection&Assembly	NC018857.D	NC018857.D_00263
pVogs_Vir_Dec2020	VOG4568	NA	5e-51	Packaging,Injection&Assembly	NC022763.D	NC022763.D_00072
pVogs_Vir_Dec2020	VOG4568	NA	3.5e-51	Packaging,Injection&Assembly	NC024205.D	NC024205.D_00083
pVogs_Vir_Dec2020	VOG4568	NA	2.3e-48	Packaging,Injection&Assembly	NC024213.D	NC024213.D_00081
pVogs_Vir_Dec2020	VOG4568	NA	2.3e-48	Packaging,Injection&Assembly	NC031116.D	NC031116.D_00088
pVogs_Vir_Dec2020	VOG4568	NA	2.3e-48	Packaging,Injection&Assembly	NC031070.D	NC031070.D_00088
pVogs_Vir_Dec2020	VOG4568	NA	1.7e-50	Packaging,Injection&Assembly	NC022088.D	NC022088.D_00075
pVogs_Vir_Dec2020	VOG4568	NA	2.3e-48	Packaging,Injection&Assembly	NC031012.D	NC031012.D_00088
pVogs_Vir_Dec2020	VOG4568	NA	2.3e-48	Packaging,Injection&Assembly	NC031006.D	NC031006.D_00087
pVogs_Vir_Dec2020	VOG4568	NA	2.4e-51	Packaging,Injection&Assembly	NC031100.D	NC031100.D_00072
pVogs_Vir_Dec2020	VOG4568	NA	2.3e-48	Packaging,Injection&Assembly	NC031049.D	NC031049.D_00085
pVogs_Vir_Dec2020	VOG4568	NA	2.3e-48	Packaging,Injection&Assembly	NC024211.D	NC024211.D_00083
pVogs_Vir_Dec2020	VOG4568	NA	2.3e-48	Packaging,Injection&Assembly	NC031037.D	NC031037.D_00088
pVogs_Vir_Dec2020	VOG4568	NA	2.3e-48	Packaging,Injection&Assembly	NC031054.D	NC031054.D_00089
pVogs_Vir_Dec2020	VOG4568	NA	2.4e-51	Packaging,Injection&Assembly	NC022769.D	NC022769.D_00072
pVogs_Vir_Dec2020	VOG4568	NA	1.7e-50	Packaging,Injection&Assembly	NC028887.D	NC028887.D_00073
pVogs_Vir_Dec2020	VOG4568	NA	3.9e-49	Packaging,Injection&Assembly	NC023501.D	NC023501.D_00265
pVogs_Vir_Dec2020	VOG4568	NA	2.3e-48	Packaging,Injection&Assembly	NC031027.D	NC031027.D_00087
pVogs_Vir_Dec2020	VOG4572	NA	5.3e-77	Structure	NC025456.D	NC025456.D_00029
pVogs_Vir_Dec2020	VOG4578	NA	2e-48	Packaging,Injection&Assembly	NC031060.D	NC031060.D_00022
pVogs_Vir_Dec2020	VOG4578	NA	2e-48	Packaging,Injection&Assembly	NC030694.D	NC030694.D_00022
pVogs_Vir_Dec2020	VOG4580	NA	1.6e-44	Unknown	NC008199.D	NC008199.D_00036
pVogs_Vir_Dec2020	VOG4580	NA	9.2e-47	Unknown	NC025438.D	NC025438.D_00034
pVogs_Vir_Dec2020	VOG4580	NA	3.6e-45	Unknown	NC028674.D	NC028674.D_00034
pVogs_Vir_Dec2020	VOG4580	NA	1.2e-46	Unknown	NC023727.D	NC023727.D_00034
pVogs_Vir_Dec2020	VOG4580	NA	3.6e-45	Unknown	NC028682.D	NC028682.D_00034
pVogs_Vir_Dec2020	VOG4580	NA	4.4e-46	Unknown	NC028681.D	NC028681.D_00034
pVogs_Vir_Dec2020	VOG4580	NA	3.6e-45	Unknown	NC028689.D	NC028689.D_00034
pVogs_Vir_Dec2020	VOG4580	NA	1.2e-46	Unknown	NC023711.D	NC023711.D_00033
pVogs_Vir_Dec2020	VOG4580	NA	3.6e-45	Unknown	NC005259.D	NC005259.D_00034
pVogs_Vir_Dec2020	VOG4580	NA	3.6e-45	Unknown	NC024363.D	NC024363.D_00033
pVogs_Vir_Dec2020	VOG4580	NA	9.2e-47	Unknown	NC028942.D	NC028942.D_00034
pVogs_Vir_Dec2020	VOG4580	NA	3.6e-45	Unknown	NC028658.D	NC028658.D_00034
pVogs_Vir_Dec2020	VOG4580	NA	3.6e-45	Unknown	NC028907.D	NC028907.D_00034
pVogs_Vir_Dec2020	VOG4580	NA	9.2e-47	Unknown	NC027985.D	NC027985.D_00034
pVogs_Vir_Dec2020	VOG4580	NA	3.6e-45	Unknown	NC028690.D	NC028690.D_00034
pVogs_Vir_Dec2020	VOG4580	NA	3.6e-45	Unknown	NC023740.D	NC023740.D_00034
pVogs_Vir_Dec2020	VOG4580	NA	3.6e-45	Unknown	NC023563.D	NC023563.D_00034
pVogs_Vir_Dec2020	VOG4617	NA	3.3e-94	Unknown	NC042077.D	NC042077.D_00118
pVogs_Vir_Dec2020	VOG4617	NA	5.7e-96	Unknown	NC031030.D	NC031030.D_00119
pVogs_Vir_Dec2020	VOG4617	NA	1.4e-95	Unknown	NC025448.D	NC025448.D_00125
pVogs_Vir_Dec2020	VOG4617	NA	2.4e-90	Unknown	NC025830.D	NC025830.D_00184
pVogs_Vir_Dec2020	VOG4617	NA	9.2e-94	Unknown	NC027349.D	NC027349.D_00114
pVogs_Vir_Dec2020	VOG4624	NA	4.3e-15	Unknown	NC031055.D	NC031055.D_00052
pVogs_Vir_Dec2020	VOG4721	NA	1.6e-51	Unknown	NC028881.D	NC028881.D_00260
pVogs_Vir_Dec2020	VOG4721	NA	1.7e-46	Unknown	NC028925.D	NC028925.D_00276
pVogs_Vir_Dec2020	VOG4721	NA	9.4e-52	Unknown	NC010105.D	NC010105.D_00254
pVogs_Vir_Dec2020	VOG4721	NA	4.1e-48	Unknown	NC018855.D	NC018855.D_00038
pVogs_Vir_Dec2020	VOG4726	NA	2.5e-40	DNA_metabolism,Regulation&Recombination	NC019416.D	NC019416.D_00022
pVogs_Vir_Dec2020	VOG4753	NA	1.3e-18	Unknown	NC028860.D	NC028860.D_00099
pVogs_Vir_Dec2020	VOG4753	NA	3.1e-19	Unknown	NC022753.D	NC022753.D_00098
pVogs_Vir_Dec2020	VOG4765	NA	2.9e-06	Unknown	NC025830.D	NC025830.D_00087
pVogs_Vir_Dec2020	VOG4765	NA	6.2e-08	Unknown	NC041937.D	NC041937.D_00054
pVogs_Vir_Dec2020	VOG4765	NA	6.2e-08	Unknown	NC022323.D	NC022323.D_00051
pVogs_Vir_Dec2020	VOG4765	NA	3.1e-06	Unknown	NC019400.D	NC019400.D_00241
pVogs_Vir_Dec2020	VOG4765	NA	5.1e-08	Unknown	NC011041.D	NC011041.D_00052
pVogs_Vir_Dec2020	VOG4769	NA	1.4e-42	Unknown	NC024784.D	NC024784.D_00045
pVogs_Vir_Dec2020	VOG4784	NA	3.2e-07	Unknown	NC028962.D	NC028962.D_00104
pVogs_Vir_Dec2020	VOG4787	NA	3e-35	Unknown	NC025830.D	NC025830.D_00201
pVogs_Vir_Dec2020	VOG4859	NA	1.5e-50	Unknown	NC018855.D	NC018855.D_00059
pVogs_Vir_Dec2020	VOG4882	NA	0	DNA_metabolism,Regulation&Recombination	NC021780.D	NC021780.D_00069
pVogs_Vir_Dec2020	VOG4882	NA	0	DNA_metabolism,Regulation&Recombination	NC029045.D	NC029045.D_00003
pVogs_Vir_Dec2020	VOG4882	NA	0	DNA_metabolism,Regulation&Recombination	NC021779.D	NC021779.D_00002
pVogs_Vir_Dec2020	VOG4889	NA	4.6e-09	Structure	NC024784.D	NC024784.D_00025
pVogs_Vir_Dec2020	VOG5152	NA	1.2e-69	Unknown	NC025830.D	NC025830.D_00082
pVogs_Vir_Dec2020	VOG5152	NA	6.1e-70	Unknown	NC029072.D	NC029072.D_00027
pVogs_Vir_Dec2020	VOG5178	NA	1.2e-41	Unknown	NC015285.D	NC015285.D_00218
pVogs_Vir_Dec2020	VOG5178	NA	5.5e-36	Unknown	NC031900.D	NC031900.D_00227
pVogs_Vir_Dec2020	VOG5204	NA	2.7e-37	Unknown	NC022057.D	NC022057.D_00049
pVogs_Vir_Dec2020	VOG5204	NA	3.5e-43	Unknown	NC021346.D	NC021346.D_00046
pVogs_Vir_Dec2020	VOG5204	NA	2.1e-43	Unknown	NC021348.D	NC021348.D_00044
pVogs_Vir_Dec2020	VOG5204	NA	3.5e-43	Unknown	NC023733.D	NC023733.D_00045
pVogs_Vir_Dec2020	VOG5204	NA	6.8e-43	Unknown	NC023725.D	NC023725.D_00046
pVogs_Vir_Dec2020	VOG5204	NA	6.8e-43	Unknown	NC023714.D	NC023714.D_00045
pVogs_Vir_Dec2020	VOG5204	NA	3.5e-43	Unknown	NC011272.D	NC011272.D_00043
pVogs_Vir_Dec2020	VOG5204	NA	3.1e-38	Unknown	NC022325.D	NC022325.D_00049
pVogs_Vir_Dec2020	VOG5204	NA	2.1e-42	Unknown	NC004687.D	NC004687.D_00044
pVogs_Vir_Dec2020	VOG5204	NA	2.1e-43	Unknown	NC023696.D	NC023696.D_00049
pVogs_Vir_Dec2020	VOG5204	NA	1.4e-41	Unknown	NC031080.D	NC031080.D_00048
pVogs_Vir_Dec2020	VOG5204	NA	1.7e-38	Unknown	NC023712.D	NC023712.D_00049
pVogs_Vir_Dec2020	VOG5255	NA	2e-63	Packaging,Injection&Assembly	NC029072.D	NC029072.D_00016
pVogs_Vir_Dec2020	VOG5266	NA	1.8e-85	Unknown	NC025830.D	NC025830.D_00085
pVogs_Vir_Dec2020	VOG5266	NA	9.4e-89	Unknown	NC029072.D	NC029072.D_00030
pVogs_Vir_Dec2020	VOG5272	NA	4.5e-53	Unknown	NC029072.D	NC029072.D_00188
pVogs_Vir_Dec2020	VOG5288	NA	4.6e-37	Unknown	NC009821.D	NC009821.D_00092
pVogs_Vir_Dec2020	VOG5288	NA	4.6e-37	Unknown	NC005066.D	NC005066.D_00091
pVogs_Vir_Dec2020	VOG5288	NA	4.6e-37	Unknown	NC012740.D	NC012740.D_00092
pVogs_Vir_Dec2020	VOG5288	NA	4.6e-37	Unknown	NC025425.D	NC025425.D_00092
pVogs_Vir_Dec2020	VOG5288	NA	4.6e-37	Unknown	NC041936.D	NC041936.D_00089
pVogs_Vir_Dec2020	VOG5289	NA	5.6e-30	Unknown	NC019401.D	NC019401.D_00396
pVogs_Vir_Dec2020	VOG5300	NA	5.3e-99	Structure	NC021780.D	NC021780.D_00051
pVogs_Vir_Dec2020	VOG5300	NA	1.6e-99	Structure	NC029045.D	NC029045.D_00029
pVogs_Vir_Dec2020	VOG5300	NA	7.8e-95	Structure	NC019524.D	NC019524.D_00019
pVogs_Vir_Dec2020	VOG5300	NA	1.6e-99	Structure	NC021779.D	NC021779.D_00020
pVogs_Vir_Dec2020	VOG5335	NA	4.6e-80	Unknown	NC018863.D	NC018863.D_00151
pVogs_Vir_Dec2020	VOG5335	NA	5.2e-80	Unknown	NC022763.D	NC022763.D_00192
pVogs_Vir_Dec2020	VOG5335	NA	1.1e-77	Unknown	NC020873.D	NC020873.D_00153
pVogs_Vir_Dec2020	VOG5335	NA	1.1e-77	Unknown	NC031056.D	NC031056.D_00124
pVogs_Vir_Dec2020	VOG5338	NA	3.1e-78	Unknown	NC021798.D	NC021798.D_00136
pVogs_Vir_Dec2020	VOG5338	NA	5e-77	Unknown	NC021788.D	NC021788.D_00131
pVogs_Vir_Dec2020	VOG5431	NA	2.2e-44	Unknown	NC011166.D	NC011166.D_00003
pVogs_Vir_Dec2020	VOG5431	NA	1.1e-42	Unknown	NC041968.D	NC041968.D_00153
pVogs_Vir_Dec2020	VOG5431	NA	1.8e-43	Unknown	NC028652.D	NC028652.D_00181
pVogs_Vir_Dec2020	VOG5431	NA	2.2e-44	Unknown	NC019451.D	NC019451.D_00003
pVogs_Vir_Dec2020	VOG5431	NA	2.2e-44	Unknown	NC041902.D	NC041902.D_00027
pVogs_Vir_Dec2020	VOG5431	NA	1.1e-42	Unknown	NC019918.D	NC019918.D_00168
pVogs_Vir_Dec2020	VOG5431	NA	1.1e-42	Unknown	NC029083.D	NC029083.D_00180
pVogs_Vir_Dec2020	VOG5431	NA	1.1e-42	Unknown	NC019913.D	NC019913.D_00175
pVogs_Vir_Dec2020	VOG5431	NA	1.8e-43	Unknown	NC041903.D	NC041903.D_00068
pVogs_Vir_Dec2020	VOG5442	NA	4.2e-25	Unknown	NC031906.D	NC031906.D_00134
pVogs_Vir_Dec2020	VOG5451	NA	4.9e-57	Unknown	NC019444.D	NC019444.D_00058
pVogs_Vir_Dec2020	VOG5452	NA	1.7e-192	Unknown	NC018832.D	NC018832.D_00006
pVogs_Vir_Dec2020	VOG5478	NA	4.4e-69	DNA_metabolism,Regulation&Recombination&Packaging,Injection&Assembly	NC041856.D	NC041856.D_00013
pVogs_Vir_Dec2020	VOG5504	NA	8.5e-32	Structure	NC029072.D	NC029072.D_00025
pVogs_Vir_Dec2020	VOG5508	NA	0	Unknown	NC021779.D	NC021779.D_00036
pVogs_Vir_Dec2020	VOG5554	NA	9.5e-29	Unknown	NC031055.D	NC031055.D_00053
pVogs_Vir_Dec2020	VOG5619	NA	3.1e-29	Unknown	NC031922.D	NC031922.D_00105
pVogs_Vir_Dec2020	VOG5621	NA	1.1e-33	Unknown	NC026927.D	NC026927.D_00248
pVogs_Vir_Dec2020	VOG5665	NA	1.6e-50	Unknown	NC021868.D	NC021868.D_00084
pVogs_Vir_Dec2020	VOG5743	NA	8.8e-46	Unknown	NC024354.D	NC024354.D_00050
pVogs_Vir_Dec2020	VOG5743	NA	8.8e-46	Unknown	NC028672.D	NC028672.D_00165
pVogs_Vir_Dec2020	VOG5771	NA	1.2e-28	Others	NC025830.D	NC025830.D_00177
pVogs_Vir_Dec2020	VOG5779	NA	1.2e-96	Packaging,Injection&Assembly	NC024121.D	NC024121.D_00180
pVogs_Vir_Dec2020	VOG5779	NA	5.8e-59	Packaging,Injection&Assembly	NC031922.D	NC031922.D_00109
pVogs_Vir_Dec2020	VOG5779	NA	2e-56	Packaging,Injection&Assembly	NC006883.D	NC006883.D_00127
pVogs_Vir_Dec2020	VOG5779	NA	6.7e-62	Packaging,Injection&Assembly	NC015281.D	NC015281.D_00115
pVogs_Vir_Dec2020	VOG5779	NA	2.8e-59	Packaging,Injection&Assembly	NC020851.D	NC020851.D_00155
pVogs_Vir_Dec2020	VOG5885	NA	1.2e-53	Unknown	NC024354.D	NC024354.D_00145
pVogs_Vir_Dec2020	VOG5885	NA	1.2e-53	Unknown	NC028672.D	NC028672.D_00267
pVogs_Vir_Dec2020	VOG5885	NA	3.9e-52	Unknown	NC019400.D	NC019400.D_00062
pVogs_Vir_Dec2020	VOG5913	NA	1.3e-25	Unknown	NC022771.D	NC022771.D_00005
pVogs_Vir_Dec2020	VOG5913	NA	1.3e-25	Unknown	NC022771.D	NC022771.D_00249
pVogs_Vir_Dec2020	VOG5988	NA	1.1e-72	Unknown	NC041959.D	NC041959.D_00026
pVogs_Vir_Dec2020	VOG6001	NA	1.7e-40	Packaging,Injection&Assembly	NC021780.D	NC021780.D_00056
pVogs_Vir_Dec2020	VOG6001	NA	1.7e-40	Packaging,Injection&Assembly	NC021779.D	NC021779.D_00015
pVogs_Vir_Dec2020	VOG6060	NA	1.1e-40	Unknown	NC019487.D	NC019487.D_00234
pVogs_Vir_Dec2020	VOG6097	NA	1e-41	Unknown	NC009821.D	NC009821.D_00119
pVogs_Vir_Dec2020	VOG6097	NA	1e-41	Unknown	NC005066.D	NC005066.D_00118
pVogs_Vir_Dec2020	VOG6097	NA	6.4e-42	Unknown	NC021331.D	NC021331.D_00036
pVogs_Vir_Dec2020	VOG6097	NA	1e-41	Unknown	NC012740.D	NC012740.D_00120
pVogs_Vir_Dec2020	VOG6097	NA	1e-41	Unknown	NC025425.D	NC025425.D_00119
pVogs_Vir_Dec2020	VOG6097	NA	1e-41	Unknown	NC041936.D	NC041936.D_00114
pVogs_Vir_Dec2020	VOG6112	NA	4.5e-156	Structure&DNA_metabolism,Regulation&Recombination	NC021780.D	NC021780.D_00029
pVogs_Vir_Dec2020	VOG6112	NA	6.4e-155	Structure&DNA_metabolism,Regulation&Recombination	NC029045.D	NC029045.D_00066
pVogs_Vir_Dec2020	VOG6112	NA	3.1e-152	Structure&DNA_metabolism,Regulation&Recombination	NC021779.D	NC021779.D_00042
pVogs_Vir_Dec2020	VOG6114	NA	4.7e-42	Unknown	NC031922.D	NC031922.D_00095
pVogs_Vir_Dec2020	VOG6119	NA	9.4e-90	Unknown	NC042066.D	NC042066.D_00004
pVogs_Vir_Dec2020	VOG6136	NA	1.3e-38	Unknown	NC042138.D	NC042138.D_00089
pVogs_Vir_Dec2020	VOG6136	NA	7.4e-35	Unknown	NC028686.D	NC028686.D_00131
pVogs_Vir_Dec2020	VOG6136	NA	3.2e-34	Unknown	NC031087.D	NC031087.D_00152
pVogs_Vir_Dec2020	VOG6257	NA	9.6e-38	Unknown	NC028962.D	NC028962.D_00133
pVogs_Vir_Dec2020	VOG6350	NA	6.5e-57	Packaging,Injection&Assembly	NC029072.D	NC029072.D_00008
pVogs_Vir_Dec2020	VOG6361	NA	1.5e-68	Unknown	NC024784.D	NC024784.D_00076
pVogs_Vir_Dec2020	VOG6485	NA	1.2e-116	Unknown	NC024784.D	NC024784.D_00070
pVogs_Vir_Dec2020	VOG6533	NA	5.5e-77	Unknown	NC029072.D	NC029072.D_00026
pVogs_Vir_Dec2020	VOG6552	NA	7.1e-53	Unknown	NC020875.D	NC020875.D_00137
pVogs_Vir_Dec2020	VOG6552	NA	6.9e-54	Unknown	NC015287.D	NC015287.D_00204
pVogs_Vir_Dec2020	VOG6552	NA	3.8e-53	Unknown	NC021071.D	NC021071.D_00081
pVogs_Vir_Dec2020	VOG6552	NA	3.9e-54	Unknown	NC015283.D	NC015283.D_00015
pVogs_Vir_Dec2020	VOG6573	NA	1.7e-62	Unknown	NC025830.D	NC025830.D_00179
pVogs_Vir_Dec2020	VOG6956	NA	2e-34	Unknown	NC020867.D	NC020867.D_00049
pVogs_Vir_Dec2020	VOG7387	NA	6.9e-140	Unknown	NC027364.D	NC027364.D_00021
pVogs_Vir_Dec2020	VOG7387	NA	2.3e-80	Unknown	NC041917.D	NC041917.D_00201
pVogs_Vir_Dec2020	VOG7554	NA	8.4e-69	DNA_metabolism,Regulation&Recombination	NC024121.D	NC024121.D_00039
pVogs_Vir_Dec2020	VOG7554	NA	8.3e-12	DNA_metabolism,Regulation&Recombination	NC027364.D	NC027364.D_00497
pVogs_Vir_Dec2020	VOG7554	NA	1.8e-08	DNA_metabolism,Regulation&Recombination	NC041917.D	NC041917.D_00276
pVogs_Vir_Dec2020	VOG7734	NA	9e-38	DNA_metabolism,Regulation&Recombination	NC011142.D	NC011142.D_00018
pVogs_Vir_Dec2020	VOG7783	NA	6.2e-174	Unknown	NC015293.D	NC015293.D_00030
pVogs_Vir_Dec2020	VOG8040	NA	2.2e-109	Unknown	NC041878.D	NC041878.D_00283
pVogs_Vir_Dec2020	VOG8040	NA	8e-111	Unknown	NC019401.D	NC019401.D_00281
pVogs_Vir_Dec2020	VOG8040	NA	7e-114	Unknown	NC027364.D	NC027364.D_00492
pVogs_Vir_Dec2020	VOG8040	NA	3.3e-106	Unknown	NC041917.D	NC041917.D_00281
pVogs_Vir_Dec2020	VOG8044	NA	7.1e-138	Unknown	NC041878.D	NC041878.D_00287
pVogs_Vir_Dec2020	VOG8044	NA	3.8e-138	Unknown	NC019401.D	NC019401.D_00285
pVogs_Vir_Dec2020	VOG8044	NA	1e-141	Unknown	NC027364.D	NC027364.D_00488
pVogs_Vir_Dec2020	VOG8044	NA	2.2e-136	Unknown	NC041917.D	NC041917.D_00285
pVogs_Vir_Dec2020	VOG8066	NA	1.5e-108	Packaging,Injection&Assembly	NC041878.D	NC041878.D_00328
pVogs_Vir_Dec2020	VOG8066	NA	1.4e-110	Packaging,Injection&Assembly	NC019401.D	NC019401.D_00326
pVogs_Vir_Dec2020	VOG8066	NA	3.1e-116	Packaging,Injection&Assembly	NC027364.D	NC027364.D_00449
pVogs_Vir_Dec2020	VOG8066	NA	6.2e-105	Packaging,Injection&Assembly	NC041917.D	NC041917.D_00326
pVogs_Vir_Dec2020	VOG8174	NA	1.7e-49	Unknown	NC021788.D	NC021788.D_00137
pVogs_Vir_Dec2020	VOG8176	NA	3.1e-58	Unknown	NC021868.D	NC021868.D_00088
pVogs_Vir_Dec2020	VOG8213	NA	5.6e-49	Unknown	NC041953.D	NC041953.D_00065
pVogs_Vir_Dec2020	VOG8213	NA	1.2e-53	Unknown	NC028770.D	NC028770.D_00073
pVogs_Vir_Dec2020	VOG8284	NA	6.1e-18	Unknown	NC031906.D	NC031906.D_00148
pVogs_Vir_Dec2020	VOG8286	NA	7.1e-41	Others	NC025830.D	NC025830.D_00200
pVogs_Vir_Dec2020	VOG8471	NA	2.5e-53	Unknown	NC025830.D	NC025830.D_00189
pVogs_Vir_Dec2020	VOG8615	NA	1.3e-33	Unknown	NC015283.D	NC015283.D_00160
pVogs_Vir_Dec2020	VOG8655	NA	8.5e-54	Unknown	NC028962.D	NC028962.D_00115
pVogs_Vir_Dec2020	VOG8769	NA	3.5e-46	Unknown	NC022057.D	NC022057.D_00100
pVogs_Vir_Dec2020	VOG8982	NA	1.4e-128	Unknown	NC041878.D	NC041878.D_00230
pVogs_Vir_Dec2020	VOG8982	NA	1.9e-129	Unknown	NC019401.D	NC019401.D_00227
pVogs_Vir_Dec2020	VOG8982	NA	1.7e-135	Unknown	NC027364.D	NC027364.D_00544
pVogs_Vir_Dec2020	VOG9279	NA	3.3e-45	DNA_metabolism,Regulation&Recombination	NC041999.D	NC041999.D_00023
pVogs_Vir_Dec2020	VOG9509	NA	5.2e-110	Unknown	NC028962.D	NC028962.D_00120
pVogs_Vir_Dec2020	VOG9677	NA	1.1e-70	Unknown	NC025830.D	NC025830.D_00173
pVogs_Vir_Dec2020	VOG9941	NA	1.2e-39	Packaging,Injection&Assembly	NC025456.D	NC025456.D_00048
pVogs_Vir_Dec2020	VOG9941	NA	6e-43	Packaging,Injection&Assembly	NC019416.D	NC019416.D_00044
pVogs_Vir_Dec2020	VOG9941	NA	1.7e-43	Packaging,Injection&Assembly	NC025464.D	NC025464.D_00044
pVogs_Vir_Dec2020	VOG9941	NA	6.2e-42	Packaging,Injection&Assembly	NC020865.D	NC020865.D_00021
pVogs_Vir_Dec2020	VOG9941	NA	3e-40	Packaging,Injection&Assembly	NC020867.D	NC020867.D_00022
pVogs_Vir_Dec2020	VOG9941	NA	3.5e-39	Packaging,Injection&Assembly	NC020878.D	NC020878.D_00017
pVogs_Vir_Dec2020	VOG9941	NA	2.1e-41	Packaging,Injection&Assembly	NC016658.D	NC016658.D_00048

## Sheet: bactNOG_PHACTS_TT_Detail
bnog	bnog_eval	bnog_func	bnog_func_detail	conditions	phage	protein
30531	1.3e-154	Function unknown	cytolysis in other organism	RecTemp_Functions_vq0.8_pval0.0001	NC025460.D	NC025460.D_00067
COG0860	9.7e-10	Cell wall/membrane/envelope biogenesis	N-Acetylmuramoyl-L-alanine amidase	RecTemp_Functions_vq0.8_pval0.0001	NC025460.D	NC025460.D_00066
31RS1	1.3e-06	Function unknown	SPP1 phage holin	RecTemp_Functions_vq0.8_pval0.0001	NC025460.D	NC025460.D_00065
33T6Z	1.5e-112	Function unknown	Staphylococcal/Streptococcal toxin, OB-fold domain	RecTemp_Functions_vq0.8_pval0.0001	NC025460.D	NC025460.D_00063
3059I	5.3e-11	Function unknown		RecTemp_Functions_vq0.8_pval0.0001	NC025460.D	NC025460.D_00061
348U0	5.4e-145	Function unknown	cytolysis in other organism	RecTemp_Functions_vq0.8_pval0.0001	NC025460.D	NC025460.D_00068
30BQY	1.3e-19	Function unknown		RecTemp_Functions_vq0.8_pval0.0001	NC025460.D	NC025460.D_00049
327CG	1.6e-12	Function unknown		RecTemp_Functions_vq0.8_pval0.0001	NC025460.D	NC025460.D_00022
COG1974	7.4e-13	Transcription	Represses a number of genes involved in the response to DNA damage (SOS response), including recA and lexA. In the presence of single-stranded DNA, RecA interacts with LexA causing an autocatalytic cleavage which disrupts the DNA-binding part of LexA, leading to derepression of the SOS regulon and eventually DNA repair	RecTemp_Functions_vq0.8_pval0.0001	NC025460.D	NC025460.D_00007
2ZDGY	6.5e-06	Replication, recombination and repair	Phage integrase family	RecTemp_Functions_vq0.8_pval0.0001	NC025460.D	NC025460.D_00001
304I5	2.2e-63	Function unknown		RecTemp_Functions_vq0.8_pval0.0001	NC025460.D	NC025460.D_00011
320MS	3.3e-17	Function unknown	Protein of unknown function (DUF1064)	RecTemp_Functions_vq0.8_pval0.0001	NC025460.D	NC025460.D_00027
30BP3	3.1e-36	Function unknown		RecTemp_Functions_vq0.8_pval0.0001	NC025460.D	NC025460.D_00050
COG3645	1.9e-46	Transcription	SOS response	RecTemp_Functions_vq0.8_pval0.0001	NC025460.D	NC025460.D_00009
335ZY	6e-50	Function unknown		RecTemp_Functions_vq0.8_pval0.0001	NC025460.D	NC025460.D_00043
308NH	1.6e-06	Function unknown	Endodeoxyribonuclease RusA	RecTemp_Functions_vq0.8_pval0.0001	NC003157.D	NC003157.D_00016
331RW	2.2e-10	Function unknown		RecTemp_Functions_vq0.8_pval0.0001	NC003157.D	NC003157.D_00052
COG0629	7.4e-32	Replication, recombination and repair	single-stranded DNA binding	RecTemp_Functions_vq0.8_pval0.0001	NC003157.D	NC003157.D_00014
309YB	2e-29	Function unknown	Siphovirus Gp157	RecTemp_Functions_vq0.8_pval0.0001	NC003157.D	NC003157.D_00012
33E9U	6.1e-06	Function unknown		RecTemp_Functions_vq0.8_pval0.0001	NC003157.D	NC003157.D_00004
2ZDGY	2.2e-08	Replication, recombination and repair	Phage integrase family	RecTemp_Functions_vq0.8_pval0.0001	NC005355.D	NC005355.D_00001
32U94	2.9e-24	Function unknown		RecTemp_Functions_vq0.8_pval0.0001	NC011290.D	NC011290.D_00034
30KJG	9.4e-17	Function unknown	Superinfection immunity protein	RecTemp_Functions_vq0.8_pval0.0001	NC022062.D	NC022062.D_00072
2ZKFX	1.2e-08	Function unknown		RecTemp_Functions_vq0.8_pval0.0001	NC022062.D	NC022062.D_00075
32X6F	4.3e-42	Function unknown	Phage holin family (Lysis protein S)	RecTemp_Functions_vq0.8_pval0.0001	NC019711.D	NC019711.D_00063
COG3645	2.1e-31	Transcription	SOS response	RecTemp_Functions_vq0.8_pval0.0001	NC019711.D	NC019711.D_00057
31KJG	6.2e-89	Function unknown	Protein of unknown function (DUF1133)	RecTemp_Functions_vq0.8_pval0.0001	NC019711.D	NC019711.D_00061
2Z8WK	6e-111	Function unknown	major capsid protein E	RecTemp_Functions_vq0.8_pval0.0001	NC019711.D	NC019711.D_00008
32TP3	6.8e-44	Function unknown	nuclease activity	RecTemp_Functions_vq0.8_pval0.0001	NC019711.D	NC019711.D_00058
332HC	3.5e-07	Function unknown		RecTemp_Functions_vq0.8_pval0.0001	NC019711.D	NC019711.D_00054
338ZZ	1.5e-07	Function unknown		RecTemp_Functions_vq0.8_pval0.0001	NC019711.D	NC019711.D_00035
30MVR	3.1e-30	Function unknown		RecTemp_Functions_vq0.8_pval0.0001	NC019711.D	NC019711.D_00043
31KW4	9.8e-23	Function unknown	Bacteriophage lambda Kil protein	RecTemp_Functions_vq0.8_pval0.0001	NC019711.D	NC019711.D_00042
32V4N	2.9e-06	Function unknown	DNA recombination	RecTemp_Functions_vq0.8_pval0.0001	NC019711.D	NC019711.D_00031
31KTA	4.3e-07	Transcription	cell division	RecTemp_Functions_vq0.8_pval0.0001	NC019711.D	NC019711.D_00047
COG1974	9.5e-21	Transcription	Represses a number of genes involved in the response to DNA damage (SOS response), including recA and lexA. In the presence of single-stranded DNA, RecA interacts with LexA causing an autocatalytic cleavage which disrupts the DNA-binding part of LexA, leading to derepression of the SOS regulon and eventually DNA repair	RecTemp_Functions_vq0.8_pval0.0001	NC019711.D	NC019711.D_00046
32GKD	6.8e-14	Function unknown	Protein of unknown function (DUF732)	RecTemp_Functions_vq0.8_pval0.0001	NC026604.D	NC026604.D_00052
COG3645	7.6e-25	Transcription	SOS response	RecTemp_Functions_vq0.8_pval0.0001	NC026604.D	NC026604.D_00042
32PFN	6.2e-16	Function unknown	Phage integrase family	RecTemp_Functions_vq0.8_pval0.0001	NC026604.D	NC026604.D_00038
32CYX	3.7e-25	Function unknown		RecTemp_Functions_vq0.8_pval0.0001	NC019442.D	NC019442.D_00023
31KU6	7e-61	Function unknown	Corresponds to locus_tag	RecTemp_Functions_vq0.8_pval0.0001	NC019442.D	NC019442.D_00058
32SM0	3.4e-41	Function unknown	Putative excisionase (DUF1233)	RecTemp_Functions_vq0.8_pval0.0001	NC019442.D	NC019442.D_00001
32G3E	5.4e-63	Function unknown		RecTemp_Functions_vq0.8_pval0.0001	NC019442.D	NC019442.D_00011
2ZQA6	6.2e-66	Function unknown	Antitermination protein Q	RecTemp_Functions_vq0.8_pval0.0001	NC019442.D	NC019442.D_00035
32V2E	3.6e-48	Function unknown	Bacteriophage Rz lysis protein	RecTemp_Functions_vq0.8_pval0.0001	NC019442.D	NC019442.D_00044
COG4193	4.2e-59	Carbohydrate transport and metabolism	domain, Protein	RecTemp_Functions_vq0.8_pval0.0001	NC004615.D	NC004615.D_00049
3048Q	2.9e-15	Function unknown		RecTemp_Functions_vq0.8_pval0.0001	NC004615.D	NC004615.D_00005
2Z9J1	2.5e-08	Function unknown	Phage replisome organizer, N-terminal domain protein	RecTemp_Functions_vq0.8_pval0.0001	NC004615.D	NC004615.D_00015
COG3645	1.1e-42	Transcription	SOS response	RecTemp_Functions_vq0.8_pval0.0001	NC004615.D	NC004615.D_00007
305SW	5.2e-08	Function unknown	Helix-turn-helix XRE-family like proteins	RecTemp_Functions_vq0.8_pval0.0001	NC004615.D	NC004615.D_00006
300R1	2.8e-22	Function unknown		RecTemp_Functions_vq0.8_pval0.0001	NC004615.D	NC004615.D_00038
30GR2	1.1e-14	Function unknown		RecTemp_Functions_vq0.8_pval0.0001	NC004615.D	NC004615.D_00010
30U40	6.8e-18	Function unknown		RecTemp_Functions_vq0.8_pval0.0001	NC004615.D	NC004615.D_00008
320MS	1e-17	Function unknown	Protein of unknown function (DUF1064)	RecTemp_Functions_vq0.8_pval0.0001	NC004615.D	NC004615.D_00018
305SW	1.4e-06	Function unknown	Helix-turn-helix XRE-family like proteins	RecTemp_Functions_vq0.8_pval0.0001	NC031040.D	NC031040.D_00005
COG3645	1.4e-10	Transcription	SOS response	RecTemp_Functions_vq0.8_pval0.0001	NC031040.D	NC031040.D_00006
3048Q	4e-11	Function unknown		RecTemp_Functions_vq0.8_pval0.0001	NC031040.D	NC031040.D_00003
30JCX	8.2e-34	Function unknown	Caudovirales tail fibre assembly protein, lambda gpK	RecTemp_Functions_vq0.8_pval0.0001	NC001895.D	NC001895.D_00021
33F60	3.7e-17	Function unknown	Phage gp6-like head-tail connector protein	RecTemp_Functions_vq0.8_pval0.0001	NC031036.D	NC031036.D_00007
32XFZ	5.1e-14	Function unknown		RecTemp_Functions_vq0.8_pval0.0001	NC031036.D	NC031036.D_00001
30RJH	5.4e-18	Function unknown		RecTemp_Functions_vq0.8_pval0.0001	NC031036.D	NC031036.D_00013
33QC9	2e-77	Function unknown		RecTemp_Functions_vq0.8_pval0.0001	NC031036.D	NC031036.D_00025
309W2	2.9e-46	Function unknown		RecTemp_Functions_vq0.8_pval0.0001	NC031036.D	NC031036.D_00046
347GG	2.6e-49	Function unknown	Phage head-tail joining protein	RecTemp_Functions_vq0.8_pval0.0001	NC031036.D	NC031036.D_00008
335HT	1.1e-10	Function unknown		RecTemp_Functions_vq0.8_pval0.0001	NC031036.D	NC031036.D_00018
33A44	1.3e-36	Function unknown		RecTemp_Functions_vq0.8_pval0.0001	NC031036.D	NC031036.D_00019
COG3723	3.1e-70	Replication, recombination and repair	Recombinational DNA repair protein, rece pathway	RecTemp_Functions_vq0.8_pval0.0001	NC023697.D	NC023697.D_00048
COG3617	2.1e-34	Transcription	BRO family, N-terminal domain	RecTemp_Functions_vq0.8_pval0.0001	NC023697.D	NC023697.D_00036
32U94	2.3e-20	Function unknown		RecTemp_Functions_vq0.8_pval0.0001	NC023697.D	NC023697.D_00026
30J38	4.2e-15	Function unknown	PDDEXK-like domain of unknown function (DUF3799)	RecTemp_Functions_vq0.8_pval0.0001	NC023697.D	NC023697.D_00047
320MS	6.1e-18	Function unknown	Protein of unknown function (DUF1064)	RecTemp_Functions_vq0.8_pval0.0001	NC010808.D	NC010808.D_00023
COG4193	5.2e-59	Carbohydrate transport and metabolism	domain, Protein	RecTemp_Functions_vq0.8_pval0.0001	NC010808.D	NC010808.D_00064
30GR2	1.2e-14	Function unknown		RecTemp_Functions_vq0.8_pval0.0001	NC010808.D	NC010808.D_00010
COG0629	1.5e-27	Replication, recombination and repair	single-stranded DNA binding	RecTemp_Functions_vq0.8_pval0.0001	NC010808.D	NC010808.D_00016
COG3645	8.3e-43	Transcription	SOS response	RecTemp_Functions_vq0.8_pval0.0001	NC010808.D	NC010808.D_00007
30KNH	1.6e-51	Function unknown	Bacterial PH domain	RecTemp_Functions_vq0.8_pval0.0001	NC010808.D	NC010808.D_00003
COG2337	3.9e-14	Signal transduction mechanisms	Toxic component of a toxin-antitoxin (TA) module	RecTemp_Functions_vq0.8_pval0.0001	NC010808.D	NC010808.D_00002
30U40	6.8e-18	Function unknown		RecTemp_Functions_vq0.8_pval0.0001	NC010808.D	NC010808.D_00008
30B2R	3.7e-31	Function unknown		RecTemp_Functions_vq0.8_pval0.0001	NC028917.D	NC028917.D_00057
31NKU	4.9e-10	Function unknown	Protein of unknown function (DUF3168)	RecTemp_Functions_vq0.8_pval0.0001	NC028917.D	NC028917.D_00016
309T8	1.5e-32	Function unknown	Bacteriophage Mu Gam like protein	RecTemp_Functions_vq0.8_pval0.0001	NC028917.D	NC028917.D_00048
320MS	5.4e-18	Function unknown	Protein of unknown function (DUF1064)	RecTemp_Functions_vq0.8_pval0.0001	NC028917.D	NC028917.D_00039
COG4193	1.1e-64	Carbohydrate transport and metabolism	domain, Protein	RecTemp_Functions_vq0.8_pval0.0001	NC028917.D	NC028917.D_00003
30GR2	1.2e-14	Function unknown		RecTemp_Functions_vq0.8_pval0.0001	NC028917.D	NC028917.D_00053
2Z9J1	5e-08	Function unknown	Phage replisome organizer, N-terminal domain protein	RecTemp_Functions_vq0.8_pval0.0001	NC028917.D	NC028917.D_00043
COG3645	2.4e-41	Transcription	SOS response	RecTemp_Functions_vq0.8_pval0.0001	NC028917.D	NC028917.D_00056
2ZMYY	4.8e-06	Function unknown	dUTPase	RecTemp_Functions_vq0.8_pval0.0001	NC028917.D	NC028917.D_00031
30U40	6.8e-18	Function unknown		RecTemp_Functions_vq0.8_pval0.0001	NC028917.D	NC028917.D_00055
COG3645	6.3e-42	Transcription	SOS response	RecTemp_Functions_vq0.8_pval0.0001	NC004617.D	NC004617.D_00007
32PFN	2.5e-08	Function unknown	Phage integrase family	RecTemp_Functions_vq0.8_pval0.0001	NC004617.D	NC004617.D_00001
COG1974	1.6e-12	Transcription	Represses a number of genes involved in the response to DNA damage (SOS response), including recA and lexA. In the presence of single-stranded DNA, RecA interacts with LexA causing an autocatalytic cleavage which disrupts the DNA-binding part of LexA, leading to derepression of the SOS regulon and eventually DNA repair	RecTemp_Functions_vq0.8_pval0.0001	NC004617.D	NC004617.D_00003
2ZMYY	5.3e-06	Function unknown	dUTPase	RecTemp_Functions_vq0.8_pval0.0001	NC004617.D	NC004617.D_00024
3059I	2.6e-10	Function unknown		RecTemp_Functions_vq0.8_pval0.0001	NC004617.D	NC004617.D_00044
320MS	6.1e-18	Function unknown	Protein of unknown function (DUF1064)	RecTemp_Functions_vq0.8_pval0.0001	NC004617.D	NC004617.D_00018
2ZKFX	8.1e-09	Function unknown		RecTemp_Functions_vq0.8_pval0.0001	NC028823.D	NC028823.D_00036
COG1680	9.8e-28	Defense mechanisms	COG1680 Beta-lactamase class C and other penicillin binding	RecTemp_Functions_vq0.8_pval0.0001	NC028823.D	NC028823.D_00019
32PFN	6.2e-16	Function unknown	Phage integrase family	RecTemp_Functions_vq0.8_pval0.0001	NC028823.D	NC028823.D_00039
32GKD	6.2e-14	Function unknown	Protein of unknown function (DUF732)	RecTemp_Functions_vq0.8_pval0.0001	NC028823.D	NC028823.D_00055
33HFF	1e-18	Function unknown		RecTemp_Functions_vq0.8_pval0.0001	NC022970.D	NC022970.D_00120
30VP4	3.4e-06	Transcription		RecTemp_Functions_vq0.8_pval0.0001	NC028821.D	NC028821.D_00051
COG3645	2.1e-39	Transcription	SOS response	RecTemp_Functions_vq0.8_pval0.0001	NC028821.D	NC028821.D_00048
30AEZ	3.1e-09	Function unknown	Phage gp6-like head-tail connector protein	RecTemp_Functions_vq0.8_pval0.0001	NC028821.D	NC028821.D_00020
329GD	8.1e-07	Function unknown	Protein of unknown function (DUF722)	RecTemp_Functions_vq0.8_pval0.0001	NC028821.D	NC028821.D_00027
COG3723	5e-54	Replication, recombination and repair	Recombinational DNA repair protein, rece pathway	RecTemp_Functions_vq0.8_pval0.0001	NC028821.D	NC028821.D_00039
COG1974	2.8e-20	Transcription	Represses a number of genes involved in the response to DNA damage (SOS response), including recA and lexA. In the presence of single-stranded DNA, RecA interacts with LexA causing an autocatalytic cleavage which disrupts the DNA-binding part of LexA, leading to derepression of the SOS regulon and eventually DNA repair	RecTemp_Functions_vq0.8_pval0.0001	NC028821.D	NC028821.D_00052
COG0629	8.4e-28	Replication, recombination and repair	single-stranded DNA binding	RecTemp_Functions_vq0.8_pval0.0001	NC028821.D	NC028821.D_00036
30BP3	5.8e-14	Function unknown		RecTemp_Functions_vq0.8_pval0.0001	NC028821.D	NC028821.D_00019
308NH	6.6e-07	Function unknown	Endodeoxyribonuclease RusA	RecTemp_Functions_vq0.8_pval0.0001	NC028821.D	NC028821.D_00033
COG3645	1.8e-48	Transcription	SOS response	RecTemp_Functions_vq0.8_pval0.0001	NC028930.D	NC028930.D_00039
33GTR	1.4e-29	Function unknown		RecTemp_Functions_vq0.8_pval0.0001	NC030919.D	NC030919.D_00005
COG3646	3.3e-14	Replication, recombination and repair	Phage regulatory protein	RecTemp_Functions_vq0.8_pval0.0001	NC030919.D	NC030919.D_00042
308NG	1.4e-11	Function unknown	YjzC-like protein	RecTemp_Functions_vq0.8_pval0.0001	NC030919.D	NC030919.D_00060
32C3A	1.2e-07	Function unknown		RecTemp_Functions_vq0.8_pval0.0001	NC030919.D	NC030919.D_00055
COG1974	8.6e-17	Transcription	Represses a number of genes involved in the response to DNA damage (SOS response), including recA and lexA. In the presence of single-stranded DNA, RecA interacts with LexA causing an autocatalytic cleavage which disrupts the DNA-binding part of LexA, leading to derepression of the SOS regulon and eventually DNA repair	RecTemp_Functions_vq0.8_pval0.0001	NC030919.D	NC030919.D_00020
33Q6Z	4.3e-122	Function unknown	Super-infection exclusion protein B	RecTemp_Functions_vq0.8_pval0.0001	NC030919.D	NC030919.D_00016
2Z7KI	2.8e-166	Function unknown	Bacteriophage, scaffolding protein	RecTemp_Functions_vq0.8_pval0.0001	NC030919.D	NC030919.D_00048
34BHM	1.2e-27	Function unknown		RecTemp_Functions_vq0.8_pval0.0001	NC030919.D	NC030919.D_00058
338RV	4.5e-47	Function unknown		RecTemp_Functions_vq0.8_pval0.0001	NC030919.D	NC030919.D_00059
32NM5	4.8e-130	Function unknown	Glucosyl transferase GtrII	RecTemp_Functions_vq0.8_pval0.0001	NC030919.D	NC030919.D_00001
3434H	2.6e-63	Function unknown		RecTemp_Functions_vq0.8_pval0.0001	NC030919.D	NC030919.D_00017
32V1T	5.5e-06	Function unknown	GtrA-like protein	RecTemp_Functions_vq0.8_pval0.0001	NC030919.D	NC030919.D_00003
2Z882	2e-267	Function unknown	Phage stabilisation protein	RecTemp_Functions_vq0.8_pval0.0001	NC030919.D	NC030919.D_00052
32V2E	9.7e-32	Function unknown	Bacteriophage Rz lysis protein	RecTemp_Functions_vq0.8_pval0.0001	NC030919.D	NC030919.D_00040
334TZ	1.6e-18	Function unknown	Protein of unknown function (DUF2560)	RecTemp_Functions_vq0.8_pval0.0001	NC030919.D	NC030919.D_00043
31KJG	3.9e-89	Function unknown	Protein of unknown function (DUF1133)	RecTemp_Functions_vq0.8_pval0.0001	NC030919.D	NC030919.D_00037
33NYJ	1.1e-69	Function unknown	Protein of unknown function (DUF2591)	RecTemp_Functions_vq0.8_pval0.0001	NC030919.D	NC030919.D_00030
32UN5	1.7e-123	Function unknown		RecTemp_Functions_vq0.8_pval0.0001	NC030919.D	NC030919.D_00057
2ZB9H	9.3e-101	Function unknown	Protein of unknown function (DUF2824)	RecTemp_Functions_vq0.8_pval0.0001	NC030919.D	NC030919.D_00054
32TP3	2.5e-45	Function unknown	nuclease activity	RecTemp_Functions_vq0.8_pval0.0001	NC030919.D	NC030919.D_00033
3081C	1.5e-31	Function unknown		RecTemp_Functions_vq0.8_pval0.0001	NC003216.D	NC003216.D_00070
COG0629	9.2e-30	Replication, recombination and repair	single-stranded DNA binding	RecTemp_Functions_vq0.8_pval0.0001	NC003216.D	NC003216.D_00064
30864	2.2e-52	Function unknown		RecTemp_Functions_vq0.8_pval0.0001	NC003216.D	NC003216.D_00044
2ZCK6	2.7e-87	Function unknown	Phage minor capsid protein 2	RecTemp_Functions_vq0.8_pval0.0001	NC003216.D	NC003216.D_00004
31TWR	9.8e-10	Function unknown	Bacteriophage Gp15 protein	RecTemp_Functions_vq0.8_pval0.0001	NC003216.D	NC003216.D_00015
332FB	1.8e-31	Function unknown	Minor capsid protein	RecTemp_Functions_vq0.8_pval0.0001	NC003216.D	NC003216.D_00010
30634	1.3e-10	Function unknown	Bacteriophage A118-like holin, Hol118	RecTemp_Functions_vq0.8_pval0.0001	NC003216.D	NC003216.D_00024
COG3723	1.2e-57	Replication, recombination and repair	Recombinational DNA repair protein, rece pathway	RecTemp_Functions_vq0.8_pval0.0001	NC003216.D	NC003216.D_00052
2ZX0Y	2.3e-06	Function unknown		RecTemp_Functions_vq0.8_pval0.0001	NC003216.D	NC003216.D_00035
2ZIH1	2.9e-10	Transcription	Helix-turn-helix domain	RecTemp_Functions_vq0.8_pval0.0001	NC003216.D	NC003216.D_00036
306BR	1.7e-15	Function unknown		RecTemp_Functions_vq0.8_pval0.0001	NC003216.D	NC003216.D_00028
30UEZ	6.1e-81	Function unknown		RecTemp_Functions_vq0.8_pval0.0001	NC003216.D	NC003216.D_00030
33G5R	3.2e-52	Function unknown		RecTemp_Functions_vq0.8_pval0.0001	NC003216.D	NC003216.D_00008
COG3645	5.4e-31	Transcription	SOS response	RecTemp_Functions_vq0.8_pval0.0001	NC003216.D	NC003216.D_00046
2ZTYD	2.2e-34	Function unknown	Hok/gef family	RecTemp_Functions_vq0.8_pval0.0001	NC025434.D	NC025434.D_00065
32G3E	1.3e-62	Function unknown		RecTemp_Functions_vq0.8_pval0.0001	NC025434.D	NC025434.D_00075
33GZX	1e-36	Function unknown	Domain of unknown function (DUF4752)	RecTemp_Functions_vq0.8_pval0.0001	NC025434.D	NC025434.D_00077
32RYQ	9.9e-53	Function unknown	Host-nuclease inhibitor protein Gam	RecTemp_Functions_vq0.8_pval0.0001	NC025434.D	NC025434.D_00005
COG3723	3.5e-25	Replication, recombination and repair	Recombinational DNA repair protein, rece pathway	RecTemp_Functions_vq0.8_pval0.0001	NC025434.D	NC025434.D_00004
32W4P	6.4e-57	Function unknown	ORF6N domain	RecTemp_Functions_vq0.8_pval0.0001	NC025434.D	NC025434.D_00027
32V2E	2e-38	Function unknown	Bacteriophage Rz lysis protein	RecTemp_Functions_vq0.8_pval0.0001	NC025434.D	NC025434.D_00043
2ZWVP	1.8e-07	Function unknown		RecTemp_Functions_vq0.8_pval0.0001	NC025434.D	NC025434.D_00042
COG3646	2e-28	Replication, recombination and repair	Phage regulatory protein	RecTemp_Functions_vq0.8_pval0.0001	NC025434.D	NC025434.D_00045
32TP3	7.9e-45	Function unknown	nuclease activity	RecTemp_Functions_vq0.8_pval0.0001	NC025434.D	NC025434.D_00029
2ZQA6	2.8e-66	Function unknown	Antitermination protein Q	RecTemp_Functions_vq0.8_pval0.0001	NC025434.D	NC025434.D_00032
307AM	1.8e-11	Function unknown		RecTemp_Functions_vq0.8_pval0.0001	NC002072.D	NC002072.D_00044
COG1061	9.3e-26	Replication, recombination and repair	Type III restriction enzyme res subunit	RecTemp_Functions_vq0.8_pval0.0001	NC002072.D	NC002072.D_00032
34AFS	6.3e-06	Transcription	Helix-turn-helix XRE-family like proteins	RecTemp_Functions_vq0.8_pval0.0001	NC031064.D	NC031064.D_00005
308R2	4.5e-12	Function unknown	SPP1 phage holin	RecTemp_Functions_vq0.8_pval0.0001	NC031064.D	NC031064.D_00051
32PFN	4e-09	Function unknown	Phage integrase family	RecTemp_Functions_vq0.8_pval0.0001	NC031064.D	NC031064.D_00001
32XB4	6.6e-22	Function unknown	Siphovirus Gp157	RecTemp_Functions_vq0.8_pval0.0001	NC031064.D	NC031064.D_00010
3066G	1.1e-12	Function unknown	IrrE N-terminal-like domain	RecTemp_Functions_vq0.8_pval0.0001	NC031064.D	NC031064.D_00003
COG3617	2.1e-42	Transcription	BRO family, N-terminal domain	RecTemp_Functions_vq0.8_pval0.0001	NC030909.D	NC030909.D_00016
335IG	1.8e-62	Function unknown		RecTemp_Functions_vq0.8_pval0.0001	NC030909.D	NC030909.D_00048
305XQ	1.5e-62	Function unknown	Domain of unknown function (DUF1833)	RecTemp_Functions_vq0.8_pval0.0001	NC030909.D	NC030909.D_00021
2Z9PF	1.4e-45	Function unknown		RecTemp_Functions_vq0.8_pval0.0001	NC030909.D	NC030909.D_00024
30H4S	1e-37	Function unknown		RecTemp_Functions_vq0.8_pval0.0001	NC030909.D	NC030909.D_00030
33Q2N	4.7e-21	Function unknown		RecTemp_Functions_vq0.8_pval0.0001	NC030909.D	NC030909.D_00032
2ZDF4	4.2e-84	Function unknown		RecTemp_Functions_vq0.8_pval0.0001	NC030909.D	NC030909.D_00033
32HS2	7.7e-119	Function unknown		RecTemp_Functions_vq0.8_pval0.0001	NC024384.D	NC024384.D_00067
COG3645	1.4e-33	Transcription	SOS response	RecTemp_Functions_vq0.8_pval0.0001	NC024384.D	NC024384.D_00066
3081C	9e-34	Function unknown		RecTemp_Functions_vq0.8_pval0.0001	NC024384.D	NC024384.D_00023
COG0629	1.8e-30	Replication, recombination and repair	single-stranded DNA binding	RecTemp_Functions_vq0.8_pval0.0001	NC024384.D	NC024384.D_00017
3085C	3.1e-78	Function unknown	Protein of unknown function (DUF2481)	RecTemp_Functions_vq0.8_pval0.0001	NC024384.D	NC024384.D_00020
306PF	1.2e-28	Function unknown		RecTemp_Functions_vq0.8_pval0.0001	NC024384.D	NC024384.D_00010
2ZNW6	1.2e-74	Function unknown		RecTemp_Functions_vq0.8_pval0.0001	NC024384.D	NC024384.D_00050
3082A	2e-48	Function unknown		RecTemp_Functions_vq0.8_pval0.0001	NC024384.D	NC024384.D_00051
2ZX0Y	2.3e-06	Function unknown		RecTemp_Functions_vq0.8_pval0.0001	NC024384.D	NC024384.D_00057
COG0209	1.2e-67	Nucleotide transport and metabolism	Provides the precursors necessary for DNA synthesis. Catalyzes the biosynthesis of deoxyribonucleotides from the corresponding ribonucleotides	RecTemp_Functions_vq0.8_pval0.0001	NC024134.D	NC024134.D_00108
COG0860	1.3e-30	Cell wall/membrane/envelope biogenesis	N-Acetylmuramoyl-L-alanine amidase	RecTemp_Functions_vq0.8_pval0.0001	NC009737.D	NC009737.D_00037
30KIQ	8.2e-07	Function unknown		RecTemp_Functions_vq0.8_pval0.0001	NC009737.D	NC009737.D_00013
33N3I	1.2e-09	Function unknown		RecTemp_Functions_vq0.8_pval0.0001	NC009737.D	NC009737.D_00046
33UV2	5.4e-06	Replication, recombination and repair	Recombination endonuclease VII	RecTemp_Functions_vq0.8_pval0.0001	NC030937.D	NC030937.D_00020
2ZKFX	1.4e-08	Function unknown		RecTemp_Functions_vq0.8_pval0.0001	NC028815.D	NC028815.D_00071
COG1488	1.3e-62	Coenzyme transport and metabolism	Catalyzes the synthesis of beta-nicotinate D- ribonucleotide from nicotinate and 5-phospho-D-ribose 1-phosphate at the expense of ATP	RecTemp_Functions_vq0.8_pval0.0001	NC030917.D	NC030917.D_00101
32GT6	5.1e-82	Function unknown	PFAM ERF family protein	RecTemp_Functions_vq0.8_pval0.0001	NC030929.D	NC030929.D_00064
2ZDF4	5.4e-85	Function unknown		RecTemp_Functions_vq0.8_pval0.0001	NC030929.D	NC030929.D_00023
330I8	2.7e-41	Function unknown	Protein of unknown function (DUF4031)	RecTemp_Functions_vq0.8_pval0.0001	NC030929.D	NC030929.D_00058
30H4S	5.8e-38	Function unknown		RecTemp_Functions_vq0.8_pval0.0001	NC030929.D	NC030929.D_00027
33Q2N	9.3e-22	Function unknown		RecTemp_Functions_vq0.8_pval0.0001	NC030929.D	NC030929.D_00024
305XQ	3.5e-61	Function unknown	Domain of unknown function (DUF1833)	RecTemp_Functions_vq0.8_pval0.0001	NC030929.D	NC030929.D_00035
317PT	5.8e-27	Function unknown		RecTemp_Functions_vq0.8_pval0.0001	NC030929.D	NC030929.D_00045
2Z9PF	1.5e-45	Function unknown		RecTemp_Functions_vq0.8_pval0.0001	NC030929.D	NC030929.D_00032
30K2T	7.9e-12	Function unknown	Phage protein GP46	RecTemp_Functions_vq0.8_pval0.0001	NC021857.D	NC021857.D_00020
COG1403	8.7e-06	Defense mechanisms	HNH endonuclease	RecTemp_Functions_vq0.8_pval0.0001	NC021857.D	NC021857.D_00058
314EE	3.6e-20	Function unknown	Phage gp6-like head-tail connector protein	RecTemp_Functions_vq0.8_pval0.0001	NC021857.D	NC021857.D_00008
COG5283	1e-07	Transcription||_||Signal transduction mechanisms	actin binding	RecTemp_Functions_vq0.8_pval0.0001	NC021857.D	NC021857.D_00016
33A4X	1.1e-11	Function unknown	Phage tail tube protein	RecTemp_Functions_vq0.8_pval0.0001	NC021857.D	NC021857.D_00014
33DAM	6e-39	Function unknown	Phage tail assembly chaperone proteins, E, or 41 or 14	RecTemp_Functions_vq0.8_pval0.0001	NC021857.D	NC021857.D_00015
2ZSFP	4.3e-06	Function unknown	Protein of unknown function (DUF2635)	RecTemp_Functions_vq0.8_pval0.0001	NC021857.D	NC021857.D_00012
304WU	6.8e-87	Function unknown		RecTemp_Functions_vq0.8_pval0.0001	NC021857.D	NC021857.D_00039
2ZBPY	4.1e-95	Function unknown		RecTemp_Functions_vq0.8_pval0.0001	NC021857.D	NC021857.D_00010
2ZAPX	7.9e-89	Function unknown		RecTemp_Functions_vq0.8_pval0.0001	NC021857.D	NC021857.D_00011
2ZCAT	4.3e-133	Coenzyme transport and metabolism	DNA N-6-adenine-methyltransferase (Dam)	RecTemp_Functions_vq0.8_pval0.0001	NC021857.D	NC021857.D_00043
33EJY	1.4e-11	Function unknown	PerC transcriptional activator	RecTemp_Functions_vq0.8_pval0.0001	NC021857.D	NC021857.D_00042
2ZURB	4e-14	Function unknown	Phage head-tail joining protein	RecTemp_Functions_vq0.8_pval0.0001	NC021857.D	NC021857.D_00009
33KHD	1.9e-07	Function unknown	GtrA-like protein	RecTemp_Functions_vq0.8_pval0.0001	NC021857.D	NC021857.D_00029
COG0629	9.3e-22	Replication, recombination and repair	single-stranded DNA binding	RecTemp_Functions_vq0.8_pval0.0001	NC028883.D	NC028883.D_00065
32XSK	3.5e-65	Function unknown	ERF superfamily	RecTemp_Functions_vq0.8_pval0.0001	NC028883.D	NC028883.D_00062
32NAK	1.1e-33	Function unknown	Siphovirus Gp157	RecTemp_Functions_vq0.8_pval0.0001	NC028883.D	NC028883.D_00061
COG0860	1.3e-11	Cell wall/membrane/envelope biogenesis	N-Acetylmuramoyl-L-alanine amidase	RecTemp_Functions_vq0.8_pval0.0001	NC028883.D	NC028883.D_00036
2Z9XZ	7.2e-31	Function unknown		RecTemp_Functions_vq0.8_pval0.0001	NC028883.D	NC028883.D_00078
30DB6	2e-07	Function unknown		RecTemp_Functions_vq0.8_pval0.0001	NC028883.D	NC028883.D_00080
347WS	9.4e-14	Function unknown	Bacterial toxin 50	RecTemp_Functions_vq0.8_pval0.0001	NC028883.D	NC028883.D_00004
2ZCKJ	3.9e-75	Function unknown	Phage tail tube protein	RecTemp_Functions_vq0.8_pval0.0001	NC028883.D	NC028883.D_00015
32YNZ	1.5e-52	Function unknown		RecTemp_Functions_vq0.8_pval0.0001	NC028883.D	NC028883.D_00012
33BU1	1.1e-25	Function unknown		RecTemp_Functions_vq0.8_pval0.0001	NC028883.D	NC028883.D_00013
33B66	1.7e-28	Function unknown	Protein of unknown function (DUF2577)	RecTemp_Functions_vq0.8_pval0.0001	NC028883.D	NC028883.D_00025
30PQT	4.1e-06	Function unknown		RecTemp_Functions_vq0.8_pval0.0001	NC028883.D	NC028883.D_00001
COG5301	1.9e-35	Carbohydrate transport and metabolism	cellulose 1,4-beta-cellobiosidase activity	RecTemp_Functions_vq0.8_pval0.0001	NC028883.D	NC028883.D_00029
3310Z	9.1e-31	Function unknown	Uncharacterised protein conserved in bacteria (DUF2313)	RecTemp_Functions_vq0.8_pval0.0001	NC028883.D	NC028883.D_00028
COG3645	5.2e-38	Transcription	SOS response	RecTemp_Functions_vq0.8_pval0.0001	NC028883.D	NC028883.D_00050
30WM3	3.1e-27	Function unknown		RecTemp_Functions_vq0.8_pval0.0001	NC041895.D	NC041895.D_00060
30Z9E	9.5e-56	Function unknown		RecTemp_Functions_vq0.8_pval0.0001	NC041895.D	NC041895.D_00039
COG0629	2e-31	Replication, recombination and repair	single-stranded DNA binding	RecTemp_Functions_vq0.8_pval0.0001	NC041895.D	NC041895.D_00064
COG3617	1.6e-27	Transcription	BRO family, N-terminal domain	RecTemp_Functions_vq0.8_pval0.0001	NC041895.D	NC041895.D_00033
32DFV	3.1e-08	Function unknown		RecTemp_Functions_vq0.8_pval0.0001	NC041895.D	NC041895.D_00055
33HFF	2.4e-22	Function unknown		RecTemp_Functions_vq0.8_pval0.0001	NC015294.D	NC015294.D_00118
2Z8GZ	4.2e-212	Energy production and conversion	Photosystem II (PSII) is a light-driven water plastoquinone oxidoreductase that uses light energy to abstract electrons from H(2)O, generating O(2) and a proton gradient subsequently used for ATP formation. It consists of a core antenna complex that captures photons, and an electron transfer chain that converts photonic excitation into a charge separation. The D1 D2 (PsbA PsbA) reaction center he…	RecTemp_Functions_vq0.8_pval0.0001	NC020835.D	NC020835.D_00013
344ZK	2.9e-07	Function unknown	Phage head-tail joining protein	RecTemp_Functions_vq0.8_pval0.0001	NC003309.D	NC003309.D_00009
2ZEVJ	5.4e-15	Function unknown		RecTemp_Functions_vq0.8_pval0.0001	NC003309.D	NC003309.D_00027
331KR	4.8e-50	Function unknown		RecTemp_Functions_vq0.8_pval0.0001	NC022791.D	NC022791.D_00028
2ZCCB	3e-82	Function unknown		RecTemp_Functions_vq0.8_pval0.0001	NC022791.D	NC022791.D_00027
COG3645	1e-42	Transcription	SOS response	RecTemp_Functions_vq0.8_pval0.0001	NC022791.D	NC022791.D_00039
30WM3	3.2e-15	Function unknown		RecTemp_Functions_vq0.8_pval0.0001	NC022791.D	NC022791.D_00025
3066G	9.8e-06	Function unknown	IrrE N-terminal-like domain	RecTemp_Functions_vq0.8_pval0.0001	NC022791.D	NC022791.D_00042
COG0629	1.1e-30	Replication, recombination and repair	single-stranded DNA binding	RecTemp_Functions_vq0.8_pval0.0001	NC022791.D	NC022791.D_00032
32ADH	1.8e-64	Function unknown	Bacteriophage holin of superfamily 6 (Holin_LLH)	RecTemp_Functions_vq0.8_pval0.0001	NC022791.D	NC022791.D_00046
COG2135	1.2e-55	Defense mechanisms	peptidase activity	RecTemp_Functions_vq0.8_pval0.0001	NC023588.D	NC023588.D_00045
COG4193	6e-64	Carbohydrate transport and metabolism	domain, Protein	RecTemp_Functions_vq0.8_pval0.0001	NC007059.D	NC007059.D_00023
COG3645	6.3e-42	Transcription	SOS response	RecTemp_Functions_vq0.8_pval0.0001	NC007059.D	NC007059.D_00038
305I6	2.3e-30	Function unknown		RecTemp_Functions_vq0.8_pval0.0001	NC007059.D	NC007059.D_00039
COG0860	3.6e-09	Cell wall/membrane/envelope biogenesis	N-Acetylmuramoyl-L-alanine amidase	RecTemp_Functions_vq0.8_pval0.0001	NC007059.D	NC007059.D_00027
30GR2	1.2e-14	Function unknown		RecTemp_Functions_vq0.8_pval0.0001	NC007059.D	NC007059.D_00042
320MS	1.2e-17	Function unknown	Protein of unknown function (DUF1064)	RecTemp_Functions_vq0.8_pval0.0001	NC007059.D	NC007059.D_00054
31RS1	1.1e-14	Function unknown	SPP1 phage holin	RecTemp_Functions_vq0.8_pval0.0001	NC007059.D	NC007059.D_00026
30W7F	6.9e-14	Function unknown	Domain of unknown function (DUF4355)	RecTemp_Functions_vq0.8_pval0.0001	NC028783.D	NC028783.D_00005
2Z7JY	1e-120	Function unknown	Phage major capsid protein E	RecTemp_Functions_vq0.8_pval0.0001	NC028783.D	NC028783.D_00007
30AIM	1.8e-17	Function unknown		RecTemp_Functions_vq0.8_pval0.0001	NC028783.D	NC028783.D_00056
309YD	2.5e-07	Function unknown		RecTemp_Functions_vq0.8_pval0.0001	NC028783.D	NC028783.D_00021
329WZ	1.2e-40	Function unknown		RecTemp_Functions_vq0.8_pval0.0001	NC027992.D	NC027992.D_00052
32X0X	1e-61	Function unknown	ERF superfamily	RecTemp_Functions_vq0.8_pval0.0001	NC007055.D	NC007055.D_00048
32UN5	6.3e-145	Function unknown		RecTemp_Functions_vq0.8_pval0.0001	NC004348.D	NC004348.D_00063
COG1974	5e-19	Transcription	Represses a number of genes involved in the response to DNA damage (SOS response), including recA and lexA. In the presence of single-stranded DNA, RecA interacts with LexA causing an autocatalytic cleavage which disrupts the DNA-binding part of LexA, leading to derepression of the SOS regulon and eventually DNA repair	RecTemp_Functions_vq0.8_pval0.0001	NC004348.D	NC004348.D_00025
32C3A	3.3e-08	Function unknown		RecTemp_Functions_vq0.8_pval0.0001	NC004348.D	NC004348.D_00061
2ZB9H	1.4e-102	Function unknown	Protein of unknown function (DUF2824)	RecTemp_Functions_vq0.8_pval0.0001	NC004348.D	NC004348.D_00060
337IQ	1.7e-32	Function unknown		RecTemp_Functions_vq0.8_pval0.0001	NC004348.D	NC004348.D_00010
338RV	5.2e-79	Function unknown		RecTemp_Functions_vq0.8_pval0.0001	NC004348.D	NC004348.D_00049
334TZ	1.5e-18	Function unknown	Protein of unknown function (DUF2560)	RecTemp_Functions_vq0.8_pval0.0001	NC004348.D	NC004348.D_00048
2Z882	3.8e-272	Function unknown	Phage stabilisation protein	RecTemp_Functions_vq0.8_pval0.0001	NC004348.D	NC004348.D_00058
32NM5	7.1e-130	Function unknown	Glucosyl transferase GtrII	RecTemp_Functions_vq0.8_pval0.0001	NC004348.D	NC004348.D_00001
32V1T	5.5e-06	Function unknown	GtrA-like protein	RecTemp_Functions_vq0.8_pval0.0001	NC004348.D	NC004348.D_00003
31PM1	1.3e-31	Function unknown	Bacteriophage CII protein	RecTemp_Functions_vq0.8_pval0.0001	NC004348.D	NC004348.D_00027
332HC	4.6e-06	Function unknown		RecTemp_Functions_vq0.8_pval0.0001	NC004348.D	NC004348.D_00036
33NYJ	4.1e-70	Function unknown	Protein of unknown function (DUF2591)	RecTemp_Functions_vq0.8_pval0.0001	NC004348.D	NC004348.D_00037
31KJG	3.9e-89	Function unknown	Protein of unknown function (DUF1133)	RecTemp_Functions_vq0.8_pval0.0001	NC004348.D	NC004348.D_00044
2Z7KI	9.7e-166	Function unknown	Bacteriophage, scaffolding protein	RecTemp_Functions_vq0.8_pval0.0001	NC004348.D	NC004348.D_00054
31KW4	4.4e-15	Function unknown	Bacteriophage lambda Kil protein	RecTemp_Functions_vq0.8_pval0.0001	NC004348.D	NC004348.D_00019
329RF	5.6e-06	Function unknown		RecTemp_Functions_vq0.8_pval0.0001	NC028678.D	NC028678.D_00066
32GKD	5e-14	Function unknown	Protein of unknown function (DUF732)	RecTemp_Functions_vq0.8_pval0.0001	NC028678.D	NC028678.D_00057
COG1680	2.8e-30	Defense mechanisms	COG1680 Beta-lactamase class C and other penicillin binding	RecTemp_Functions_vq0.8_pval0.0001	NC028678.D	NC028678.D_00019
30KJG	1.1e-16	Function unknown	Superinfection immunity protein	RecTemp_Functions_vq0.8_pval0.0001	NC022067.D	NC022067.D_00193
30KJG	3.6e-17	Function unknown	Superinfection immunity protein	RecTemp_Functions_vq0.8_pval0.0001	NC023708.D	NC023708.D_00073
2ZKFX	5.9e-09	Function unknown		RecTemp_Functions_vq0.8_pval0.0001	NC023708.D	NC023708.D_00075
30KJG	6e-17	Function unknown	Superinfection immunity protein	RecTemp_Functions_vq0.8_pval0.0001	NC028680.D	NC028680.D_00067
2ZKFX	2.7e-08	Function unknown		RecTemp_Functions_vq0.8_pval0.0001	NC028680.D	NC028680.D_00069
2Z8GZ	7.2e-225	Energy production and conversion	Photosystem II (PSII) is a light-driven water plastoquinone oxidoreductase that uses light energy to abstract electrons from H(2)O, generating O(2) and a proton gradient subsequently used for ATP formation. It consists of a core antenna complex that captures photons, and an electron transfer chain that converts photonic excitation into a charge separation. The D1 D2 (PsbA PsbA) reaction center he…	RecTemp_Functions_vq0.8_pval0.0001	NC019516.D	NC019516.D_00012
308NH	7e-06	Function unknown	Endodeoxyribonuclease RusA	RecTemp_Functions_vq0.8_pval0.0001	NC007049.D	NC007049.D_00058
305IE	6.2e-35	Function unknown		RecTemp_Functions_vq0.8_pval0.0001	NC007049.D	NC007049.D_00038
3048Q	5.9e-15	Function unknown		RecTemp_Functions_vq0.8_pval0.0001	NC007049.D	NC007049.D_00039
COG3645	7.6e-43	Transcription	SOS response	RecTemp_Functions_vq0.8_pval0.0001	NC007049.D	NC007049.D_00041
305SW	5.2e-08	Function unknown	Helix-turn-helix XRE-family like proteins	RecTemp_Functions_vq0.8_pval0.0001	NC007049.D	NC007049.D_00040
COG0629	3.7e-30	Replication, recombination and repair	single-stranded DNA binding	RecTemp_Functions_vq0.8_pval0.0001	NC007049.D	NC007049.D_00050
30KCC	1.9e-179	Function unknown		RecTemp_Functions_vq0.8_pval0.0001	NC007049.D	NC007049.D_00037
COG4193	1.4e-57	Carbohydrate transport and metabolism	domain, Protein	RecTemp_Functions_vq0.8_pval0.0001	NC007049.D	NC007049.D_00029
31RS1	6.9e-07	Function unknown	SPP1 phage holin	RecTemp_Functions_vq0.8_pval0.0001	NC007049.D	NC007049.D_00032
COG0860	9.8e-10	Cell wall/membrane/envelope biogenesis	N-Acetylmuramoyl-L-alanine amidase	RecTemp_Functions_vq0.8_pval0.0001	NC007049.D	NC007049.D_00033
2ZMYY	1.1e-13	Function unknown	dUTPase	RecTemp_Functions_vq0.8_pval0.0001	NC019544.D	NC019544.D_00041
COG0207	1.6e-122	Nucleotide transport and metabolism	Catalyzes the reductive methylation of 2'-deoxyuridine- 5'-monophosphate (dUMP) to 2'-deoxythymidine-5'-monophosphate (dTMP) while utilizing 5,10-methylenetetrahydrofolate (mTHF) as the methyl donor and reductant in the reaction, yielding dihydrofolate (DHF) as a by-product. This enzymatic reaction provides an intracellular de novo source of dTMP, an essential precursor for DNA biosynthesis	RecTemp_Functions_vq0.8_pval0.0001	NC019544.D	NC019544.D_00048
COG0629	5.7e-30	Replication, recombination and repair	single-stranded DNA binding	RecTemp_Functions_vq0.8_pval0.0001	NC019544.D	NC019544.D_00037
COG0860	6.7e-31	Cell wall/membrane/envelope biogenesis	N-Acetylmuramoyl-L-alanine amidase	RecTemp_Functions_vq0.8_pval0.0001	NC019544.D	NC019544.D_00020
30UGS	4.3e-15	Function unknown		RecTemp_Functions_vq0.8_pval0.0001	NC019544.D	NC019544.D_00032
32XB4	1.2e-40	Function unknown	Siphovirus Gp157	RecTemp_Functions_vq0.8_pval0.0001	NC021539.D	NC021539.D_00056
30WQQ	1.7e-10	Function unknown	InterPro IPR009708 Bacteriophage A118, holin	RecTemp_Functions_vq0.8_pval0.0001	NC021539.D	NC021539.D_00022
COG1061	7.2e-18	Replication, recombination and repair	Type III restriction enzyme res subunit	RecTemp_Functions_vq0.8_pval0.0001	NC021539.D	NC021539.D_00058
32DZQ	1.2e-09	Function unknown	Protein of unknown function (DUF669)	RecTemp_Functions_vq0.8_pval0.0001	NC021539.D	NC021539.D_00059
3085J	1.1e-38	Function unknown		RecTemp_Functions_vq0.8_pval0.0001	NC021539.D	NC021539.D_00038
344DZ	3.9e-51	Function unknown		RecTemp_Functions_vq0.8_pval0.0001	NC021539.D	NC021539.D_00034
3082A	2.6e-50	Function unknown		RecTemp_Functions_vq0.8_pval0.0001	NC021539.D	NC021539.D_00027
306PF	4.6e-25	Function unknown		RecTemp_Functions_vq0.8_pval0.0001	NC021539.D	NC021539.D_00045
33E9U	3e-13	Function unknown		RecTemp_Functions_vq0.8_pval0.0001	NC021539.D	NC021539.D_00031
30Z9E	2.5e-50	Function unknown		RecTemp_Functions_vq0.8_pval0.0001	NC031226.D	NC031226.D_00061
32NZ8	6.9e-15	Function unknown		RecTemp_Functions_vq0.8_pval0.0001	NC031226.D	NC031226.D_00078
32U94	1.8e-26	Function unknown		RecTemp_Functions_vq0.8_pval0.0001	NC031226.D	NC031226.D_00020
345V7	1.8e-26	Function unknown		RecTemp_Functions_vq0.8_pval0.0001	NC031226.D	NC031226.D_00012
32HMB	2.5e-22	Function unknown		RecTemp_Functions_vq0.8_pval0.0001	NC031226.D	NC031226.D_00011
30PBK	3.2e-36	Function unknown		RecTemp_Functions_vq0.8_pval0.0001	NC031226.D	NC031226.D_00036
320MS	4.6e-19	Function unknown	Protein of unknown function (DUF1064)	RecTemp_Functions_vq0.8_pval0.0001	NC007047.D	NC007047.D_00061
2Z9J1	8.3e-10	Function unknown	Phage replisome organizer, N-terminal domain protein	RecTemp_Functions_vq0.8_pval0.0001	NC007047.D	NC007047.D_00057
32XB4	1.4e-54	Function unknown	Siphovirus Gp157	RecTemp_Functions_vq0.8_pval0.0001	NC007047.D	NC007047.D_00052
COG3645	5.2e-34	Transcription	SOS response	RecTemp_Functions_vq0.8_pval0.0001	NC007047.D	NC007047.D_00039
30U40	6.8e-18	Function unknown		RecTemp_Functions_vq0.8_pval0.0001	NC007047.D	NC007047.D_00040
33207	2.4e-52	Function unknown	Protein of unknown function (DUF4231)	RecTemp_Functions_vq0.8_pval0.0001	NC007047.D	NC007047.D_00034
30KNH	1.6e-51	Function unknown	Bacterial PH domain	RecTemp_Functions_vq0.8_pval0.0001	NC007047.D	NC007047.D_00035
33BSU	1.5e-12	Function unknown	IrrE N-terminal-like domain	RecTemp_Functions_vq0.8_pval0.0001	NC007047.D	NC007047.D_00036
30B2R	1.8e-07	Function unknown		RecTemp_Functions_vq0.8_pval0.0001	NC007047.D	NC007047.D_00042
COG3645	3.2e-38	Transcription	SOS response	RecTemp_Functions_vq0.8_pval0.0001	NC007047.D	NC007047.D_00044
32RJA	2.8e-33	Function unknown	MTH538 TIR-like domain (DUF1863)	RecTemp_Functions_vq0.8_pval0.0001	NC007047.D	NC007047.D_00033
31RS1	6.9e-07	Function unknown	SPP1 phage holin	RecTemp_Functions_vq0.8_pval0.0001	NC009526.D	NC009526.D_00070
COG0860	9.8e-10	Cell wall/membrane/envelope biogenesis	N-Acetylmuramoyl-L-alanine amidase	RecTemp_Functions_vq0.8_pval0.0001	NC009526.D	NC009526.D_00071
305IE	6.2e-35	Function unknown		RecTemp_Functions_vq0.8_pval0.0001	NC009526.D	NC009526.D_00005
COG0629	3.7e-30	Replication, recombination and repair	single-stranded DNA binding	RecTemp_Functions_vq0.8_pval0.0001	NC009526.D	NC009526.D_00017
308NH	7e-06	Function unknown	Endodeoxyribonuclease RusA	RecTemp_Functions_vq0.8_pval0.0001	NC009526.D	NC009526.D_00024
COG3645	1.3e-42	Transcription	SOS response	RecTemp_Functions_vq0.8_pval0.0001	NC009526.D	NC009526.D_00008
33FP3	3.3e-09	Function unknown		RecTemp_Functions_vq0.8_pval0.0001	NC026597.D	NC026597.D_00091
32U94	9.5e-21	Function unknown		RecTemp_Functions_vq0.8_pval0.0001	NC026597.D	NC026597.D_00026
31R1Y	1.9e-07	Function unknown		RecTemp_Functions_vq0.8_pval0.0001	NC026597.D	NC026597.D_00090
32SJD	2.8e-57	Replication, recombination and repair	3' exoribonuclease, RNase T-like	RecTemp_Functions_vq0.8_pval0.0001	NC026597.D	NC026597.D_00055
329RF	2.1e-06	Function unknown		RecTemp_Functions_vq0.8_pval0.0001	NC023580.D	NC023580.D_00067
32GKD	5e-14	Function unknown	Protein of unknown function (DUF732)	RecTemp_Functions_vq0.8_pval0.0001	NC023580.D	NC023580.D_00058
32PFN	6.2e-16	Function unknown	Phage integrase family	RecTemp_Functions_vq0.8_pval0.0001	NC023580.D	NC023580.D_00043
31R1Y	6.7e-08	Function unknown		RecTemp_Functions_vq0.8_pval0.0001	NC023580.D	NC023580.D_00045
33FP3	5.9e-09	Function unknown		RecTemp_Functions_vq0.8_pval0.0001	NC023580.D	NC023580.D_00044
COG1680	4.6e-30	Defense mechanisms	COG1680 Beta-lactamase class C and other penicillin binding	RecTemp_Functions_vq0.8_pval0.0001	NC023580.D	NC023580.D_00019
32XB4	2.7e-38	Function unknown	Siphovirus Gp157	RecTemp_Functions_vq0.8_pval0.0001	NC000871.D	NC000871.D_00030
307AM	2e-10	Function unknown		RecTemp_Functions_vq0.8_pval0.0001	NC000871.D	NC000871.D_00001
COG1061	4.1e-26	Replication, recombination and repair	Type III restriction enzyme res subunit	RecTemp_Functions_vq0.8_pval0.0001	NC000871.D	NC000871.D_00032
33BFD	8.4e-12	Function unknown		RecTemp_Functions_vq0.8_pval0.0001	NC018274.D	NC018274.D_00052
30TJA	7e-215	Energy production and conversion	Photosynthetic reaction centre protein	RecTemp_Functions_vq0.8_pval0.0001	NC016657.D	NC016657.D_00043
32U94	1.1e-23	Function unknown		RecTemp_Functions_vq0.8_pval0.0001	NC031118.D	NC031118.D_00020
33NSA	7.6e-31	Function unknown		RecTemp_Functions_vq0.8_pval0.0001	NC019721.D	NC019721.D_00052
30SY5	1.3e-38	Function unknown	DinI-like family	RecTemp_Functions_vq0.8_pval0.0001	NC019721.D	NC019721.D_00024
32WUP	2.5e-60	Function unknown		RecTemp_Functions_vq0.8_pval0.0001	NC019721.D	NC019721.D_00001
31HHM	7.2e-62	Function unknown	Antitermination protein Q	RecTemp_Functions_vq0.8_pval0.0001	NC019721.D	NC019721.D_00046
32SQ7	3.7e-71	Function unknown	Erf family	RecTemp_Functions_vq0.8_pval0.0001	NC028959.D	NC028959.D_00070
COG0629	1.2e-21	Replication, recombination and repair	single-stranded DNA binding	RecTemp_Functions_vq0.8_pval0.0001	NC028959.D	NC028959.D_00073
308NH	4.1e-07	Function unknown	Endodeoxyribonuclease RusA	RecTemp_Functions_vq0.8_pval0.0001	NC028959.D	NC028959.D_00086
COG3081	4.1e-54	Function unknown	Nucleoid-associated protein	RecTemp_Functions_vq0.8_pval0.0001	NC028959.D	NC028959.D_00080
2Z9XZ	7.2e-31	Function unknown		RecTemp_Functions_vq0.8_pval0.0001	NC028959.D	NC028959.D_00090
COG0860	1.8e-11	Cell wall/membrane/envelope biogenesis	N-Acetylmuramoyl-L-alanine amidase	RecTemp_Functions_vq0.8_pval0.0001	NC028959.D	NC028959.D_00039
32PFN	1.3e-09	Function unknown	Phage integrase family	RecTemp_Functions_vq0.8_pval0.0001	NC025433.D	NC025433.D_00045
32GKD	1.3e-13	Function unknown	Protein of unknown function (DUF732)	RecTemp_Functions_vq0.8_pval0.0001	NC025433.D	NC025433.D_00060
32V4N	3.4e-06	Function unknown	DNA recombination	RecTemp_Functions_vq0.8_pval0.0001	NC019723.D	NC019723.D_00028
32X6F	9.4e-42	Function unknown	Phage holin family (Lysis protein S)	RecTemp_Functions_vq0.8_pval0.0001	NC019723.D	NC019723.D_00063
32RYQ	1e-59	Function unknown	Host-nuclease inhibitor protein Gam	RecTemp_Functions_vq0.8_pval0.0001	NC019723.D	NC019723.D_00037
332HC	2.1e-07	Function unknown		RecTemp_Functions_vq0.8_pval0.0001	NC019723.D	NC019723.D_00054
31KW4	5.7e-38	Function unknown	Bacteriophage lambda Kil protein	RecTemp_Functions_vq0.8_pval0.0001	NC019723.D	NC019723.D_00038
3473W	6.6e-08	Function unknown		RecTemp_Functions_vq0.8_pval0.0001	NC019723.D	NC019723.D_00029
30MVR	3.1e-30	Function unknown		RecTemp_Functions_vq0.8_pval0.0001	NC019723.D	NC019723.D_00040
COG3723	7.3e-25	Replication, recombination and repair	Recombinational DNA repair protein, rece pathway	RecTemp_Functions_vq0.8_pval0.0001	NC019723.D	NC019723.D_00036
2ZI9Q	1.2e-28	Function unknown		RecTemp_Functions_vq0.8_pval0.0001	NC019723.D	NC019723.D_00042
2Z8WK	6e-111	Function unknown	major capsid protein E	RecTemp_Functions_vq0.8_pval0.0001	NC019723.D	NC019723.D_00008
31PM1	3e-25	Function unknown	Bacteriophage CII protein	RecTemp_Functions_vq0.8_pval0.0001	NC019723.D	NC019723.D_00047
32X6F	3.9e-42	Function unknown	Phage holin family (Lysis protein S)	RecTemp_Functions_vq0.8_pval0.0001	NC019723.D	NC019723.D_00062
30AIM	4.6e-19	Function unknown		RecTemp_Functions_vq0.8_pval0.0001	NC011104.D	NC011104.D_00049
COG5283	3.9e-36	Transcription||_||Signal transduction mechanisms	actin binding	RecTemp_Functions_vq0.8_pval0.0001	NC011104.D	NC011104.D_00013
30KHZ	9.8e-47	Function unknown		RecTemp_Functions_vq0.8_pval0.0001	NC011104.D	NC011104.D_00025
320MS	2.7e-06	Function unknown	Protein of unknown function (DUF1064)	RecTemp_Functions_vq0.8_pval0.0001	NC011104.D	NC011104.D_00041
30AKM	1.4e-49	Function unknown	Phage head-tail joining protein	RecTemp_Functions_vq0.8_pval0.0001	NC011104.D	NC011104.D_00008
32XB4	1.4e-31	Function unknown	Siphovirus Gp157	RecTemp_Functions_vq0.8_pval0.0001	NC011104.D	NC011104.D_00033
COG3617	9e-33	Transcription	BRO family, N-terminal domain	RecTemp_Functions_vq0.8_pval0.0001	NC042030.D	NC042030.D_00060
329RF	5.4e-07	Function unknown		RecTemp_Functions_vq0.8_pval0.0001	NC042030.D	NC042030.D_00081
32GKD	1.2e-14	Function unknown	Protein of unknown function (DUF732)	RecTemp_Functions_vq0.8_pval0.0001	NC042030.D	NC042030.D_00068
32RGG	4.1e-22	Function unknown	Replication initiator protein A (RepA) N-terminus	RecTemp_Functions_vq0.8_pval0.0001	NC002185.D	NC002185.D_00004
307AM	9.2e-10	Function unknown		RecTemp_Functions_vq0.8_pval0.0001	NC002185.D	NC002185.D_00021
32SQ7	1.1e-25	Function unknown	Erf family	RecTemp_Functions_vq0.8_pval0.0001	NC002185.D	NC002185.D_00009
COG0629	3.2e-31	Replication, recombination and repair	single-stranded DNA binding	RecTemp_Functions_vq0.8_pval0.0001	NC002185.D	NC002185.D_00011
COG3617	1.2e-21	Transcription	BRO family, N-terminal domain	RecTemp_Functions_vq0.8_pval0.0001	NC019421.D	NC019421.D_00076
2ZDXB	1.2e-19	Function unknown		RecTemp_Functions_vq0.8_pval0.0001	NC019421.D	NC019421.D_00030
COG3081	1.3e-52	Function unknown	Nucleoid-associated protein	RecTemp_Functions_vq0.8_pval0.0001	NC019421.D	NC019421.D_00068
COG3645	4.5e-36	Transcription	SOS response	RecTemp_Functions_vq0.8_pval0.0001	NC019421.D	NC019421.D_00048
COG0629	9.3e-22	Replication, recombination and repair	single-stranded DNA binding	RecTemp_Functions_vq0.8_pval0.0001	NC019421.D	NC019421.D_00059
COG0860	1.8e-11	Cell wall/membrane/envelope biogenesis	N-Acetylmuramoyl-L-alanine amidase	RecTemp_Functions_vq0.8_pval0.0001	NC019421.D	NC019421.D_00034
31QG4	3.2e-11	Function unknown		RecTemp_Functions_vq0.8_pval0.0001	NC019421.D	NC019421.D_00050
32SQ7	2.2e-71	Function unknown	Erf family	RecTemp_Functions_vq0.8_pval0.0001	NC019421.D	NC019421.D_00056
32NAK	6.5e-33	Function unknown	Siphovirus Gp157	RecTemp_Functions_vq0.8_pval0.0001	NC019421.D	NC019421.D_00055
32NZ8	9.6e-14	Function unknown		RecTemp_Functions_vq0.8_pval0.0001	NC031097.D	NC031097.D_00069
32U94	3.7e-25	Function unknown		RecTemp_Functions_vq0.8_pval0.0001	NC031097.D	NC031097.D_00020
2ZNPJ	3.2e-11	Function unknown		RecTemp_Functions_vq0.8_pval0.0001	NC031097.D	NC031097.D_00038
31VZK	3.4e-28	Function unknown	Protein of unknown function (DUF3263)	RecTemp_Functions_vq0.8_pval0.0001	NC031097.D	NC031097.D_00039
30PBK	3.2e-36	Function unknown		RecTemp_Functions_vq0.8_pval0.0001	NC031097.D	NC031097.D_00034
2ZX0Y	1.2e-06	Function unknown		RecTemp_Functions_vq0.8_pval0.0001	NC031097.D	NC031097.D_00040
COG5532	5e-49	Function unknown	Uncharacterized conserved protein (DUF2303)	RecTemp_Functions_vq0.8_pval0.0001	NC031097.D	NC031097.D_00050
COG3645	4.8e-41	Transcription	SOS response	RecTemp_Functions_vq0.8_pval0.0001	NC031097.D	NC031097.D_00045
32PFN	3.2e-11	Function unknown	Phage integrase family	RecTemp_Functions_vq0.8_pval0.0001	NC031097.D	NC031097.D_00036
30Z9E	7.6e-51	Function unknown		RecTemp_Functions_vq0.8_pval0.0001	NC031097.D	NC031097.D_00054
33HFF	6.9e-23	Function unknown		RecTemp_Functions_vq0.8_pval0.0001	NC031110.D	NC031110.D_00010
32U94	7.9e-24	Function unknown		RecTemp_Functions_vq0.8_pval0.0001	NC030943.D	NC030943.D_00022
305SW	1.1e-07	Function unknown	Helix-turn-helix XRE-family like proteins	RecTemp_Functions_vq0.8_pval0.0001	NC023503.D	NC023503.D_00008
306V3	2e-23	Function unknown	ORF6C domain	RecTemp_Functions_vq0.8_pval0.0001	NC023503.D	NC023503.D_00010
2Z87T	4.9e-27	Function unknown		RecTemp_Functions_vq0.8_pval0.0001	NC031091.D	NC031091.D_00064
33C7D	5.6e-35	Function unknown		RecTemp_Functions_vq0.8_pval0.0001	NC031091.D	NC031091.D_00048
31H53	6.9e-50	Function unknown		RecTemp_Functions_vq0.8_pval0.0001	NC031091.D	NC031091.D_00007
33EAD	8.9e-72	Function unknown		RecTemp_Functions_vq0.8_pval0.0001	NC031091.D	NC031091.D_00015
318PC	1.7e-25	Function unknown		RecTemp_Functions_vq0.8_pval0.0001	NC031091.D	NC031091.D_00003
COG3645	9e-27	Transcription	SOS response	RecTemp_Functions_vq0.8_pval0.0001	NC031091.D	NC031091.D_00053
31A5Z	1.6e-10	Function unknown		RecTemp_Functions_vq0.8_pval0.0001	NC031091.D	NC031091.D_00043
32AX3	1.6e-40	Function unknown		RecTemp_Functions_vq0.8_pval0.0001	NC031091.D	NC031091.D_00044
32NZ8	7.6e-14	Function unknown		RecTemp_Functions_vq0.8_pval0.0001	NC031061.D	NC031061.D_00075
32U94	3.7e-25	Function unknown		RecTemp_Functions_vq0.8_pval0.0001	NC031061.D	NC031061.D_00020
32PFN	2.7e-11	Function unknown	Phage integrase family	RecTemp_Functions_vq0.8_pval0.0001	NC031061.D	NC031061.D_00039
31VZK	2.5e-30	Function unknown	Protein of unknown function (DUF3263)	RecTemp_Functions_vq0.8_pval0.0001	NC031061.D	NC031061.D_00040
2ZX0Y	2.1e-11	Function unknown		RecTemp_Functions_vq0.8_pval0.0001	NC031061.D	NC031061.D_00041
32UW1	5.4e-35	Function unknown		RecTemp_Functions_vq0.8_pval0.0001	NC031061.D	NC031061.D_00053
COG5532	2.7e-51	Function unknown	Uncharacterized conserved protein (DUF2303)	RecTemp_Functions_vq0.8_pval0.0001	NC031061.D	NC031061.D_00054
32PFN	6.2e-16	Function unknown	Phage integrase family	RecTemp_Functions_vq0.8_pval0.0001	NC028937.D	NC028937.D_00041
2ZKFX	4.4e-09	Function unknown		RecTemp_Functions_vq0.8_pval0.0001	NC028937.D	NC028937.D_00039
32GKD	2.7e-14	Function unknown	Protein of unknown function (DUF732)	RecTemp_Functions_vq0.8_pval0.0001	NC028937.D	NC028937.D_00055
30TJA	1.9e-215	Energy production and conversion	Photosynthetic reaction centre protein	RecTemp_Functions_vq0.8_pval0.0001	NC016659.D	NC016659.D_00033
32U94	2.9e-24	Function unknown		RecTemp_Functions_vq0.8_pval0.0001	NC011285.D	NC011285.D_00035
309T8	8.6e-34	Function unknown	Bacteriophage Mu Gam like protein	RecTemp_Functions_vq0.8_pval0.0001	NC008799.D	NC008799.D_00015
COG4193	1.1e-63	Carbohydrate transport and metabolism	domain, Protein	RecTemp_Functions_vq0.8_pval0.0001	NC008799.D	NC008799.D_00063
COG0629	1.9e-26	Replication, recombination and repair	single-stranded DNA binding	RecTemp_Functions_vq0.8_pval0.0001	NC008799.D	NC008799.D_00017
32X0X	2.7e-61	Function unknown	ERF superfamily	RecTemp_Functions_vq0.8_pval0.0001	NC008799.D	NC008799.D_00016
30KNH	1.6e-51	Function unknown	Bacterial PH domain	RecTemp_Functions_vq0.8_pval0.0001	NC008799.D	NC008799.D_00004
327CG	1.6e-12	Function unknown		RecTemp_Functions_vq0.8_pval0.0001	NC008799.D	NC008799.D_00020
320MS	3.2e-17	Function unknown	Protein of unknown function (DUF1064)	RecTemp_Functions_vq0.8_pval0.0001	NC008799.D	NC008799.D_00025
30GR2	1.1e-14	Function unknown		RecTemp_Functions_vq0.8_pval0.0001	NC008799.D	NC008799.D_00011
31NKU	3.6e-10	Function unknown	Protein of unknown function (DUF3168)	RecTemp_Functions_vq0.8_pval0.0001	NC008799.D	NC008799.D_00051
30U40	6.8e-18	Function unknown		RecTemp_Functions_vq0.8_pval0.0001	NC008799.D	NC008799.D_00009
2ZIH1	7.3e-06	Transcription	Helix-turn-helix domain	RecTemp_Functions_vq0.8_pval0.0001	NC019915.D	NC019915.D_00004
2Z9J1	6.6e-09	Function unknown	Phage replisome organizer, N-terminal domain protein	RecTemp_Functions_vq0.8_pval0.0001	NC019915.D	NC019915.D_00015
COG0629	1.9e-23	Replication, recombination and repair	single-stranded DNA binding	RecTemp_Functions_vq0.8_pval0.0001	NC019915.D	NC019915.D_00012
32X0X	4e-61	Function unknown	ERF superfamily	RecTemp_Functions_vq0.8_pval0.0001	NC019915.D	NC019915.D_00011
32W4P	2.9e-44	Function unknown	ORF6N domain	RecTemp_Functions_vq0.8_pval0.0001	NC002747.D	NC002747.D_00006
COG0629	2.6e-30	Replication, recombination and repair	single-stranded DNA binding	RecTemp_Functions_vq0.8_pval0.0001	NC002747.D	NC002747.D_00012
3066G	6.8e-12	Function unknown	IrrE N-terminal-like domain	RecTemp_Functions_vq0.8_pval0.0001	NC002747.D	NC002747.D_00003
30KNH	1.1e-39	Function unknown	Bacterial PH domain	RecTemp_Functions_vq0.8_pval0.0001	NC002747.D	NC002747.D_00002
300R1	1e-06	Function unknown		RecTemp_Functions_vq0.8_pval0.0001	NC002747.D	NC002747.D_00041
308000000	2.2e-93	Function unknown	EVIDENCE BY HOMOLOGY BIO14.03 Phage related functions and prophages	RecTemp_Functions_vq0.8_pval0.0001	NC002747.D	NC002747.D_00029
30WM3	2.3e-15	Function unknown		RecTemp_Functions_vq0.8_pval0.0001	NC031907.D	NC031907.D_00025
COG0629	2.8e-30	Replication, recombination and repair	single-stranded DNA binding	RecTemp_Functions_vq0.8_pval0.0001	NC031907.D	NC031907.D_00031
3426C	4.3e-10	Function unknown		RecTemp_Functions_vq0.8_pval0.0001	NC031907.D	NC031907.D_00014
2ZCCB	4.7e-82	Function unknown		RecTemp_Functions_vq0.8_pval0.0001	NC031907.D	NC031907.D_00027
COG3645	4.3e-43	Transcription	SOS response	RecTemp_Functions_vq0.8_pval0.0001	NC031907.D	NC031907.D_00039
30W7F	5.1e-50	Function unknown	Domain of unknown function (DUF4355)	RecTemp_Functions_vq0.8_pval0.0001	NC031907.D	NC031907.D_00010
32SQ7	1.7e-29	Function unknown	Erf family	RecTemp_Functions_vq0.8_pval0.0001	NC031907.D	NC031907.D_00035
331KR	4.8e-50	Function unknown		RecTemp_Functions_vq0.8_pval0.0001	NC031907.D	NC031907.D_00028
30C8R	7.1e-06	Function unknown		RecTemp_Functions_vq0.8_pval0.0001	NC031907.D	NC031907.D_00044
2ZKFX	1.2e-08	Function unknown		RecTemp_Functions_vq0.8_pval0.0001	NC028941.D	NC028941.D_00071
30KJG	9.4e-17	Function unknown	Superinfection immunity protein	RecTemp_Functions_vq0.8_pval0.0001	NC028941.D	NC028941.D_00069
33BFD	2e-13	Function unknown		RecTemp_Functions_vq0.8_pval0.0001	NC007805.D	NC007805.D_00026
2ZIJA	2.2e-27	Function unknown		RecTemp_Functions_vq0.8_pval0.0001	NC007805.D	NC007805.D_00019
33MGU	2.7e-18	Function unknown	Protein of unknown function (DUF3037)	RecTemp_Functions_vq0.8_pval0.0001	NC030652.D	NC030652.D_00061
320MS	9e-20	Function unknown	Protein of unknown function (DUF1064)	RecTemp_Functions_vq0.8_pval0.0001	NC030652.D	NC030652.D_00022
2Z8BH	2.5e-53	Function unknown	DNA N-6-adenine-methyltransferase	RecTemp_Functions_vq0.8_pval0.0001	NC030652.D	NC030652.D_00021
30C8R	8.7e-06	Function unknown		RecTemp_Functions_vq0.8_pval0.0001	NC030652.D	NC030652.D_00001
309T8	6.6e-33	Function unknown	Bacteriophage Mu Gam like protein	RecTemp_Functions_vq0.8_pval0.0001	NC030652.D	NC030652.D_00012
3123H	5.3e-11	Function unknown	Protein of unknown function (DUF3168)	RecTemp_Functions_vq0.8_pval0.0001	NC030652.D	NC030652.D_00043
COG4193	3.1e-63	Carbohydrate transport and metabolism	domain, Protein	RecTemp_Functions_vq0.8_pval0.0001	NC030652.D	NC030652.D_00055
3123H	2.8e-12	Function unknown	Protein of unknown function (DUF3168)	RecTemp_Functions_vq0.8_pval0.0001	NC018281.D	NC018281.D_00012
COG3969	1.1e-89	Function unknown	phosphoadenosine phosphosulfate	RecTemp_Functions_vq0.8_pval0.0001	NC027125.D	NC027125.D_00009
COG2801	2.9e-07	Replication, recombination and repair	Transposase and inactivated derivatives	RecTemp_Functions_vq0.8_pval0.0001	NC028898.D	NC028898.D_00031
3085C	2.7e-82	Function unknown	Protein of unknown function (DUF2481)	RecTemp_Functions_vq0.8_pval0.0001	NC028929.D	NC028929.D_00067
COG0629	1.8e-30	Replication, recombination and repair	single-stranded DNA binding	RecTemp_Functions_vq0.8_pval0.0001	NC028929.D	NC028929.D_00064
33G5R	2.3e-52	Function unknown		RecTemp_Functions_vq0.8_pval0.0001	NC028929.D	NC028929.D_00008
2ZCK6	1.4e-87	Function unknown	Phage minor capsid protein 2	RecTemp_Functions_vq0.8_pval0.0001	NC028929.D	NC028929.D_00004
31TWR	4.5e-10	Function unknown	Bacteriophage Gp15 protein	RecTemp_Functions_vq0.8_pval0.0001	NC028929.D	NC028929.D_00015
332FB	4.3e-34	Function unknown	Minor capsid protein	RecTemp_Functions_vq0.8_pval0.0001	NC028929.D	NC028929.D_00010
COG3645	6.6e-32	Transcription	SOS response	RecTemp_Functions_vq0.8_pval0.0001	NC028929.D	NC028929.D_00043
3082A	1.4e-49	Function unknown		RecTemp_Functions_vq0.8_pval0.0001	NC028929.D	NC028929.D_00028
32PFN	3.1e-06	Function unknown	Phage integrase family	RecTemp_Functions_vq0.8_pval0.0001	NC028929.D	NC028929.D_00030
32HS2	4.7e-114	Function unknown		RecTemp_Functions_vq0.8_pval0.0001	NC028929.D	NC028929.D_00044
30KJG	2.2e-17	Function unknown	Superinfection immunity protein	RecTemp_Functions_vq0.8_pval0.0001	NC028874.D	NC028874.D_00078
2ZKFX	5.9e-09	Function unknown		RecTemp_Functions_vq0.8_pval0.0001	NC028874.D	NC028874.D_00080
32V6T	4.1e-52	Function unknown		RecTemp_Functions_vq0.8_pval0.0001	NC012756.D	NC012756.D_00043
32T7U	4.6e-24	Function unknown	Phage terminase, small subunit	RecTemp_Functions_vq0.8_pval0.0001	NC012756.D	NC012756.D_00031
COG3617	1.6e-42	Transcription	BRO family, N-terminal domain	RecTemp_Functions_vq0.8_pval0.0001	NC012756.D	NC012756.D_00008
33J4E	9.1e-11	Function unknown		RecTemp_Functions_vq0.8_pval0.0001	NC021865.D	NC021865.D_00037
33FJA	1.5e-18	Function unknown		RecTemp_Functions_vq0.8_pval0.0001	NC021865.D	NC021865.D_00023
33BGU	2.8e-08	Function unknown	Phage gp6-like head-tail connector protein	RecTemp_Functions_vq0.8_pval0.0001	NC021865.D	NC021865.D_00007
32T7U	5.4e-08	Function unknown	Phage terminase, small subunit	RecTemp_Functions_vq0.8_pval0.0001	NC021865.D	NC021865.D_00001
30E2J	1.9e-33	Function unknown		RecTemp_Functions_vq0.8_pval0.0001	NC021865.D	NC021865.D_00025
33R24	4.4e-83	Function unknown		RecTemp_Functions_vq0.8_pval0.0001	NC021865.D	NC021865.D_00024
COG3645	2e-50	Transcription	SOS response	RecTemp_Functions_vq0.8_pval0.0001	NC021865.D	NC021865.D_00042
31RS1	1.9e-12	Function unknown	SPP1 phage holin	RecTemp_Functions_vq0.8_pval0.0001	NC031013.D	NC031013.D_00050
2Z8GZ	4.6e-212	Energy production and conversion	Photosystem II (PSII) is a light-driven water plastoquinone oxidoreductase that uses light energy to abstract electrons from H(2)O, generating O(2) and a proton gradient subsequently used for ATP formation. It consists of a core antenna complex that captures photons, and an electron transfer chain that converts photonic excitation into a charge separation. The D1 D2 (PsbA PsbA) reaction center he…	RecTemp_Functions_vq0.8_pval0.0001	NC006882.D	NC006882.D_00031
2ZKFX	4.8e-08	Function unknown		RecTemp_Functions_vq0.8_pval0.0001	NC024143.D	NC024143.D_00079
30KJG	2.2e-17	Function unknown	Superinfection immunity protein	RecTemp_Functions_vq0.8_pval0.0001	NC024143.D	NC024143.D_00077
2ZKFX	5.9e-09	Function unknown		RecTemp_Functions_vq0.8_pval0.0001	NC023739.D	NC023739.D_00069
32IQQ	3.6e-73	Function unknown		RecTemp_Functions_vq0.8_pval0.0001	NC031267.D	NC031267.D_00022
31VZK	6.6e-34	Function unknown	Protein of unknown function (DUF3263)	RecTemp_Functions_vq0.8_pval0.0001	NC031267.D	NC031267.D_00036
32CRQ	1.8e-07	Function unknown		RecTemp_Functions_vq0.8_pval0.0001	NC031267.D	NC031267.D_00021
308000000	2e-93	Function unknown	EVIDENCE BY HOMOLOGY BIO14.03 Phage related functions and prophages	RecTemp_Functions_vq0.8_pval0.0001	NC002668.D	NC002668.D_00036
31RS1	4.3e-14	Function unknown	SPP1 phage holin	RecTemp_Functions_vq0.8_pval0.0001	NC002668.D	NC002668.D_00055
30KJG	4.7e-16	Function unknown	Superinfection immunity protein	RecTemp_Functions_vq0.8_pval0.0001	NC011019.D	NC011019.D_00070
31RS1	2.4e-12	Function unknown	SPP1 phage holin	RecTemp_Functions_vq0.8_pval0.0001	NC002666.D	NC002666.D_00061
COG0629	1.1e-30	Replication, recombination and repair	single-stranded DNA binding	RecTemp_Functions_vq0.8_pval0.0001	NC002666.D	NC002666.D_00015
3080000000	2e-89	Function unknown	Protein of unknown function (DUF722)	RecTemp_Functions_vq0.8_pval0.0001	NC002666.D	NC002666.D_00038
309TB	1.7e-10	Function unknown	Bacteriophage Mu Gam like protein	RecTemp_Functions_vq0.8_pval0.0001	NC002666.D	NC002666.D_00013
2ZWH2	6.3e-52	Function unknown	BIO14.03 Phage related functions and prophages. 98 identical to Orf10 of bacteriophage Tuc2009	RecTemp_Functions_vq0.8_pval0.0001	NC002666.D	NC002666.D_00010
32PFN	4e-09	Function unknown	Phage integrase family	RecTemp_Functions_vq0.8_pval0.0001	NC002666.D	NC002666.D_00001
COG3723	5.1e-70	Replication, recombination and repair	Recombinational DNA repair protein, rece pathway	RecTemp_Functions_vq0.8_pval0.0001	NC023729.D	NC023729.D_00048
30M6T	5.8e-32	Function unknown		RecTemp_Functions_vq0.8_pval0.0001	NC023729.D	NC023729.D_00031
30J38	5.4e-17	Function unknown	PDDEXK-like domain of unknown function (DUF3799)	RecTemp_Functions_vq0.8_pval0.0001	NC023729.D	NC023729.D_00047
33HFF	5.1e-22	Function unknown		RecTemp_Functions_vq0.8_pval0.0001	NC022986.D	NC022986.D_00131
31RS1	6.9e-07	Function unknown	SPP1 phage holin	RecTemp_Functions_vq0.8_pval0.0001	NC028864.D	NC028864.D_00067
COG4193	1.3e-59	Carbohydrate transport and metabolism	domain, Protein	RecTemp_Functions_vq0.8_pval0.0001	NC028864.D	NC028864.D_00064
COG0860	9.8e-10	Cell wall/membrane/envelope biogenesis	N-Acetylmuramoyl-L-alanine amidase	RecTemp_Functions_vq0.8_pval0.0001	NC028864.D	NC028864.D_00068
308NH	7e-06	Function unknown	Endodeoxyribonuclease RusA	RecTemp_Functions_vq0.8_pval0.0001	NC028864.D	NC028864.D_00023
30KCC	1.9e-179	Function unknown		RecTemp_Functions_vq0.8_pval0.0001	NC028864.D	NC028864.D_00003
31NKU	3.6e-10	Function unknown	Protein of unknown function (DUF3168)	RecTemp_Functions_vq0.8_pval0.0001	NC028864.D	NC028864.D_00052
COG3645	6.3e-42	Transcription	SOS response	RecTemp_Functions_vq0.8_pval0.0001	NC028864.D	NC028864.D_00009
2ZMYY	4.8e-06	Function unknown	dUTPase	RecTemp_Functions_vq0.8_pval0.0001	NC028864.D	NC028864.D_00033
33YEK	7.5e-20	Function unknown		RecTemp_Functions_vq0.8_pval0.0001	NC007924.D	NC007924.D_00033
2ZKFX	2.6e-08	Function unknown		RecTemp_Functions_vq0.8_pval0.0001	NC028784.D	NC028784.D_00074
30JCX	4.8e-33	Function unknown	Caudovirales tail fibre assembly protein, lambda gpK	RecTemp_Functions_vq0.8_pval0.0001	NC028896.D	NC028896.D_00010
30V9W	6.5e-06	Function unknown		RecTemp_Functions_vq0.8_pval0.0001	NC022776.D	NC022776.D_00016
30UN4	2.7e-06	Function unknown		RecTemp_Functions_vq0.8_pval0.0001	NC022776.D	NC022776.D_00007
COG3645	7.9e-46	Transcription	SOS response	RecTemp_Functions_vq0.8_pval0.0001	NC022776.D	NC022776.D_00006
COG1061	6.1e-30	Replication, recombination and repair	Type III restriction enzyme res subunit	RecTemp_Functions_vq0.8_pval0.0001	NC022776.D	NC022776.D_00012
32U94	7.9e-24	Function unknown		RecTemp_Functions_vq0.8_pval0.0001	NC031265.D	NC031265.D_00020
32PFN	6.2e-16	Function unknown	Phage integrase family	RecTemp_Functions_vq0.8_pval0.0001	NC028842.D	NC028842.D_00041
32GKD	3.5e-14	Function unknown	Protein of unknown function (DUF732)	RecTemp_Functions_vq0.8_pval0.0001	NC028842.D	NC028842.D_00053
2ZKFX	4e-09	Function unknown		RecTemp_Functions_vq0.8_pval0.0001	NC028842.D	NC028842.D_00039
32GKD	2.3e-14	Function unknown	Protein of unknown function (DUF732)	RecTemp_Functions_vq0.8_pval0.0001	NC041969.D	NC041969.D_00038
COG3723	5.1e-70	Replication, recombination and repair	Recombinational DNA repair protein, rece pathway	RecTemp_Functions_vq0.8_pval0.0001	NC041969.D	NC041969.D_00047
30J38	2e-17	Function unknown	PDDEXK-like domain of unknown function (DUF3799)	RecTemp_Functions_vq0.8_pval0.0001	NC041969.D	NC041969.D_00046
329RF	1.4e-06	Function unknown		RecTemp_Functions_vq0.8_pval0.0001	NC028844.D	NC028844.D_00063
31YVU	6.7e-07	Function unknown		RecTemp_Functions_vq0.8_pval0.0001	NC028844.D	NC028844.D_00014
COG3645	1.8e-25	Transcription	SOS response	RecTemp_Functions_vq0.8_pval0.0001	NC028844.D	NC028844.D_00045
32GKD	4.2e-14	Function unknown	Protein of unknown function (DUF732)	RecTemp_Functions_vq0.8_pval0.0001	NC028844.D	NC028844.D_00054
COG0860	1.1e-08	Cell wall/membrane/envelope biogenesis	N-Acetylmuramoyl-L-alanine amidase	RecTemp_Functions_vq0.8_pval0.0001	NC003288.D	NC003288.D_00065
31RS1	1.1e-14	Function unknown	SPP1 phage holin	RecTemp_Functions_vq0.8_pval0.0001	NC003288.D	NC003288.D_00064
320MS	1.1e-17	Function unknown	Protein of unknown function (DUF1064)	RecTemp_Functions_vq0.8_pval0.0001	NC003288.D	NC003288.D_00025
COG4193	1.2e-63	Carbohydrate transport and metabolism	domain, Protein	RecTemp_Functions_vq0.8_pval0.0001	NC003288.D	NC003288.D_00061
3123H	1.6e-12	Function unknown	Protein of unknown function (DUF3168)	RecTemp_Functions_vq0.8_pval0.0001	NC003288.D	NC003288.D_00049
COG1974	1.5e-12	Transcription	Represses a number of genes involved in the response to DNA damage (SOS response), including recA and lexA. In the presence of single-stranded DNA, RecA interacts with LexA causing an autocatalytic cleavage which disrupts the DNA-binding part of LexA, leading to derepression of the SOS regulon and eventually DNA repair	RecTemp_Functions_vq0.8_pval0.0001	NC003288.D	NC003288.D_00006
30GR2	1.2e-14	Function unknown		RecTemp_Functions_vq0.8_pval0.0001	NC003288.D	NC003288.D_00013
337PQ	4.5e-06	Function unknown	Cro/C1-type HTH DNA-binding domain	RecTemp_Functions_vq0.8_pval0.0001	NC003288.D	NC003288.D_00010
COG3645	3.1e-38	Transcription	SOS response	RecTemp_Functions_vq0.8_pval0.0001	NC003288.D	NC003288.D_00011
2ZMYY	3.9e-06	Function unknown	dUTPase	RecTemp_Functions_vq0.8_pval0.0001	NC003288.D	NC003288.D_00034
3088G	1.6e-10	Function unknown		RecTemp_Functions_vq0.8_pval0.0001	NC019513.D	NC019513.D_00002
COG0860	9.8e-10	Cell wall/membrane/envelope biogenesis	N-Acetylmuramoyl-L-alanine amidase	RecTemp_Functions_vq0.8_pval0.0001	NC019513.D	NC019513.D_00023
30C8R	8.7e-06	Function unknown		RecTemp_Functions_vq0.8_pval0.0001	NC019513.D	NC019513.D_00022
2ZMYY	4.9e-06	Function unknown	dUTPase	RecTemp_Functions_vq0.8_pval0.0001	NC019513.D	NC019513.D_00006
31RS1	6.9e-07	Function unknown	SPP1 phage holin	RecTemp_Functions_vq0.8_pval0.0001	NC019513.D	NC019513.D_00024
30BP3	1.3e-15	Function unknown		RecTemp_Functions_vq0.8_pval0.0001	NC019513.D	NC019513.D_00037
COG5283	1.1e-29	Transcription||_||Signal transduction mechanisms	actin binding	RecTemp_Functions_vq0.8_pval0.0001	NC019513.D	NC019513.D_00030
2ZV36	1.8e-06	Function unknown		RecTemp_Functions_vq0.8_pval0.0001	NC019513.D	NC019513.D_00033
2ZCCB	1.1e-80	Function unknown		RecTemp_Functions_vq0.8_pval0.0001	NC019418.D	NC019418.D_00036
331KR	1.5e-48	Function unknown		RecTemp_Functions_vq0.8_pval0.0001	NC019418.D	NC019418.D_00037
30WM3	2.2e-16	Function unknown		RecTemp_Functions_vq0.8_pval0.0001	NC019418.D	NC019418.D_00030
33HFF	1.3e-18	Function unknown		RecTemp_Functions_vq0.8_pval0.0001	NC015272.D	NC015272.D_00100
32GKD	1e-14	Function unknown	Protein of unknown function (DUF732)	RecTemp_Functions_vq0.8_pval0.0001	NC004686.D	NC004686.D_00064
329RF	1.3e-07	Function unknown		RecTemp_Functions_vq0.8_pval0.0001	NC004686.D	NC004686.D_00075
COG3617	6.2e-32	Transcription	BRO family, N-terminal domain	RecTemp_Functions_vq0.8_pval0.0001	NC004686.D	NC004686.D_00054
32RGG	1.1e-11	Function unknown	Replication initiator protein A (RepA) N-terminus	RecTemp_Functions_vq0.8_pval0.0001	NC024357.D	NC024357.D_00045
30W7F	6.6e-60	Function unknown	Domain of unknown function (DUF4355)	RecTemp_Functions_vq0.8_pval0.0001	NC024357.D	NC024357.D_00017
3426C	5.4e-10	Function unknown		RecTemp_Functions_vq0.8_pval0.0001	NC024357.D	NC024357.D_00020
32ADH	6.8e-65	Function unknown	Bacteriophage holin of superfamily 6 (Holin_LLH)	RecTemp_Functions_vq0.8_pval0.0001	NC024357.D	NC024357.D_00001
307AM	1.6e-12	Function unknown		RecTemp_Functions_vq0.8_pval0.0001	NC024357.D	NC024357.D_00026
32GKD	4.5e-14	Function unknown	Protein of unknown function (DUF732)	RecTemp_Functions_vq0.8_pval0.0001	NC022056.D	NC022056.D_00058
COG3645	2.7e-25	Transcription	SOS response	RecTemp_Functions_vq0.8_pval0.0001	NC004680.D	NC004680.D_00049
329RF	2.4e-06	Function unknown		RecTemp_Functions_vq0.8_pval0.0001	NC004680.D	NC004680.D_00070
31YVU	6.7e-07	Function unknown		RecTemp_Functions_vq0.8_pval0.0001	NC014901.D	NC014901.D_00014
32GKD	1.3e-13	Function unknown	Protein of unknown function (DUF732)	RecTemp_Functions_vq0.8_pval0.0001	NC014901.D	NC014901.D_00059
32PFN	1.3e-09	Function unknown	Phage integrase family	RecTemp_Functions_vq0.8_pval0.0001	NC014901.D	NC014901.D_00046
COG3081	2.4e-53	Function unknown	Nucleoid-associated protein	RecTemp_Functions_vq0.8_pval0.0001	NC028764.D	NC028764.D_00067
308NH	2.7e-08	Function unknown	Endodeoxyribonuclease RusA	RecTemp_Functions_vq0.8_pval0.0001	NC028764.D	NC028764.D_00073
30KIE	2.9e-48	Function unknown		RecTemp_Functions_vq0.8_pval0.0001	NC028764.D	NC028764.D_00074
COG3617	1.2e-21	Transcription	BRO family, N-terminal domain	RecTemp_Functions_vq0.8_pval0.0001	NC028764.D	NC028764.D_00076
COG3617	1.3e-33	Transcription	BRO family, N-terminal domain	RecTemp_Functions_vq0.8_pval0.0001	NC028764.D	NC028764.D_00049
COG0860	1.8e-11	Cell wall/membrane/envelope biogenesis	N-Acetylmuramoyl-L-alanine amidase	RecTemp_Functions_vq0.8_pval0.0001	NC028764.D	NC028764.D_00034
2ZDXB	2.9e-19	Function unknown		RecTemp_Functions_vq0.8_pval0.0001	NC028764.D	NC028764.D_00029
32NAK	3e-33	Function unknown	Siphovirus Gp157	RecTemp_Functions_vq0.8_pval0.0001	NC028764.D	NC028764.D_00056
32XSK	1e-65	Function unknown	ERF superfamily	RecTemp_Functions_vq0.8_pval0.0001	NC028764.D	NC028764.D_00057
32ACS	3.1e-37	Function unknown		RecTemp_Functions_vq0.8_pval0.0001	NC031098.D	NC031098.D_00013
2ZFPM	1.8e-17	Function unknown		RecTemp_Functions_vq0.8_pval0.0001	NC031942.D	NC031942.D_00023
30W7F	2.5e-91	Function unknown	Domain of unknown function (DUF4355)	RecTemp_Functions_vq0.8_pval0.0001	NC031942.D	NC031942.D_00015
3426C	3.3e-10	Function unknown		RecTemp_Functions_vq0.8_pval0.0001	NC031942.D	NC031942.D_00018
307AM	7.2e-08	Function unknown		RecTemp_Functions_vq0.8_pval0.0001	NC031942.D	NC031942.D_00025
32ADH	1.2e-64	Function unknown	Bacteriophage holin of superfamily 6 (Holin_LLH)	RecTemp_Functions_vq0.8_pval0.0001	NC031942.D	NC031942.D_00003
COG0860	9.7e-10	Cell wall/membrane/envelope biogenesis	N-Acetylmuramoyl-L-alanine amidase	RecTemp_Functions_vq0.8_pval0.0001	NC011612.D	NC011612.D_00060
31RS1	6.2e-07	Function unknown	SPP1 phage holin	RecTemp_Functions_vq0.8_pval0.0001	NC011612.D	NC011612.D_00059
2ZDGY	3.5e-06	Replication, recombination and repair	Phage integrase family	RecTemp_Functions_vq0.8_pval0.0001	NC011612.D	NC011612.D_00001
COG1061	3.2e-11	Replication, recombination and repair	Type III restriction enzyme res subunit	RecTemp_Functions_vq0.8_pval0.0001	NC011612.D	NC011612.D_00034
3088G	3.1e-11	Function unknown		RecTemp_Functions_vq0.8_pval0.0001	NC011612.D	NC011612.D_00035
30BP3	1.3e-15	Function unknown		RecTemp_Functions_vq0.8_pval0.0001	NC011612.D	NC011612.D_00043
30AEZ	8.5e-06	Function unknown	Phage gp6-like head-tail connector protein	RecTemp_Functions_vq0.8_pval0.0001	NC011612.D	NC011612.D_00042
COG5283	1.1e-29	Transcription||_||Signal transduction mechanisms	actin binding	RecTemp_Functions_vq0.8_pval0.0001	NC011612.D	NC011612.D_00050
2ZV36	8.6e-07	Function unknown		RecTemp_Functions_vq0.8_pval0.0001	NC011612.D	NC011612.D_00047
33A4X	1.7e-14	Function unknown	Phage tail tube protein	RecTemp_Functions_vq0.8_pval0.0001	NC031940.D	NC031940.D_00017
2ZSFP	3.1e-07	Function unknown	Protein of unknown function (DUF2635)	RecTemp_Functions_vq0.8_pval0.0001	NC031940.D	NC031940.D_00087
2ZAPX	8.2e-91	Function unknown		RecTemp_Functions_vq0.8_pval0.0001	NC031940.D	NC031940.D_00086
314EE	1.9e-19	Function unknown	Phage gp6-like head-tail connector protein	RecTemp_Functions_vq0.8_pval0.0001	NC031940.D	NC031940.D_00010
2ZR2C	2.2e-51	Function unknown		RecTemp_Functions_vq0.8_pval0.0001	NC031940.D	NC031940.D_00121
307AM	1.4e-10	Function unknown		RecTemp_Functions_vq0.8_pval0.0001	NC031094.D	NC031094.D_00049
COG0629	5.7e-31	Replication, recombination and repair	single-stranded DNA binding	RecTemp_Functions_vq0.8_pval0.0001	NC031094.D	NC031094.D_00037
300R1	7.9e-06	Function unknown		RecTemp_Functions_vq0.8_pval0.0001	NC031094.D	NC031094.D_00011
332HC	9.2e-07	Function unknown		RecTemp_Functions_vq0.8_pval0.0001	NC019706.D	NC019706.D_00055
32V2E	2.8e-37	Function unknown	Bacteriophage Rz lysis protein	RecTemp_Functions_vq0.8_pval0.0001	NC019706.D	NC019706.D_00064
32X6F	4.3e-42	Function unknown	Phage holin family (Lysis protein S)	RecTemp_Functions_vq0.8_pval0.0001	NC019706.D	NC019706.D_00062
31PM1	4.7e-31	Function unknown	Bacteriophage CII protein	RecTemp_Functions_vq0.8_pval0.0001	NC019706.D	NC019706.D_00049
32TP3	2.4e-45	Function unknown	nuclease activity	RecTemp_Functions_vq0.8_pval0.0001	NC019706.D	NC019706.D_00058
33GZX	2.1e-10	Function unknown	Domain of unknown function (DUF4752)	RecTemp_Functions_vq0.8_pval0.0001	NC019706.D	NC019706.D_00028
3473W	1.3e-07	Function unknown		RecTemp_Functions_vq0.8_pval0.0001	NC019706.D	NC019706.D_00027
31KW4	2.9e-07	Function unknown	Bacteriophage lambda Kil protein	RecTemp_Functions_vq0.8_pval0.0001	NC019706.D	NC019706.D_00039
32SQ7	1.2e-73	Function unknown	Erf family	RecTemp_Functions_vq0.8_pval0.0001	NC019706.D	NC019706.D_00037
32JCM	1.3e-65	Function unknown	36-mer N-terminal peptide of the N protein (N36)	RecTemp_Functions_vq0.8_pval0.0001	NC019706.D	NC019706.D_00045
2Z8BH	9.4e-64	Function unknown	DNA N-6-adenine-methyltransferase	RecTemp_Functions_vq0.8_pval0.0001	NC019706.D	NC019706.D_00054
33GTR	1.8e-36	Function unknown		RecTemp_Functions_vq0.8_pval0.0001	NC019706.D	NC019706.D_00026
COG0209	3.5e-68	Nucleotide transport and metabolism	Provides the precursors necessary for DNA synthesis. Catalyzes the biosynthesis of deoxyribonucleotides from the corresponding ribonucleotides	RecTemp_Functions_vq0.8_pval0.0001	NC041869.D	NC041869.D_00115
30J38	6.1e-06	Function unknown	PDDEXK-like domain of unknown function (DUF3799)	RecTemp_Functions_vq0.8_pval0.0001	NC041894.D	NC041894.D_00041
30Z9E	1.6e-55	Function unknown		RecTemp_Functions_vq0.8_pval0.0001	NC041894.D	NC041894.D_00042
COG0675	7.8e-30	Replication, recombination and repair	Transposase, IS605 OrfB family	RecTemp_Functions_vq0.8_pval0.0001	NC041894.D	NC041894.D_00055
3090000	5.5e-08	Function unknown	Protein of unknown function (DUF2634)	RecTemp_Functions_vq0.8_pval0.0001	NC029001.D	NC029001.D_00017
33YBJ	2.9e-16	Function unknown	Uncharacterised protein conserved in bacteria (DUF2313)	RecTemp_Functions_vq0.8_pval0.0001	NC029001.D	NC029001.D_00019
COG0860	4e-10	Cell wall/membrane/envelope biogenesis	N-Acetylmuramoyl-L-alanine amidase	RecTemp_Functions_vq0.8_pval0.0001	NC029001.D	NC029001.D_00025
COG1061	1.2e-12	Replication, recombination and repair	Type III restriction enzyme res subunit	RecTemp_Functions_vq0.8_pval0.0001	NC029001.D	NC029001.D_00035
30UN4	1.6e-06	Function unknown		RecTemp_Functions_vq0.8_pval0.0001	NC004303.D	NC004303.D_00006
32PFN	4.9e-08	Function unknown	Phage integrase family	RecTemp_Functions_vq0.8_pval0.0001	NC004303.D	NC004303.D_00001
32XB4	1.1e-38	Function unknown	Siphovirus Gp157	RecTemp_Functions_vq0.8_pval0.0001	NC004303.D	NC004303.D_00008
COG1061	3.9e-26	Replication, recombination and repair	Type III restriction enzyme res subunit	RecTemp_Functions_vq0.8_pval0.0001	NC004303.D	NC004303.D_00010
32DZQ	8e-48	Function unknown	Protein of unknown function (DUF669)	RecTemp_Functions_vq0.8_pval0.0001	NC004305.D	NC004305.D_00052
345GT	9.5e-47	Function unknown		RecTemp_Functions_vq0.8_pval0.0001	NC022914.D	NC022914.D_00026
32CMP	4.9e-16	Function unknown	Putative phage holin	RecTemp_Functions_vq0.8_pval0.0001	NC028657.D	NC028657.D_00088
COG3723	9.3e-23	Replication, recombination and repair	Recombinational DNA repair protein, rece pathway	RecTemp_Functions_vq0.8_pval0.0001	NC028657.D	NC028657.D_00016
COG3617	5e-41	Transcription	BRO family, N-terminal domain	RecTemp_Functions_vq0.8_pval0.0001	NC028657.D	NC028657.D_00043
335IG	1.7e-62	Function unknown		RecTemp_Functions_vq0.8_pval0.0001	NC028657.D	NC028657.D_00107
33BFD	1.3e-10	Function unknown		RecTemp_Functions_vq0.8_pval0.0001	NC028657.D	NC028657.D_00045
317PT	1.3e-44	Function unknown		RecTemp_Functions_vq0.8_pval0.0001	NC028657.D	NC028657.D_00036
COG0629	3e-38	Replication, recombination and repair	single-stranded DNA binding	RecTemp_Functions_vq0.8_pval0.0001	NC028657.D	NC028657.D_00018
COG1061	5.2e-12	Replication, recombination and repair	Type III restriction enzyme res subunit	RecTemp_Functions_vq0.8_pval0.0001	NC029116.D	NC029116.D_00034
3090000	5.5e-08	Function unknown	Protein of unknown function (DUF2634)	RecTemp_Functions_vq0.8_pval0.0001	NC029116.D	NC029116.D_00017
COG0860	4e-10	Cell wall/membrane/envelope biogenesis	N-Acetylmuramoyl-L-alanine amidase	RecTemp_Functions_vq0.8_pval0.0001	NC029116.D	NC029116.D_00025
33YBJ	2.9e-16	Function unknown	Uncharacterised protein conserved in bacteria (DUF2313)	RecTemp_Functions_vq0.8_pval0.0001	NC029116.D	NC029116.D_00019
341JX	6.9e-37	Function unknown	Bacteriophage holin family	RecTemp_Functions_vq0.8_pval0.0001	NC003050.D	NC003050.D_00051
COG0629	1.9e-30	Replication, recombination and repair	single-stranded DNA binding	RecTemp_Functions_vq0.8_pval0.0001	NC003050.D	NC003050.D_00013
30AEZ	1e-46	Function unknown	Phage gp6-like head-tail connector protein	RecTemp_Functions_vq0.8_pval0.0001	NC019486.D	NC019486.D_00007
30AKM	6e-45	Function unknown	Phage head-tail joining protein	RecTemp_Functions_vq0.8_pval0.0001	NC019486.D	NC019486.D_00008
COG0209	2.2e-71	Nucleotide transport and metabolism	Provides the precursors necessary for DNA synthesis. Catalyzes the biosynthesis of deoxyribonucleotides from the corresponding ribonucleotides	RecTemp_Functions_vq0.8_pval0.0001	NC028659.D	NC028659.D_00151
32X5C	1.9e-43	Function unknown		RecTemp_Functions_vq0.8_pval0.0001	NC019717.D	NC019717.D_00037
32TYS	1.5e-50	Function unknown		RecTemp_Functions_vq0.8_pval0.0001	NC019717.D	NC019717.D_00063
332HC	5.6e-36	Function unknown		RecTemp_Functions_vq0.8_pval0.0001	NC019717.D	NC019717.D_00061
2ZNUM	1.3e-89	Function unknown	Putative bacterial toxin ydaT	RecTemp_Functions_vq0.8_pval0.0001	NC019717.D	NC019717.D_00048
2Z8WK	3.6e-104	Function unknown	major capsid protein E	RecTemp_Functions_vq0.8_pval0.0001	NC019717.D	NC019717.D_00007
COG5185	1.5e-23	Cell cycle control, cell division, chromosome partitioning	Phage-related minor tail protein	RecTemp_Functions_vq0.8_pval0.0001	NC019717.D	NC019717.D_00015
31QNK	2e-56	Function unknown	Bacteriophage lambda tail assembly chaperone, TAC, protein G	RecTemp_Functions_vq0.8_pval0.0001	NC019717.D	NC019717.D_00013
2ZYAF	2.3e-12	Function unknown	gpW	RecTemp_Functions_vq0.8_pval0.0001	NC019717.D	NC019717.D_00003
31XYG	4.3e-68	Function unknown	Phage minor tail protein U	RecTemp_Functions_vq0.8_pval0.0001	NC019717.D	NC019717.D_00011
2ZCB4	2.4e-43	Function unknown		RecTemp_Functions_vq0.8_pval0.0001	NC019717.D	NC019717.D_00050
31KIF	6.3e-09	Function unknown		RecTemp_Functions_vq0.8_pval0.0001	NC019717.D	NC019717.D_00028
32VUX	8.3e-56	Function unknown	Phage Head-Tail Attachment	RecTemp_Functions_vq0.8_pval0.0001	NC019717.D	NC019717.D_00009
2ZCMS	7.9e-45	Function unknown	Caudovirales tail fibre assembly protein, lambda gpK	RecTemp_Functions_vq0.8_pval0.0001	NC013594.D	NC013594.D_00052
30JCX	2.2e-34	Function unknown	Caudovirales tail fibre assembly protein, lambda gpK	RecTemp_Functions_vq0.8_pval0.0001	NC013594.D	NC013594.D_00051
30W7F	1.4e-49	Function unknown	Domain of unknown function (DUF4355)	RecTemp_Functions_vq0.8_pval0.0001	NC031920.D	NC031920.D_00016
2ZFPM	1.8e-17	Function unknown		RecTemp_Functions_vq0.8_pval0.0001	NC031920.D	NC031920.D_00022
32ADH	4.7e-64	Function unknown	Bacteriophage holin of superfamily 6 (Holin_LLH)	RecTemp_Functions_vq0.8_pval0.0001	NC031920.D	NC031920.D_00003
307AM	1.3e-10	Function unknown		RecTemp_Functions_vq0.8_pval0.0001	NC031920.D	NC031920.D_00024
32SQ7	1.8e-71	Function unknown	Erf family	RecTemp_Functions_vq0.8_pval0.0001	NC028996.D	NC028996.D_00065
3090000	8e-09	Function unknown	Protein of unknown function (DUF2634)	RecTemp_Functions_vq0.8_pval0.0001	NC028996.D	NC028996.D_00028
COG3081	6.6e-55	Function unknown	Nucleoid-associated protein	RecTemp_Functions_vq0.8_pval0.0001	NC028996.D	NC028996.D_00075
2ZDXB	4e-19	Function unknown		RecTemp_Functions_vq0.8_pval0.0001	NC028996.D	NC028996.D_00037
2Z9XZ	7.2e-31	Function unknown		RecTemp_Functions_vq0.8_pval0.0001	NC028996.D	NC028996.D_00084
2ZXA1	1.5e-07	Function unknown		RecTemp_Functions_vq0.8_pval0.0001	NC028996.D	NC028996.D_00086
308NH	1.4e-07	Function unknown	Endodeoxyribonuclease RusA	RecTemp_Functions_vq0.8_pval0.0001	NC028996.D	NC028996.D_00080
COG0629	7.8e-22	Replication, recombination and repair	single-stranded DNA binding	RecTemp_Functions_vq0.8_pval0.0001	NC028996.D	NC028996.D_00068
32NAK	1.8e-32	Function unknown	Siphovirus Gp157	RecTemp_Functions_vq0.8_pval0.0001	NC028996.D	NC028996.D_00064
COG0860	1.3e-11	Cell wall/membrane/envelope biogenesis	N-Acetylmuramoyl-L-alanine amidase	RecTemp_Functions_vq0.8_pval0.0001	NC028996.D	NC028996.D_00040
32UXZ	5.6e-16	Function unknown		RecTemp_Functions_vq0.8_pval0.0001	NC028996.D	NC028996.D_00042
33YBJ	1.7e-15	Function unknown	Uncharacterised protein conserved in bacteria (DUF2313)	RecTemp_Functions_vq0.8_pval0.0001	NC028996.D	NC028996.D_00030
32WJG	2.8e-07	Function unknown	IrrE N-terminal-like domain	RecTemp_Functions_vq0.8_pval0.0001	NC028996.D	NC028996.D_00044
[truncated: 1,475 more rows]

## Sheet: bactNOG_PHACTS_TV_Detail
bnog	bnog_eval	bnog_func	bnog_func_detail	phage	protein
[truncated: 347 more rows]

[truncated: 7 more sheets: bactNOG_PHACTS_VV_Detail, pVOGS_BPHLIP_TT_Detail, pVOGS_BPHLIP_TV_Detail, pVOGS_BPHLIP_VV_Detail, bactNOG_BPHLIP_TT_Detail, bactNOG_BPHLIP_TV_Detail, bactNOG_BPHLIP_VV_Detail]
