# Supplementary material for: Causes and Consequences of Bacteriophage Diversification via Genetic Exchanges across Lifestyles and Bacterial Taxa
Source: Mol Biol Evol. 2021 Feb 11;38(6):2497–512. doi: 10.1093/molbev/msab044 (PMC8136500; doi:10.1093/molbev/msab044)
Supplement: msab044_Supplementary_Data [file msab044_supplementary_data.zip › File S3.xlsx]

## Sheet: Rec + IS + KU (PHACTS)
			KU
			Numbers		%
		Total	With	Without	With	Without	% relative to all phages WITH
	Temperate Recent Mosaic	852	7	845	0.01	0.99	0.64
	Temperate others	445	0	445	0	1	0
	Virulent Recent Mosaic	528	4	524	0.01	0.99	0.36
	Virulent others	562	0	562	0	1	0
	Totals		11
			IS Elements (cov >=60%)
			Numbers		%
		Total	With	Without	With	Without	% relative to all phages WITH
	Temperate Recent Mosaic	852	245	607	0.29	0.71	0.71
	Temperate others	445	34	411	0.08	0.92	0.1
	Virulent Recent Mosaic	528	31	497	0.06	0.94	0.09
	Virulent others	562	37	525	0.07	0.93	0.11
	Totals		347
			sak
			Numbers		%
		Total	With	Without	With	Without	% relative to all phages WITH
	Temperate Recent Mosaic	852	104	748	0.12	0.88	0.53
	Temperate others	445	38	407	0.09	0.91	0.19
	Virulent Recent Mosaic	528	17	511	0.03	0.97	0.09
	Virulent others	562	38	524	0.07	0.93	0.19
	Totals		197
			gp2.5
			Numbers		%
		Total	With	Without	With	Without	% relative to all phages WITH
	Temperate Recent Mosaic	852	35	817	0.04	0.96	0.22
	Temperate others	445	26	419	0.06	0.94	0.17
	Virulent Recent Mosaic	528	40	488	0.08	0.92	0.26
	Virulent others	562	55	507	0.1	0.9	0.35
	Totals		156
			uvsX
			Numbers		%
		Total	With	Without	With	Without	% relative to all phages WITH
	Temperate Recent Mosaic	852	36	816	0.04	0.96	0.13
	Temperate others	445	11	434	0.02	0.98	0.04
	Virulent Recent Mosaic	528	195	333	0.37	0.63	0.7
	Virulent others	562	35	527	0.06	0.94	0.13
	Totals		277
			ERF
			Numbers		%
		Total	With	Without	With	Without	% relative to all phages WITH
	Temperate Recent Mosaic	852	89	763	0.1	0.9	0.57
	Temperate others	445	27	418	0.06	0.94	0.17
	Virulent Recent Mosaic	528	12	516	0.02	0.98	0.08
	Virulent others	562	27	535	0.05	0.95	0.17
	Totals		155
			sak4
			Numbers		%
		Total	With	Without	With	Without	% relative to all phages WITH
	Temperate Recent Mosaic	852	86	766	0.1	0.9	0.49
	Temperate others	445	37	408	0.08	0.92	0.21
	Virulent Recent Mosaic	528	16	512	0.03	0.97	0.09
	Virulent others	562	36	526	0.06	0.94	0.21
	Totals		175
			RecT
			Numbers		%
		Total	With	Without	With	Without	% relative to all phages WITH
	Temperate Recent Mosaic	852	112	740	0.13	0.87	0.81
	Temperate others	445	13	432	0.03	0.97	0.09
	Virulent Recent Mosaic	528	7	521	0.01	0.99	0.05
	Virulent others	562	7	555	0.01	0.99	0.05
	Totals		139

## Sheet: Rec + IS + KU (BACPHLIP)
			KU
			Numbers		%
		Total	With	Without	With	Without	% relative to all phages WITH
	Temperate Recent Mosaic	707	7	845	0.01	1.2	0.64
	Temperate others	206	0	445	0	2.16	0
	Virulent Recent Mosaic	656	4	524	0.01	0.8	0.36
	Virulent others	815	0	562	0	0.69	0
	Totals		11
			IS Elements (cov >=60%)
			Numbers		%
		Total	With	Without	With	Without	% relative to all phages WITH
	Temperate Recent Mosaic	707	243	464	0.34	0.66	0.7
	Temperate others	206	32	174	0.16	0.84	0.09
	Virulent Recent Mosaic	656	32	624	0.05	0.95	0.09
	Virulent others	815	40	775	0.05	0.95	0.12
	Totals		347
			sak
			Numbers		%
		Total	With	Without	With	Without	% relative to all phages WITH
	Temperate Recent Mosaic	707	89	618	0.13	0.87	0.45
	Temperate others	206	17	189	0.08	0.92	0.09
	Virulent Recent Mosaic	656	31	625	0.05	0.95	0.16
	Virulent others	815	60	755	0.07	0.93	0.3
	Totals		197
			gp2.5
			Numbers		%
		Total	With	Without	With	Without	% relative to all phages WITH
	Temperate Recent Mosaic	707	26	681	0.04	0.96	0.17
	Temperate others	206	8	198	0.04	0.96	0.05
	Virulent Recent Mosaic	656	49	607	0.07	0.93	0.31
	Virulent others	815	73	742	0.09	0.91	0.47
	Totals		156
			uvsX
			Numbers		%
		Total	With	Without	With	Without	% relative to all phages WITH
	Temperate Recent Mosaic	707	18	689	0.03	0.97	0.06
	Temperate others	206	2	204	0.01	0.99	0.01
	Virulent Recent Mosaic	656	213	443	0.32	0.68	0.77
	Virulent others	815	44	771	0.05	0.95	0.16
	Totals		277
			ERF
			Numbers		%
		Total	With	Without	With	Without	% relative to all phages WITH
	Temperate Recent Mosaic	707	85	622	0.12	0.88	0.55
	Temperate others	206	9	197	0.04	0.96	0.06
	Virulent Recent Mosaic	656	15	641	0.02	0.98	0.1
	Virulent others	815	46	679	0.06	0.83	0.3
	Totals		155
			sak4
			Numbers		%
		Total	With	Without	With	Without	% relative to all phages WITH
	Temperate Recent Mosaic	707	71	636	0.1	0.9	0.41
	Temperate others	206	15	191	0.07	0.93	0.09
	Virulent Recent Mosaic	656	30	626	0.05	0.95	0.17
	Virulent others	815	59	756	0.07	0.93	0.34
	Totals		175
			RecT
			Numbers		%
		Total	With	Without	With	Without	% relative to all phages WITH
	Temperate Recent Mosaic	707	107	600	0.15	0.85	0.77
	Temperate others	206	8	198	0.04	0.96	0.06
	Virulent Recent Mosaic	656	12	644	0.02	0.98	0.09
	Virulent others	815	12	803	0.01	0.99	0.09
	Totals		139
