# Supplementary material for: Causes and Consequences of Bacteriophage Diversification via Genetic Exchanges across Lifestyles and Bacterial Taxa
Source: Mol Biol Evol. 2021 Feb 11;38(6):2497–512. doi: 10.1093/molbev/msab044 (PMC8136500; doi:10.1093/molbev/msab044)
Supplement: msab044_Supplementary_Data [file msab044_supplementary_data.zip › File S4.xlsx]

## Sheet: Patristic Distances
host_p1	host_p2	link	manual_phg1	manual_phg2	patristic_distance	phg1	phg2	wGRR
Geobacillus	Thermus.	Temp-Temp	Yes	No	0.707599	NC019544.D	NC021784.D	0.0484898
Thermus.	Geobacillus.	Temp-Temp	No	Yes	0.703479	NC021784.D	NC008376.D	0.147083
Salmonella.	Staphylococcus.	Temp-Vir	No	No	0.691756	NC025442.D	NC027991.D	0.229716
Salmonella.	Staphylococcus.	Temp-Vir	No	No	0.691756	NC031930.D	NC027991.D	0.223243
Staphylococcus.	Salmonella.	Temp-Vir	No	No	0.691756	NC027991.D	NC031228.D	0.223474
Staphylococcus.	Salmonella.	Temp-Vir	No	Yes	0.691756	NC027991.D	NC019417.D	0.221264
Staphylococcus.	Salmonella.	Temp-Vir	No	No	0.691756	NC027991.D	NC021783.D	0.21863
Bacillus.	Thermus.	Temp-Temp	Yes	No	0.688629	NC009737.D	NC021784.D	0.171546
Providencia.	Staphylococcus.	Vir-Vir	No	No	0.649415	NC018832.D	NC027991.D	0.28375
Escherichia.	Staphylococcus.	Vir-Vir	No	No	0.641389	NC025830.D	NC027991.D	0.0117064
Salmonella.	Staphylococcus.	Vir-Vir	No	No	0.639567	NC021780.D	NC027991.D	0.244229
Salmonella.	Staphylococcus.	Vir-Vir	No	No	0.639567	NC029045.D	NC027991.D	0.154962
Salmonella.	Staphylococcus.	Vir-Vir	No	No	0.639567	NC021779.D	NC027991.D	0.243268
Enterobacter	Staphylococcus.	Vir-Vir	No	No	0.625172	NC019524.D	NC027991.D	0.159696
Shigella.	Achromobacter.	Temp-Vir	No	No	0.488232	NC023589.D	NC028908.D	0.199025
Achromobacter.	Erwinia.	Temp-Temp	No	No	0.465715	NC023556.D	NC023579.D	0.187236
Achromobacter.	Shigella.	Temp-Temp	No	No	0.449596	NC023556.D	NC023589.D	0.182505
Achromobacter.	Escherichia.	Temp-Temp	No	No	0.441708	NC023556.D	NC024142.D	0.191973
Stenotrophomonas	Escherichia.	Temp-Vir	No	No	0.422869	NC019416.D	NC042057.D	0.0198222
Iodobacter.	Klebsiella.	Temp-Vir	Yes	No	0.388565	NC011142.D	NC020204.D	0.143306
Cronobacter.	Stenotrophomonas	Vir-Vir	No	No	0.361858	NC019398.D	NC029000.D	0.202062
Shigella.	Stenotrophomonas	Vir-Vir	No	No	0.357339	NC025437.D	NC029000.D	0.221966
Citrobacter.	Stenotrophomonas	Vir-Vir	Yes	No	0.356629	NC031057.D	NC029000.D	0.20825
Stenotrophomonas	Edwardsiella.	Vir-Vir	No	No	0.352686	NC029000.D	NC028683.D	0.227419
Citrobacter	Stenotrophomonas	Vir-Vir	No	No	0.352323	NC042067.D	NC029000.D	0.225615
Citrobacter	Stenotrophomonas	Vir-Vir	No	No	0.352323	NC027331.D	NC029000.D	0.226379
Citrobacter	Stenotrophomonas	Vir-Vir	No	No	0.352323	NC029013.D	NC029000.D	0.191989
Citrobacter	Stenotrophomonas	Vir-Vir	No	No	0.352323	NC028857.D	NC029000.D	0.227846
Klebsiella.	Stenotrophomonas	Vir-Vir	No	No	0.350285	NC042138.D	NC029000.D	0.19277
Klebsiella.	Stenotrophomonas	Vir-Vir	No	No	0.350285	NC020080.D	NC029000.D	0.190374
Stenotrophomonas	Klebsiella.	Vir-Vir	No	No	0.350285	NC029000.D	NC041981.D	0.192584
Stenotrophomonas	Klebsiella.	Vir-Vir	No	No	0.350285	NC029000.D	NC014036.D	0.190882
Stenotrophomonas	Klebsiella.	Vir-Vir	No	No	0.350285	NC029000.D	NC028750.D	0.192669
Escherichia.	Stenotrophomonas	Vir-Vir	No	No	0.348692	NC031928.D	NC029000.D	0.220584
Escherichia.	Stenotrophomonas	Vir-Vir	No	No	0.348692	NC028881.D	NC029000.D	0.225337
Escherichia.	Stenotrophomonas	Vir-Vir	No	No	0.348692	NC025830.D	NC029000.D	0.0167135
Escherichia.	Stenotrophomonas	Vir-Vir	No	No	0.348692	NC028957.D	NC029000.D	0.219798
Escherichia.	Stenotrophomonas	Vir-Vir	No	No	0.348692	NC010105.D	NC029000.D	0.22364
Escherichia.	Stenotrophomonas	Vir-Vir	No	No	0.348692	NC028894.D	NC029000.D	0.229458
Stenotrophomonas	Escherichia.	Vir-Vir	No	No	0.348692	NC019416.D	NC028863.D	0.493422
Escherichia.	Stenotrophomonas	Vir-Vir	No	No	0.348692	NC041990.D	NC029000.D	0.217947
Escherichia.	Stenotrophomonas	Vir-Vir	No	No	0.348692	NC024794.D	NC029000.D	0.212888
Escherichia.	Stenotrophomonas	Vir-Vir	No	No	0.348692	NC028847.D	NC029000.D	0.22782
Escherichia.	Stenotrophomonas	Vir-Vir	No	No	0.348692	NC029091.D	NC029000.D	0.22423
Escherichia.	Stenotrophomonas	Vir-Vir	No	No	0.348692	NC004928.D	NC029000.D	0.223486
Escherichia.	Stenotrophomonas	Vir-Vir	No	No	0.348692	NC014260.D	NC029000.D	0.214764
Escherichia.	Stenotrophomonas	Vir-Vir	No	No	0.348692	NC041863.D	NC029000.D	0.226166
Escherichia.	Stenotrophomonas	Vir-Vir	No	No	0.348692	NC024124.D	NC029000.D	0.224048
Escherichia.	Stenotrophomonas	Vir-Vir	No	No	0.348692	NC031934.D	NC029000.D	0.220433
Stenotrophomonas	Escherichia.	Vir-Vir	No	No	0.348692	NC029000.D	NC014792.D	0.217862
Stenotrophomonas	Escherichia.	Vir-Vir	No	No	0.348692	NC029000.D	NC012741.D	0.225638
Stenotrophomonas	Escherichia.	Vir-Vir	No	No	0.348692	NC029000.D	NC019500.D	0.217104
Stenotrophomonas	Escherichia.	Vir-Vir	No	No	0.348692	NC029000.D	NC007023.D	0.202289
Stenotrophomonas	Escherichia.	Vir-Vir	No	No	0.348692	NC029000.D	NC041864.D	0.21918
Stenotrophomonas	Escherichia.	Vir-Vir	No	No	0.348692	NC029000.D	NC014467.D	0.194362
Stenotrophomonas	Escherichia.	Vir-Vir	No	No	0.348692	NC029000.D	NC021344.D	0.200556
Shigella.	Stenotrophomonas	Vir-Vir	No	No	0.348691	NC031090.D	NC029000.D	0.21932
Iodobacter.	Klebsiella.	Vir-Vir	Yes	No	0.345891	NC011142.D	NC042041.D	0.14352
Citrobacter.	Stenotrophomonas	Vir-Vir	Yes	No	0.341853	NC028755.D	NC029000.D	0.202076
Klebsiella.	Stenotrophomonas	Vir-Vir	No	No	0.33192	NC041980.D	NC029000.D	0.194812
Pseudomonas.	Cronobacter.	Temp-Temp	Yes	No	0.31203	NC029066.D	NC018454.D	0.0546154
Pseudomonas.	Escherichia.	Temp-Temp	No	No	0.307287	NC006552.D	NC007804.D	0.0150636
Stenotrophomonas	Aeromonas.	Vir-Vir	No	No	0.306682	NC029000.D	NC015251.D	0.125581
Stenotrophomonas	Aeromonas.	Vir-Vir	No	No	0.304842	NC029000.D	NC019538.D	0.140733
Pseudomonas.	Salmonella.	Temp-Temp	No	No	0.301301	NC006552.D	NC016761.D	0.0234519
Acinetobacter.	Edwardsiella.	Vir-Vir	No	No	0.29913	NC015250.D	NC028683.D	0.175772
Edwardsiella.	Acinetobacter.	Vir-Vir	No	No	0.29913	NC028683.D	NC014661.D	0.220421
Citrobacter	Acinetobacter.	Vir-Vir	No	No	0.298767	NC042067.D	NC014661.D	0.213402
Citrobacter	Acinetobacter.	Vir-Vir	No	No	0.298767	NC027331.D	NC014661.D	0.212579
Citrobacter	Acinetobacter.	Vir-Vir	No	No	0.298767	NC028857.D	NC014661.D	0.212085
Acinetobacter.	Serratia.	Vir-Vir	No	Yes	0.297836	NC015250.D	NC041996.D	0.182572
Klebsiella.	Acinetobacter.	Vir-Vir	No	No	0.296729	NC028686.D	NC014661.D	0.210288
Klebsiella.	Acinetobacter.	Vir-Vir	No	No	0.296729	NC031087.D	NC014661.D	0.207595
Escherichia.	Acinetobacter.	Vir-Vir	No	No	0.295136	NC031928.D	NC015250.D	0.172208
Escherichia.	Acinetobacter.	Vir-Vir	No	No	0.295136	NC028881.D	NC015250.D	0.172936
Escherichia.	Acinetobacter.	Vir-Vir	No	No	0.295136	NC028957.D	NC014661.D	0.206104
Escherichia.	Acinetobacter.	Vir-Vir	No	No	0.295136	NC028925.D	NC014661.D	0.20378
Escherichia.	Acinetobacter.	Vir-Vir	No	No	0.295136	NC010105.D	NC015250.D	0.174169
Escherichia.	Acinetobacter.	Vir-Vir	No	No	0.295136	NC028894.D	NC014661.D	0.206616
Acinetobacter.	Escherichia.	Vir-Vir	No	No	0.295136	NC015250.D	NC028847.D	0.173704
Acinetobacter.	Escherichia.	Vir-Vir	No	No	0.295136	NC015250.D	NC031934.D	0.171506
Acinetobacter.	Escherichia.	Vir-Vir	No	No	0.295136	NC015250.D	NC012741.D	0.175496
Acinetobacter.	Escherichia.	Vir-Vir	No	No	0.295136	NC015250.D	NC019500.D	0.167397
Escherichia.	Acinetobacter.	Vir-Vir	No	No	0.295136	NC014662.D	NC014661.D	0.215811
Escherichia.	Acinetobacter.	Vir-Vir	No	No	0.295136	NC014792.D	NC014661.D	0.206465
Shigella.	Acinetobacter.	Vir-Vir	No	No	0.295134	NC014595.D	NC014661.D	0.199944
Acinetobacter.	Salmonella.	Vir-Vir	No	No	0.293314	NC015250.D	NC031065.D	0.181152
Salmonella.	Acinetobacter.	Vir-Vir	No	No	0.293314	NC042044.D	NC014661.D	0.209139
Salmonella.	Acinetobacter.	Vir-Vir	Yes	No	0.293314	NC027344.D	NC014661.D	0.20616
Salmonella.	Acinetobacter.	Vir-Vir	No	No	0.293314	NC020416.D	NC014661.D	0.206604
Acinetobacter	Edwardsiella.	Vir-Vir	Yes	No	0.291404	NC014660.D	NC028683.D	0.192416
Citrobacter	Acinetobacter	Vir-Vir	No	Yes	0.291041	NC042067.D	NC014660.D	0.189502
Citrobacter	Acinetobacter	Vir-Vir	No	Yes	0.291041	NC027331.D	NC014660.D	0.190016
Acinetobacter	Citrobacter	Vir-Vir	Yes	No	0.291041	NC014660.D	NC028857.D	0.189473
Acinetobacter	Serratia.	Vir-Vir	Yes	Yes	0.29011	NC014660.D	NC041996.D	0.195684
Acinetobacter	Serratia.	Vir-Vir	No	Yes	0.29011	NC018087.D	NC041996.D	0.185529
Burkholderia	Pseudomonas.	Temp-Vir	No	No	0.28949	NC018278.D	NC041953.D	0.0726204
Burkholderia	Pseudomonas.	Temp-Vir	No	Yes	0.28949	NC018278.D	NC031058.D	0.0726019
Klebsiella.	Acinetobacter	Vir-Vir	No	Yes	0.289002	NC028686.D	NC014660.D	0.188529
Klebsiella.	Acinetobacter	Vir-Vir	No	Yes	0.289002	NC031087.D	NC014660.D	0.187731
Escherichia.	Acinetobacter	Vir-Vir	No	Yes	0.287409	NC031928.D	NC014660.D	0.185773
Escherichia.	Acinetobacter	Vir-Vir	No	Yes	0.287409	NC028881.D	NC014660.D	0.184416
Escherichia.	Acinetobacter	Vir-Vir	No	Yes	0.287409	NC028957.D	NC014660.D	0.17631
Escherichia.	Acinetobacter	Vir-Vir	No	Yes	0.287409	NC028925.D	NC014660.D	0.178757
Escherichia.	Acinetobacter	Vir-Vir	No	Yes	0.287409	NC010105.D	NC014660.D	0.189061
Escherichia.	Acinetobacter	Vir-Vir	No	Yes	0.287409	NC028894.D	NC014660.D	0.180847
Escherichia.	Acinetobacter	Vir-Vir	No	Yes	0.287409	NC028847.D	NC014660.D	0.188696
Escherichia.	Acinetobacter	Vir-Vir	No	Yes	0.287409	NC014662.D	NC014660.D	0.194882
Acinetobacter	Escherichia.	Vir-Vir	Yes	No	0.287409	NC014660.D	NC014260.D	0.181411
Acinetobacter	Escherichia.	Vir-Vir	Yes	No	0.287409	NC014660.D	NC031934.D	0.183163
Acinetobacter	Escherichia.	Vir-Vir	Yes	No	0.287409	NC014660.D	NC014792.D	0.176827
Acinetobacter	Escherichia.	Vir-Vir	Yes	No	0.287409	NC014660.D	NC012741.D	0.192404
Acinetobacter	Escherichia.	Vir-Vir	Yes	No	0.287409	NC014660.D	NC019500.D	0.186176
Acinetobacter	Escherichia.	Vir-Vir	No	No	0.287409	NC018087.D	NC012741.D	0.186213
Acinetobacter	Escherichia.	Vir-Vir	No	No	0.287409	NC018087.D	NC019500.D	0.17615
Acinetobacter	Shigella.	Vir-Vir	Yes	No	0.287408	NC014660.D	NC014595.D	0.17438
Pseudomonas.	Pantoea	Vir-Vir	No	No	0.285645	NC041953.D	NC042120.D	0.144412
Pseudomonas.	Pantoea	Vir-Vir	Yes	No	0.285645	NC031058.D	NC042120.D	0.13498
Acinetobacter	Salmonella.	Vir-Vir	Yes	No	0.285588	NC014660.D	NC031065.D	0.186902
Acinetobacter	Salmonella.	Vir-Vir	Yes	No	0.285588	NC014660.D	NC026607.D	0.186318
Acinetobacter	Salmonella.	Vir-Vir	Yes	No	0.285588	NC014660.D	NC042044.D	0.189922
Acinetobacter	Salmonella.	Vir-Vir	Yes	Yes	0.285588	NC014660.D	NC027344.D	0.187082
Acinetobacter	Salmonella.	Vir-Vir	Yes	No	0.285588	NC014660.D	NC020416.D	0.185649
Enterobacter	Acinetobacter.	Vir-Vir	No	No	0.276833	NC023561.D	NC014661.D	0.218394
Enterobacter	Acinetobacter	Vir-Vir	No	Yes	0.269107	NC023561.D	NC014660.D	0.196129
Acinetobacter.	Pectobacterium.	Vir-Vir	No	Yes	0.265382	NC015250.D	NC028940.D	0.178708
Lactobacillus.	Lactococcus.	Vir-Vir	No	No	0.258845	NC029058.D	NC027341.D	0.00981301
Acinetobacter	Pectobacterium.	Vir-Vir	Yes	Yes	0.257655	NC014660.D	NC028940.D	0.187214
Lactobacillus.	Lactococcus.	Temp-Vir	No	No	0.256911	NC029058.D	NC031064.D	0.016125
Lactobacillus.	Lactococcus.	Temp-Vir	No	No	0.256911	NC029058.D	NC023574.D	0.0151016
Lactobacillus.	Lactococcus.	Temp-Vir	No	No	0.256911	NC029058.D	NC002667.D	0.0287705
Acinetobacter	Yersinia.	Vir-Vir	Yes	No	0.256657	NC014660.D	NC028820.D	0.193447
Lactobacillus.	Streptococcus.	Temp-Vir	No	No	0.245622	NC029058.D	NC002185.D	0.0363478
Lactobacillus.	Streptococcus.	Temp-Vir	No	No	0.245622	NC029058.D	NC004303.D	0.0292018
Lactobacillus.	Streptococcus.	Temp-Vir	No	No	0.245622	NC029058.D	NC020197.D	0.0274417
Lactobacillus.	Streptococcus.	Temp-Vir	No	No	0.245622	NC029058.D	NC002214.D	0.03335
Lactobacillus.	Lactobacillus.	Temp-Temp	No	No	0.185718	NC028835.D	NC025420.D	0.01611
Lactobacillus.	Lactobacillus.	Temp-Temp	No	No	0.185718	NC028888.D	NC025420.D	0.03312
Lactobacillus.	Lactobacillus.	Temp-Temp	No	No	0.185718	NC025420.D	NC028911.D	0.02603
Vibrio.	Pseudoalteromonas.	Temp-Vir	Yes	No	0.18246	NC021068.D	NC031917.D	0.0185615
Rhodococcus.	Streptomyces.	Temp-Temp	Yes	No	0.175843	NC023735.D	NC042016.D	0.153189
Streptomyces.	Rhodococcus.	Temp-Temp	No	Yes	0.175843	NC042016.D	NC023694.D	0.153951
Lactococcus.	Enterococcus.	Temp-Temp	No	No	0.175195	NC031016.D	NC013646.D	0.035418
Rhodococcus.	Streptomyces.	Temp-Temp	Yes	No	0.175149	NC023735.D	NC042042.D	0.209705
Streptomyces.	Rhodococcus.	Temp-Temp	No	Yes	0.175149	NC042042.D	NC023694.D	0.209857
Lactobacillus.	Lactobacillus.	Temp-Temp	No	Yes	0.171289	NC004305.D	NC019489.D	0.0456207
Vibrio.	Pseudoalteromonas.	Temp-Vir	No	No	0.170474	NC029057.D	NC029094.D	0.0315419
Lactobacillus.	Lactobacillus.	Temp-Temp	Yes	No	0.165756	NC019486.D	NC027982.D	0.334359
Aeromonas.	Cronobacter.	Vir-Vir	Yes	No	0.164278	NC020879.D	NC019398.D	0.159307
Aeromonas.	Cronobacter.	Vir-Vir	No	No	0.164039	NC019543.D	NC019398.D	0.164401
Cronobacter.	Aeromonas.	Vir-Vir	No	No	0.164039	NC019398.D	NC007022.D	0.155334
Cronobacter.	Aeromonas.	Vir-Vir	No	No	0.164039	NC019398.D	NC042019.D	0.159384
Cronobacter.	Aeromonas.	Vir-Vir	No	No	0.164039	NC019398.D	NC014635.D	0.125876
Cronobacter.	Aeromonas.	Vir-Vir	No	No	0.164039	NC019398.D	NC005135.D	0.152351
Staphylococcus.	Enterococcus.	Temp-Vir	No	No	0.162355	NC019915.D	NC025453.D	0.0202034
Aeromonas.	Shigella.	Vir-Vir	No	No	0.15952	NC019543.D	NC025437.D	0.171284
Aeromonas.	Shigella.	Vir-Vir	No	No	0.15952	NC007022.D	NC025437.D	0.166403
Aeromonas.	Shigella.	Vir-Vir	No	No	0.15952	NC042019.D	NC025437.D	0.171546
Shigella.	Aeromonas.	Vir-Vir	No	No	0.15952	NC025437.D	NC014635.D	0.140129
Shigella.	Aeromonas.	Vir-Vir	No	No	0.15952	NC025437.D	NC005135.D	0.162927
Shigella.	Aeromonas.	Vir-Vir	No	No	0.15952	NC025437.D	NC008208.D	0.167639
Enterococcus.	Staphylococcus.	Temp-Vir	No	No	0.159318	NC025453.D	NC028775.D	0.0139322
Aeromonas.	Citrobacter.	Vir-Vir	Yes	Yes	0.15905	NC020879.D	NC031057.D	0.162197
Aeromonas.	Citrobacter.	Vir-Vir	No	Yes	0.158811	NC019543.D	NC031057.D	0.166421
Aeromonas.	Citrobacter.	Vir-Vir	No	Yes	0.158811	NC007022.D	NC031057.D	0.157468
Aeromonas.	Citrobacter.	Vir-Vir	No	Yes	0.158811	NC042019.D	NC031057.D	0.167068
Citrobacter.	Aeromonas.	Vir-Vir	Yes	No	0.158811	NC031057.D	NC014635.D	0.132644
Citrobacter.	Aeromonas.	Vir-Vir	Yes	No	0.158811	NC031057.D	NC005135.D	0.154393
Streptococcus.	Lactococcus.	Temp-Vir	No	No	0.158746	NC002185.D	NC027341.D	0.0176413
Streptococcus.	Lactococcus.	Temp-Vir	No	No	0.158746	NC031094.D	NC004066.D	0.27249
Streptococcus.	Lactococcus.	Temp-Vir	No	No	0.158746	NC004303.D	NC027341.D	0.0143509
Lactococcus.	Streptococcus.	Temp-Vir	No	No	0.158746	NC004066.D	NC031069.D	0.284939
Lactococcus.	Streptococcus.	Temp-Vir	No	No	0.158746	NC004066.D	NC031023.D	0.277823
Streptococcus.	Lactococcus.	Temp-Vir	No	No	0.158746	NC020197.D	NC027341.D	0.0135833
Streptococcus.	Lactococcus.	Temp-Vir	No	No	0.158746	NC002214.D	NC027341.D	0.01626
Shigella.	Aeromonas.	Vir-Vir	No	No	0.157681	NC025437.D	NC019538.D	0.103468
Lactobacillus.	Lactobacillus.	Temp-Vir	No	No	0.156125	NC028835.D	NC025415.D	0.0161863
Lactobacillus.	Lactobacillus.	Temp-Vir	No	No	0.156125	NC028888.D	NC025415.D	0.0251961
Lactobacillus.	Lactobacillus.	Temp-Vir	No	No	0.156125	NC028911.D	NC025415.D	0.02573
Rhodococcus.	Streptomyces.	Temp-Temp	Yes	No	0.156039	NC023735.D	NC042106.D	0.134897
Rhodococcus.	Streptomyces.	Temp-Temp	Yes	No	0.156039	NC023694.D	NC042106.D	0.134672
Aeromonas.	Edwardsiella.	Vir-Vir	No	No	0.154867	NC019543.D	NC028683.D	0.1805
Aeromonas.	Edwardsiella.	Vir-Vir	No	No	0.154867	NC014635.D	NC028683.D	0.152199
Aeromonas.	Citrobacter	Vir-Vir	Yes	No	0.154744	NC020879.D	NC029013.D	0.149305
Lactococcus.	Streptococcus.	Temp-Temp	No	No	0.154647	NC031064.D	NC002185.D	0.027
Lactococcus.	Streptococcus.	Temp-Temp	No	No	0.154647	NC031064.D	NC004303.D	0.0791538
Lactococcus.	Streptococcus.	Temp-Temp	No	No	0.154647	NC031064.D	NC020197.D	0.0251058
Lactococcus.	Streptococcus.	Temp-Temp	No	No	0.154647	NC031064.D	NC002214.D	0.08287
Streptococcus.	Lactococcus.	Temp-Temp	No	No	0.154647	NC002185.D	NC023574.D	0.0314022
Streptococcus.	Lactococcus.	Temp-Temp	No	No	0.154647	NC002185.D	NC002667.D	0.148989
Lactococcus.	Streptococcus.	Temp-Temp	No	No	0.154647	NC002747.D	NC031094.D	0.248888
Lactococcus.	Streptococcus.	Temp-Temp	No	No	0.154647	NC002747.D	NC031069.D	0.261561
Lactococcus.	Streptococcus.	Temp-Temp	No	No	0.154647	NC002747.D	NC031023.D	0.261948
Lactococcus.	Streptococcus.	Temp-Temp	No	No	0.154647	NC002666.D	NC031094.D	0.0385918
Lactococcus.	Streptococcus.	Temp-Temp	No	No	0.154647	NC002666.D	NC031069.D	0.0502245
Lactococcus.	Streptococcus.	Temp-Temp	No	No	0.154647	NC002666.D	NC031023.D	0.0315104
Streptococcus.	Lactococcus.	Temp-Temp	No	No	0.154647	NC031094.D	NC002796.D	0.0182143
Streptococcus.	Lactococcus.	Temp-Temp	No	No	0.154647	NC031094.D	NC005822.D	0.0255204
Streptococcus.	Lactococcus.	Temp-Temp	No	No	0.154647	NC031094.D	NC002667.D	0.0308265
Streptococcus.	Lactococcus.	Temp-Temp	No	No	0.154647	NC031094.D	NC002703.D	0.23401
Streptococcus.	Lactococcus.	Temp-Temp	No	No	0.154647	NC031094.D	NC031017.D	0.0263958
Streptococcus.	Lactococcus.	Temp-Temp	No	No	0.154647	NC004303.D	NC023574.D	0.0254298
Streptococcus.	Lactococcus.	Temp-Temp	No	No	0.154647	NC004303.D	NC002667.D	0.0290614
Lactococcus.	Streptococcus.	Temp-Temp	No	No	0.154647	NC002796.D	NC031069.D	0.0182143
Lactococcus.	Streptococcus.	Temp-Temp	No	No	0.154647	NC002796.D	NC031023.D	0.0185521
Lactococcus.	Streptococcus.	Temp-Temp	No	No	0.154647	NC023574.D	NC020197.D	0.02375
Lactococcus.	Streptococcus.	Temp-Temp	No	No	0.154647	NC023574.D	NC002214.D	0.02891
Lactococcus.	Streptococcus.	Temp-Temp	No	No	0.154647	NC021861.D	NC020197.D	0.0313455
Lactococcus.	Streptococcus.	Temp-Temp	No	No	0.154647	NC021861.D	NC031023.D	0.0225417
Streptococcus.	Lactococcus.	Temp-Temp	No	No	0.154647	NC031069.D	NC005822.D	0.0258673
Streptococcus.	Lactococcus.	Temp-Temp	No	No	0.154647	NC031069.D	NC002667.D	0.0308265
Streptococcus.	Lactococcus.	Temp-Temp	No	No	0.154647	NC031069.D	NC002703.D	0.234878
Streptococcus.	Lactococcus.	Temp-Temp	No	No	0.154647	NC031069.D	NC031017.D	0.02675
Lactococcus.	Streptococcus.	Temp-Temp	No	No	0.154647	NC005822.D	NC031023.D	0.0267708
Lactococcus.	Streptococcus.	Temp-Temp	No	No	0.154647	NC002667.D	NC020197.D	0.0453
Lactococcus.	Streptococcus.	Temp-Temp	No	No	0.154647	NC002667.D	NC002214.D	0.03304
Lactococcus.	Streptococcus.	Temp-Temp	No	No	0.154647	NC002667.D	NC031023.D	0.0316042
Lactococcus.	Streptococcus.	Temp-Temp	No	No	0.154647	NC002703.D	NC031023.D	0.26
Streptococcus.	Lactococcus.	Temp-Temp	No	No	0.154647	NC031023.D	NC031017.D	0.027125
Aeromonas.	Citrobacter	Vir-Vir	No	No	0.154504	NC019543.D	NC042067.D	0.183879
Aeromonas.	Citrobacter	Vir-Vir	No	No	0.154504	NC019543.D	NC027331.D	0.181456
Aeromonas.	Citrobacter	Vir-Vir	No	No	0.154504	NC019543.D	NC029013.D	0.154974
Aeromonas.	Citrobacter	Vir-Vir	No	No	0.154504	NC019543.D	NC028857.D	0.184004
Citrobacter	Aeromonas.	Vir-Vir	No	No	0.154504	NC042067.D	NC007022.D	0.174832
Citrobacter	Aeromonas.	Vir-Vir	No	No	0.154504	NC042067.D	NC042019.D	0.182865
Citrobacter	Aeromonas.	Vir-Vir	No	No	0.154504	NC042067.D	NC014635.D	0.153339
Citrobacter	Aeromonas.	Vir-Vir	No	No	0.154504	NC042067.D	NC005135.D	0.172774
Citrobacter	Aeromonas.	Vir-Vir	No	No	0.154504	NC042067.D	NC008208.D	0.177822
Citrobacter	Aeromonas.	Vir-Vir	No	No	0.154504	NC027331.D	NC007022.D	0.176864
Citrobacter	Aeromonas.	Vir-Vir	No	No	0.154504	NC027331.D	NC042019.D	0.186418
Citrobacter	Aeromonas.	Vir-Vir	No	No	0.154504	NC027331.D	NC014635.D	0.153985
Citrobacter	Aeromonas.	Vir-Vir	No	No	0.154504	NC027331.D	NC005135.D	0.17331
Citrobacter	Aeromonas.	Vir-Vir	No	No	0.154504	NC027331.D	NC008208.D	0.179683
Citrobacter	Aeromonas.	Vir-Vir	No	No	0.154504	NC029013.D	NC007022.D	0.148381
Citrobacter	Aeromonas.	Vir-Vir	No	No	0.154504	NC029013.D	NC042019.D	0.15035
Citrobacter	Aeromonas.	Vir-Vir	No	No	0.154504	NC029013.D	NC014635.D	0.13324
Citrobacter	Aeromonas.	Vir-Vir	No	No	0.154504	NC029013.D	NC005135.D	0.145474
Aeromonas.	Citrobacter.	Vir-Vir	No	No	0.154504	NC007022.D	NC025414.D	0.158083
Aeromonas.	Citrobacter	Vir-Vir	No	No	0.154504	NC007022.D	NC028857.D	0.176188
Aeromonas.	Citrobacter	Vir-Vir	No	No	0.154504	NC042019.D	NC028857.D	0.184584
Aeromonas.	Citrobacter	Vir-Vir	No	No	0.154504	NC014635.D	NC028857.D	0.152876
Citrobacter.	Aeromonas.	Vir-Vir	No	No	0.154504	NC025414.D	NC005135.D	0.154982
Citrobacter	Aeromonas.	Vir-Vir	No	No	0.154504	NC028857.D	NC005135.D	0.172675
Citrobacter	Aeromonas.	Vir-Vir	No	No	0.154504	NC028857.D	NC008208.D	0.180932
Aeromonas.	Serratia.	Vir-Vir	No	Yes	0.153574	NC019543.D	NC041996.D	0.182504
Aeromonas.	Serratia.	Vir-Vir	No	Yes	0.153574	NC007022.D	NC041996.D	0.172644
Aeromonas.	Serratia.	Vir-Vir	No	Yes	0.153574	NC014635.D	NC041996.D	0.146421
Aeromonas.	Serratia.	Vir-Vir	No	Yes	0.153574	NC005135.D	NC041996.D	0.169232
Klebsiella.	Aeromonas.	Vir-Vir	No	Yes	0.152705	NC042138.D	NC020879.D	0.152168
Aeromonas.	Klebsiella.	Vir-Vir	Yes	No	0.152705	NC020879.D	NC020080.D	0.150477
Aeromonas.	Klebsiella.	Vir-Vir	Yes	No	0.152705	NC020879.D	NC041981.D	0.151782
Aeromonas.	Klebsiella.	Vir-Vir	Yes	No	0.152705	NC020879.D	NC014036.D	0.150712
Aeromonas.	Klebsiella.	Vir-Vir	Yes	No	0.152705	NC020879.D	NC028750.D	0.152135
Citrobacter	Aeromonas.	Vir-Vir	No	No	0.152665	NC042067.D	NC019538.D	0.0936895
Citrobacter	Aeromonas.	Vir-Vir	No	No	0.152665	NC027331.D	NC019538.D	0.0958535
Citrobacter	Aeromonas.	Vir-Vir	No	No	0.152665	NC028857.D	NC019538.D	0.09367
Klebsiella.	Aeromonas.	Vir-Vir	No	No	0.152466	NC042138.D	NC019543.D	0.15978
Klebsiella.	Aeromonas.	Vir-Vir	No	No	0.152466	NC042138.D	NC007022.D	0.155211
Klebsiella.	Aeromonas.	Vir-Vir	No	No	0.152466	NC042138.D	NC042019.D	0.156382
Klebsiella.	Aeromonas.	Vir-Vir	No	No	0.152466	NC042138.D	NC014635.D	0.121351
Klebsiella.	Aeromonas.	Vir-Vir	No	No	0.152466	NC042138.D	NC005135.D	0.152173
Aeromonas.	Klebsiella.	Vir-Vir	No	No	0.152466	NC019543.D	NC020080.D	0.157934
Aeromonas.	Klebsiella.	Vir-Vir	No	No	0.152466	NC019543.D	NC041981.D	0.159692
Aeromonas.	Klebsiella.	Vir-Vir	No	No	0.152466	NC019543.D	NC014036.D	0.160489
Aeromonas.	Klebsiella.	Vir-Vir	No	No	0.152466	NC019543.D	NC028750.D	0.159722
Aeromonas.	Klebsiella.	Vir-Vir	No	No	0.152466	NC007022.D	NC020080.D	0.155306
Aeromonas.	Klebsiella.	Vir-Vir	No	No	0.152466	NC007022.D	NC041981.D	0.154927
Aeromonas.	Klebsiella.	Vir-Vir	No	No	0.152466	NC007022.D	NC014036.D	0.15382
Aeromonas.	Klebsiella.	Vir-Vir	No	No	0.152466	NC007022.D	NC028750.D	0.155324
Aeromonas.	Klebsiella.	Vir-Vir	No	No	0.152466	NC042019.D	NC020080.D	0.154633
Aeromonas.	Klebsiella.	Vir-Vir	No	No	0.152466	NC042019.D	NC041981.D	0.158673
Aeromonas.	Klebsiella.	Vir-Vir	No	No	0.152466	NC042019.D	NC014036.D	0.154831
Aeromonas.	Klebsiella.	Vir-Vir	No	No	0.152466	NC042019.D	NC028750.D	0.154835
Klebsiella.	Aeromonas.	Vir-Vir	No	No	0.152466	NC020080.D	NC014635.D	0.119828
Klebsiella.	Aeromonas.	Vir-Vir	No	No	0.152466	NC020080.D	NC005135.D	0.152248
Aeromonas.	Klebsiella.	Vir-Vir	No	No	0.152466	NC014635.D	NC041981.D	0.122487
Aeromonas.	Klebsiella.	Vir-Vir	No	No	0.152466	NC014635.D	NC014036.D	0.126186
Aeromonas.	Klebsiella.	Vir-Vir	No	No	0.152466	NC014635.D	NC028750.D	0.121351
Aeromonas.	Klebsiella.	Vir-Vir	No	No	0.152466	NC005135.D	NC041981.D	0.151903
Aeromonas.	Klebsiella.	Vir-Vir	No	No	0.152466	NC005135.D	NC014036.D	0.150817
Aeromonas.	Klebsiella.	Vir-Vir	No	No	0.152466	NC005135.D	NC028750.D	0.15228
Paenibacillus.	Bacillus	Temp-Temp	No	No	0.151811	NC028837.D	NC007458.D	0.0226038
Paenibacillus.	Bacillus	Temp-Temp	No	No	0.151811	NC028788.D	NC007458.D	0.0227547
Bacillus	Paenibacillus.	Temp-Temp	No	No	0.151811	NC007458.D	NC041909.D	0.0226887
Bacillus	Paenibacillus.	Temp-Temp	No	No	0.151811	NC007458.D	NC028854.D	0.0226887
Aeromonas.	Escherichia.	Vir-Vir	Yes	No	0.151112	NC020879.D	NC007023.D	0.159122
Aeromonas.	Escherichia.	Vir-Vir	Yes	No	0.151112	NC020879.D	NC014467.D	0.157635
Aeromonas.	Escherichia.	Vir-Vir	Yes	No	0.151112	NC020879.D	NC021344.D	0.15973
Paenibacillus.	Bacillus	Temp-Temp	No	No	0.15111	NC028837.D	NC007734.D	0.0226038
Paenibacillus.	Bacillus	Temp-Temp	No	No	0.15111	NC028837.D	NC007814.D	0.02396
Paenibacillus.	Bacillus	Temp-Temp	No	No	0.15111	NC028788.D	NC007734.D	0.0227547
Paenibacillus.	Bacillus	Temp-Temp	No	No	0.15111	NC028788.D	NC007814.D	0.02412
Bacillus	Paenibacillus.	Temp-Temp	No	No	0.15111	NC007734.D	NC041909.D	0.0226887
Bacillus	Paenibacillus.	Temp-Temp	No	No	0.15111	NC007734.D	NC028854.D	0.0226887
Paenibacillus.	Bacillus	Temp-Temp	No	No	0.15111	NC041909.D	NC007814.D	0.02405
Paenibacillus.	Bacillus	Temp-Temp	No	No	0.15111	NC028854.D	NC007814.D	0.02405
Aeromonas.	Escherichia.	Vir-Vir	No	No	0.150873	NC019543.D	NC031928.D	0.174432
Aeromonas.	Escherichia.	Vir-Vir	No	No	0.150873	NC019543.D	NC028881.D	0.181134
Aeromonas.	Escherichia.	Vir-Vir	No	No	0.150873	NC019543.D	NC025830.D	0.0160622
Aeromonas.	Escherichia.	Vir-Vir	No	No	0.150873	NC019543.D	NC028957.D	0.175738
Aeromonas.	Escherichia.	Vir-Vir	No	No	0.150873	NC019543.D	NC010105.D	0.179835
Aeromonas.	Escherichia.	Vir-Vir	No	No	0.150873	NC019543.D	NC028894.D	0.180381
Aeromonas.	Escherichia.	Vir-Vir	No	No	0.150873	NC019543.D	NC041990.D	0.167753
Aeromonas.	Escherichia.	Vir-Vir	No	No	0.150873	NC019543.D	NC024794.D	0.165383
Aeromonas.	Escherichia.	Vir-Vir	No	No	0.150873	NC019543.D	NC028847.D	0.176839
Aeromonas.	Escherichia.	Vir-Vir	No	No	0.150873	NC019543.D	NC029091.D	0.174068
Aeromonas.	Escherichia.	Vir-Vir	No	No	0.150873	NC019543.D	NC004928.D	0.173256
Aeromonas.	Escherichia.	Vir-Vir	No	No	0.150873	NC019543.D	NC014260.D	0.169414
Aeromonas.	Escherichia.	Vir-Vir	No	No	0.150873	NC019543.D	NC041863.D	0.173996
Aeromonas.	Escherichia.	Vir-Vir	No	No	0.150873	NC019543.D	NC024124.D	0.175452
Aeromonas.	Escherichia.	Vir-Vir	No	No	0.150873	NC019543.D	NC031934.D	0.17433
Aeromonas.	Escherichia.	Vir-Vir	No	No	0.150873	NC019543.D	NC014792.D	0.176641
Aeromonas.	Escherichia.	Vir-Vir	No	No	0.150873	NC019543.D	NC012741.D	0.181608
Aeromonas.	Escherichia.	Vir-Vir	No	No	0.150873	NC019543.D	NC019500.D	0.172925
Aeromonas.	Escherichia.	Vir-Vir	No	No	0.150873	NC019543.D	NC007023.D	0.165095
Aeromonas.	Escherichia.	Vir-Vir	No	No	0.150873	NC019543.D	NC041864.D	0.171971
Aeromonas.	Escherichia.	Vir-Vir	No	No	0.150873	NC019543.D	NC014467.D	0.161681
Aeromonas.	Escherichia.	Vir-Vir	No	No	0.150873	NC019543.D	NC021344.D	0.164784
Escherichia.	Aeromonas.	Vir-Vir	No	No	0.150873	NC031928.D	NC007022.D	0.167269
Escherichia.	Aeromonas.	Vir-Vir	No	No	0.150873	NC031928.D	NC042019.D	0.177595
Escherichia.	Aeromonas.	Vir-Vir	No	No	0.150873	NC031928.D	NC014635.D	0.147627
Escherichia.	Aeromonas.	Vir-Vir	No	No	0.150873	NC031928.D	NC005135.D	0.163778
Escherichia.	Aeromonas.	Vir-Vir	No	No	0.150873	NC031928.D	NC008208.D	0.16978
Escherichia.	Aeromonas.	Vir-Vir	No	No	0.150873	NC028881.D	NC007022.D	0.171508
Escherichia.	Aeromonas.	Vir-Vir	No	No	0.150873	NC028881.D	NC042019.D	0.178736
Escherichia.	Aeromonas.	Vir-Vir	No	No	0.150873	NC028881.D	NC014635.D	0.148792
Escherichia.	Aeromonas.	Vir-Vir	No	No	0.150873	NC028881.D	NC005135.D	0.16653
Escherichia.	Aeromonas.	Vir-Vir	No	No	0.150873	NC028881.D	NC008208.D	0.172409
Escherichia.	Aeromonas.	Vir-Vir	No	No	0.150873	NC025830.D	NC007022.D	0.0172033
Escherichia.	Aeromonas.	Vir-Vir	No	No	0.150873	NC025830.D	NC042019.D	0.0143493
Escherichia.	Aeromonas.	Vir-Vir	No	No	0.150873	NC025830.D	NC014635.D	0.0140933
Escherichia.	Aeromonas.	Vir-Vir	No	No	0.150873	NC025830.D	NC005135.D	0.0171675
Escherichia.	Aeromonas.	Vir-Vir	No	No	0.150873	NC025830.D	NC008208.D	0.013677
Escherichia.	Aeromonas.	Vir-Vir	No	No	0.150873	NC028957.D	NC007022.D	0.172986
Escherichia.	Aeromonas.	Vir-Vir	No	No	0.150873	NC028957.D	NC042019.D	0.175888
Escherichia.	Aeromonas.	Vir-Vir	No	No	0.150873	NC028957.D	NC014635.D	0.146327
Escherichia.	Aeromonas.	Vir-Vir	No	No	0.150873	NC028957.D	NC005135.D	0.169536
Escherichia.	Aeromonas.	Vir-Vir	No	No	0.150873	NC028957.D	NC008208.D	0.170245
Escherichia.	Aeromonas.	Vir-Vir	No	No	0.150873	NC028925.D	NC007022.D	0.175951
Escherichia.	Aeromonas.	Vir-Vir	No	No	0.150873	NC028925.D	NC005135.D	0.172458
Escherichia.	Aeromonas.	Vir-Vir	No	No	0.150873	NC010105.D	NC007022.D	0.173026
Escherichia.	Aeromonas.	Vir-Vir	No	No	0.150873	NC010105.D	NC042019.D	0.179
Escherichia.	Aeromonas.	Vir-Vir	No	No	0.150873	NC010105.D	NC014635.D	0.151872
Escherichia.	Aeromonas.	Vir-Vir	No	No	0.150873	NC010105.D	NC005135.D	0.168056
Escherichia.	Aeromonas.	Vir-Vir	No	No	0.150873	NC010105.D	NC008208.D	0.17245
Escherichia.	Aeromonas.	Vir-Vir	No	No	0.150873	NC028894.D	NC007022.D	0.175808
Escherichia.	Aeromonas.	Vir-Vir	No	No	0.150873	NC028894.D	NC042019.D	0.17992
Escherichia.	Aeromonas.	Vir-Vir	No	No	0.150873	NC028894.D	NC014635.D	0.148895
Escherichia.	Aeromonas.	Vir-Vir	No	No	0.150873	NC028894.D	NC005135.D	0.172312
Escherichia.	Aeromonas.	Vir-Vir	No	No	0.150873	NC028894.D	NC008208.D	0.175641
Aeromonas.	Escherichia.	Vir-Vir	No	No	0.150873	NC007022.D	NC041990.D	0.160543
Aeromonas.	Escherichia.	Vir-Vir	No	No	0.150873	NC007022.D	NC024794.D	0.160138
Aeromonas.	Escherichia.	Vir-Vir	No	No	0.150873	NC007022.D	NC028847.D	0.171636
Aeromonas.	Escherichia.	Vir-Vir	No	No	0.150873	NC007022.D	NC029091.D	0.164951
Aeromonas.	Escherichia.	Vir-Vir	No	No	0.150873	NC007022.D	NC004928.D	0.165534
Aeromonas.	Escherichia.	Vir-Vir	No	No	0.150873	NC007022.D	NC014260.D	0.161854
Aeromonas.	Escherichia.	Vir-Vir	No	No	0.150873	NC007022.D	NC041863.D	0.16647
Aeromonas.	Escherichia.	Vir-Vir	No	No	0.150873	NC007022.D	NC024124.D	0.164502
Aeromonas.	Escherichia.	Vir-Vir	No	No	0.150873	NC007022.D	NC031934.D	0.170889
Aeromonas.	Escherichia.	Vir-Vir	No	No	0.150873	NC007022.D	NC014792.D	0.170731
Aeromonas.	Escherichia.	Vir-Vir	No	No	0.150873	NC007022.D	NC012741.D	0.173071
Aeromonas.	Escherichia.	Vir-Vir	No	No	0.150873	NC007022.D	NC019500.D	0.164619
Aeromonas.	Escherichia.	Vir-Vir	No	No	0.150873	NC007022.D	NC007023.D	0.155741
Aeromonas.	Escherichia.	Vir-Vir	No	No	0.150873	NC007022.D	NC041864.D	0.162553
Aeromonas.	Escherichia.	Vir-Vir	No	No	0.150873	NC007022.D	NC014467.D	0.149816
Aeromonas.	Escherichia.	Vir-Vir	No	No	0.150873	NC007022.D	NC021344.D	0.153065
Escherichia.	Aeromonas.	Vir-Vir	No	No	0.150873	NC041990.D	NC042019.D	0.171302
Escherichia.	Aeromonas.	Vir-Vir	No	No	0.150873	NC041990.D	NC014635.D	0.140173
Escherichia.	Aeromonas.	Vir-Vir	No	No	0.150873	NC041990.D	NC005135.D	0.157187
Escherichia.	Aeromonas.	Vir-Vir	No	No	0.150873	NC041990.D	NC008208.D	0.16601
Escherichia.	Aeromonas.	Vir-Vir	No	No	0.150873	NC024794.D	NC042019.D	0.167489
Escherichia.	Aeromonas.	Vir-Vir	No	No	0.150873	NC024794.D	NC014635.D	0.141927
Escherichia.	Aeromonas.	Vir-Vir	No	No	0.150873	NC024794.D	NC005135.D	0.156831
Escherichia.	Aeromonas.	Vir-Vir	No	No	0.150873	NC024794.D	NC008208.D	0.163768
Aeromonas.	Escherichia.	Vir-Vir	No	No	0.150873	NC042019.D	NC028847.D	0.179086
Aeromonas.	Escherichia.	Vir-Vir	No	No	0.150873	NC042019.D	NC029091.D	0.177283
Aeromonas.	Escherichia.	Vir-Vir	No	No	0.150873	NC042019.D	NC004928.D	0.176654
Aeromonas.	Escherichia.	Vir-Vir	No	No	0.150873	NC042019.D	NC014260.D	0.168542
Aeromonas.	Escherichia.	Vir-Vir	No	No	0.150873	NC042019.D	NC041863.D	0.177316
Aeromonas.	Escherichia.	Vir-Vir	No	No	0.150873	NC042019.D	NC024124.D	0.177276
Aeromonas.	Escherichia.	Vir-Vir	No	No	0.150873	NC042019.D	NC031934.D	0.176684
Aeromonas.	Escherichia.	Vir-Vir	No	No	0.150873	NC042019.D	NC014792.D	0.173072
Aeromonas.	Escherichia.	Vir-Vir	No	No	0.150873	NC042019.D	NC012741.D	0.180546
Aeromonas.	Escherichia.	Vir-Vir	No	No	0.150873	NC042019.D	NC019500.D	0.170888
Aeromonas.	Escherichia.	Vir-Vir	No	No	0.150873	NC042019.D	NC007023.D	0.164297
Aeromonas.	Escherichia.	Vir-Vir	No	No	0.150873	NC042019.D	NC041864.D	0.173226
Aeromonas.	Escherichia.	Vir-Vir	No	No	0.150873	NC042019.D	NC014467.D	0.156477
Aeromonas.	Escherichia.	Vir-Vir	No	No	0.150873	NC042019.D	NC021344.D	0.161373
Escherichia.	Aeromonas.	Vir-Vir	No	No	0.150873	NC028847.D	NC014635.D	0.14759
Escherichia.	Aeromonas.	Vir-Vir	No	No	0.150873	NC028847.D	NC005135.D	0.169472
Escherichia.	Aeromonas.	Vir-Vir	No	No	0.150873	NC028847.D	NC008208.D	0.171293
Escherichia.	Aeromonas.	Vir-Vir	No	No	0.150873	NC029091.D	NC014635.D	0.141666
Escherichia.	Aeromonas.	Vir-Vir	No	No	0.150873	NC029091.D	NC005135.D	0.161532
Escherichia.	Aeromonas.	Vir-Vir	No	No	0.150873	NC029091.D	NC008208.D	0.171813
Escherichia.	Aeromonas.	Vir-Vir	No	No	0.150873	NC004928.D	NC014635.D	0.139406
Escherichia.	Aeromonas.	Vir-Vir	No	No	0.150873	NC004928.D	NC005135.D	0.162099
Escherichia.	Aeromonas.	Vir-Vir	No	No	0.150873	NC004928.D	NC008208.D	0.169616
Escherichia.	Aeromonas.	Vir-Vir	No	No	0.150873	NC014260.D	NC014635.D	0.15116
Escherichia.	Aeromonas.	Vir-Vir	No	No	0.150873	NC014260.D	NC005135.D	0.158478
Escherichia.	Aeromonas.	Vir-Vir	No	No	0.150873	NC014260.D	NC008208.D	0.164077
Aeromonas.	Escherichia.	Vir-Vir	No	No	0.150873	NC014635.D	NC041863.D	0.140839
Aeromonas.	Escherichia.	Vir-Vir	No	No	0.150873	NC014635.D	NC024124.D	0.141522
Aeromonas.	Escherichia.	Vir-Vir	No	No	0.150873	NC014635.D	NC031934.D	0.148346
Aeromonas.	Escherichia.	Vir-Vir	No	No	0.150873	NC014635.D	NC014792.D	0.143928
Aeromonas.	Escherichia.	Vir-Vir	No	No	0.150873	NC014635.D	NC012741.D	0.15226
Aeromonas.	Escherichia.	Vir-Vir	No	No	0.150873	NC014635.D	NC019500.D	0.144715
Aeromonas.	Escherichia.	Vir-Vir	No	No	0.150873	NC014635.D	NC007023.D	0.12631
Aeromonas.	Escherichia.	Vir-Vir	No	No	0.150873	NC014635.D	NC041864.D	0.147641
Aeromonas.	Escherichia.	Vir-Vir	No	No	0.150873	NC014635.D	NC014467.D	0.126561
Aeromonas.	Escherichia.	Vir-Vir	No	No	0.150873	NC014635.D	NC021344.D	0.127773
Escherichia.	Aeromonas.	Vir-Vir	No	No	0.150873	NC041863.D	NC005135.D	0.163034
Escherichia.	Aeromonas.	Vir-Vir	No	No	0.150873	NC041863.D	NC008208.D	0.170409
Escherichia.	Aeromonas.	Vir-Vir	No	No	0.150873	NC024124.D	NC005135.D	0.159681
Escherichia.	Aeromonas.	Vir-Vir	No	No	0.150873	NC024124.D	NC008208.D	0.171693
Escherichia.	Aeromonas.	Vir-Vir	No	No	0.150873	NC031934.D	NC005135.D	0.167331
Escherichia.	Aeromonas.	Vir-Vir	No	No	0.150873	NC031934.D	NC008208.D	0.168834
Aeromonas.	Escherichia.	Vir-Vir	No	No	0.150873	NC005135.D	NC014792.D	0.167349
Aeromonas.	Escherichia.	Vir-Vir	No	No	0.150873	NC005135.D	NC012741.D	0.168109
Aeromonas.	Escherichia.	Vir-Vir	No	No	0.150873	NC005135.D	NC019500.D	0.161226
Aeromonas.	Escherichia.	Vir-Vir	No	No	0.150873	NC005135.D	NC007023.D	0.152704
Aeromonas.	Escherichia.	Vir-Vir	No	No	0.150873	NC005135.D	NC041864.D	0.159835
Aeromonas.	Escherichia.	Vir-Vir	No	No	0.150873	NC005135.D	NC014467.D	0.148276
Aeromonas.	Escherichia.	Vir-Vir	No	No	0.150873	NC005135.D	NC021344.D	0.150079
Escherichia.	Aeromonas.	Vir-Vir	No	No	0.150873	NC014792.D	NC008208.D	0.171077
Escherichia.	Aeromonas.	Vir-Vir	No	No	0.150873	NC012741.D	NC008208.D	0.172678
Escherichia.	Aeromonas.	Vir-Vir	No	No	0.150873	NC019500.D	NC008208.D	0.164369
Escherichia.	Aeromonas.	Vir-Vir	No	No	0.150873	NC041864.D	NC008208.D	0.16694
Aeromonas.	Shigella.	Vir-Vir	No	No	0.150872	NC019543.D	NC031090.D	0.169203
Aeromonas.	Shigella.	Vir-Vir	No	No	0.150872	NC007022.D	NC031090.D	0.161528
Aeromonas.	Shigella.	Vir-Vir	No	No	0.150872	NC007022.D	NC014595.D	0.172441
Aeromonas.	Shigella.	Vir-Vir	No	No	0.150872	NC042019.D	NC031090.D	0.173627
Aeromonas.	Shigella.	Vir-Vir	No	No	0.150872	NC014635.D	NC031090.D	0.140755
Shigella.	Aeromonas.	Vir-Vir	No	No	0.150872	NC031090.D	NC005135.D	0.158159
Shigella.	Aeromonas.	Vir-Vir	No	No	0.150872	NC031090.D	NC008208.D	0.167021
Aeromonas.	Shigella.	Vir-Vir	No	No	0.150872	NC005135.D	NC014595.D	0.16901
Escherichia.	Aeromonas.	Vir-Vir	No	No	0.149034	NC031928.D	NC019538.D	0.0960788
Escherichia.	Aeromonas.	Vir-Vir	No	No	0.149034	NC028881.D	NC019538.D	0.0938413
Escherichia.	Aeromonas.	Vir-Vir	No	No	0.149034	NC025830.D	NC019538.D	0.0128134
Escherichia.	Aeromonas.	Vir-Vir	No	No	0.149034	NC028957.D	NC019538.D	0.0932612
Escherichia.	Aeromonas.	Vir-Vir	No	No	0.149034	NC028925.D	NC019538.D	0.0906758
Escherichia.	Aeromonas.	Vir-Vir	No	No	0.149034	NC010105.D	NC019538.D	0.101173
Escherichia.	Aeromonas.	Vir-Vir	No	No	0.149034	NC028894.D	NC019538.D	0.0947605
Escherichia.	Aeromonas.	Vir-Vir	No	No	0.149034	NC041990.D	NC019538.D	0.105148
Escherichia.	Aeromonas.	Vir-Vir	No	No	0.149034	NC024794.D	NC019538.D	0.108781
Escherichia.	Aeromonas.	Vir-Vir	No	No	0.149034	NC028847.D	NC019538.D	0.09406
Escherichia.	Aeromonas.	Vir-Vir	No	No	0.149034	NC029091.D	NC019538.D	0.104621
Escherichia.	Aeromonas.	Vir-Vir	No	No	0.149034	NC004928.D	NC019538.D	0.0984048
Escherichia.	Aeromonas.	Vir-Vir	No	No	0.149034	NC014260.D	NC019538.D	0.0973202
Escherichia.	Aeromonas.	Vir-Vir	No	No	0.149034	NC041863.D	NC019538.D	0.103965
Escherichia.	Aeromonas.	Vir-Vir	No	No	0.149034	NC024124.D	NC019538.D	0.10261
Escherichia.	Aeromonas.	Vir-Vir	No	No	0.149034	NC031934.D	NC019538.D	0.0996898
Escherichia.	Aeromonas.	Vir-Vir	No	No	0.149034	NC014792.D	NC019538.D	0.0877577
Escherichia.	Aeromonas.	Vir-Vir	No	No	0.149034	NC012741.D	NC019538.D	0.10177
Aeromonas.	Escherichia.	Vir-Vir	No	No	0.149034	NC019538.D	NC019500.D	0.0987338
Aeromonas.	Escherichia.	Vir-Vir	No	No	0.149034	NC019538.D	NC041864.D	0.106614
Shigella.	Aeromonas.	Vir-Vir	No	No	0.149032	NC031090.D	NC019538.D	0.102333
Shigella.	Aeromonas.	Vir-Vir	No	No	0.149032	NC014595.D	NC019538.D	0.0916831
Brevibacillus.	Paenibacillus.	Temp-Vir	No	No	0.147313	NC029029.D	NC028841.D	0.0110946
Pseudoalteromonas.	Pseudoalteromonas.	Vir-Vir	Yes	No	0.147127	NC015293.D	NC031917.D	0.107269
Aeromonas.	Citrobacter.	Vir-Vir	Yes	Yes	0.144273	NC020879.D	NC028755.D	0.161633
Aeromonas.	Citrobacter.	Vir-Vir	No	Yes	0.144034	NC019543.D	NC028755.D	0.164888
Aeromonas.	Citrobacter.	Vir-Vir	No	Yes	0.144034	NC007022.D	NC028755.D	0.15498
Aeromonas.	Citrobacter.	Vir-Vir	No	Yes	0.144034	NC042019.D	NC028755.D	0.160901
Citrobacter.	Aeromonas.	Vir-Vir	Yes	No	0.144034	NC028755.D	NC014635.D	0.130229
Citrobacter.	Aeromonas.	Vir-Vir	Yes	No	0.144034	NC028755.D	NC005135.D	0.152014
Lactococcus.	Streptococcus.	Temp-Temp	No	No	0.142615	NC021861.D	NC008721.D	0.0168191
Rhodococcus.	Streptomyces.	Temp-Temp	Yes	Yes	0.13945	NC023735.D	NC041889.D	0.140155
Streptomyces.	Rhodococcus.	Temp-Temp	Yes	Yes	0.13945	NC041889.D	NC023694.D	0.140937
Arthrobacter.	Gordonia.	Temp-Vir	Yes	No	0.139272	NC026606.D	NC030936.D	0.00716337
Bacillus.	Paenibacillus.	Temp-Temp	Yes	No	0.138979	NC006557.D	NC028767.D	0.0882632
Aeromonas.	Klebsiella.	Vir-Vir	Yes	No	0.134341	NC020879.D	NC041980.D	0.152317
Aeromonas.	Klebsiella.	Vir-Vir	No	No	0.134101	NC019543.D	NC041980.D	0.15991
Aeromonas.	Klebsiella.	Vir-Vir	No	No	0.134101	NC007022.D	NC041980.D	0.156731
Aeromonas.	Klebsiella.	Vir-Vir	No	No	0.134101	NC042019.D	NC041980.D	0.155013
Aeromonas.	Klebsiella.	Vir-Vir	No	No	0.134101	NC014635.D	NC041980.D	0.122714
Klebsiella.	Aeromonas.	Vir-Vir	No	No	0.134101	NC041980.D	NC005135.D	0.153669
Enterococcus.	Brochothrix.	Temp-Temp	No	No	0.126985	NC013648.D	NC015252.D	0.0319561
Brochothrix.	Enterococcus.	Temp-Temp	No	No	0.126985	NC015252.D	NC028671.D	0.104684
Hamiltonella	Shigella.	Temp-Temp	No	No	0.122694	NC011551.D	NC005344.D	0.112963
Hamiltonella	Shigella.	Temp-Temp	No	No	0.122694	NC000935.D	NC005344.D	0.0856574
Aeromonas.	Pectobacterium.	Vir-Vir	No	Yes	0.121119	NC007022.D	NC028940.D	0.168937
Pectobacterium.	Aeromonas.	Vir-Vir	Yes	No	0.121119	NC028940.D	NC005135.D	0.165385
Pectobacterium.	Aeromonas.	Vir-Vir	Yes	No	0.11928	NC028940.D	NC019538.D	0.0942766
Bacillus.	Geobacillus	Temp-Temp	Yes	Yes	0.116281	NC009737.D	NC019544.D	0.0552347
Hamiltonella	Escherichia.	Temp-Temp	No	No	0.115489	NC011551.D	NC002730.D	0.134085
Hamiltonella	Escherichia.	Temp-Temp	No	No	0.115489	NC000935.D	NC002730.D	0.095037
Streptococcus.	Enterococcus.	Vir-Vir	No	No	0.109467	NC021868.D	NC009904.D	0.0261106
Streptococcus.	Enterococcus.	Vir-Vir	No	No	0.109467	NC021868.D	NC029026.D	0.019024
Geobacillus.	Bacillus.	Temp-Temp	Yes	No	0.109122	NC029073.D	NC001884.D	0.0258689
Citrobacter	Proteus.	Vir-Vir	No	No	0.106388	NC029013.D	NC028762.D	0.149139
Escherichia.	Proteus.	Vir-Vir	No	No	0.102756	NC028957.D	NC028762.D	0.203992
Escherichia.	Proteus.	Vir-Vir	No	No	0.102756	NC028894.D	NC028762.D	0.210672
Escherichia.	Proteus.	Vir-Vir	No	No	0.102756	NC014792.D	NC028762.D	0.205781
Lactobacillus.	Lactobacillus.	Vir-Vir	No	No	0.0998203	NC029058.D	NC012530.D	0.0231423
Enterococcus.	Listeria.	Vir-Vir	No	No	0.0991026	NC029009.D	NC024364.D	0.15183
Enterococcus.	Listeria.	Vir-Vir	No	No	0.0991026	NC029009.D	NC024787.D	0.140322
Cronobacter.	Serratia.	Vir-Vir	No	Yes	0.0969731	NC019398.D	NC041996.D	0.151853
Bacillus.	Listeria.	Temp-Vir	No	No	0.0951907	NC023719.D	NC024787.D	0.00463559
Bacillus	Staphylococcus.	Temp-Vir	No	No	0.094951	NC031055.D	NC018277.D	0.0989365
Bacillus.	Staphylococcus.	Temp-Temp	No	No	0.09374	NC023719.D	NC018277.D	0.0129841
Citrobacter.	Serratia.	Vir-Vir	Yes	Yes	0.0917446	NC031057.D	NC041996.D	0.151985
Hamiltonella	Sodalis.	Temp-Temp	No	No	0.0907223	NC011551.D	NC007902.D	0.136817
Hamiltonella	Sodalis.	Temp-Temp	No	No	0.0907223	NC000935.D	NC007902.D	0.120489
Yersinia.	Escherichia.	Temp-Vir	No	No	0.0894806	NC027353.D	NC020079.D	0.0134703
Yersinia.	Escherichia.	Temp-Vir	No	No	0.0894806	NC004777.D	NC042057.D	0.0194796
Mycobacterium	Rhodococcus.	Temp-Vir	No	No	0.087478	NC014458.D	NC028677.D	0.0132385
Mycobacterium	Rhodococcus.	Temp-Vir	No	No	0.087478	NC014458.D	NC016653.D	0.0132385
Rhodococcus.	Mycobacterium	Temp-Vir	No	No	0.087478	NC028677.D	NC042031.D	0.0128846
Mycobacterium	Rhodococcus.	Temp-Vir	No	No	0.087478	NC042031.D	NC016653.D	0.0128846
Citrobacter	Serratia.	Vir-Vir	No	Yes	0.0874386	NC029013.D	NC041996.D	0.149616
Citrobacter.	Serratia.	Vir-Vir	No	Yes	0.0874386	NC025414.D	NC041996.D	0.152507
Escherichia.	Yersinia.	Temp-Vir	No	No	0.0871623	NC020079.D	NC027404.D	0.0130316
Providencia.	Salmonella.	Vir-Vir	No	No	0.0857052	NC018832.D	NC029045.D	0.436163
Bacillus	Staphylococcus.	Temp-Temp	No	No	0.0856752	NC029008.D	NC018277.D	0.461929
Bacillus	Staphylococcus.	Temp-Temp	No	No	0.0856752	NC023599.D	NC018277.D	0.361723
Staphylococcus.	Bacillus	Temp-Temp	No	No	0.0856752	NC018277.D	NC028748.D	0.316754
Staphylococcus.	Bacillus	Temp-Temp	No	No	0.0856752	NC018277.D	NC025424.D	0.446333
Staphylococcus.	Bacillus	Temp-Temp	No	No	0.0856752	NC018277.D	NC007814.D	0.09186
Staphylococcus.	Bacillus	Temp-Temp	No	No	0.0856752	NC018277.D	NC019502.D	0.211745
Staphylococcus.	Bacillus	Temp-Temp	No	No	0.0856752	NC018277.D	NC018085.D	0.49493
Klebsiella.	Serratia.	Vir-Vir	No	Yes	0.0854001	NC042138.D	NC041996.D	0.150895
Klebsiella.	Serratia.	Vir-Vir	No	Yes	0.0854001	NC028750.D	NC041996.D	0.152396
Streptococcus.	Streptococcus.	Temp-Temp	No	No	0.0845467	NC002185.D	NC029030.D	0.0794459
Streptococcus.	Streptococcus.	Temp-Temp	No	No	0.0845467	NC020197.D	NC012884.D	0.0416585
Escherichia.	Serratia.	Vir-Vir	No	Yes	0.083807	NC025830.D	NC041996.D	0.0388397
Escherichia.	Serratia.	Vir-Vir	No	Yes	0.083807	NC007023.D	NC041996.D	0.149647
Escherichia.	Serratia.	Vir-Vir	No	Yes	0.083807	NC014467.D	NC041996.D	0.150806
Escherichia.	Serratia.	Vir-Vir	No	Yes	0.083807	NC021344.D	NC041996.D	0.153784
Serratia.	Proteus.	Vir-Vir	No	No	0.0825148	NC024121.D	NC028762.D	0.194045
Mycobacterium	Gordonia.	Temp-Temp	Yes	No	0.0804267	NC004680.D	NC030942.D	0.0220773
Mycobacterium	Rhodococcus.	Temp-Temp	No	Yes	0.0803213	NC023737.D	NC021347.D	0.0656
Mycobacterium	Rhodococcus.	Temp-Temp	No	Yes	0.0803213	NC008207.D	NC021347.D	0.0624147
Mycobacterium	Rhodococcus.	Temp-Temp	No	Yes	0.0803213	NC011270.D	NC021347.D	0.0633273
Sodalis.	Shigella.	Temp-Temp	No	No	0.0802874	NC007902.D	NC005344.D	0.114862
Yersinia.	Shigella.	Temp-Temp	No	No	0.0795961	NC004745.D	NC027382.D	0.0217051
Mycobacterium	Rhodococcus.	Temp-Vir	No	Yes	0.0785065	NC028986.D	NC021347.D	0.0634227
Mycobacterium	Rhodococcus.	Temp-Vir	No	Yes	0.0785065	NC011271.D	NC021347.D	0.0656545
Mycobacterium	Rhodococcus.	Temp-Vir	No	Yes	0.0785065	NC021346.D	NC021347.D	0.0634114
Mycobacterium	Rhodococcus.	Temp-Vir	No	Yes	0.0785065	NC021348.D	NC021347.D	0.0632977
Mycobacterium	Rhodococcus.	Temp-Vir	No	Yes	0.0785065	NC023725.D	NC021347.D	0.0657705
Mycobacterium	Rhodococcus.	Temp-Vir	No	Yes	0.0785065	NC023733.D	NC021347.D	0.0656068
Mycobacterium	Rhodococcus.	Temp-Vir	No	Yes	0.0785065	NC023714.D	NC021347.D	0.0652773
Mycobacterium	Rhodococcus.	Temp-Vir	No	Yes	0.0785065	NC011272.D	NC021347.D	0.0635616
Yersinia.	Escherichia.	Temp-Vir	No	No	0.0782705	NC042116.D	NC027364.D	0.198817
Yersinia.	Escherichia.	Temp-Vir	No	No	0.0782705	NC042116.D	NC025447.D	0.203631
Yersinia.	Escherichia.	Temp-Vir	No	No	0.0782705	NC025451.D	NC042057.D	0.0182667
Yersinia.	Escherichia.	Temp-Vir	No	No	0.0782705	NC001271.D	NC042057.D	0.0147054
Escherichia.	Yersinia.	Temp-Vir	No	No	0.0782705	NC042057.D	NC028655.D	0.0170851
Gordonia.	Mycobacterium	Temp-Temp	No	No	0.0780336	NC030917.D	NC021299.D	0.0224818
Mycobacterium	Gordonia.	Temp-Temp	No	No	0.0780336	NC042058.D	NC031031.D	0.400955
Mycobacterium	Gordonia.	Temp-Temp	No	No	0.0780336	NC042058.D	NC041886.D	0.400955
Mycobacterium	Gordonia.	Temp-Temp	No	No	0.0780336	NC028791.D	NC031267.D	0.0411439
Gordonia.	Mycobacterium	Temp-Temp	No	No	0.0780336	NC031226.D	NC028946.D	0.00955294
Gordonia.	Mycobacterium	Temp-Temp	No	No	0.0780336	NC031226.D	NC026597.D	0.0429353
Gordonia.	Mycobacterium	Temp-Temp	No	No	0.0780336	NC031226.D	NC028796.D	0.0462763
Mycobacterium	Gordonia.	Temp-Temp	No	No	0.0780336	NC023580.D	NC030942.D	0.011933
Mycobacterium	Gordonia.	Temp-Temp	No	No	0.0780336	NC004682.D	NC031031.D	0.214866
Mycobacterium	Gordonia.	Temp-Temp	No	No	0.0780336	NC004682.D	NC041886.D	0.214866
Mycobacterium	Gordonia.	Temp-Temp	No	No	0.0780336	NC028757.D	NC031031.D	0.2155
Mycobacterium	Gordonia.	Temp-Temp	No	No	0.0780336	NC028757.D	NC041886.D	0.2155
Mycobacterium	Gordonia.	Temp-Temp	No	No	0.0780336	NC026593.D	NC030942.D	0.0119485
Mycobacterium	Gordonia.	Temp-Temp	No	No	0.0780336	NC021535.D	NC031031.D	0.225077
Mycobacterium	Gordonia.	Temp-Temp	No	No	0.0780336	NC021535.D	NC041886.D	0.225077
Mycobacterium	Gordonia.	Temp-Temp	No	No	0.0780336	NC022965.D	NC031031.D	0.225887
Mycobacterium	Gordonia.	Temp-Temp	No	No	0.0780336	NC022965.D	NC041886.D	0.225897
Mycobacterium	Gordonia.	Temp-Temp	No	No	0.0780336	NC028923.D	NC030942.D	0.0249278
Mycobacterium	Gordonia.	Temp-Temp	No	No	0.0780336	NC023746.D	NC030942.D	0.0174278
Mycobacterium	Gordonia.	Temp-Temp	No	No	0.0780336	NC028798.D	NC031031.D	0.218129
Mycobacterium	Gordonia.	Temp-Temp	No	No	0.0780336	NC028798.D	NC041886.D	0.218129
Mycobacterium	Gordonia.	Temp-Temp	No	No	0.0780336	NC022977.D	NC031031.D	0.227155
Mycobacterium	Gordonia.	Temp-Temp	No	No	0.0780336	NC022977.D	NC041886.D	0.227165
Gordonia.	Mycobacterium	Temp-Temp	No	No	0.0780336	NC031031.D	NC029043.D	0.234755
Gordonia.	Mycobacterium	Temp-Temp	No	No	0.0780336	NC031031.D	NC028852.D	0.229837
Gordonia.	Mycobacterium	Temp-Temp	No	No	0.0780336	NC031031.D	NC031263.D	0.23438
Mycobacterium	Gordonia.	Temp-Temp	No	No	0.0780336	NC029018.D	NC041886.D	0.203726
Mycobacterium	Gordonia.	Temp-Temp	No	No	0.0780336	NC028852.D	NC041886.D	0.229837
Lactobacillus.	Lactobacillus.	Temp-Temp	No	No	0.0775035	NC027990.D	NC007501.D	0.0334804
Citrobacter.	Serratia.	Vir-Vir	Yes	Yes	0.0769683	NC028755.D	NC041996.D	0.154458
Morganella.	Edwardsiella.	Vir-Vir	Yes	No	0.0759229	NC031020.D	NC028683.D	0.208943
Citrobacter	Morganella.	Vir-Vir	No	Yes	0.0755602	NC029013.D	NC031020.D	0.149601
Bacillus.	Bacillus	Temp-Vir	Yes	No	0.0753538	NC030925.D	NC018856.D	0.161619
Streptococcus.	Streptococcus.	Temp-Temp	No	No	0.0748234	NC003157.D	NC012884.D	0.0182439
Streptococcus.	Streptococcus.	Temp-Temp	No	No	0.0748234	NC003157.D	NC029030.D	0.0198919
Streptococcus.	Streptococcus.	Temp-Temp	No	No	0.0748234	NC028700.D	NC012884.D	0.0380976
Streptococcus.	Streptococcus.	Temp-Temp	No	No	0.0748234	NC028700.D	NC029030.D	0.0511892
Bacillus	Bacillus.	Temp-Vir	No	Yes	0.0746551	NC031034.D	NC030925.D	0.12804
Bacillus.	Bacillus	Temp-Vir	Yes	No	0.0746551	NC030925.D	NC028944.D	0.124452
Bacillus.	Bacillus.	Temp-Vir	Yes	No	0.0746551	NC030925.D	NC024207.D	0.168862
Salmonella.	Dickeya.	Temp-Vir	No	No	0.0743542	NC025443.D	NC019925.D	0.0102952
Bacillus	Bacillus.	Temp-Vir	No	No	0.0739449	NC028982.D	NC022761.D	0.136555
Bacillus	Bacillus.	Temp-Vir	No	No	0.0739449	NC028982.D	NC011421.D	0.143144
Bacillus.	Bacillus	Temp-Vir	No	No	0.0739449	NC022771.D	NC018856.D	0.116796
Bacillus.	Bacillus	Temp-Vir	No	No	0.0739449	NC022761.D	NC028983.D	0.135381
Bacillus.	Bacillus	Temp-Vir	No	No	0.0739449	NC042133.D	NC018856.D	0.144667
Bacillus	Bacillus.	Temp-Vir	No	No	0.0739449	NC028983.D	NC011421.D	0.143124
Bacillus.	Bacillus	Temp-Vir	No	No	0.0739449	NC021856.D	NC018856.D	0.129219
Klebsiella.	Morganella.	Vir-Vir	No	Yes	0.0735217	NC042138.D	NC031020.D	0.150541
Klebsiella.	Morganella.	Vir-Vir	No	Yes	0.0735217	NC020080.D	NC031020.D	0.149325
Morganella.	Klebsiella.	Vir-Vir	Yes	No	0.0735217	NC031020.D	NC041981.D	0.154225
Morganella.	Klebsiella.	Vir-Vir	Yes	No	0.0735217	NC031020.D	NC014036.D	0.157066
Morganella.	Klebsiella.	Vir-Vir	Yes	No	0.0735217	NC031020.D	NC028750.D	0.150637
Yersinia.	Klebsiella.	Temp-Vir	No	Yes	0.0734159	NC042116.D	NC019526.D	0.188253
Bacillus	Bacillus.	Temp-Vir	No	No	0.0732461	NC031034.D	NC022771.D	0.0906825
Bacillus	Bacillus.	Temp-Vir	No	No	0.0732461	NC031034.D	NC042133.D	0.115135
Bacillus	Bacillus.	Temp-Vir	No	No	0.0732461	NC031034.D	NC021856.D	0.0926553
Bacillus.	Bacillus	Temp-Vir	No	No	0.0732461	NC022771.D	NC028944.D	0.0929762
Bacillus.	Bacillus.	Temp-Vir	No	No	0.0732461	NC022771.D	NC024207.D	0.120988
Bacillus	Bacillus.	Temp-Vir	No	No	0.0732461	NC028944.D	NC042133.D	0.111475
Bacillus	Bacillus.	Temp-Vir	No	No	0.0732461	NC028944.D	NC021856.D	0.097879
Bacillus.	Bacillus.	Temp-Vir	No	No	0.0732461	NC042133.D	NC024207.D	0.146203
Bacillus.	Bacillus.	Temp-Vir	No	No	0.0732461	NC024207.D	NC021856.D	0.125103
Sodalis.	Escherichia.	Temp-Temp	No	No	0.0730829	NC007902.D	NC002730.D	0.112202
Escherichia.	Yersinia.	Temp-Temp	No	No	0.0723916	NC013594.D	NC004745.D	0.0231795
Escherichia.	Yersinia.	Temp-Temp	No	No	0.0723916	NC000929.D	NC004745.D	0.0230897
Yersinia.	Escherichia.	Temp-Temp	No	No	0.0723916	NC004745.D	NC005856.D	0.0234744
Yersinia.	Escherichia.	Temp-Temp	No	No	0.0723916	NC004745.D	NC042128.D	0.023
Morganella.	Escherichia.	Vir-Vir	Yes	No	0.0719286	NC031020.D	NC014467.D	0.148561
Morganella.	Escherichia.	Vir-Vir	Yes	No	0.0719286	NC031020.D	NC021344.D	0.14988
Mycobacterium	Gordonia.	Temp-Vir	No	No	0.0717723	NC041970.D	NC030917.D	0.023645
Gordonia.	Mycobacterium	Temp-Vir	No	No	0.0717723	NC031060.D	NC031238.D	0.21775
Gordonia.	Mycobacterium	Temp-Vir	No	No	0.0717723	NC031060.D	NC022965.D	0.221178
Gordonia.	Mycobacterium	Temp-Vir	No	No	0.0717723	NC031060.D	NC023707.D	0.229156
Gordonia.	Mycobacterium	Temp-Vir	No	No	0.0717723	NC031060.D	NC028877.D	0.237725
Gordonia.	Mycobacterium	Temp-Vir	No	No	0.0717723	NC031060.D	NC022977.D	0.222421
Gordonia.	Mycobacterium	Temp-Vir	No	No	0.0717723	NC031060.D	NC028794.D	0.236124
Gordonia.	Mycobacterium	Temp-Vir	No	No	0.0717723	NC031060.D	NC028932.D	0.241161
Gordonia.	Mycobacterium	Temp-Vir	No	No	0.0717723	NC031060.D	NC029043.D	0.22934
Gordonia.	Mycobacterium	Temp-Vir	No	No	0.0717723	NC031060.D	NC028852.D	0.224163
Gordonia.	Mycobacterium	Temp-Vir	No	No	0.0717723	NC031060.D	NC031263.D	0.228842
Gordonia.	Mycobacterium	Temp-Vir	No	No	0.0717723	NC031060.D	NC022058.D	0.2459
Gordonia.	Mycobacterium	Temp-Vir	No	No	0.0717723	NC030694.D	NC031238.D	0.222347
Gordonia.	Mycobacterium	Temp-Vir	No	No	0.0717723	NC030694.D	NC022965.D	0.228536
Gordonia.	Mycobacterium	Temp-Vir	No	No	0.0717723	NC030694.D	NC028877.D	0.23917
Gordonia.	Mycobacterium	Temp-Vir	No	No	0.0717723	NC030694.D	NC022977.D	0.229735
Gordonia.	Mycobacterium	Temp-Vir	No	No	0.0717723	NC030694.D	NC028794.D	0.237468
Gordonia.	Mycobacterium	Temp-Vir	No	No	0.0717723	NC030694.D	NC028932.D	0.238417
Gordonia.	Mycobacterium	Temp-Vir	No	No	0.0717723	NC030694.D	NC029043.D	0.234931
Gordonia.	Mycobacterium	Temp-Vir	No	No	0.0717723	NC030694.D	NC028852.D	0.225395
Gordonia.	Mycobacterium	Temp-Vir	No	No	0.0717723	NC030694.D	NC031263.D	0.230397
Gordonia.	Mycobacterium	Temp-Vir	No	No	0.0717723	NC030694.D	NC022058.D	0.242747
Mycobacterium	Gordonia.	Temp-Vir	No	No	0.0717723	NC031238.D	NC042123.D	0.224309
Mycobacterium	Gordonia.	Temp-Vir	No	No	0.0717723	NC031238.D	NC030695.D	0.224706
Mycobacterium	Gordonia.	Temp-Vir	No	No	0.0717723	NC042058.D	NC030698.D	0.402909
Mycobacterium	Gordonia.	Temp-Vir	No	No	0.0717723	NC042058.D	NC042123.D	0.402424
Mycobacterium	Gordonia.	Temp-Vir	No	No	0.0717723	NC042058.D	NC030695.D	0.402621
Mycobacterium	Gordonia.	Temp-Vir	No	No	0.0717723	NC031279.D	NC030698.D	0.246192
Mycobacterium	Gordonia.	Temp-Vir	No	No	0.0717723	NC004682.D	NC030698.D	0.210855
Mycobacterium	Gordonia.	Temp-Vir	No	No	0.0717723	NC004682.D	NC042123.D	0.20957
Mycobacterium	Gordonia.	Temp-Vir	No	No	0.0717723	NC004682.D	NC030695.D	0.205203
Mycobacterium	Gordonia.	Temp-Vir	No	No	0.0717723	NC028849.D	NC030698.D	0.2289
Gordonia.	Mycobacterium	Temp-Vir	No	No	0.0717723	NC030698.D	NC022965.D	0.229755
Gordonia.	Mycobacterium	Temp-Vir	No	No	0.0717723	NC030698.D	NC022977.D	0.230964
Gordonia.	Mycobacterium	Temp-Vir	No	No	0.0717723	NC030698.D	NC028794.D	0.239543
Gordonia.	Mycobacterium	Temp-Vir	No	No	0.0717723	NC030698.D	NC028852.D	0.231137
Gordonia.	Mycobacterium	Temp-Vir	No	No	0.0717723	NC030698.D	NC031263.D	0.235685
Mycobacterium	Gordonia.	Temp-Vir	No	No	0.0717723	NC028757.D	NC042123.D	0.206386
Mycobacterium	Gordonia.	Temp-Vir	No	No	0.0717723	NC028757.D	NC030695.D	0.206466
Gordonia.	Mycobacterium	Temp-Vir	No	No	0.0717723	NC042123.D	NC022965.D	0.232505
Gordonia.	Mycobacterium	Temp-Vir	No	No	0.0717723	NC042123.D	NC028877.D	0.239879
Gordonia.	Mycobacterium	Temp-Vir	No	No	0.0717723	NC042123.D	NC022977.D	0.233835
Gordonia.	Mycobacterium	Temp-Vir	No	No	0.0717723	NC042123.D	NC028794.D	0.237452
Gordonia.	Mycobacterium	Temp-Vir	No	No	0.0717723	NC042123.D	NC028932.D	0.237776
Gordonia.	Mycobacterium	Temp-Vir	No	No	0.0717723	NC042123.D	NC029043.D	0.234766
Gordonia.	Mycobacterium	Temp-Vir	No	No	0.0717723	NC042123.D	NC028852.D	0.225605
Gordonia.	Mycobacterium	Temp-Vir	No	No	0.0717723	NC042123.D	NC031263.D	0.229924
Mycobacterium	Gordonia.	Temp-Vir	No	No	0.0717723	NC021535.D	NC030695.D	0.215667
Mycobacterium	Gordonia.	Temp-Vir	No	No	0.0717723	NC022965.D	NC030695.D	0.231979
Mycobacterium	Gordonia.	Temp-Vir	No	No	0.0717723	NC028798.D	NC030695.D	0.20418
Mycobacterium	Gordonia.	Temp-Vir	No	No	0.0717723	NC022977.D	NC030695.D	0.233247
Mycobacterium	Gordonia.	Temp-Vir	No	No	0.0717723	NC028794.D	NC030695.D	0.233473
Mycobacterium	Gordonia.	Temp-Vir	No	No	0.0717723	NC028932.D	NC030695.D	0.237937
Mycobacterium	Gordonia.	Temp-Vir	No	No	0.0717723	NC029018.D	NC030695.D	0.19536
Mycobacterium	Gordonia.	Temp-Vir	No	No	0.0717723	NC028852.D	NC030695.D	0.225368
Gordonia.	Mycobacterium	Temp-Vir	No	No	0.0717723	NC030695.D	NC022058.D	0.243305
Escherichia.	Yersinia.	Vir-Vir	No	No	0.0705289	NC025830.D	NC027353.D	0.0675048
Escherichia.	Yersinia.	Vir-Vir	No	No	0.0698524	NC025830.D	NC027404.D	0.0665478
Bacillus.	Bacillus.	Temp-Vir	Yes	No	0.0695669	NC030925.D	NC030920.D	0.220763
Escherichia.	Edwardsiella.	Temp-Temp	No	No	0.0682159	NC010237.D	NC026611.D	0.0235122
Edwardsiella.	Escherichia.	Temp-Temp	No	No	0.0682159	NC026611.D	NC019709.D	0.0409015
Edwardsiella.	Escherichia.	Temp-Temp	No	No	0.0682159	NC026611.D	NC027984.D	0.0235488
Edwardsiella.	Escherichia.	Temp-Temp	No	No	0.0682159	NC026611.D	NC011357.D	0.0466364
Edwardsiella.	Escherichia.	Temp-Temp	No	No	0.0682159	NC026611.D	NC008464.D	0.024
Edwardsiella.	Escherichia.	Temp-Temp	No	No	0.0682159	NC026611.D	NC004813.D	0.0353415
Edwardsiella.	Escherichia.	Temp-Temp	No	No	0.0682159	NC026611.D	NC011356.D	0.0314667
Edwardsiella.	Escherichia.	Temp-Temp	No	No	0.0682159	NC026611.D	NC019768.D	0.0356875
Edwardsiella.	Escherichia.	Temp-Temp	No	No	0.0682159	NC026611.D	NC000924.D	0.0361062
Edwardsiella.	Escherichia.	Temp-Temp	No	No	0.0682159	NC026611.D	NC041935.D	0.0355549
Edwardsiella.	Escherichia.	Temp-Temp	No	No	0.0682159	NC026611.D	NC004913.D	0.0287866
Edwardsiella.	Escherichia.	Temp-Temp	No	No	0.0682159	NC026611.D	NC019715.D	0.0359918
Edwardsiella.	Escherichia.	Temp-Temp	No	No	0.0682159	NC026611.D	NC019708.D	0.0193689
Edwardsiella.	Escherichia.	Temp-Temp	No	No	0.0682159	NC026611.D	NC042057.D	0.0388036
Bacillus.	Bacillus.	Temp-Vir	No	No	0.068158	NC022771.D	NC030920.D	0.183754
Bacillus.	Bacillus.	Temp-Vir	No	No	0.068158	NC030920.D	NC021856.D	0.191909
Yersinia.	Klebsiella.	Temp-Temp	No	No	0.0674023	NC005069.D	NC005857.D	0.221738
Streptococcus.	Streptococcus.	Temp-Vir	No	No	0.0673436	NC010353.D	NC028697.D	0.122087
Streptococcus.	Streptococcus.	Temp-Vir	No	No	0.0673436	NC028697.D	NC007019.D	0.155841
Lactococcus.	Lactococcus.	Temp-Vir	No	No	0.0671356	NC031016.D	NC004066.D	0.0905164
Lactococcus.	Lactococcus.	Temp-Vir	No	No	0.0671356	NC031016.D	NC004746.D	0.0445204
Lactococcus.	Lactococcus.	Temp-Vir	No	No	0.0671356	NC031016.D	NC027341.D	0.0199394
Gordonia.	Mycobacterium	Vir-Vir	No	No	0.0666614	NC031060.D	NC028965.D	0.221444
Gordonia.	Mycobacterium	Vir-Vir	No	No	0.0666614	NC030694.D	NC028965.D	0.221571
Lactococcus.	Lactococcus.	Temp-Temp	No	No	0.0661118	NC031040.D	NC031016.D	0.0369314
Lactococcus.	Lactococcus.	Temp-Temp	No	No	0.0661118	NC031064.D	NC031016.D	0.0379423
Lactococcus.	Lactococcus.	Temp-Temp	No	No	0.0661118	NC002747.D	NC031016.D	0.0559107
Lactococcus.	Lactococcus.	Temp-Temp	No	No	0.0661118	NC031013.D	NC031016.D	0.0649216
Lactococcus.	Lactococcus.	Temp-Temp	No	No	0.0661118	NC002668.D	NC031016.D	0.0312321
Lactococcus.	Lactococcus.	Temp-Temp	No	No	0.0661118	NC031016.D	NC021861.D	0.0608636
Lactococcus.	Lactococcus.	Temp-Temp	No	No	0.0661118	NC031016.D	NC005822.D	0.0585294
Lactococcus.	Lactococcus.	Temp-Temp	No	No	0.0661118	NC031016.D	NC002667.D	0.0728033
Lactococcus.	Lactococcus.	Temp-Temp	No	No	0.0661118	NC031016.D	NC004302.D	0.0432755
Lactococcus.	Lactococcus.	Temp-Temp	No	No	0.0661118	NC031016.D	NC002703.D	0.0528889
Lactococcus.	Lactococcus.	Temp-Temp	No	No	0.0661118	NC031016.D	NC031017.D	0.0736979
Citrobacter	Edwardsiella.	Vir-Vir	No	No	0.0646286	NC029013.D	NC028683.D	0.137175
Cronobacter.	Pectobacterium.	Vir-Vir	No	No	0.0645183	NC019400.D	NC020201.D	0.116562
Escherichia.	Pectobacterium.	Temp-Vir	No	No	0.063859	NC022968.D	NC020201.D	0.110366
Bacillus	Bacillus.	Vir-Vir	No	Yes	0.063404	NC018860.D	NC030925.D	0.221415
Bacillus	Bacillus.	Vir-Vir	No	Yes	0.063404	NC016563.D	NC030925.D	0.125444
Bacillus.	Bacillus.	Vir-Vir	Yes	No	0.063404	NC030925.D	NC023501.D	0.132523
Bacillus.	Bacillus	Vir-Vir	Yes	No	0.063404	NC030925.D	NC024137.D	0.22628
Bacillus.	Bacillus	Vir-Vir	Yes	No	0.063404	NC030925.D	NC018857.D	0.122045
Bacillus.	Bacillus	Vir-Vir	Yes	No	0.063404	NC030925.D	NC020873.D	0.222291
Bacillus.	Bacillus	Vir-Vir	Yes	No	0.063404	NC030925.D	NC018863.D	0.194362
Bacillus.	Bacillus.	Vir-Vir	No	Yes	0.0632084	NC027374.D	NC030925.D	0.214331
Bacillus	Bacillus.	Vir-Vir	No	No	0.0627024	NC018860.D	NC022771.D	0.186857
Bacillus	Bacillus.	Vir-Vir	No	No	0.0627024	NC018860.D	NC042133.D	0.197909
Bacillus	Bacillus.	Vir-Vir	No	No	0.0627024	NC018860.D	NC021856.D	0.178849
Bacillus.	Bacillus	Vir-Vir	No	No	0.0627024	NC022771.D	NC016563.D	0.099623
Bacillus.	Bacillus.	Vir-Vir	No	No	0.0627024	NC022771.D	NC023501.D	0.0923194
Bacillus.	Bacillus	Vir-Vir	No	No	0.0627024	NC022771.D	NC024137.D	0.184921
Bacillus.	Bacillus	Vir-Vir	No	No	0.0627024	NC022771.D	NC018857.D	0.085002
Bacillus.	Bacillus	Vir-Vir	No	No	0.0627024	NC022771.D	NC020873.D	0.171714
Bacillus.	Bacillus	Vir-Vir	No	No	0.0627024	NC022771.D	NC027352.D	0.205836
Bacillus.	Bacillus	Vir-Vir	No	No	0.0627024	NC022771.D	NC018863.D	0.132012
Bacillus.	Bacillus	Vir-Vir	No	No	0.0627024	NC022771.D	NC031056.D	0.186562
Bacillus.	Bacillus	Vir-Vir	No	No	0.0627024	NC022771.D	NC027355.D	0.190891
Bacillus	Bacillus.	Vir-Vir	No	No	0.0627024	NC016563.D	NC042133.D	0.115623
Bacillus	Bacillus.	Vir-Vir	No	No	0.0627024	NC016563.D	NC021856.D	0.0958653
Bacillus.	Bacillus.	Vir-Vir	No	No	0.0627024	NC023501.D	NC042133.D	0.117309
Bacillus.	Bacillus.	Vir-Vir	No	No	0.0627024	NC023501.D	NC021856.D	0.0963196
Bacillus	Bacillus.	Vir-Vir	No	No	0.0627024	NC024137.D	NC042133.D	0.192417
Bacillus	Bacillus.	Vir-Vir	No	No	0.0627024	NC024137.D	NC021856.D	0.171751
Bacillus	Bacillus.	Vir-Vir	No	No	0.0627024	NC018857.D	NC042133.D	0.108304
Bacillus	Bacillus.	Vir-Vir	No	No	0.0627024	NC018857.D	NC021856.D	0.0898356
Bacillus.	Bacillus	Vir-Vir	No	No	0.0627024	NC022761.D	NC025423.D	0.135616
Bacillus.	Bacillus	Vir-Vir	No	No	0.0627024	NC042133.D	NC020873.D	0.193718
Bacillus.	Bacillus	Vir-Vir	No	No	0.0627024	NC042133.D	NC027352.D	0.200886
Bacillus.	Bacillus	Vir-Vir	No	No	0.0627024	NC042133.D	NC018863.D	0.160515
Bacillus.	Bacillus	Vir-Vir	No	No	0.0627024	NC042133.D	NC031056.D	0.197441
Bacillus.	Bacillus	Vir-Vir	No	No	0.0627024	NC042133.D	NC027355.D	0.195066
Bacillus	Bacillus.	Vir-Vir	No	No	0.0627024	NC020873.D	NC021856.D	0.163779
Bacillus	Bacillus.	Vir-Vir	No	No	0.0627024	NC025423.D	NC011421.D	0.142106
Bacillus	Bacillus.	Vir-Vir	No	No	0.0627024	NC027352.D	NC021856.D	0.179769
Bacillus	Bacillus.	Vir-Vir	No	No	0.0627024	NC018863.D	NC021856.D	0.135363
Bacillus.	Bacillus	Vir-Vir	No	No	0.0627024	NC021856.D	NC031056.D	0.166799
Bacillus.	Bacillus	Vir-Vir	No	No	0.0627024	NC021856.D	NC027355.D	0.163582
Bacillus	Bacillus.	Vir-Vir	No	Yes	0.0626797	NC024216.D	NC030925.D	0.167678
Bacillus.	Bacillus	Vir-Vir	Yes	No	0.0626797	NC030925.D	NC031024.D	0.123339
Bacillus.	Bacillus	Vir-Vir	Yes	No	0.0626797	NC030925.D	NC022769.D	0.200715
Bacillus.	Bacillus	Vir-Vir	Yes	No	0.0626797	NC030925.D	NC022763.D	0.198703
Bacillus.	Bacillus.	Vir-Vir	Yes	No	0.0626797	NC030925.D	NC024205.D	0.167477
Bacillus.	Bacillus.	Vir-Vir	Yes	No	0.0626797	NC030925.D	NC024213.D	0.124342
Bacillus.	Bacillus	Vir-Vir	Yes	No	0.0626797	NC030925.D	NC028890.D	0.207034
Bacillus.	Bacillus	Vir-Vir	Yes	No	0.0626797	NC030925.D	NC024792.D	0.227294
Bacillus.	Bacillus	Vir-Vir	Yes	No	0.0626797	NC030925.D	NC031070.D	0.122169
Bacillus.	Bacillus.	Vir-Vir	Yes	No	0.0626797	NC030925.D	NC022088.D	0.196715
Bacillus.	Bacillus	Vir-Vir	Yes	No	0.0626797	NC030925.D	NC031012.D	0.122709
Bacillus.	Bacillus	Vir-Vir	Yes	No	0.0626797	NC030925.D	NC031006.D	0.12246
Bacillus.	Bacillus	Vir-Vir	Yes	No	0.0626797	NC030925.D	NC031100.D	0.199342
Bacillus.	Bacillus	Vir-Vir	Yes	No	0.0626797	NC030925.D	NC031049.D	0.123113
Bacillus.	Bacillus.	Vir-Vir	Yes	No	0.0626797	NC030925.D	NC024211.D	0.129446
Bacillus.	Bacillus	Vir-Vir	Yes	No	0.0626797	NC030925.D	NC031037.D	0.127415
Bacillus.	Bacillus	Vir-Vir	Yes	No	0.0626797	NC030925.D	NC031054.D	0.12696
Bacillus.	Bacillus	Vir-Vir	Yes	No	0.0626797	NC030925.D	NC028887.D	0.196308
Bacillus.	Bacillus	Vir-Vir	Yes	No	0.0626797	NC030925.D	NC031027.D	0.124367
Bacillus.	Bacillus	Vir-Vir	Yes	No	0.0626797	NC030925.D	NC031116.D	0.125605
Bacillus.	Bacillus.	Vir-Vir	Yes	No	0.0626797	NC030925.D	NC024788.D	0.200856
Bacillus.	Bacillus.	Vir-Vir	No	No	0.0625067	NC027374.D	NC022771.D	0.201566
Bacillus.	Bacillus.	Vir-Vir	No	No	0.0625067	NC027374.D	NC021856.D	0.193509
Pectobacterium.	Cronobacter.	Temp-Vir	No	Yes	0.0622457	NC031068.D	NC029070.D	0.0519896
Bacillus	Bacillus.	Vir-Vir	No	No	0.061978	NC024216.D	NC022771.D	0.12126
Bacillus	Bacillus.	Vir-Vir	No	No	0.061978	NC024216.D	NC042133.D	0.149154
Bacillus	Bacillus.	Vir-Vir	No	No	0.061978	NC024216.D	NC021856.D	0.13005
Bacillus.	Bacillus	Vir-Vir	No	No	0.061978	NC022771.D	NC031024.D	0.095631
Bacillus.	Bacillus	Vir-Vir	No	No	0.061978	NC022771.D	NC022769.D	0.13475
Bacillus.	Bacillus	Vir-Vir	No	No	0.061978	NC022771.D	NC022763.D	0.135972
Bacillus.	Bacillus.	Vir-Vir	No	No	0.061978	NC022771.D	NC024205.D	0.121504
Bacillus.	Bacillus.	Vir-Vir	No	No	0.061978	NC022771.D	NC024213.D	0.0942143
Bacillus.	Bacillus	Vir-Vir	No	No	0.061978	NC022771.D	NC028890.D	0.16927
Bacillus.	Bacillus	Vir-Vir	No	No	0.061978	NC022771.D	NC024792.D	0.211364
Bacillus.	Bacillus	Vir-Vir	No	No	0.061978	NC022771.D	NC031070.D	0.0939425
Bacillus.	Bacillus.	Vir-Vir	No	No	0.061978	NC022771.D	NC022088.D	0.132952
Bacillus.	Bacillus	Vir-Vir	No	No	0.061978	NC022771.D	NC031012.D	0.0969464
Bacillus.	Bacillus	Vir-Vir	No	No	0.061978	NC022771.D	NC031006.D	0.0941587
Bacillus.	Bacillus	Vir-Vir	No	No	0.061978	NC022771.D	NC031100.D	0.1333
Bacillus.	Bacillus	Vir-Vir	No	No	0.061978	NC022771.D	NC031049.D	0.0972976
Bacillus.	Bacillus.	Vir-Vir	No	No	0.061978	NC022771.D	NC024211.D	0.0951786
Bacillus.	Bacillus	Vir-Vir	No	No	0.061978	NC022771.D	NC031037.D	0.0938611
Bacillus.	Bacillus	Vir-Vir	No	No	0.061978	NC022771.D	NC031054.D	0.0945952
Bacillus.	Bacillus	Vir-Vir	No	No	0.061978	NC022771.D	NC028887.D	0.132667
Bacillus.	Bacillus	Vir-Vir	No	No	0.061978	NC022771.D	NC031027.D	0.0929226
Bacillus.	Bacillus	Vir-Vir	No	No	0.061978	NC022771.D	NC031116.D	0.0919484
Bacillus.	Bacillus.	Vir-Vir	No	No	0.061978	NC022771.D	NC024788.D	0.135161
Bacillus	Bacillus.	Vir-Vir	No	No	0.061978	NC031024.D	NC042133.D	0.115998
Bacillus	Bacillus.	Vir-Vir	No	No	0.061978	NC031024.D	NC021856.D	0.100836
Bacillus	Bacillus.	Vir-Vir	No	No	0.061978	NC022769.D	NC042133.D	0.168233
Bacillus	Bacillus.	Vir-Vir	No	No	0.061978	NC022769.D	NC021856.D	0.139795
Bacillus	Bacillus.	Vir-Vir	No	No	0.061978	NC022763.D	NC042133.D	0.170882
Bacillus	Bacillus.	Vir-Vir	No	No	0.061978	NC022763.D	NC021856.D	0.143258
Bacillus.	Bacillus.	Vir-Vir	No	No	0.061978	NC042133.D	NC024205.D	0.149167
Bacillus.	Bacillus.	Vir-Vir	No	No	0.061978	NC042133.D	NC024213.D	0.109176
Bacillus.	Bacillus	Vir-Vir	No	No	0.061978	NC042133.D	NC028890.D	0.192395
Bacillus.	Bacillus	Vir-Vir	No	No	0.061978	NC042133.D	NC031070.D	0.111652
Bacillus.	Bacillus.	Vir-Vir	No	No	0.061978	NC042133.D	NC022088.D	0.167865
Bacillus.	Bacillus	Vir-Vir	No	No	0.061978	NC042133.D	NC031012.D	0.112304
Bacillus.	Bacillus	Vir-Vir	No	No	0.061978	NC042133.D	NC031006.D	0.112044
Bacillus.	Bacillus	Vir-Vir	No	No	0.061978	NC042133.D	NC031100.D	0.170051
Bacillus.	Bacillus	Vir-Vir	No	No	0.061978	NC042133.D	NC031049.D	0.114328
Bacillus.	Bacillus.	Vir-Vir	No	No	0.061978	NC042133.D	NC024211.D	0.115909
Bacillus.	Bacillus	Vir-Vir	No	No	0.061978	NC042133.D	NC031037.D	0.11413
Bacillus.	Bacillus	Vir-Vir	No	No	0.061978	NC042133.D	NC031054.D	0.11389
Bacillus.	Bacillus	Vir-Vir	No	No	0.061978	NC042133.D	NC028887.D	0.165892
Bacillus.	Bacillus	Vir-Vir	No	No	0.061978	NC042133.D	NC031027.D	0.111505
Bacillus.	Bacillus	Vir-Vir	No	No	0.061978	NC042133.D	NC031116.D	0.111637
Bacillus.	Bacillus.	Vir-Vir	No	No	0.061978	NC042133.D	NC024788.D	0.168343
Bacillus.	Bacillus.	Vir-Vir	No	No	0.061978	NC024205.D	NC021856.D	0.132146
Bacillus.	Bacillus.	Vir-Vir	No	No	0.061978	NC024213.D	NC021856.D	0.0955982
Bacillus	Bacillus.	Vir-Vir	No	No	0.061978	NC028890.D	NC021856.D	0.175938
Bacillus	Bacillus.	Vir-Vir	No	No	0.061978	NC024792.D	NC021856.D	0.217578
Bacillus	Bacillus.	Vir-Vir	No	No	0.061978	NC031070.D	NC021856.D	0.0957237
Bacillus.	Bacillus.	Vir-Vir	No	No	0.061978	NC022088.D	NC021856.D	0.140836
Bacillus	Bacillus.	Vir-Vir	No	No	0.061978	NC031012.D	NC021856.D	0.0961941
Bacillus	Bacillus.	Vir-Vir	No	No	0.061978	NC031006.D	NC021856.D	0.0961598
Bacillus	Bacillus.	Vir-Vir	No	No	0.061978	NC031100.D	NC021856.D	0.141457
Bacillus	Bacillus.	Vir-Vir	No	No	0.061978	NC031049.D	NC021856.D	0.0964658
Bacillus.	Bacillus.	Vir-Vir	No	No	0.061978	NC024211.D	NC021856.D	0.102135
Bacillus	Bacillus.	Vir-Vir	No	No	0.061978	NC031037.D	NC021856.D	0.100797
Bacillus.	Bacillus	Vir-Vir	No	No	0.061978	NC021856.D	NC031054.D	0.0999292
Bacillus.	Bacillus	Vir-Vir	No	No	0.061978	NC021856.D	NC028887.D	0.142893
Bacillus.	Bacillus	Vir-Vir	No	No	0.061978	NC021856.D	NC031027.D	0.0979224
Bacillus.	Bacillus	Vir-Vir	No	No	0.061978	NC021856.D	NC031116.D	0.0941872
Bacillus.	Bacillus.	Vir-Vir	No	No	0.061978	NC021856.D	NC024788.D	0.145363
Escherichia.	Edwardsiella.	Vir-Vir	No	No	0.060997	NC031050.D	NC028683.D	0.00972414
Escherichia.	Edwardsiella.	Vir-Vir	No	No	0.060997	NC025830.D	NC028683.D	0.0394354
Escherichia.	Edwardsiella.	Vir-Vir	No	No	0.060997	NC018855.D	NC028683.D	0.255298
Yersinia.	Citrobacter	Vir-Vir	No	No	0.0596395	NC019909.D	NC029013.D	0.138385
Citrobacter	Yersinia.	Vir-Vir	No	No	0.0596395	NC029013.D	NC028820.D	0.131828
Citrobacter.	Pectobacterium.	Vir-Vir	Yes	Yes	0.0592899	NC031057.D	NC028940.D	0.140099
Flavobacterium.	Flavobacterium.	Temp-Temp	No	No	0.0592249	NC027125.D	NC031926.D	0.0485738
Flavobacterium.	Flavobacterium.	Temp-Temp	No	No	0.0592249	NC027125.D	NC021867.D	0.047373
Flavobacterium.	Flavobacterium.	Temp-Temp	No	No	0.0592249	NC027125.D	NC041859.D	0.0520088
Flavobacterium.	Flavobacterium.	Temp-Temp	No	No	0.0592249	NC031926.D	NC041845.D	0.0485574
Flavobacterium.	Flavobacterium.	Temp-Temp	No	No	0.0592249	NC021867.D	NC041845.D	0.0473571
Flavobacterium.	Flavobacterium.	Temp-Temp	No	No	0.0592249	NC041859.D	NC041845.D	0.0519912
Bacillus.	Bacillus	Temp-Vir	No	No	0.0589698	NC020081.D	NC018856.D	0.135243
Flavobacterium.	Flavobacterium.	Temp-Vir	No	No	0.0587718	NC027125.D	NC031911.D	0.0617604
Flavobacterium.	Flavobacterium.	Temp-Vir	No	No	0.0587718	NC031911.D	NC041845.D	0.0617396
Bacillus	Bacillus.	Temp-Vir	No	No	0.0582711	NC031034.D	NC020081.D	0.0948905
Bacillus	Bacillus.	Temp-Vir	No	No	0.0582711	NC028944.D	NC020081.D	0.102629
Bacillus.	Bacillus.	Temp-Vir	No	No	0.0582711	NC024207.D	NC020081.D	0.131531
Streptococcus.	Streptococcus.	Temp-Temp	Yes	No	0.0582558	NC009819.D	NC009018.D	0.0753868
Streptococcus.	Streptococcus.	Temp-Temp	No	No	0.0579891	NC022776.D	NC028697.D	0.139598
Klebsiella.	Yersinia.	Vir-Vir	No	No	0.057601	NC028670.D	NC028850.D	0.0351848
Klebsiella.	Yersinia.	Vir-Vir	No	No	0.057601	NC028664.D	NC028850.D	0.0360761
Klebsiella.	Yersinia.	Vir-Vir	No	No	0.057601	NC031246.D	NC028850.D	0.0354565
Klebsiella.	Yersinia.	Vir-Vir	No	No	0.057601	NC031025.D	NC028850.D	0.0357609
Klebsiella.	Yersinia.	Vir-Vir	No	No	0.057601	NC028870.D	NC028850.D	0.0345435
Salmonella.	Pectobacterium.	Temp-Vir	No	No	0.0564944	NC016071.D	NC020201.D	0.125543
Streptococcus.	Streptococcus.	Temp-Vir	No	No	0.0562615	NC002185.D	NC028984.D	0.08345
Streptococcus.	Streptococcus.	Temp-Vir	No	No	0.0562615	NC031094.D	NC028984.D	0.0427125
Streptococcus.	Streptococcus.	Temp-Vir	No	No	0.0562615	NC013645.D	NC028984.D	0.072725
Streptococcus.	Streptococcus.	Temp-Vir	No	No	0.0562615	NC023503.D	NC028984.D	0.042125
Streptococcus.	Streptococcus.	Temp-Vir	No	No	0.0562615	NC031069.D	NC028984.D	0.0426
Escherichia.	Yersinia.	Vir-Vir	No	No	0.0560079	NC025830.D	NC019909.D	0.0312608
Escherichia.	Yersinia.	Vir-Vir	No	No	0.0560079	NC025830.D	NC028820.D	0.0341364
Escherichia.	Yersinia.	Vir-Vir	No	No	0.0560079	NC019520.D	NC028850.D	0.0705323
Streptococcus.	Streptococcus.	Temp-Temp	No	Yes	0.055883	NC003157.D	NC009819.D	0.15384
Streptococcus.	Streptococcus.	Temp-Temp	No	No	0.0551867	NC018285.D	NC028697.D	0.11625
Klebsiella.	Morganella.	Vir-Vir	No	Yes	0.055157	NC041980.D	NC031020.D	0.153384
Bacillus	Bacillus.	Vir-Vir	No	No	0.0550187	NC018860.D	NC020081.D	0.16941
Bacillus	Bacillus.	Vir-Vir	No	No	0.0550187	NC018860.D	NC029121.D	0.157374
Bacillus	Bacillus.	Vir-Vir	No	No	0.0550187	NC016563.D	NC020081.D	0.0951214
Bacillus.	Bacillus.	Vir-Vir	No	No	0.0550187	NC023501.D	NC020081.D	0.097069
Bacillus	Bacillus.	Vir-Vir	No	No	0.0550187	NC024137.D	NC020081.D	0.167362
Bacillus	Bacillus.	Vir-Vir	No	No	0.0550187	NC024137.D	NC029121.D	0.155789
Bacillus	Bacillus.	Vir-Vir	No	No	0.0550187	NC018857.D	NC020081.D	0.0901381
Bacillus	Bacillus.	Vir-Vir	No	No	0.0550187	NC020873.D	NC020081.D	0.162245
Bacillus	Bacillus.	Vir-Vir	No	No	0.0550187	NC020873.D	NC029121.D	0.155709
Bacillus.	Bacillus	Vir-Vir	No	No	0.0550187	NC020081.D	NC027352.D	0.170786
Bacillus.	Bacillus	Vir-Vir	No	No	0.0550187	NC020081.D	NC018863.D	0.145138
Bacillus.	Bacillus	Vir-Vir	No	No	0.0550187	NC020081.D	NC031056.D	0.165612
Bacillus.	Bacillus	Vir-Vir	No	No	0.0550187	NC020081.D	NC027355.D	0.163062
Bacillus.	Bacillus	Vir-Vir	No	No	0.0550187	NC029121.D	NC031056.D	0.157718
Citrobacter	Pectobacterium.	Vir-Vir	No	Yes	0.0549839	NC029013.D	NC028940.D	0.138481
Citrobacter.	Pectobacterium.	Vir-Vir	No	Yes	0.0549839	NC025414.D	NC028940.D	0.138832
Bacillus.	Bacillus.	Vir-Vir	No	No	0.0548231	NC027374.D	NC029121.D	0.187431
Bacillus.	Bacillus.	Vir-Vir	No	No	0.0548231	NC027366.D	NC029121.D	0.207981
Bacillus	Bacillus.	Vir-Vir	No	No	0.0542944	NC024216.D	NC020081.D	0.138343
Bacillus	Bacillus.	Vir-Vir	No	No	0.0542944	NC031024.D	NC020081.D	0.099881
Bacillus	Bacillus.	Vir-Vir	No	No	0.0542944	NC022769.D	NC020081.D	0.145895
Bacillus	Bacillus.	Vir-Vir	No	No	0.0542944	NC022763.D	NC020081.D	0.148319
Bacillus.	Bacillus.	Vir-Vir	No	No	0.0542944	NC024205.D	NC020081.D	0.139471
Bacillus.	Bacillus.	Vir-Vir	No	No	0.0542944	NC024213.D	NC020081.D	0.104269
Bacillus	Bacillus.	Vir-Vir	No	No	0.0542944	NC028890.D	NC020081.D	0.16489
Bacillus	Bacillus.	Vir-Vir	No	No	0.0542944	NC028890.D	NC029121.D	0.153014
Bacillus	Bacillus.	Vir-Vir	No	No	0.0542944	NC031070.D	NC020081.D	0.10561
Bacillus.	Bacillus.	Vir-Vir	No	No	0.0542944	NC022088.D	NC020081.D	0.145569
Bacillus.	Bacillus	Vir-Vir	No	No	0.0542944	NC020081.D	NC031012.D	0.104143
Bacillus.	Bacillus	Vir-Vir	No	No	0.0542944	NC020081.D	NC031006.D	0.0994667
Bacillus.	Bacillus	Vir-Vir	No	No	0.0542944	NC020081.D	NC031100.D	0.143143
Bacillus.	Bacillus	Vir-Vir	No	No	0.0542944	NC020081.D	NC031049.D	0.106038
Bacillus.	Bacillus.	Vir-Vir	No	No	0.0542944	NC020081.D	NC024211.D	0.104795
Bacillus.	Bacillus	Vir-Vir	No	No	0.0542944	NC020081.D	NC031037.D	0.102926
Bacillus.	Bacillus	Vir-Vir	No	No	0.0542944	NC020081.D	NC031054.D	0.102538
Bacillus.	Bacillus	Vir-Vir	No	No	0.0542944	NC020081.D	NC028887.D	0.14059
Bacillus.	Bacillus	Vir-Vir	No	No	0.0542944	NC020081.D	NC031027.D	0.102879
Bacillus.	Bacillus	Vir-Vir	No	No	0.0542944	NC020081.D	NC031116.D	0.100731
Bacillus.	Bacillus.	Vir-Vir	No	No	0.0542944	NC020081.D	NC024788.D	0.146976
Bacillus.	Bacillus.	Temp-Vir	No	No	0.0531829	NC030920.D	NC020081.D	0.205574
Bacillus.	Bacillus.	Temp-Vir	No	No	0.0531829	NC030920.D	NC029121.D	0.18822
Klebsiella.	Pectobacterium.	Vir-Vir	No	Yes	0.0529453	NC042138.D	NC028940.D	0.143111
Klebsiella.	Pectobacterium.	Vir-Vir	No	No	0.0529453	NC028816.D	NC031096.D	0.164361
Klebsiella.	Pectobacterium.	Vir-Vir	No	No	0.0529453	NC028816.D	NC029081.D	0.140296
Klebsiella.	Pectobacterium.	Vir-Vir	No	No	0.0529453	NC028670.D	NC041854.D	0.137846
Klebsiella.	Pectobacterium.	Vir-Vir	No	No	0.0529453	NC028664.D	NC041854.D	0.15574
Pectobacterium.	Klebsiella.	Vir-Vir	No	No	0.0529453	NC041854.D	NC031246.D	0.147481
Pectobacterium.	Klebsiella.	Vir-Vir	No	No	0.0529453	NC041854.D	NC031025.D	0.143078
Pectobacterium.	Klebsiella.	Vir-Vir	Yes	No	0.0529453	NC028940.D	NC041981.D	0.142958
Pectobacterium.	Klebsiella.	Vir-Vir	Yes	No	0.0529453	NC028940.D	NC014036.D	0.148161
Pectobacterium.	Klebsiella.	Vir-Vir	Yes	No	0.0529453	NC028940.D	NC028750.D	0.141264
Shigella.	Erwinia.	Temp-Vir	No	No	0.0526156	NC023589.D	NC031062.D	0.188473
Streptococcus.	Streptococcus.	Temp-Vir	No	No	0.0519981	NC031910.D	NC028700.D	0.0484314
Serratia.	Morganella.	Vir-Vir	No	Yes	0.0516871	NC024121.D	NC031020.D	0.176506
Escherichia.	Pectobacterium.	Vir-Vir	No	Yes	0.0513523	NC025830.D	NC028940.D	0.0397273
Escherichia.	Pectobacterium.	Vir-Vir	No	Yes	0.0513523	NC018855.D	NC028940.D	0.225113
Escherichia.	Pectobacterium.	Vir-Vir	No	No	0.0513523	NC019520.D	NC041854.D	0.0393226
Pectobacterium.	Escherichia.	Vir-Vir	Yes	No	0.0513523	NC028940.D	NC007023.D	0.126826
Salmonella.	Pectobacterium.	Vir-Vir	Yes	No	0.0495311	NC027351.D	NC020201.D	0.127244
Erwinia.	Shigella.	Temp-Temp	No	No	0.0488694	NC023579.D	NC023589.D	0.189037
Pectobacterium.	Yersinia.	Temp-Temp	No	No	0.0487591	NC019522.D	NC005069.D	0.0123209
Klebsiella.	Yersinia.	Temp-Temp	No	No	0.048726	NC027399.D	NC042116.D	0.414773
Bacillus.	Bacillus	Temp-Vir	No	No	0.0468374	NC027374.D	NC018856.D	0.124299
Bacillus	Bacillus.	Temp-Vir	No	No	0.0468374	NC018860.D	NC030920.D	0.177916
Bacillus	Bacillus.	Temp-Vir	No	No	0.0468374	NC016563.D	NC030920.D	0.0927521
Bacillus.	Bacillus.	Temp-Vir	No	No	0.0468374	NC023501.D	NC030920.D	0.0929601
Bacillus	Bacillus.	Temp-Vir	No	No	0.0468374	NC024137.D	NC030920.D	0.170236
Bacillus.	Bacillus	Temp-Vir	No	No	0.0468374	NC027366.D	NC018856.D	0.140141
Bacillus	Bacillus.	Temp-Vir	No	No	0.0468374	NC018857.D	NC030920.D	0.0872416
Bacillus	Bacillus.	Temp-Vir	No	No	0.0468374	NC020873.D	NC030920.D	0.157498
Bacillus.	Bacillus	Temp-Vir	No	No	0.0468374	NC030920.D	NC027352.D	0.181505
Bacillus.	Bacillus	Temp-Vir	No	No	0.0468374	NC030920.D	NC018863.D	0.134336
Bacillus.	Bacillus	Temp-Vir	No	No	0.0468374	NC030920.D	NC031056.D	0.163958
Bacillus.	Bacillus	Temp-Vir	No	No	0.0468374	NC030920.D	NC027355.D	0.164005
Bacillus.	Bacillus	Temp-Temp	No	No	0.0465204	NC030920.D	NC018856.D	0.119334
Bacillus.	Bacillus	Temp-Vir	No	No	0.0461386	NC027374.D	NC031034.D	0.0900254
Bacillus.	Bacillus	Temp-Vir	No	No	0.0461386	NC027374.D	NC028944.D	0.0925572
Bacillus.	Bacillus.	Temp-Vir	No	No	0.0461386	NC027374.D	NC024207.D	0.123712
Bacillus	Bacillus.	Temp-Vir	No	No	0.0461386	NC024216.D	NC030920.D	0.121607
Bacillus	Bacillus.	Temp-Vir	No	No	0.0461386	NC031034.D	NC027366.D	0.0979523
Bacillus.	Bacillus	Temp-Vir	No	No	0.0461386	NC027366.D	NC028944.D	0.0992427
Bacillus.	Bacillus.	Temp-Vir	No	No	0.0461386	NC027366.D	NC024207.D	0.138936
Bacillus	Bacillus.	Temp-Vir	No	No	0.0461386	NC031024.D	NC030920.D	0.0911239
Bacillus	Bacillus.	Temp-Vir	No	No	0.0461386	NC022769.D	NC030920.D	0.140078
Bacillus	Bacillus.	Temp-Vir	No	No	0.0461386	NC022763.D	NC030920.D	0.143746
Bacillus.	Bacillus.	Temp-Vir	No	No	0.0461386	NC030920.D	NC024205.D	0.123378
Bacillus.	Bacillus.	Temp-Vir	No	No	0.0461386	NC030920.D	NC024213.D	0.0939433
Bacillus.	Bacillus	Temp-Vir	No	No	0.0461386	NC030920.D	NC028890.D	0.166807
Bacillus.	Bacillus	Temp-Vir	No	No	0.0461386	NC030920.D	NC024792.D	0.183143
Bacillus.	Bacillus	Temp-Vir	No	No	0.0461386	NC030920.D	NC031070.D	0.0898866
Bacillus.	Bacillus.	Temp-Vir	No	No	0.0461386	NC030920.D	NC022088.D	0.139471
Bacillus.	Bacillus	Temp-Vir	No	No	0.0461386	NC030920.D	NC031012.D	0.0883172
Bacillus.	Bacillus	Temp-Vir	No	No	0.0461386	NC030920.D	NC031006.D	0.0883403
Bacillus.	Bacillus	Temp-Vir	No	No	0.0461386	NC030920.D	NC031100.D	0.142815
Bacillus.	Bacillus	Temp-Vir	No	No	0.0461386	NC030920.D	NC031049.D	0.0901071
Bacillus.	Bacillus.	Temp-Vir	No	No	0.0461386	NC030920.D	NC024211.D	0.0910021
Bacillus.	Bacillus	Temp-Vir	No	No	0.0461386	NC030920.D	NC031037.D	0.0904244
Bacillus.	Bacillus	Temp-Vir	No	No	0.0461386	NC030920.D	NC031054.D	0.0871618
Bacillus.	Bacillus	Temp-Vir	No	No	0.0461386	NC030920.D	NC028887.D	0.139044
Bacillus.	Bacillus	Temp-Vir	No	No	0.0461386	NC030920.D	NC031027.D	0.0868466
Bacillus.	Bacillus	Temp-Vir	No	No	0.0461386	NC030920.D	NC031116.D	0.0936239
Bacillus.	Bacillus.	Temp-Vir	No	No	0.0461386	NC030920.D	NC024788.D	0.141842
Streptococcus.	Streptococcus.	Temp-Temp	No	No	0.0459572	NC028697.D	NC008721.D	0.0489239
Bacillus	Bacillus.	Temp-Temp	No	No	0.0458188	NC031034.D	NC030920.D	0.0904433
Bacillus	Bacillus.	Temp-Temp	No	No	0.0458188	NC028944.D	NC030920.D	0.0871765
Bacillus.	Bacillus.	Temp-Temp	No	No	0.0458188	NC030920.D	NC024207.D	0.121095
Bacillus.	Bacillus	Temp-Temp	No	No	0.0458188	NC023719.D	NC025424.D	0.0189028
Streptomyces.	Streptomyces.	Temp-Temp	Yes	No	0.0456743	NC028807.D	NC005345.D	0.169702
Streptomyces.	Streptomyces.	Temp-Temp	Yes	No	0.0456743	NC028952.D	NC005345.D	0.268016
Streptococcus.	Streptococcus.	Temp-Temp	No	No	0.044558	NC009018.D	NC027396.D	0.08285
Pectobacterium.	Salmonella.	Temp-Temp	No	Yes	0.044127	NC019522.D	NC018279.D	0.0342279
Escherichia.	Erwinia.	Temp-Vir	No	No	0.0441115	NC024142.D	NC031062.D	0.188147
Pectobacterium.	Morganella.	Vir-Vir	Yes	Yes	0.0437808	NC028940.D	NC031020.D	0.199762
Pectobacterium.	Klebsiella.	Vir-Vir	No	No	0.0435021	NC031068.D	NC028664.D	0.141728
Pectobacterium.	Klebsiella.	Vir-Vir	No	No	0.0435021	NC031068.D	NC031246.D	0.149302
Pectobacterium.	Klebsiella.	Vir-Vir	No	No	0.0435021	NC031068.D	NC031025.D	0.154873
Bacillus.	Bacillus	Vir-Vir	No	No	0.0431299	NC027374.D	NC018860.D	0.163013
Bacillus.	Bacillus	Vir-Vir	No	No	0.0431299	NC027374.D	NC016563.D	0.101564
Bacillus.	Bacillus.	Vir-Vir	No	No	0.0431299	NC027374.D	NC023501.D	0.0924936
Bacillus.	Bacillus	Vir-Vir	No	No	0.0431299	NC027374.D	NC024137.D	0.17657
Bacillus.	Bacillus	Vir-Vir	No	No	0.0431299	NC027374.D	NC018857.D	0.0841292
Bacillus.	Bacillus	Vir-Vir	No	No	0.0431299	NC027374.D	NC020873.D	0.166837
Bacillus.	Bacillus	Vir-Vir	No	No	0.0431299	NC027374.D	NC018863.D	0.134833
Bacillus.	Bacillus	Vir-Vir	No	No	0.0431299	NC027374.D	NC031056.D	0.17983
Bacillus.	Bacillus	Vir-Vir	No	No	0.0431299	NC027374.D	NC027355.D	0.1941
Bacillus	Bacillus.	Vir-Vir	No	No	0.0431299	NC018860.D	NC027366.D	0.198335
Bacillus	Bacillus.	Vir-Vir	No	No	0.0431299	NC016563.D	NC027366.D	0.0971639
Bacillus.	Bacillus.	Vir-Vir	No	No	0.0431299	NC023501.D	NC027366.D	0.102965
Bacillus	Bacillus.	Vir-Vir	No	No	0.0431299	NC024137.D	NC027366.D	0.198365
Bacillus.	Bacillus	Vir-Vir	No	No	0.0431299	NC027366.D	NC018857.D	0.0943423
Bacillus.	Bacillus	Vir-Vir	No	No	0.0431299	NC027366.D	NC020873.D	0.184771
Bacillus.	Bacillus	Vir-Vir	No	No	0.0431299	NC027366.D	NC027352.D	0.215871
Bacillus.	Bacillus	Vir-Vir	No	No	0.0431299	NC027366.D	NC018863.D	0.15288
Bacillus.	Bacillus	Vir-Vir	No	No	0.0431299	NC027366.D	NC031056.D	0.197027
Bacillus.	Bacillus	Vir-Vir	No	No	0.0431299	NC027366.D	NC027355.D	0.198011
Klebsiella.	Cronobacter.	Temp-Vir	No	No	0.0427953	NC027399.D	NC019401.D	0.417297
Klebsiella.	Cronobacter.	Temp-Vir	No	Yes	0.0427953	NC023567.D	NC029070.D	0.0251146
Cronobacter.	Klebsiella.	Temp-Vir	No	No	0.0427953	NC024354.D	NC028659.D	0.144108
Cronobacter.	Klebsiella.	Temp-Vir	Yes	No	0.0427953	NC029070.D	NC031025.D	0.0249271
Cronobacter.	Klebsiella.	Temp-Vir	Yes	No	0.0427953	NC029070.D	NC028870.D	0.0400937
Synechococcus.	Prochlorococcus.	Temp-Vir	Yes	Yes	0.0425101	NC015286.D	NC016657.D	0.0598019
Synechococcus.	Prochlorococcus.	Temp-Vir	Yes	Yes	0.0425101	NC015286.D	NC016659.D	0.0442742
Synechococcus.	Prochlorococcus.	Temp-Vir	Yes	Yes	0.0425101	NC031906.D	NC016657.D	0.0478491
Synechococcus.	Prochlorococcus.	Temp-Vir	Yes	Yes	0.0425101	NC031906.D	NC016659.D	0.0412903
Synechococcus.	Prochlorococcus.	Temp-Vir	Yes	Yes	0.0425101	NC026924.D	NC016657.D	0.0532736
Synechococcus.	Prochlorococcus.	Temp-Vir	Yes	Yes	0.0425101	NC026924.D	NC016659.D	0.0454758
Synechococcus.	Prochlorococcus.	Temp-Vir	Yes	Yes	0.0425101	NC026926.D	NC016657.D	0.0417075
Synechococcus.	Prochlorococcus.	Temp-Vir	Yes	Yes	0.0425101	NC026926.D	NC016659.D	0.035629
Synechococcus.	Prochlorococcus.	Temp-Vir	Yes	Yes	0.0425101	NC025456.D	NC016657.D	0.17305
Synechococcus.	Prochlorococcus.	Temp-Vir	Yes	Yes	0.0425101	NC025456.D	NC016659.D	0.14633
Prochlorococcus.	Synechococcus.	Temp-Vir	Yes	Yes	0.0425101	NC015284.D	NC019516.D	0.0550861
Prochlorococcus.	Synechococcus.	Temp-Vir	Yes	Yes	0.0425101	NC015284.D	NC025461.D	0.0343462
Prochlorococcus.	Synechococcus.	Temp-Vir	Yes	Yes	0.0425101	NC015284.D	NC020838.D	0.0346154
Synechococcus.	Prochlorococcus.	Temp-Vir	Yes	Yes	0.0425101	NC021072.D	NC016657.D	0.0519623
Synechococcus.	Prochlorococcus.	Temp-Vir	Yes	Yes	0.0425101	NC021072.D	NC016659.D	0.0449597
Synechococcus.	Prochlorococcus.	Temp-Vir	Yes	Yes	0.0425101	NC019516.D	NC006884.D	0.0637333
Synechococcus.	Prochlorococcus.	Temp-Vir	Yes	Yes	0.0425101	NC019516.D	NC015280.D	0.0627806
Synechococcus.	Prochlorococcus.	Temp-Vir	Yes	Yes	0.0425101	NC019516.D	NC006883.D	0.05245
Synechococcus.	Prochlorococcus.	Temp-Vir	Yes	Yes	0.0425101	NC019516.D	NC016658.D	0.0430469
Synechococcus.	Prochlorococcus.	Temp-Vir	Yes	Yes	0.0425101	NC019516.D	NC015283.D	0.0664556
Synechococcus.	Prochlorococcus.	Temp-Vir	Yes	Yes	0.0425101	NC019516.D	NC015290.D	0.0496333
Synechococcus.	Prochlorococcus.	Temp-Vir	Yes	Yes	0.0425101	NC019516.D	NC028955.D	0.0526444
Synechococcus.	Prochlorococcus.	Temp-Vir	Yes	Yes	0.0425101	NC019516.D	NC028663.D	0.0822111
Synechococcus.	Prochlorococcus.	Temp-Vir	Yes	Yes	0.0425101	NC023584.D	NC016657.D	0.0435755
Synechococcus.	Prochlorococcus.	Temp-Vir	Yes	Yes	0.0425101	NC023584.D	NC016659.D	0.0372016
Prochlorococcus.	Synechococcus.	Temp-Vir	Yes	Yes	0.0425101	NC016657.D	NC020875.D	0.0548019
Prochlorococcus.	Synechococcus.	Temp-Vir	Yes	Yes	0.0425101	NC016657.D	NC031944.D	0.0502075
Prochlorococcus.	Synechococcus.	Temp-Vir	Yes	Yes	0.0425101	NC016657.D	NC019444.D	0.0393396
Prochlorococcus.	Synechococcus.	Temp-Vir	Yes	Yes	0.0425101	NC016657.D	NC031922.D	0.0520094
Prochlorococcus.	Synechococcus.	Temp-Vir	Yes	Yes	0.0425101	NC016657.D	NC025464.D	0.188413
Prochlorococcus.	Synechococcus.	Temp-Vir	Yes	Yes	0.0425101	NC016657.D	NC027130.D	0.0524528
Prochlorococcus.	Synechococcus.	Temp-Vir	Yes	Yes	0.0425101	NC016657.D	NC015288.D	0.0405755
Prochlorococcus.	Synechococcus.	Temp-Vir	Yes	Yes	0.0425101	NC016657.D	NC015282.D	0.0616226
Prochlorococcus.	Synechococcus.	Temp-Vir	Yes	Yes	0.0425101	NC016657.D	NC020865.D	0.215566
Prochlorococcus.	Synechococcus.	Temp-Vir	Yes	Yes	0.0425101	NC016657.D	NC020867.D	0.180717
Prochlorococcus.	Synechococcus.	Temp-Vir	Yes	Yes	0.0425101	NC016657.D	NC026923.D	0.0601698
Prochlorococcus.	Synechococcus.	Temp-Vir	Yes	Yes	0.0425101	NC016657.D	NC031903.D	0.0615
Prochlorococcus.	Synechococcus.	Temp-Vir	Yes	Yes	0.0425101	NC016657.D	NC015285.D	0.0525943
Prochlorococcus.	Synechococcus.	Temp-Vir	Yes	Yes	0.0425101	NC016657.D	NC023587.D	0.0499434
Prochlorococcus.	Synechococcus.	Temp-Vir	Yes	Yes	0.0425101	NC016657.D	NC020486.D	0.0520283
Prochlorococcus.	Synechococcus.	Temp-Vir	Yes	Yes	0.0425101	NC016657.D	NC021530.D	0.0428774
Prochlorococcus.	Synechococcus.	Temp-Vir	Yes	Yes	0.0425101	NC016657.D	NC027132.D	0.051783
Prochlorococcus.	Synechococcus.	Temp-Vir	Yes	Yes	0.0425101	NC016657.D	NC008296.D	0.0432264
Prochlorococcus.	Synechococcus.	Temp-Vir	Yes	Yes	0.0425101	NC016657.D	NC031242.D	0.0433208
Prochlorococcus.	Synechococcus.	Temp-Vir	Yes	Yes	0.0425101	NC016657.D	NC020837.D	0.0525283
Prochlorococcus.	Synechococcus.	Temp-Vir	Yes	Yes	0.0425101	NC016657.D	NC026927.D	0.0485849
Prochlorococcus.	Synechococcus.	Temp-Vir	Yes	Yes	0.0425101	NC016657.D	NC015289.D	0.0626415
Prochlorococcus.	Synechococcus.	Temp-Vir	Yes	Yes	0.0425101	NC016657.D	NC015281.D	0.0532075
Prochlorococcus.	Synechococcus.	Temp-Vir	Yes	Yes	0.0425101	NC016657.D	NC015287.D	0.061283
Prochlorococcus.	Synechococcus.	Temp-Vir	Yes	Yes	0.0425101	NC016657.D	NC021536.D	0.0505755
Prochlorococcus.	Synechococcus.	Temp-Vir	Yes	Yes	0.0425101	NC016657.D	NC031235.D	0.0431698
Prochlorococcus.	Synechococcus.	Temp-Vir	Yes	Yes	0.0425101	NC016657.D	NC016656.D	0.215255
Prochlorococcus.	Synechococcus.	Temp-Vir	Yes	Yes	0.0425101	NC016657.D	NC031900.D	0.0422642
Prochlorococcus.	Synechococcus.	Temp-Vir	Yes	Yes	0.0425101	NC016657.D	NC020851.D	0.0506887
Prochlorococcus.	Synechococcus.	Temp-Vir	Yes	Yes	0.0425101	NC016657.D	NC020859.D	0.0490755
Prochlorococcus.	Synechococcus.	Temp-Vir	Yes	Yes	0.0425101	NC016657.D	NC031935.D	0.0414528
Prochlorococcus.	Synechococcus.	Temp-Vir	Yes	Yes	0.0425101	NC016657.D	NC015569.D	0.0260755
Prochlorococcus.	Synechococcus.	Temp-Vir	Yes	Yes	0.0425101	NC016657.D	NC013085.D	0.0425849
Prochlorococcus.	Synechococcus.	Temp-Vir	Yes	Yes	0.0425101	NC016657.D	NC026928.D	0.0512264
Synechococcus.	Prochlorococcus.	Temp-Vir	Yes	Yes	0.0425101	NC020875.D	NC016659.D	0.0533629
Prochlorococcus.	Synechococcus.	Temp-Vir	Yes	Yes	0.0425101	NC006884.D	NC025461.D	0.0342596
Prochlorococcus.	Synechococcus.	Temp-Vir	Yes	Yes	0.0425101	NC006884.D	NC020838.D	0.0353462
Synechococcus.	Prochlorococcus.	Temp-Vir	Yes	Yes	0.0425101	NC031944.D	NC016659.D	0.0430323
Synechococcus.	Prochlorococcus.	Temp-Vir	Yes	Yes	0.0425101	NC019444.D	NC016659.D	0.0336532
Synechococcus.	Prochlorococcus.	Temp-Vir	Yes	Yes	0.0425101	NC031922.D	NC016659.D	0.0503387
Synechococcus.	Prochlorococcus.	Temp-Vir	Yes	Yes	0.0425101	NC025464.D	NC016659.D	0.159391
Synechococcus.	Prochlorococcus.	Temp-Vir	Yes	Yes	0.0425101	NC027130.D	NC016659.D	0.0447823
Synechococcus.	Prochlorococcus.	Temp-Vir	Yes	Yes	0.0425101	NC015288.D	NC016659.D	0.0346532
Synechococcus.	Prochlorococcus.	Temp-Vir	Yes	Yes	0.0425101	NC015282.D	NC016659.D	0.0446532
Prochlorococcus.	Synechococcus.	Temp-Vir	Yes	Yes	0.0425101	NC015280.D	NC025461.D	0.0354615
Prochlorococcus.	Synechococcus.	Temp-Vir	Yes	Yes	0.0425101	NC015280.D	NC020838.D	0.0347788
Synechococcus.	Prochlorococcus.	Temp-Vir	Yes	Yes	0.0425101	NC020865.D	NC016659.D	0.2012
Synechococcus.	Prochlorococcus.	Temp-Vir	Yes	Yes	0.0425101	NC020867.D	NC016659.D	0.153444
Synechococcus.	Prochlorococcus.	Temp-Vir	Yes	Yes	0.0425101	NC026923.D	NC016659.D	0.0436371
Synechococcus.	Prochlorococcus.	Temp-Vir	Yes	Yes	0.0425101	NC031903.D	NC016659.D	0.0527177
Synechococcus.	Prochlorococcus.	Temp-Vir	Yes	Yes	0.0425101	NC015285.D	NC016659.D	0.0442984
Synechococcus.	Prochlorococcus.	Temp-Vir	Yes	Yes	0.0425101	NC023587.D	NC016659.D	0.0427097
Synechococcus.	Prochlorococcus.	Temp-Vir	Yes	Yes	0.0425101	NC020486.D	NC016659.D	0.044379
Synechococcus.	Prochlorococcus.	Temp-Vir	Yes	Yes	0.0425101	NC021530.D	NC016659.D	0.0366048
Synechococcus.	Prochlorococcus.	Temp-Vir	Yes	Yes	0.0425101	NC027132.D	NC016659.D	0.0442339
Prochlorococcus.	Synechococcus.	Temp-Vir	Yes	Yes	0.0425101	NC006883.D	NC025461.D	0.0343846
Prochlorococcus.	Synechococcus.	Temp-Vir	Yes	Yes	0.0425101	NC006883.D	NC020838.D	0.054
Prochlorococcus.	Synechococcus.	Temp-Vir	Yes	Yes	0.0425101	NC016658.D	NC025461.D	0.204702
Prochlorococcus.	Synechococcus.	Temp-Vir	Yes	Yes	0.0425101	NC016658.D	NC020838.D	0.198481
Synechococcus.	Prochlorococcus.	Temp-Vir	Yes	Yes	0.0425101	NC008296.D	NC016659.D	0.0429839
Synechococcus.	Prochlorococcus.	Temp-Vir	Yes	Yes	0.0425101	NC031242.D	NC016659.D	0.0369919
Synechococcus.	Prochlorococcus.	Temp-Vir	Yes	Yes	0.0425101	NC020837.D	NC016659.D	0.0448548
Synechococcus.	Prochlorococcus.	Temp-Vir	Yes	Yes	0.0425101	NC026927.D	NC016659.D	0.0416129
Synechococcus.	Prochlorococcus.	Temp-Vir	Yes	Yes	0.0425101	NC015289.D	NC016659.D	0.045621
Prochlorococcus.	Synechococcus.	Temp-Vir	Yes	Yes	0.0425101	NC015283.D	NC025461.D	0.0340769
Prochlorococcus.	Synechococcus.	Temp-Vir	Yes	Yes	0.0425101	NC015283.D	NC020838.D	0.0340577
Synechococcus.	Prochlorococcus.	Temp-Vir	Yes	Yes	0.0425101	NC015281.D	NC016659.D	0.0430323
Synechococcus.	Prochlorococcus.	Temp-Vir	Yes	Yes	0.0425101	NC015287.D	NC016659.D	0.052621
Synechococcus.	Prochlorococcus.	Temp-Vir	Yes	Yes	0.0425101	NC021536.D	NC016659.D	0.0431371
Synechococcus.	Prochlorococcus.	Temp-Vir	Yes	Yes	0.0425101	NC031235.D	NC016659.D	0.036871
Synechococcus.	Prochlorococcus.	Temp-Vir	Yes	Yes	0.0425101	NC016656.D	NC016659.D	0.189946
Prochlorococcus.	Synechococcus.	Temp-Vir	Yes	Yes	0.0425101	NC015290.D	NC025461.D	0.0341346
Prochlorococcus.	Synechococcus.	Temp-Vir	Yes	Yes	0.0425101	NC015290.D	NC020838.D	0.0335962
Synechococcus.	Prochlorococcus.	Temp-Vir	Yes	Yes	0.0425101	NC031900.D	NC016659.D	0.0360968
Synechococcus.	Prochlorococcus.	Temp-Vir	Yes	Yes	0.0425101	NC020851.D	NC016659.D	0.0433387
Synechococcus.	Prochlorococcus.	Temp-Vir	Yes	Yes	0.0425101	NC020859.D	NC016659.D	0.0359355
Prochlorococcus.	Synechococcus.	Temp-Vir	Yes	Yes	0.0425101	NC028955.D	NC025461.D	0.0347115
Prochlorococcus.	Synechococcus.	Temp-Vir	Yes	Yes	0.0425101	NC028955.D	NC020838.D	0.0354327
Synechococcus.	Prochlorococcus.	Temp-Vir	Yes	Yes	0.0425101	NC031935.D	NC016659.D	0.0416371
Prochlorococcus.	Synechococcus.	Temp-Vir	Yes	Yes	0.0425101	NC016659.D	NC015569.D	0.0223226
Prochlorococcus.	Synechococcus.	Temp-Vir	Yes	Yes	0.0425101	NC016659.D	NC013085.D	0.0426048
Prochlorococcus.	Synechococcus.	Temp-Vir	Yes	Yes	0.0425101	NC016659.D	NC026928.D	0.0437661
Synechococcus.	Prochlorococcus.	Temp-Vir	Yes	Yes	0.0425101	NC025461.D	NC028663.D	0.0369423
Synechococcus.	Prochlorococcus.	Temp-Vir	Yes	Yes	0.0425101	NC020838.D	NC028663.D	0.0442019
Bacillus.	Bacillus	Vir-Vir	No	No	0.0424056	NC027374.D	NC024216.D	0.127011
Bacillus.	Bacillus	Vir-Vir	No	No	0.0424056	NC027374.D	NC031024.D	0.0972097
Bacillus.	Bacillus	Vir-Vir	No	No	0.0424056	NC027374.D	NC022769.D	0.140871
Bacillus.	Bacillus	Vir-Vir	No	No	0.0424056	NC027374.D	NC022763.D	0.141292
Bacillus.	Bacillus.	Vir-Vir	No	No	0.0424056	NC027374.D	NC024205.D	0.128519
Bacillus.	Bacillus.	Vir-Vir	No	No	0.0424056	NC027374.D	NC024213.D	0.0923792
Bacillus.	Bacillus	Vir-Vir	No	No	0.0424056	NC027374.D	NC028890.D	0.159466
Bacillus.	Bacillus	Vir-Vir	No	No	0.0424056	NC027374.D	NC024792.D	0.194947
Bacillus.	Bacillus	Vir-Vir	No	No	0.0424056	NC027374.D	NC031070.D	0.0938432
Bacillus.	Bacillus.	Vir-Vir	No	No	0.0424056	NC027374.D	NC022088.D	0.141879
Bacillus.	Bacillus	Vir-Vir	No	No	0.0424056	NC027374.D	NC031012.D	0.0959386
Bacillus.	Bacillus	Vir-Vir	No	No	0.0424056	NC027374.D	NC031006.D	0.0945064
Bacillus.	Bacillus	Vir-Vir	No	No	0.0424056	NC027374.D	NC031100.D	0.144195
Bacillus.	Bacillus	Vir-Vir	No	No	0.0424056	NC027374.D	NC031049.D	0.0963475
Bacillus.	Bacillus.	Vir-Vir	No	No	0.0424056	NC027374.D	NC024211.D	0.0949809
Bacillus.	Bacillus	Vir-Vir	No	No	0.0424056	NC027374.D	NC031037.D	0.0970233
Bacillus.	Bacillus	Vir-Vir	No	No	0.0424056	NC027374.D	NC031054.D	0.0948475
Bacillus.	Bacillus	Vir-Vir	No	No	0.0424056	NC027374.D	NC028887.D	0.143182
Bacillus.	Bacillus	Vir-Vir	No	No	0.0424056	NC027374.D	NC031027.D	0.0941165
Bacillus.	Bacillus	Vir-Vir	No	No	0.0424056	NC027374.D	NC031116.D	0.0914322
Bacillus.	Bacillus.	Vir-Vir	No	No	0.0424056	NC027374.D	NC024788.D	0.142589
Bacillus	Bacillus.	Vir-Vir	No	No	0.0424056	NC024216.D	NC027366.D	0.143705
Bacillus.	Bacillus	Vir-Vir	No	No	0.0424056	NC027366.D	NC031024.D	0.101828
Bacillus.	Bacillus	Vir-Vir	No	No	0.0424056	NC027366.D	NC022769.D	0.155394
Bacillus.	Bacillus	Vir-Vir	No	No	0.0424056	NC027366.D	NC022763.D	0.156388
Bacillus.	Bacillus.	Vir-Vir	No	No	0.0424056	NC027366.D	NC024205.D	0.147083
Bacillus.	Bacillus.	Vir-Vir	No	No	0.0424056	NC027366.D	NC024213.D	0.0992759
Bacillus.	Bacillus	Vir-Vir	No	No	0.0424056	NC027366.D	NC028890.D	0.189288
Bacillus.	Bacillus	Vir-Vir	No	No	0.0424056	NC027366.D	NC024792.D	0.208512
Bacillus.	Bacillus	Vir-Vir	No	No	0.0424056	NC027366.D	NC031070.D	0.0955851
Bacillus.	Bacillus.	Vir-Vir	No	No	0.0424056	NC027366.D	NC022088.D	0.15006
Bacillus.	Bacillus	Vir-Vir	No	No	0.0424056	NC027366.D	NC031012.D	0.097971
Bacillus.	Bacillus	Vir-Vir	No	No	0.0424056	NC027366.D	NC031006.D	0.0979689
Bacillus.	Bacillus	Vir-Vir	No	No	0.0424056	NC027366.D	NC031100.D	0.155407
Bacillus.	Bacillus	Vir-Vir	No	No	0.0424056	NC027366.D	NC031049.D	0.0981266
Bacillus.	Bacillus.	Vir-Vir	No	No	0.0424056	NC027366.D	NC024211.D	0.103174
Bacillus.	Bacillus	Vir-Vir	No	No	0.0424056	NC027366.D	NC031037.D	0.100114
Bacillus.	Bacillus	Vir-Vir	No	No	0.0424056	NC027366.D	NC031054.D	0.10145
Bacillus.	Bacillus	Vir-Vir	No	No	0.0424056	NC027366.D	NC028887.D	0.154689
Bacillus.	Bacillus	Vir-Vir	No	No	0.0424056	NC027366.D	NC031027.D	0.0991867
Bacillus.	Bacillus	Vir-Vir	No	No	0.0424056	NC027366.D	NC031116.D	0.0965498
Bacillus.	Bacillus.	Vir-Vir	No	No	0.0424056	NC027366.D	NC024788.D	0.156116
Streptococcus.	Streptococcus.	Temp-Temp	No	No	0.0421852	NC024361.D	NC028700.D	0.0365089
Streptococcus.	Streptococcus.	Temp-Temp	No	No	0.0421852	NC031942.D	NC028700.D	0.0558627
Streptococcus.	Streptococcus.	Temp-Temp	No	No	0.0421852	NC024370.D	NC028700.D	0.0415918
Streptococcus.	Streptococcus.	Temp-Temp	No	No	0.0421852	NC031907.D	NC028697.D	0.02075
Streptococcus.	Streptococcus.	Temp-Temp	No	No	0.0421852	NC028697.D	NC031915.D	0.236272
Streptococcus.	Streptococcus.	Temp-Temp	No	No	0.0421852	NC028700.D	NC031929.D	0.0515417
Klebsiella.	Pectobacterium.	Temp-Vir	No	No	0.0421297	NC028659.D	NC020201.D	0.107182
Escherichia.	Serratia.	Temp-Vir	No	No	0.041993	NC041897.D	NC021563.D	0.194177
Escherichia.	Serratia.	Temp-Vir	No	No	0.041993	NC027994.D	NC021563.D	0.20467
Serratia.	Escherichia.	Temp-Vir	No	No	0.041993	NC021563.D	NC027993.D	0.19979
Serratia.	Escherichia.	Temp-Vir	No	No	0.041993	NC021563.D	NC041898.D	0.203043
Pectobacterium.	Yersinia.	Temp-Vir	No	Yes	0.0419641	NC031068.D	NC019911.D	0.0358772
Pectobacterium.	Escherichia.	Vir-Vir	No	No	0.0419091	NC041878.D	NC027364.D	0.192747
Pectobacterium.	Escherichia.	Vir-Vir	No	No	0.0419091	NC041878.D	NC025447.D	0.178804
Escherichia.	Pectobacterium.	Vir-Vir	No	No	0.0419091	NC019520.D	NC031068.D	0.0390484
Synechococcus.	Prochlorococcus.	Temp-Temp	Yes	Yes	0.0415284	NC019516.D	NC016657.D	0.0528868
Synechococcus.	Prochlorococcus.	Temp-Temp	Yes	Yes	0.0415284	NC019516.D	NC016659.D	0.0450242
Prochlorococcus.	Synechococcus.	Temp-Temp	Yes	Yes	0.0415284	NC016657.D	NC025461.D	0.18576
Prochlorococcus.	Synechococcus.	Temp-Temp	Yes	Yes	0.0415284	NC016657.D	NC020838.D	0.207077
Prochlorococcus.	Synechococcus.	Temp-Temp	Yes	Yes	0.0415284	NC016659.D	NC025461.D	0.153317
Prochlorococcus.	Synechococcus.	Temp-Temp	Yes	Yes	0.0415284	NC016659.D	NC020838.D	0.200721
Serratia.	Citrobacter	Vir-Vir	No	No	0.0403929	NC024121.D	NC029013.D	0.130683
Klebsiella.	Cronobacter.	Temp-Vir	No	Yes	0.040371	NC028659.D	NC028672.D	0.141514
Streptococcus.	Streptococcus.	Temp-Temp	No	No	0.0398767	NC022791.D	NC008721.D	0.0172447
Streptococcus.	Streptococcus.	Temp-Temp	No	No	0.0398767	NC019418.D	NC031907.D	0.151381
Streptococcus.	Streptococcus.	Temp-Temp	No	No	0.0398767	NC031913.D	NC008721.D	0.138138
Streptococcus.	Streptococcus.	Temp-Temp	No	No	0.0398767	NC031907.D	NC008721.D	0.0485119
Streptococcus.	Streptococcus.	Temp-Temp	No	No	0.0398767	NC005294.D	NC008721.D	0.0586809
Streptococcus.	Streptococcus.	Temp-Temp	No	No	0.0398767	NC003050.D	NC008721.D	0.0391383
Streptococcus.	Streptococcus.	Temp-Temp	No	No	0.0398767	NC008721.D	NC031901.D	0.148085
Streptococcus.	Streptococcus.	Temp-Temp	No	No	0.0398767	NC008721.D	NC031915.D	0.0294681
Streptococcus.	Streptococcus.	Temp-Temp	No	No	0.0398767	NC008721.D	NC031923.D	0.133394
Vibrio.	Vibrio.	Temp-Temp	No	No	0.0391895	NC020863.D	NC021067.D	0.0699375
Synechococcus.	Prochlorococcus.	Vir-Vir	Yes	Yes	0.0388901	NC015286.D	NC015284.D	0.185435
Synechococcus.	Prochlorococcus.	Vir-Vir	Yes	Yes	0.0388901	NC015286.D	NC015280.D	0.18713
Synechococcus.	Prochlorococcus.	Vir-Vir	Yes	Yes	0.0388901	NC015286.D	NC006883.D	0.183781
Synechococcus.	Prochlorococcus.	Vir-Vir	Yes	Yes	0.0388901	NC015286.D	NC016658.D	0.0607109
Synechococcus.	Prochlorococcus.	Vir-Vir	Yes	Yes	0.0388901	NC015286.D	NC028955.D	0.185305
Synechococcus.	Prochlorococcus.	Vir-Vir	Yes	Yes	0.0388901	NC031906.D	NC015284.D	0.12819
Synechococcus.	Prochlorococcus.	Vir-Vir	Yes	Yes	0.0388901	NC031906.D	NC006884.D	0.160541
Synechococcus.	Prochlorococcus.	Vir-Vir	Yes	Yes	0.0388901	NC031906.D	NC015280.D	0.145358
Synechococcus.	Prochlorococcus.	Vir-Vir	Yes	Yes	0.0388901	NC031906.D	NC006883.D	0.158021
Synechococcus.	Prochlorococcus.	Vir-Vir	Yes	Yes	0.0388901	NC031906.D	NC016658.D	0.0290313
Synechococcus.	Prochlorococcus.	Vir-Vir	Yes	Yes	0.0388901	NC031906.D	NC015283.D	0.161199
Synechococcus.	Prochlorococcus.	Vir-Vir	Yes	Yes	0.0388901	NC031906.D	NC015290.D	0.144013
Synechococcus.	Prochlorococcus.	Vir-Vir	Yes	Yes	0.0388901	NC031906.D	NC028955.D	0.144335
Synechococcus.	Prochlorococcus.	Vir-Vir	Yes	Yes	0.0388901	NC031906.D	NC028663.D	0.172028
Synechococcus.	Prochlorococcus.	Vir-Vir	Yes	Yes	0.0388901	NC026924.D	NC015284.D	0.171977
Synechococcus.	Prochlorococcus.	Vir-Vir	Yes	Yes	0.0388901	NC026924.D	NC015280.D	0.177248
Synechococcus.	Prochlorococcus.	Vir-Vir	Yes	Yes	0.0388901	NC026924.D	NC006883.D	0.174641
Synechococcus.	Prochlorococcus.	Vir-Vir	Yes	Yes	0.0388901	NC026924.D	NC016658.D	0.0435
Synechococcus.	Prochlorococcus.	Vir-Vir	Yes	Yes	0.0388901	NC026924.D	NC028955.D	0.170884
Synechococcus.	Prochlorococcus.	Vir-Vir	Yes	Yes	0.0388901	NC026926.D	NC015284.D	0.150285
Synechococcus.	Prochlorococcus.	Vir-Vir	Yes	Yes	0.0388901	NC026926.D	NC006884.D	0.15538
Synechococcus.	Prochlorococcus.	Vir-Vir	Yes	Yes	0.0388901	NC026926.D	NC015280.D	0.156285
Synechococcus.	Prochlorococcus.	Vir-Vir	Yes	Yes	0.0388901	NC026926.D	NC006883.D	0.149211
Synechococcus.	Prochlorococcus.	Vir-Vir	Yes	Yes	0.0388901	NC026926.D	NC016658.D	0.0397969
Synechococcus.	Prochlorococcus.	Vir-Vir	Yes	Yes	0.0388901	NC026926.D	NC015283.D	0.15995
Synechococcus.	Prochlorococcus.	Vir-Vir	Yes	Yes	0.0388901	NC026926.D	NC015290.D	0.16305
Synechococcus.	Prochlorococcus.	Vir-Vir	Yes	Yes	0.0388901	NC026926.D	NC028955.D	0.154524
Synechococcus.	Prochlorococcus.	Vir-Vir	Yes	Yes	0.0388901	NC026926.D	NC028663.D	0.165157
Synechococcus.	Prochlorococcus.	Vir-Vir	Yes	Yes	0.0388901	NC025456.D	NC015284.D	0.03597
Synechococcus.	Prochlorococcus.	Vir-Vir	Yes	Yes	0.0388901	NC025456.D	NC006884.D	0.03912
Synechococcus.	Prochlorococcus.	Vir-Vir	Yes	Yes	0.0388901	NC025456.D	NC015280.D	0.03938
Synechococcus.	Prochlorococcus.	Vir-Vir	Yes	Yes	0.0388901	NC025456.D	NC006883.D	0.03559
Synechococcus.	Prochlorococcus.	Vir-Vir	Yes	Yes	0.0388901	NC025456.D	NC016658.D	0.20566
Synechococcus.	Prochlorococcus.	Vir-Vir	Yes	Yes	0.0388901	NC025456.D	NC015283.D	0.03638
Synechococcus.	Prochlorococcus.	Vir-Vir	Yes	Yes	0.0388901	NC025456.D	NC015290.D	0.03808
Synechococcus.	Prochlorococcus.	Vir-Vir	Yes	Yes	0.0388901	NC025456.D	NC028955.D	0.03658
Synechococcus.	Prochlorococcus.	Vir-Vir	Yes	Yes	0.0388901	NC025456.D	NC028663.D	0.03835
Prochlorococcus.	Synechococcus.	Vir-Vir	Yes	Yes	0.0388901	NC015284.D	NC021072.D	0.178466
Prochlorococcus.	Synechococcus.	Vir-Vir	Yes	Yes	0.0388901	NC015284.D	NC023584.D	0.177281
Prochlorococcus.	Synechococcus.	Vir-Vir	Yes	Yes	0.0388901	NC015284.D	NC020875.D	0.19247
Prochlorococcus.	Synechococcus.	Vir-Vir	Yes	Yes	0.0388901	NC015284.D	NC031944.D	0.134656
Prochlorococcus.	Synechococcus.	Vir-Vir	Yes	Yes	0.0388901	NC015284.D	NC019444.D	0.154933
Prochlorococcus.	Synechococcus.	Vir-Vir	Yes	Yes	0.0388901	NC015284.D	NC031922.D	0.135164
Prochlorococcus.	Synechococcus.	Vir-Vir	Yes	Yes	0.0388901	NC015284.D	NC025464.D	0.0395326
Prochlorococcus.	Synechococcus.	Vir-Vir	Yes	Yes	0.0388901	NC015284.D	NC027130.D	0.173083
Prochlorococcus.	Synechococcus.	Vir-Vir	Yes	Yes	0.0388901	NC015284.D	NC015288.D	0.146718
Prochlorococcus.	Synechococcus.	Vir-Vir	Yes	Yes	0.0388901	NC015284.D	NC015282.D	0.156964
Prochlorococcus.	Synechococcus.	Vir-Vir	Yes	Yes	0.0388901	NC015284.D	NC020865.D	0.0404727
Prochlorococcus.	Synechococcus.	Vir-Vir	Yes	Yes	0.0388901	NC015284.D	NC020867.D	0.0347685
Prochlorococcus.	Synechococcus.	Vir-Vir	Yes	Yes	0.0388901	NC015284.D	NC019443.D	0.181596
Prochlorococcus.	Synechococcus.	Vir-Vir	Yes	Yes	0.0388901	NC015284.D	NC026923.D	0.177021
Prochlorococcus.	Synechococcus.	Vir-Vir	Yes	Yes	0.0388901	NC015284.D	NC031903.D	0.17625
Prochlorococcus.	Synechococcus.	Vir-Vir	Yes	Yes	0.0388901	NC015284.D	NC015285.D	0.165974
Prochlorococcus.	Synechococcus.	Vir-Vir	Yes	Yes	0.0388901	NC015284.D	NC023587.D	0.169274
Prochlorococcus.	Synechococcus.	Vir-Vir	Yes	Yes	0.0388901	NC015284.D	NC020486.D	0.175453
Prochlorococcus.	Synechococcus.	Vir-Vir	Yes	Yes	0.0388901	NC015284.D	NC021530.D	0.181446
Prochlorococcus.	Synechococcus.	Vir-Vir	Yes	Yes	0.0388901	NC015284.D	NC027132.D	0.174281
Prochlorococcus.	Synechococcus.	Vir-Vir	Yes	Yes	0.0388901	NC015284.D	NC008296.D	0.156071
Prochlorococcus.	Synechococcus.	Vir-Vir	Yes	Yes	0.0388901	NC015284.D	NC031242.D	0.157035
Prochlorococcus.	Synechococcus.	Vir-Vir	Yes	Yes	0.0388901	NC015284.D	NC015279.D	0.144248
Prochlorococcus.	Synechococcus.	Vir-Vir	Yes	Yes	0.0388901	NC015284.D	NC020837.D	0.146796
Prochlorococcus.	Synechococcus.	Vir-Vir	Yes	Yes	0.0388901	NC015284.D	NC026927.D	0.121159
Prochlorococcus.	Synechococcus.	Vir-Vir	Yes	Yes	0.0388901	NC015284.D	NC015289.D	0.179029
Prochlorococcus.	Synechococcus.	Vir-Vir	Yes	Yes	0.0388901	NC015284.D	NC015281.D	0.160265
Prochlorococcus.	Synechococcus.	Vir-Vir	Yes	Yes	0.0388901	NC015284.D	NC006820.D	0.117438
Prochlorococcus.	Synechococcus.	Vir-Vir	Yes	Yes	0.0388901	NC015284.D	NC015287.D	0.194622
Prochlorococcus.	Synechococcus.	Vir-Vir	Yes	Yes	0.0388901	NC015284.D	NC021536.D	0.169904
Prochlorococcus.	Synechococcus.	Vir-Vir	Yes	Yes	0.0388901	NC015284.D	NC031235.D	0.141439
Prochlorococcus.	Synechococcus.	Vir-Vir	Yes	Yes	0.0388901	NC015284.D	NC016656.D	0.0444464
Prochlorococcus.	Synechococcus.	Vir-Vir	Yes	Yes	0.0388901	NC015284.D	NC020851.D	0.125126
Prochlorococcus.	Synechococcus.	Vir-Vir	Yes	Yes	0.0388901	NC015284.D	NC020859.D	0.177293
Prochlorococcus.	Synechococcus.	Vir-Vir	Yes	Yes	0.0388901	NC015284.D	NC031935.D	0.141384
Prochlorococcus.	Synechococcus.	Vir-Vir	Yes	Yes	0.0388901	NC015284.D	NC015569.D	0.0942831
Prochlorococcus.	Synechococcus.	Vir-Vir	Yes	Yes	0.0388901	NC015284.D	NC013085.D	0.138291
Prochlorococcus.	Synechococcus.	Vir-Vir	Yes	Yes	0.0388901	NC015284.D	NC026928.D	0.16858
Synechococcus.	Prochlorococcus.	Vir-Vir	Yes	Yes	0.0388901	NC021072.D	NC015280.D	0.180406
Synechococcus.	Prochlorococcus.	Vir-Vir	Yes	Yes	0.0388901	NC021072.D	NC006883.D	0.189343
Synechococcus.	Prochlorococcus.	Vir-Vir	Yes	Yes	0.0388901	NC021072.D	NC016658.D	0.0375547
Synechococcus.	Prochlorococcus.	Vir-Vir	Yes	Yes	0.0388901	NC021072.D	NC028955.D	0.19308
Synechococcus.	Prochlorococcus.	Vir-Vir	Yes	Yes	0.0388901	NC023584.D	NC015280.D	0.172145
Synechococcus.	Prochlorococcus.	Vir-Vir	Yes	Yes	0.0388901	NC023584.D	NC006883.D	0.165357
Synechococcus.	Prochlorococcus.	Vir-Vir	Yes	Yes	0.0388901	NC023584.D	NC016658.D	0.0365781
Synechococcus.	Prochlorococcus.	Vir-Vir	Yes	Yes	0.0388901	NC023584.D	NC028955.D	0.169921
Synechococcus.	Prochlorococcus.	Vir-Vir	Yes	Yes	0.0388901	NC020875.D	NC006883.D	0.200402
Synechococcus.	Prochlorococcus.	Vir-Vir	Yes	Yes	0.0388901	NC020875.D	NC016658.D	0.0599375
Synechococcus.	Prochlorococcus.	Vir-Vir	Yes	Yes	0.0388901	NC020875.D	NC028955.D	0.20682
Prochlorococcus.	Synechococcus.	Vir-Vir	Yes	Yes	0.0388901	NC006884.D	NC031944.D	0.186183
Prochlorococcus.	Synechococcus.	Vir-Vir	Yes	Yes	0.0388901	NC006884.D	NC031922.D	0.155421
Prochlorococcus.	Synechococcus.	Vir-Vir	Yes	Yes	0.0388901	NC006884.D	NC025464.D	0.0397717
Prochlorococcus.	Synechococcus.	Vir-Vir	Yes	Yes	0.0388901	NC006884.D	NC015288.D	0.163871
Prochlorococcus.	Synechococcus.	Vir-Vir	Yes	Yes	0.0388901	NC006884.D	NC020865.D	0.0339273
Prochlorococcus.	Synechococcus.	Vir-Vir	Yes	Yes	0.0388901	NC006884.D	NC020867.D	0.0378148
Prochlorococcus.	Synechococcus.	Vir-Vir	Yes	Yes	0.0388901	NC006884.D	NC023587.D	0.167054
Prochlorococcus.	Synechococcus.	Vir-Vir	Yes	Yes	0.0388901	NC006884.D	NC027132.D	0.173667
Prochlorococcus.	Synechococcus.	Vir-Vir	Yes	Yes	0.0388901	NC006884.D	NC015279.D	0.180337
Prochlorococcus.	Synechococcus.	Vir-Vir	Yes	Yes	0.0388901	NC006884.D	NC020837.D	0.157278
Prochlorococcus.	Synechococcus.	Vir-Vir	Yes	Yes	0.0388901	NC006884.D	NC026927.D	0.136744
Prochlorococcus.	Synechococcus.	Vir-Vir	Yes	Yes	0.0388901	NC006884.D	NC006820.D	0.145041
Prochlorococcus.	Synechococcus.	Vir-Vir	Yes	Yes	0.0388901	NC006884.D	NC015287.D	0.229939
Prochlorococcus.	Synechococcus.	Vir-Vir	Yes	Yes	0.0388901	NC006884.D	NC031235.D	0.160914
Prochlorococcus.	Synechococcus.	Vir-Vir	Yes	Yes	0.0388901	NC006884.D	NC016656.D	0.0418482
Prochlorococcus.	Synechococcus.	Vir-Vir	Yes	Yes	0.0388901	NC006884.D	NC020851.D	0.159771
Prochlorococcus.	Synechococcus.	Vir-Vir	Yes	Yes	0.0388901	NC006884.D	NC031935.D	0.15255
Prochlorococcus.	Synechococcus.	Vir-Vir	Yes	Yes	0.0388901	NC006884.D	NC015569.D	0.101783
Prochlorococcus.	Synechococcus.	Vir-Vir	Yes	Yes	0.0388901	NC006884.D	NC013085.D	0.157455
Prochlorococcus.	Synechococcus.	Vir-Vir	Yes	Yes	0.0388901	NC006884.D	NC026928.D	0.175749
Synechococcus.	Prochlorococcus.	Vir-Vir	Yes	Yes	0.0388901	NC031944.D	NC015280.D	0.138192
Synechococcus.	Prochlorococcus.	Vir-Vir	Yes	Yes	0.0388901	NC031944.D	NC006883.D	0.129575
Synechococcus.	Prochlorococcus.	Vir-Vir	Yes	Yes	0.0388901	NC031944.D	NC016658.D	0.0420859
Synechococcus.	Prochlorococcus.	Vir-Vir	Yes	Yes	0.0388901	NC031944.D	NC015283.D	0.191842
Synechococcus.	Prochlorococcus.	Vir-Vir	Yes	Yes	0.0388901	NC031944.D	NC015290.D	0.17962
Synechococcus.	Prochlorococcus.	Vir-Vir	Yes	Yes	0.0388901	NC031944.D	NC028955.D	0.143459
Synechococcus.	Prochlorococcus.	Vir-Vir	Yes	Yes	0.0388901	NC019444.D	NC015280.D	0.160084
Synechococcus.	Prochlorococcus.	Vir-Vir	Yes	Yes	0.0388901	NC019444.D	NC006883.D	0.168602
Synechococcus.	Prochlorococcus.	Vir-Vir	Yes	Yes	0.0388901	NC019444.D	NC016658.D	0.0286016
Synechococcus.	Prochlorococcus.	Vir-Vir	Yes	Yes	0.0388901	NC019444.D	NC028955.D	0.166078
Synechococcus.	Prochlorococcus.	Vir-Vir	Yes	Yes	0.0388901	NC031922.D	NC015280.D	0.149718
Synechococcus.	Prochlorococcus.	Vir-Vir	Yes	Yes	0.0388901	NC031922.D	NC006883.D	0.209668
Synechococcus.	Prochlorococcus.	Vir-Vir	Yes	Yes	0.0388901	NC031922.D	NC016658.D	0.0350312
Synechococcus.	Prochlorococcus.	Vir-Vir	Yes	Yes	0.0388901	NC031922.D	NC015283.D	0.156828
Synechococcus.	Prochlorococcus.	Vir-Vir	Yes	Yes	0.0388901	NC031922.D	NC015290.D	0.149948
Synechococcus.	Prochlorococcus.	Vir-Vir	Yes	Yes	0.0388901	NC031922.D	NC028955.D	0.198227
Synechococcus.	Prochlorococcus.	Vir-Vir	Yes	Yes	0.0388901	NC031922.D	NC028663.D	0.167336
Synechococcus.	Prochlorococcus.	Vir-Vir	Yes	Yes	0.0388901	NC025464.D	NC015280.D	0.0394565
Synechococcus.	Prochlorococcus.	Vir-Vir	Yes	Yes	0.0388901	NC025464.D	NC006883.D	0.0404022
Synechococcus.	Prochlorococcus.	Vir-Vir	Yes	Yes	0.0388901	NC025464.D	NC016658.D	0.215674
Synechococcus.	Prochlorococcus.	Vir-Vir	Yes	Yes	0.0388901	NC025464.D	NC015283.D	0.0399239
Synechococcus.	Prochlorococcus.	Vir-Vir	Yes	Yes	0.0388901	NC025464.D	NC015290.D	0.0395326
Synechococcus.	Prochlorococcus.	Vir-Vir	Yes	Yes	0.0388901	NC025464.D	NC028955.D	0.0400435
Synechococcus.	Prochlorococcus.	Vir-Vir	Yes	Yes	0.0388901	NC025464.D	NC028663.D	0.0425652
Synechococcus.	Prochlorococcus.	Vir-Vir	Yes	Yes	0.0388901	NC027130.D	NC015280.D	0.17559
Synechococcus.	Prochlorococcus.	Vir-Vir	Yes	Yes	0.0388901	NC027130.D	NC016658.D	0.0426328
Synechococcus.	Prochlorococcus.	Vir-Vir	Yes	Yes	0.0388901	NC027130.D	NC028955.D	0.179938
Synechococcus.	Prochlorococcus.	Vir-Vir	Yes	Yes	0.0388901	NC015288.D	NC015280.D	0.15781
Synechococcus.	Prochlorococcus.	Vir-Vir	Yes	Yes	0.0388901	NC015288.D	NC006883.D	0.147788
Synechococcus.	Prochlorococcus.	Vir-Vir	Yes	Yes	0.0388901	NC015288.D	NC016658.D	0.028125
Synechococcus.	Prochlorococcus.	Vir-Vir	Yes	Yes	0.0388901	NC015288.D	NC015283.D	0.1665
Synechococcus.	Prochlorococcus.	Vir-Vir	Yes	Yes	0.0388901	NC015288.D	NC015290.D	0.145697
Synechococcus.	Prochlorococcus.	Vir-Vir	Yes	Yes	0.0388901	NC015288.D	NC028955.D	0.148483
Synechococcus.	Prochlorococcus.	Vir-Vir	Yes	Yes	0.0388901	NC015288.D	NC028663.D	0.175652
Synechococcus.	Prochlorococcus.	Vir-Vir	Yes	Yes	0.0388901	NC015282.D	NC015280.D	0.166767
Synechococcus.	Prochlorococcus.	Vir-Vir	Yes	Yes	0.0388901	NC015282.D	NC006883.D	0.166686
Synechococcus.	Prochlorococcus.	Vir-Vir	Yes	Yes	0.0388901	NC015282.D	NC016658.D	0.0543906
Synechococcus.	Prochlorococcus.	Vir-Vir	Yes	Yes	0.0388901	NC015282.D	NC028955.D	0.170756
Prochlorococcus.	Synechococcus.	Vir-Vir	Yes	Yes	0.0388901	NC015280.D	NC020865.D	0.0473091
Prochlorococcus.	Synechococcus.	Vir-Vir	Yes	Yes	0.0388901	NC015280.D	NC020867.D	0.0411481
Prochlorococcus.	Synechococcus.	Vir-Vir	Yes	Yes	0.0388901	NC015280.D	NC019443.D	0.180004
Prochlorococcus.	Synechococcus.	Vir-Vir	Yes	Yes	0.0388901	NC015280.D	NC026923.D	0.181817
Prochlorococcus.	Synechococcus.	Vir-Vir	Yes	Yes	0.0388901	NC015280.D	NC031903.D	0.185269
Prochlorococcus.	Synechococcus.	Vir-Vir	Yes	Yes	0.0388901	NC015280.D	NC015285.D	0.156227
Prochlorococcus.	Synechococcus.	Vir-Vir	Yes	Yes	0.0388901	NC015280.D	NC023587.D	0.165495
Prochlorococcus.	Synechococcus.	Vir-Vir	Yes	Yes	0.0388901	NC015280.D	NC020486.D	0.186701
Prochlorococcus.	Synechococcus.	Vir-Vir	Yes	Yes	0.0388901	NC015280.D	NC021530.D	0.183797
Prochlorococcus.	Synechococcus.	Vir-Vir	Yes	Yes	0.0388901	NC015280.D	NC027132.D	0.181052
Prochlorococcus.	Synechococcus.	Vir-Vir	Yes	Yes	0.0388901	NC015280.D	NC008296.D	0.163139
Prochlorococcus.	Synechococcus.	Vir-Vir	Yes	Yes	0.0388901	NC015280.D	NC031242.D	0.164042
Prochlorococcus.	Synechococcus.	Vir-Vir	Yes	Yes	0.0388901	NC015280.D	NC015279.D	0.15345
Prochlorococcus.	Synechococcus.	Vir-Vir	Yes	Yes	0.0388901	NC015280.D	NC020837.D	0.153865
Prochlorococcus.	Synechococcus.	Vir-Vir	Yes	Yes	0.0388901	NC015280.D	NC026927.D	0.125998
Prochlorococcus.	Synechococcus.	Vir-Vir	Yes	Yes	0.0388901	NC015280.D	NC015289.D	0.193824
Prochlorococcus.	Synechococcus.	Vir-Vir	Yes	Yes	0.0388901	NC015280.D	NC015281.D	0.157874
Prochlorococcus.	Synechococcus.	Vir-Vir	Yes	Yes	0.0388901	NC015280.D	NC006820.D	0.123979
Prochlorococcus.	Synechococcus.	Vir-Vir	Yes	Yes	0.0388901	NC015280.D	NC015287.D	0.209187
Prochlorococcus.	Synechococcus.	Vir-Vir	Yes	Yes	0.0388901	NC015280.D	NC021536.D	0.183904
Prochlorococcus.	Synechococcus.	Vir-Vir	Yes	Yes	0.0388901	NC015280.D	NC031235.D	0.155389
Prochlorococcus.	Synechococcus.	Vir-Vir	Yes	Yes	0.0388901	NC015280.D	NC016656.D	0.0445089
Prochlorococcus.	Synechococcus.	Vir-Vir	Yes	Yes	0.0388901	NC015280.D	NC020851.D	0.139253
Prochlorococcus.	Synechococcus.	Vir-Vir	Yes	Yes	0.0388901	NC015280.D	NC020859.D	0.176136
Prochlorococcus.	Synechococcus.	Vir-Vir	Yes	Yes	0.0388901	NC015280.D	NC031935.D	0.155301
Prochlorococcus.	Synechococcus.	Vir-Vir	Yes	Yes	0.0388901	NC015280.D	NC015569.D	0.0934025
Prochlorococcus.	Synechococcus.	Vir-Vir	Yes	Yes	0.0388901	NC015280.D	NC013085.D	0.148179
Prochlorococcus.	Synechococcus.	Vir-Vir	Yes	Yes	0.0388901	NC015280.D	NC026928.D	0.175815
Synechococcus.	Prochlorococcus.	Vir-Vir	Yes	Yes	0.0388901	NC020865.D	NC006883.D	0.0515727
Synechococcus.	Prochlorococcus.	Vir-Vir	Yes	Yes	0.0388901	NC020865.D	NC016658.D	0.208282
Synechococcus.	Prochlorococcus.	Vir-Vir	Yes	Yes	0.0388901	NC020865.D	NC015283.D	0.0327091
Synechococcus.	Prochlorococcus.	Vir-Vir	Yes	Yes	0.0388901	NC020865.D	NC015290.D	0.0317636
Synechococcus.	Prochlorococcus.	Vir-Vir	Yes	Yes	0.0388901	NC020865.D	NC028955.D	0.0414273
Synechococcus.	Prochlorococcus.	Vir-Vir	Yes	Yes	0.0388901	NC020865.D	NC028663.D	0.0506545
Synechococcus.	Prochlorococcus.	Vir-Vir	Yes	Yes	0.0388901	NC020867.D	NC006883.D	0.0399444
Synechococcus.	Prochlorococcus.	Vir-Vir	Yes	Yes	0.0388901	NC020867.D	NC016658.D	0.160889
Synechococcus.	Prochlorococcus.	Vir-Vir	Yes	Yes	0.0388901	NC020867.D	NC015283.D	0.0246574
Synechococcus.	Prochlorococcus.	Vir-Vir	Yes	Yes	0.0388901	NC020867.D	NC015290.D	0.0310556
Synechococcus.	Prochlorococcus.	Vir-Vir	Yes	Yes	0.0388901	NC020867.D	NC028955.D	0.0334537
Synechococcus.	Prochlorococcus.	Vir-Vir	Yes	Yes	0.0388901	NC020867.D	NC028663.D	0.0475278
Synechococcus.	Prochlorococcus.	Vir-Vir	Yes	Yes	0.0388901	NC019443.D	NC006883.D	0.159964
Synechococcus.	Prochlorococcus.	Vir-Vir	Yes	Yes	0.0388901	NC019443.D	NC028955.D	0.173979
Synechococcus.	Prochlorococcus.	Vir-Vir	Yes	Yes	0.0388901	NC026923.D	NC006883.D	0.182892
Synechococcus.	Prochlorococcus.	Vir-Vir	Yes	Yes	0.0388901	NC026923.D	NC016658.D	0.0513125
Synechococcus.	Prochlorococcus.	Vir-Vir	Yes	Yes	0.0388901	NC026923.D	NC028955.D	0.173523
Synechococcus.	Prochlorococcus.	Vir-Vir	Yes	Yes	0.0388901	NC031903.D	NC006883.D	0.178182
Synechococcus.	Prochlorococcus.	Vir-Vir	Yes	Yes	0.0388901	NC031903.D	NC016658.D	0.0508516
Synechococcus.	Prochlorococcus.	Vir-Vir	Yes	Yes	0.0388901	NC031903.D	NC028955.D	0.190194
Synechococcus.	Prochlorococcus.	Vir-Vir	Yes	Yes	0.0388901	NC015285.D	NC006883.D	0.174057
Synechococcus.	Prochlorococcus.	Vir-Vir	Yes	Yes	0.0388901	NC015285.D	NC016658.D	0.0437969
Synechococcus.	Prochlorococcus.	Vir-Vir	Yes	Yes	0.0388901	NC015285.D	NC028955.D	0.158778
Synechococcus.	Prochlorococcus.	Vir-Vir	Yes	Yes	0.0388901	NC023587.D	NC006883.D	0.157719
Synechococcus.	Prochlorococcus.	Vir-Vir	Yes	Yes	0.0388901	NC023587.D	NC016658.D	0.0404453
Synechococcus.	Prochlorococcus.	Vir-Vir	Yes	Yes	0.0388901	NC023587.D	NC015283.D	0.176955
Synechococcus.	Prochlorococcus.	Vir-Vir	Yes	Yes	0.0388901	NC023587.D	NC015290.D	0.158697
Synechococcus.	Prochlorococcus.	Vir-Vir	Yes	Yes	0.0388901	NC023587.D	NC028955.D	0.169667
Synechococcus.	Prochlorococcus.	Vir-Vir	Yes	Yes	0.0388901	NC023587.D	NC028663.D	0.191932
Synechococcus.	Prochlorococcus.	Vir-Vir	Yes	Yes	0.0388901	NC020486.D	NC006883.D	0.169962
Synechococcus.	Prochlorococcus.	Vir-Vir	Yes	Yes	0.0388901	NC020486.D	NC016658.D	0.0431172
Synechococcus.	Prochlorococcus.	Vir-Vir	Yes	Yes	0.0388901	NC020486.D	NC028955.D	0.184464
Synechococcus.	Prochlorococcus.	Vir-Vir	Yes	Yes	0.0388901	NC021530.D	NC006883.D	0.18248
Synechococcus.	Prochlorococcus.	Vir-Vir	Yes	Yes	0.0388901	NC021530.D	NC016658.D	0.0349844
Synechococcus.	Prochlorococcus.	Vir-Vir	Yes	Yes	0.0388901	NC021530.D	NC028955.D	0.183699
Synechococcus.	Prochlorococcus.	Vir-Vir	Yes	Yes	0.0388901	NC027132.D	NC006883.D	0.170521
Synechococcus.	Prochlorococcus.	Vir-Vir	Yes	Yes	0.0388901	NC027132.D	NC016658.D	0.0417969
Synechococcus.	Prochlorococcus.	Vir-Vir	Yes	Yes	0.0388901	NC027132.D	NC015283.D	0.176146
Synechococcus.	Prochlorococcus.	Vir-Vir	Yes	Yes	0.0388901	NC027132.D	NC015290.D	0.18083
Synechococcus.	Prochlorococcus.	Vir-Vir	Yes	Yes	0.0388901	NC027132.D	NC028955.D	0.171012
Synechococcus.	Prochlorococcus.	Vir-Vir	Yes	Yes	0.0388901	NC027132.D	NC028663.D	0.185564
Prochlorococcus.	Synechococcus.	Vir-Vir	Yes	Yes	0.0388901	NC006883.D	NC008296.D	0.157679
Prochlorococcus.	Synechococcus.	Vir-Vir	Yes	Yes	0.0388901	NC006883.D	NC031242.D	0.155949
Prochlorococcus.	Synechococcus.	Vir-Vir	Yes	Yes	0.0388901	NC006883.D	NC015279.D	0.209528
Prochlorococcus.	Synechococcus.	Vir-Vir	Yes	Yes	0.0388901	NC006883.D	NC020837.D	0.180824
Prochlorococcus.	Synechococcus.	Vir-Vir	Yes	Yes	0.0388901	NC006883.D	NC026927.D	0.160425
Prochlorococcus.	Synechococcus.	Vir-Vir	Yes	Yes	0.0388901	NC006883.D	NC015289.D	0.196947
Prochlorococcus.	Synechococcus.	Vir-Vir	Yes	Yes	0.0388901	NC006883.D	NC015281.D	0.150543
Prochlorococcus.	Synechococcus.	Vir-Vir	Yes	Yes	0.0388901	NC006883.D	NC015287.D	0.200464
Prochlorococcus.	Synechococcus.	Vir-Vir	Yes	Yes	0.0388901	NC006883.D	NC021536.D	0.169981
Prochlorococcus.	Synechococcus.	Vir-Vir	Yes	Yes	0.0388901	NC006883.D	NC031235.D	0.143296
Prochlorococcus.	Synechococcus.	Vir-Vir	Yes	Yes	0.0388901	NC006883.D	NC016656.D	0.0657679
Prochlorococcus.	Synechococcus.	Vir-Vir	Yes	Yes	0.0388901	NC006883.D	NC031900.D	0.149338
Prochlorococcus.	Synechococcus.	Vir-Vir	Yes	Yes	0.0388901	NC006883.D	NC020851.D	0.225662
Prochlorococcus.	Synechococcus.	Vir-Vir	Yes	Yes	0.0388901	NC006883.D	NC020859.D	0.169298
Prochlorococcus.	Synechococcus.	Vir-Vir	Yes	Yes	0.0388901	NC006883.D	NC031935.D	0.139345
Prochlorococcus.	Synechococcus.	Vir-Vir	Yes	Yes	0.0388901	NC006883.D	NC031927.D	0.15469
Prochlorococcus.	Synechococcus.	Vir-Vir	Yes	Yes	0.0388901	NC006883.D	NC015569.D	0.0815758
Prochlorococcus.	Synechococcus.	Vir-Vir	Yes	Yes	0.0388901	NC006883.D	NC013085.D	0.137293
Prochlorococcus.	Synechococcus.	Vir-Vir	Yes	Yes	0.0388901	NC006883.D	NC026928.D	0.170711
Prochlorococcus.	Synechococcus.	Vir-Vir	Yes	Yes	0.0388901	NC016658.D	NC008296.D	0.0474844
Prochlorococcus.	Synechococcus.	Vir-Vir	Yes	Yes	0.0388901	NC016658.D	NC031242.D	0.0418672
Prochlorococcus.	Synechococcus.	Vir-Vir	Yes	Yes	0.0388901	NC016658.D	NC020837.D	0.0426797
Prochlorococcus.	Synechococcus.	Vir-Vir	Yes	Yes	0.0388901	NC016658.D	NC026927.D	0.0218437
Prochlorococcus.	Synechococcus.	Vir-Vir	Yes	Yes	0.0388901	NC016658.D	NC015289.D	0.0469922
Prochlorococcus.	Synechococcus.	Vir-Vir	Yes	Yes	0.0388901	NC016658.D	NC015281.D	0.0501719
Prochlorococcus.	Synechococcus.	Vir-Vir	Yes	Yes	0.0388901	NC016658.D	NC015287.D	0.0499922
Prochlorococcus.	Synechococcus.	Vir-Vir	Yes	Yes	0.0388901	NC016658.D	NC021536.D	0.0418047
Prochlorococcus.	Synechococcus.	Vir-Vir	Yes	Yes	0.0388901	NC016658.D	NC031235.D	0.0398437
Prochlorococcus.	Synechococcus.	Vir-Vir	Yes	Yes	0.0388901	NC016658.D	NC016656.D	0.239161
Prochlorococcus.	Synechococcus.	Vir-Vir	Yes	Yes	0.0388901	NC016658.D	NC031900.D	0.0402578
Prochlorococcus.	Synechococcus.	Vir-Vir	Yes	Yes	0.0388901	NC016658.D	NC020851.D	0.0291797
Prochlorococcus.	Synechococcus.	Vir-Vir	Yes	Yes	0.0388901	NC016658.D	NC020859.D	0.0405156
Prochlorococcus.	Synechococcus.	Vir-Vir	Yes	Yes	0.0388901	NC016658.D	NC031935.D	0.0396875
Prochlorococcus.	Synechococcus.	Vir-Vir	Yes	Yes	0.0388901	NC016658.D	NC015569.D	0.0211563
Prochlorococcus.	Synechococcus.	Vir-Vir	Yes	Yes	0.0388901	NC016658.D	NC013085.D	0.0403984
Prochlorococcus.	Synechococcus.	Vir-Vir	Yes	Yes	0.0388901	NC016658.D	NC026928.D	0.0416094
Synechococcus.	Prochlorococcus.	Vir-Vir	Yes	Yes	0.0388901	NC008296.D	NC028955.D	0.163033
Synechococcus.	Prochlorococcus.	Vir-Vir	Yes	Yes	0.0388901	NC031242.D	NC028955.D	0.171156
Synechococcus.	Prochlorococcus.	Vir-Vir	Yes	Yes	0.0388901	NC015279.D	NC015283.D	0.176167
Synechococcus.	Prochlorococcus.	Vir-Vir	Yes	Yes	0.0388901	NC015279.D	NC015290.D	0.163593
Synechococcus.	Prochlorococcus.	Vir-Vir	Yes	Yes	0.0388901	NC015279.D	NC028663.D	0.170951
Synechococcus.	Prochlorococcus.	Vir-Vir	Yes	Yes	0.0388901	NC020837.D	NC015283.D	0.163626
Synechococcus.	Prochlorococcus.	Vir-Vir	Yes	Yes	0.0388901	NC020837.D	NC015290.D	0.153728
Synechococcus.	Prochlorococcus.	Vir-Vir	Yes	Yes	0.0388901	NC020837.D	NC028955.D	0.160159
Synechococcus.	Prochlorococcus.	Vir-Vir	Yes	Yes	0.0388901	NC020837.D	NC028663.D	0.173283
Synechococcus.	Prochlorococcus.	Vir-Vir	Yes	Yes	0.0388901	NC026927.D	NC015283.D	0.131188
Synechococcus.	Prochlorococcus.	Vir-Vir	Yes	Yes	0.0388901	NC026927.D	NC015290.D	0.126597
Synechococcus.	Prochlorococcus.	Vir-Vir	Yes	Yes	0.0388901	NC026927.D	NC028955.D	0.155853
Synechococcus.	Prochlorococcus.	Vir-Vir	Yes	Yes	0.0388901	NC026927.D	NC028663.D	0.132153
Synechococcus.	Prochlorococcus.	Vir-Vir	Yes	Yes	0.0388901	NC015289.D	NC028955.D	0.196682
Prochlorococcus.	Synechococcus.	Vir-Vir	Yes	Yes	0.0388901	NC015283.D	NC015287.D	0.228916
Prochlorococcus.	Synechococcus.	Vir-Vir	Yes	Yes	0.0388901	NC015283.D	NC031235.D	0.158567
Prochlorococcus.	Synechococcus.	Vir-Vir	Yes	Yes	0.0388901	NC015283.D	NC016656.D	0.0441607
Prochlorococcus.	Synechococcus.	Vir-Vir	Yes	Yes	0.0388901	NC015283.D	NC020851.D	0.152205
Prochlorococcus.	Synechococcus.	Vir-Vir	Yes	Yes	0.0388901	NC015283.D	NC031935.D	0.157627
Prochlorococcus.	Synechococcus.	Vir-Vir	Yes	Yes	0.0388901	NC015283.D	NC015569.D	0.097159
Prochlorococcus.	Synechococcus.	Vir-Vir	Yes	Yes	0.0388901	NC015283.D	NC013085.D	0.158338
Prochlorococcus.	Synechococcus.	Vir-Vir	Yes	Yes	0.0388901	NC015283.D	NC026928.D	0.173678
Synechococcus.	Prochlorococcus.	Vir-Vir	Yes	Yes	0.0388901	NC015281.D	NC028955.D	0.152678
Synechococcus.	Prochlorococcus.	Vir-Vir	Yes	Yes	0.0388901	NC006820.D	NC028955.D	0.132857
Synechococcus.	Prochlorococcus.	Vir-Vir	Yes	Yes	0.0388901	NC015287.D	NC015290.D	0.193346
Synechococcus.	Prochlorococcus.	Vir-Vir	Yes	Yes	0.0388901	NC015287.D	NC028663.D	0.178726
Synechococcus.	Prochlorococcus.	Vir-Vir	Yes	Yes	0.0388901	NC021536.D	NC028955.D	0.181947
Synechococcus.	Prochlorococcus.	Vir-Vir	Yes	Yes	0.0388901	NC031235.D	NC015290.D	0.147798
Synechococcus.	Prochlorococcus.	Vir-Vir	Yes	Yes	0.0388901	NC031235.D	NC028955.D	0.147746
Synechococcus.	Prochlorococcus.	Vir-Vir	Yes	Yes	0.0388901	NC031235.D	NC028663.D	0.16907
Synechococcus.	Prochlorococcus.	Vir-Vir	Yes	Yes	0.0388901	NC016656.D	NC015290.D	0.0559107
Synechococcus.	Prochlorococcus.	Vir-Vir	Yes	Yes	0.0388901	NC016656.D	NC028955.D	0.0441339
Synechococcus.	Prochlorococcus.	Vir-Vir	Yes	Yes	0.0388901	NC016656.D	NC028663.D	0.0411161
Prochlorococcus.	Synechococcus.	Vir-Vir	Yes	Yes	0.0388901	NC015290.D	NC031900.D	0.160129
Prochlorococcus.	Synechococcus.	Vir-Vir	Yes	Yes	0.0388901	NC015290.D	NC020851.D	0.159198
Prochlorococcus.	Synechococcus.	Vir-Vir	Yes	Yes	0.0388901	NC015290.D	NC031935.D	0.1536
Prochlorococcus.	Synechococcus.	Vir-Vir	Yes	Yes	0.0388901	NC015290.D	NC015569.D	0.0903924
Prochlorococcus.	Synechococcus.	Vir-Vir	Yes	Yes	0.0388901	NC015290.D	NC013085.D	0.143515
Prochlorococcus.	Synechococcus.	Vir-Vir	Yes	Yes	0.0388901	NC015290.D	NC026928.D	0.176122
Synechococcus.	Prochlorococcus.	Vir-Vir	Yes	Yes	0.0388901	NC031900.D	NC028663.D	0.163255
Synechococcus.	Prochlorococcus.	Vir-Vir	Yes	Yes	0.0388901	NC020851.D	NC028955.D	0.187727
Synechococcus.	Prochlorococcus.	Vir-Vir	Yes	Yes	0.0388901	NC020851.D	NC028663.D	0.149023
Synechococcus.	Prochlorococcus.	Vir-Vir	Yes	Yes	0.0388901	NC020859.D	NC028955.D	0.178624
Prochlorococcus.	Synechococcus.	Vir-Vir	Yes	Yes	0.0388901	NC028955.D	NC031935.D	0.149972
Prochlorococcus.	Synechococcus.	Vir-Vir	Yes	Yes	0.0388901	NC028955.D	NC015569.D	0.0993551
Prochlorococcus.	Synechococcus.	Vir-Vir	Yes	Yes	0.0388901	NC028955.D	NC013085.D	0.144319
Prochlorococcus.	Synechococcus.	Vir-Vir	Yes	Yes	0.0388901	NC028955.D	NC026928.D	0.168174
Synechococcus.	Prochlorococcus.	Vir-Vir	Yes	Yes	0.0388901	NC031935.D	NC028663.D	0.165959
Synechococcus.	Prochlorococcus.	Vir-Vir	Yes	Yes	0.0388901	NC015569.D	NC028663.D	0.0848511
Synechococcus.	Prochlorococcus.	Vir-Vir	Yes	Yes	0.0388901	NC013085.D	NC028663.D	0.166806
Synechococcus.	Prochlorococcus.	Vir-Vir	Yes	Yes	0.0388901	NC026928.D	NC028663.D	0.187486
Pectobacterium.	Yersinia.	Temp-Vir	No	Yes	0.0378531	NC041854.D	NC019911.D	0.0457981
Synechococcus.	Prochlorococcus.	Temp-Vir	Yes	No	0.0376083	NC015286.D	NC020835.D	0.0583085
Synechococcus.	Prochlorococcus.	Temp-Vir	Yes	Yes	0.0376083	NC015286.D	NC006882.D	0.0413448
Synechococcus.	Prochlorococcus.	Temp-Vir	Yes	No	0.0376083	NC015286.D	NC020874.D	0.0449135
Synechococcus.	Prochlorococcus.	Temp-Vir	Yes	No	0.0376083	NC031906.D	NC020835.D	0.0537128
Synechococcus.	Prochlorococcus.	Temp-Vir	Yes	Yes	0.0376083	NC031906.D	NC006882.D	0.0367586
Synechococcus.	Prochlorococcus.	Temp-Vir	Yes	No	0.0376083	NC031906.D	NC020874.D	0.0340769
Synechococcus.	Prochlorococcus.	Temp-Vir	Yes	No	0.0376083	NC026924.D	NC020835.D	0.0666596
Synechococcus.	Prochlorococcus.	Temp-Vir	Yes	Yes	0.0376083	NC026924.D	NC006882.D	0.0308534
Synechococcus.	Prochlorococcus.	Temp-Vir	Yes	No	0.0376083	NC026924.D	NC020874.D	0.0344519
Synechococcus.	Prochlorococcus.	Temp-Vir	Yes	No	0.0376083	NC025456.D	NC020835.D	0.169628
Synechococcus.	Prochlorococcus.	Temp-Vir	Yes	Yes	0.0376083	NC025456.D	NC006882.D	0.22605
Synechococcus.	Prochlorococcus.	Temp-Vir	Yes	No	0.0376083	NC025456.D	NC020874.D	0.20485
Prochlorococcus.	Synechococcus.	Temp-Vir	No	Yes	0.0376083	NC020835.D	NC021072.D	0.0589255
Prochlorococcus.	Synechococcus.	Temp-Vir	No	Yes	0.0376083	NC020835.D	NC023584.D	0.0479362
Prochlorococcus.	Synechococcus.	Temp-Vir	No	Yes	0.0376083	NC020835.D	NC020875.D	0.0694681
Prochlorococcus.	Synechococcus.	Temp-Vir	No	Yes	0.0376083	NC020835.D	NC031944.D	0.0557447
Prochlorococcus.	Synechococcus.	Temp-Vir	No	Yes	0.0376083	NC020835.D	NC019444.D	0.0440957
Prochlorococcus.	Synechococcus.	Temp-Vir	No	Yes	0.0376083	NC020835.D	NC031922.D	0.0569255
Prochlorococcus.	Synechococcus.	Temp-Vir	No	Yes	0.0376083	NC020835.D	NC025464.D	0.174109
Prochlorococcus.	Synechococcus.	Temp-Vir	No	Yes	0.0376083	NC020835.D	NC027130.D	0.058266
Prochlorococcus.	Synechococcus.	Temp-Vir	No	Yes	0.0376083	NC020835.D	NC015288.D	0.0454043
Prochlorococcus.	Synechococcus.	Temp-Vir	No	Yes	0.0376083	NC020835.D	NC015282.D	0.0582021
Prochlorococcus.	Synechococcus.	Temp-Vir	No	Yes	0.0376083	NC020835.D	NC020865.D	0.227766
Prochlorococcus.	Synechococcus.	Temp-Vir	No	Yes	0.0376083	NC020835.D	NC020867.D	0.18133
Prochlorococcus.	Synechococcus.	Temp-Vir	No	Yes	0.0376083	NC020835.D	NC026923.D	0.0570106
Prochlorococcus.	Synechococcus.	Temp-Vir	No	Yes	0.0376083	NC020835.D	NC031903.D	0.0681489
Prochlorococcus.	Synechococcus.	Temp-Vir	No	Yes	0.0376083	NC020835.D	NC015285.D	0.0585957
Prochlorococcus.	Synechococcus.	Temp-Vir	No	Yes	0.0376083	NC020835.D	NC023587.D	0.0634043
Prochlorococcus.	Synechococcus.	Temp-Vir	No	Yes	0.0376083	NC020835.D	NC020486.D	0.0581383
Prochlorococcus.	Synechococcus.	Temp-Vir	No	Yes	0.0376083	NC020835.D	NC021530.D	0.047883
Prochlorococcus.	Synechococcus.	Temp-Vir	No	Yes	0.0376083	NC020835.D	NC027132.D	0.0577979
Prochlorococcus.	Synechococcus.	Temp-Vir	No	Yes	0.0376083	NC020835.D	NC008296.D	0.0562766
Prochlorococcus.	Synechococcus.	Temp-Vir	No	Yes	0.0376083	NC020835.D	NC031242.D	0.055883
Prochlorococcus.	Synechococcus.	Temp-Vir	No	Yes	0.0376083	NC020835.D	NC020837.D	0.0589574
Prochlorococcus.	Synechococcus.	Temp-Vir	No	Yes	0.0376083	NC020835.D	NC026927.D	0.0462128
Prochlorococcus.	Synechococcus.	Temp-Vir	No	Yes	0.0376083	NC020835.D	NC015289.D	0.0603936
Prochlorococcus.	Synechococcus.	Temp-Vir	No	Yes	0.0376083	NC020835.D	NC015281.D	0.0564574
Prochlorococcus.	Synechococcus.	Temp-Vir	No	Yes	0.0376083	NC020835.D	NC015287.D	0.0694255
Prochlorococcus.	Synechococcus.	Temp-Vir	No	Yes	0.0376083	NC020835.D	NC021536.D	0.0561383
Prochlorococcus.	Synechococcus.	Temp-Vir	No	Yes	0.0376083	NC020835.D	NC031235.D	0.0562128
Prochlorococcus.	Synechococcus.	Temp-Vir	No	Yes	0.0376083	NC020835.D	NC031900.D	0.0471064
Prochlorococcus.	Synechococcus.	Temp-Vir	No	Yes	0.0376083	NC020835.D	NC020851.D	0.0492766
Prochlorococcus.	Synechococcus.	Temp-Vir	No	Yes	0.0376083	NC020835.D	NC020859.D	0.0549043
Prochlorococcus.	Synechococcus.	Temp-Vir	No	Yes	0.0376083	NC020835.D	NC031935.D	0.0542979
Prochlorococcus.	Synechococcus.	Temp-Vir	No	Yes	0.0376083	NC020835.D	NC015569.D	0.0295851
Prochlorococcus.	Synechococcus.	Temp-Vir	No	Yes	0.0376083	NC020835.D	NC013085.D	0.0555957
Prochlorococcus.	Synechococcus.	Temp-Vir	No	Yes	0.0376083	NC020835.D	NC026928.D	0.0575638
Synechococcus.	Prochlorococcus.	Temp-Vir	Yes	Yes	0.0376083	NC021072.D	NC006882.D	0.0329828
Synechococcus.	Prochlorococcus.	Temp-Vir	Yes	No	0.0376083	NC021072.D	NC020874.D	0.0338942
Synechococcus.	Prochlorococcus.	Temp-Vir	Yes	No	0.0376083	NC019516.D	NC020878.D	0.0483404
Synechococcus.	Prochlorococcus.	Temp-Vir	Yes	Yes	0.0376083	NC019516.D	NC021071.D	0.0833556
Synechococcus.	Prochlorococcus.	Temp-Vir	Yes	Yes	0.0376083	NC019516.D	NC020855.D	0.0430639
Synechococcus.	Prochlorococcus.	Temp-Vir	Yes	Yes	0.0376083	NC019516.D	NC020845.D	0.0525056
Synechococcus.	Prochlorococcus.	Temp-Vir	Yes	No	0.0376083	NC019516.D	NC021559.D	0.0673472
Synechococcus.	Prochlorococcus.	Temp-Vir	Yes	Yes	0.0376083	NC023584.D	NC006882.D	0.0375345
Synechococcus.	Prochlorococcus.	Temp-Vir	Yes	No	0.0376083	NC023584.D	NC020874.D	0.0346635
Synechococcus.	Prochlorococcus.	Temp-Vir	Yes	Yes	0.0376083	NC020875.D	NC006882.D	0.0327328
Synechococcus.	Prochlorococcus.	Temp-Vir	Yes	No	0.0376083	NC020875.D	NC020874.D	0.0476346
Prochlorococcus.	Synechococcus.	Temp-Vir	Yes	Yes	0.0376083	NC006882.D	NC031944.D	0.0372069
Prochlorococcus.	Synechococcus.	Temp-Vir	Yes	Yes	0.0376083	NC006882.D	NC019444.D	0.0375862
Prochlorococcus.	Synechococcus.	Temp-Vir	Yes	Yes	0.0376083	NC006882.D	NC031922.D	0.0379741
Prochlorococcus.	Synechococcus.	Temp-Vir	Yes	Yes	0.0376083	NC006882.D	NC025464.D	0.227554
Prochlorococcus.	Synechococcus.	Temp-Vir	Yes	Yes	0.0376083	NC006882.D	NC015288.D	0.0303534
Prochlorococcus.	Synechococcus.	Temp-Vir	Yes	Yes	0.0376083	NC006882.D	NC015282.D	0.0409138
Prochlorococcus.	Synechococcus.	Temp-Vir	Yes	Yes	0.0376083	NC006882.D	NC020867.D	0.184611
Prochlorococcus.	Synechococcus.	Temp-Vir	Yes	Yes	0.0376083	NC006882.D	NC026923.D	0.03575
Prochlorococcus.	Synechococcus.	Temp-Vir	Yes	Yes	0.0376083	NC006882.D	NC015285.D	0.0400862
Prochlorococcus.	Synechococcus.	Temp-Vir	Yes	Yes	0.0376083	NC006882.D	NC023587.D	0.0283707
Prochlorococcus.	Synechococcus.	Temp-Vir	Yes	Yes	0.0376083	NC006882.D	NC020486.D	0.0381207
Prochlorococcus.	Synechococcus.	Temp-Vir	Yes	Yes	0.0376083	NC006882.D	NC021530.D	0.0296379
Prochlorococcus.	Synechococcus.	Temp-Vir	Yes	Yes	0.0376083	NC006882.D	NC027132.D	0.0287845
Prochlorococcus.	Synechococcus.	Temp-Vir	Yes	Yes	0.0376083	NC006882.D	NC008296.D	0.0358276
Prochlorococcus.	Synechococcus.	Temp-Vir	Yes	Yes	0.0376083	NC006882.D	NC031242.D	0.0368362
Prochlorococcus.	Synechococcus.	Temp-Vir	Yes	Yes	0.0376083	NC006882.D	NC020837.D	0.0223621
Prochlorococcus.	Synechococcus.	Temp-Vir	Yes	Yes	0.0376083	NC006882.D	NC026927.D	0.0390345
Prochlorococcus.	Synechococcus.	Temp-Vir	Yes	Yes	0.0376083	NC006882.D	NC015289.D	0.0428448
Prochlorococcus.	Synechococcus.	Temp-Vir	Yes	Yes	0.0376083	NC006882.D	NC015281.D	0.0219397
Prochlorococcus.	Synechococcus.	Temp-Vir	Yes	Yes	0.0376083	NC006882.D	NC015287.D	0.0416897
Prochlorococcus.	Synechococcus.	Temp-Vir	Yes	Yes	0.0376083	NC006882.D	NC021536.D	0.0299138
Prochlorococcus.	Synechococcus.	Temp-Vir	Yes	Yes	0.0376083	NC006882.D	NC031235.D	0.0364397
Prochlorococcus.	Synechococcus.	Temp-Vir	Yes	Yes	0.0376083	NC006882.D	NC031900.D	0.0293966
Prochlorococcus.	Synechococcus.	Temp-Vir	Yes	Yes	0.0376083	NC006882.D	NC020851.D	0.0322155
Prochlorococcus.	Synechococcus.	Temp-Vir	Yes	Yes	0.0376083	NC006882.D	NC020859.D	0.0294224
Prochlorococcus.	Synechococcus.	Temp-Vir	Yes	Yes	0.0376083	NC006882.D	NC031935.D	0.034931
Prochlorococcus.	Synechococcus.	Temp-Vir	Yes	Yes	0.0376083	NC006882.D	NC015569.D	0.0223879
Prochlorococcus.	Synechococcus.	Temp-Vir	Yes	Yes	0.0376083	NC006882.D	NC013085.D	0.0358448
Prochlorococcus.	Synechococcus.	Temp-Vir	Yes	Yes	0.0376083	NC006882.D	NC026928.D	0.0289224
Synechococcus.	Prochlorococcus.	Temp-Vir	Yes	No	0.0376083	NC031944.D	NC020874.D	0.0340865
Synechococcus.	Prochlorococcus.	Temp-Vir	Yes	No	0.0376083	NC019444.D	NC020874.D	0.0345577
Synechococcus.	Prochlorococcus.	Temp-Vir	Yes	No	0.0376083	NC031922.D	NC020874.D	0.0352692
Synechococcus.	Prochlorococcus.	Temp-Vir	Yes	No	0.0376083	NC025464.D	NC020874.D	0.20363
Synechococcus.	Prochlorococcus.	Temp-Vir	Yes	No	0.0376083	NC029031.D	NC020872.D	0.190853
Synechococcus.	Prochlorococcus.	Temp-Vir	Yes	No	0.0376083	NC015288.D	NC020874.D	0.0344327
Synechococcus.	Prochlorococcus.	Temp-Vir	Yes	No	0.0376083	NC015282.D	NC020874.D	0.0425192
Synechococcus.	Prochlorococcus.	Temp-Vir	Yes	No	0.0376083	NC020865.D	NC020874.D	0.227519
Synechococcus.	Prochlorococcus.	Temp-Vir	Yes	No	0.0376083	NC020867.D	NC020874.D	0.1555
Synechococcus.	Prochlorococcus.	Temp-Vir	Yes	No	0.0376083	NC015285.D	NC020874.D	0.0346058
Prochlorococcus.	Synechococcus.	Temp-Vir	No	Yes	0.0376083	NC020878.D	NC025461.D	0.203266
Prochlorococcus.	Synechococcus.	Temp-Vir	Yes	Yes	0.0376083	NC021071.D	NC025461.D	0.0338942
Prochlorococcus.	Synechococcus.	Temp-Vir	Yes	Yes	0.0376083	NC021071.D	NC020838.D	0.0418365
Synechococcus.	Prochlorococcus.	Temp-Vir	Yes	No	0.0376083	NC020486.D	NC020874.D	0.0337788
Prochlorococcus.	Synechococcus.	Temp-Vir	No	Yes	0.0376083	NC020874.D	NC021530.D	0.0258942
Prochlorococcus.	Synechococcus.	Temp-Vir	No	Yes	0.0376083	NC020874.D	NC008296.D	0.0328269
Prochlorococcus.	Synechococcus.	Temp-Vir	No	Yes	0.0376083	NC020874.D	NC031242.D	0.0337115
Prochlorococcus.	Synechococcus.	Temp-Vir	No	Yes	0.0376083	NC020874.D	NC020837.D	0.0253942
Prochlorococcus.	Synechococcus.	Temp-Vir	No	Yes	0.0376083	NC020874.D	NC026927.D	0.0426346
Prochlorococcus.	Synechococcus.	Temp-Vir	No	Yes	0.0376083	NC020874.D	NC015289.D	0.0465096
Prochlorococcus.	Synechococcus.	Temp-Vir	No	Yes	0.0376083	NC020874.D	NC015281.D	0.0244615
Prochlorococcus.	Synechococcus.	Temp-Vir	No	Yes	0.0376083	NC020874.D	NC015287.D	0.0506635
Prochlorococcus.	Synechococcus.	Temp-Vir	No	Yes	0.0376083	NC020874.D	NC021536.D	0.026125
Prochlorococcus.	Synechococcus.	Temp-Vir	No	Yes	0.0376083	NC020874.D	NC031235.D	0.0340865
Prochlorococcus.	Synechococcus.	Temp-Vir	No	Yes	0.0376083	NC020874.D	NC020851.D	0.0345481
Prochlorococcus.	Synechococcus.	Temp-Vir	No	Yes	0.0376083	NC020874.D	NC020859.D	0.0257308
Prochlorococcus.	Synechococcus.	Temp-Vir	No	Yes	0.0376083	NC020874.D	NC015569.D	0.0251346
Prochlorococcus.	Synechococcus.	Temp-Vir	No	Yes	0.0376083	NC020874.D	NC013085.D	0.0333462
Prochlorococcus.	Synechococcus.	Temp-Vir	Yes	Yes	0.0376083	NC020855.D	NC025461.D	0.0344135
Prochlorococcus.	Synechococcus.	Temp-Vir	Yes	Yes	0.0376083	NC020855.D	NC020838.D	0.0343173
Prochlorococcus.	Synechococcus.	Temp-Vir	Yes	Yes	0.0376083	NC020845.D	NC025461.D	0.0333846
Prochlorococcus.	Synechococcus.	Temp-Vir	Yes	Yes	0.0376083	NC020845.D	NC020838.D	0.0337308
Prochlorococcus.	Synechococcus.	Temp-Vir	No	Yes	0.0376083	NC021559.D	NC025461.D	0.0344423
Prochlorococcus.	Synechococcus.	Temp-Vir	No	Yes	0.0376083	NC021559.D	NC020838.D	0.0353269
Mycobacterium	Mycobacterium	Temp-Temp	No	Yes	0.0374522	NC021309.D	NC004688.D	0.0848298
Mycobacterium	Mycobacterium	Temp-Temp	No	Yes	0.0374522	NC022062.D	NC004680.D	0.0280806
Mycobacterium	Mycobacterium	Temp-Temp	No	Yes	0.0374522	NC026604.D	NC004680.D	0.430406
Mycobacterium	Mycobacterium	Temp-Temp	No	Yes	0.0374522	NC026604.D	NC004688.D	0.0427376
Mycobacterium	Mycobacterium	Temp-Temp	No	Yes	0.0374522	NC026604.D	NC004683.D	0.0637738
Mycobacterium	Mycobacterium	Temp-Temp	No	Yes	0.0374522	NC021305.D	NC004688.D	0.0817671
Mycobacterium	Mycobacterium	Temp-Temp	No	Yes	0.0374522	NC021305.D	NC008196.D	0.033585
Mycobacterium	Mycobacterium	Temp-Temp	No	Yes	0.0374522	NC028823.D	NC004688.D	0.0495762
Mycobacterium	Mycobacterium	Temp-Temp	No	Yes	0.0374522	NC028823.D	NC004683.D	0.0495476
Mycobacterium	Mycobacterium	Temp-Temp	No	Yes	0.0374522	NC028803.D	NC008196.D	0.014085
Mycobacterium	Mycobacterium	Temp-Temp	No	Yes	0.0374522	NC028813.D	NC004688.D	0.130707
Mycobacterium	Mycobacterium	Temp-Temp	No	Yes	0.0374522	NC028813.D	NC004681.D	0.0256923
Mycobacterium	Mycobacterium	Temp-Temp	No	Yes	0.0374522	NC028813.D	NC004683.D	0.0457917
Mycobacterium	Mycobacterium	Temp-Temp	No	Yes	0.0374522	NC028813.D	NC008194.D	0.0208269
Mycobacterium	Mycobacterium	Temp-Temp	No	Yes	0.0374522	NC026585.D	NC004688.D	0.0581396
Mycobacterium	Mycobacterium	Temp-Temp	No	Yes	0.0374522	NC026585.D	NC004683.D	0.0515
Mycobacterium	Mycobacterium	Temp-Temp	No	Yes	0.0374522	NC011055.D	NC004688.D	0.0718707
Mycobacterium	Mycobacterium	Temp-Temp	No	Yes	0.0374522	NC023552.D	NC004680.D	0.0354156
Mycobacterium	Mycobacterium	Temp-Temp	No	Yes	0.0374522	NC023552.D	NC004683.D	0.158552
Mycobacterium	Mycobacterium	Temp-Temp	No	Yes	0.0374522	NC028678.D	NC004688.D	0.063775
Mycobacterium	Mycobacterium	Temp-Temp	No	Yes	0.0374522	NC022065.D	NC004688.D	0.0762821
Mycobacterium	Mycobacterium	Temp-Temp	No	Yes	0.0374522	NC022067.D	NC004680.D	0.0863348
Mycobacterium	Mycobacterium	Temp-Temp	No	Yes	0.0374522	NC022067.D	NC008196.D	0.14347
Mycobacterium	Mycobacterium	Temp-Temp	No	Yes	0.0374522	NC022067.D	NC008194.D	0.0576514
Mycobacterium	Mycobacterium	Temp-Temp	No	Yes	0.0374522	NC023708.D	NC008194.D	0.0149462
Mycobacterium	Mycobacterium	Temp-Temp	No	Yes	0.0374522	NC022069.D	NC004680.D	0.256052
Mycobacterium	Mycobacterium	Temp-Temp	No	Yes	0.0374522	NC022069.D	NC004688.D	0.0371857
Mycobacterium	Mycobacterium	Temp-Temp	No	Yes	0.0374522	NC022069.D	NC008196.D	0.32299
Mycobacterium	Mycobacterium	Temp-Temp	No	Yes	0.0374522	NC022069.D	NC008194.D	0.0323667
Mycobacterium	Mycobacterium	Temp-Temp	No	Yes	0.0374522	NC028680.D	NC004680.D	0.0335412
Mycobacterium	Mycobacterium	Temp-Temp	No	Yes	0.0374522	NC028680.D	NC004688.D	0.0507118
Mycobacterium	Mycobacterium	Temp-Temp	No	Yes	0.0374522	NC028680.D	NC008196.D	0.0478882
Mycobacterium	Mycobacterium	Temp-Temp	No	Yes	0.0374522	NC028680.D	NC008194.D	0.0100353
Mycobacterium	Mycobacterium	Temp-Temp	No	Yes	0.0374522	NC022085.D	NC004688.D	0.0772762
Mycobacterium	Mycobacterium	Temp-Temp	No	Yes	0.0374522	NC022085.D	NC008196.D	0.043305
Mycobacterium	Mycobacterium	Temp-Temp	No	Yes	0.0374522	NC023580.D	NC004688.D	0.083895
Mycobacterium	Mycobacterium	Temp-Temp	No	Yes	0.0374522	NC023580.D	NC004683.D	0.0401607
Mycobacterium	Mycobacterium	Temp-Temp	No	Yes	0.0374522	NC041850.D	NC004688.D	0.0840172
Mycobacterium	Mycobacterium	Temp-Temp	No	Yes	0.0374522	NC041850.D	NC008196.D	0.043305
Mycobacterium	Mycobacterium	Temp-Temp	No	Yes	0.0374522	NC025433.D	NC004688.D	0.120954
Mycobacterium	Mycobacterium	Temp-Temp	No	Yes	0.0374522	NC025433.D	NC004683.D	0.0497976
Mycobacterium	Mycobacterium	Temp-Temp	No	Yes	0.0374522	NC042030.D	NC004680.D	0.225134
Mycobacterium	Mycobacterium	Temp-Temp	No	Yes	0.0374522	NC042030.D	NC008196.D	0.221385
Mycobacterium	Mycobacterium	Temp-Temp	No	Yes	0.0374522	NC021310.D	NC008196.D	0.0138299
Mycobacterium	Mycobacterium	Temp-Temp	No	Yes	0.0374522	NC041846.D	NC004688.D	0.0817721
Mycobacterium	Mycobacterium	Temp-Temp	No	Yes	0.0374522	NC041846.D	NC008196.D	0.046435
Mycobacterium	Mycobacterium	Temp-Temp	No	Yes	0.0374522	NC028937.D	NC004688.D	0.0987762
Mycobacterium	Mycobacterium	Temp-Temp	Yes	No	0.0374522	NC001335.D	NC022973.D	0.215294
Mycobacterium	Mycobacterium	Temp-Temp	Yes	No	0.0374522	NC001335.D	NC023690.D	0.0262191
Mycobacterium	Mycobacterium	Temp-Temp	Yes	No	0.0374522	NC001335.D	NC022066.D	0.0199382
Mycobacterium	Mycobacterium	Temp-Temp	Yes	No	0.0374522	NC001335.D	NC028953.D	0.0249213
Mycobacterium	Mycobacterium	Temp-Temp	Yes	No	0.0374522	NC001335.D	NC028876.D	0.0262191
Mycobacterium	Mycobacterium	Temp-Temp	Yes	No	0.0374522	NC001335.D	NC022984.D	0.216042
Mycobacterium	Mycobacterium	Temp-Temp	No	Yes	0.0374522	NC028874.D	NC004688.D	0.0421889
Mycobacterium	Mycobacterium	Temp-Temp	No	Yes	0.0374522	NC028874.D	NC008196.D	0.0437278
Mycobacterium	Mycobacterium	Temp-Temp	No	Yes	0.0374522	NC028874.D	NC008194.D	0.0173667
Mycobacterium	Mycobacterium	Temp-Temp	No	Yes	0.0374522	NC029059.D	NC004688.D	0.0589722
Mycobacterium	Mycobacterium	Temp-Temp	No	Yes	0.0374522	NC022988.D	NC004688.D	0.0750177
Mycobacterium	Mycobacterium	Temp-Temp	No	Yes	0.0374522	NC023729.D	NC004680.D	0.057806
Mycobacterium	Mycobacterium	Temp-Temp	No	Yes	0.0374522	NC023729.D	NC008196.D	0.0778507
Mycobacterium	Mycobacterium	Temp-Temp	No	Yes	0.0374522	NC023729.D	NC004683.D	0.126321
Mycobacterium	Mycobacterium	Temp-Temp	No	Yes	0.0374522	NC028842.D	NC004688.D	0.10725
Mycobacterium	Mycobacterium	Temp-Temp	No	Yes	0.0374522	NC028842.D	NC004683.D	0.0398095
Mycobacterium	Mycobacterium	Temp-Temp	No	Yes	0.0374522	NC028844.D	NC004688.D	0.1058
Mycobacterium	Mycobacterium	Temp-Temp	No	Yes	0.0374522	NC028844.D	NC004683.D	0.0448393
Mycobacterium	Mycobacterium	Temp-Temp	No	Yes	0.0374522	NC028801.D	NC008196.D	0.0149141
Mycobacterium	Mycobacterium	Temp-Temp	No	Yes	0.0374522	NC031279.D	NC004688.D	0.0159651
Mycobacterium	Mycobacterium	Temp-Temp	No	Yes	0.0374522	NC028928.D	NC004680.D	0.0321979
Mycobacterium	Mycobacterium	Temp-Temp	No	Yes	0.0374522	NC028928.D	NC004688.D	0.0649271
Mycobacterium	Mycobacterium	Temp-Temp	No	Yes	0.0374522	NC023737.D	NC008196.D	0.020545
Mycobacterium	Mycobacterium	Temp-Temp	No	Yes	0.0374522	NC004686.D	NC004680.D	0.338345
Mycobacterium	Mycobacterium	Temp-Temp	No	Yes	0.0374522	NC004686.D	NC004688.D	0.0279727
Mycobacterium	Mycobacterium	Temp-Temp	No	Yes	0.0374522	NC004686.D	NC008196.D	0.225845
Mycobacterium	Mycobacterium	Temp-Temp	No	Yes	0.0374522	NC022056.D	NC004688.D	0.133668
Mycobacterium	Mycobacterium	Temp-Temp	No	Yes	0.0374522	NC022056.D	NC004683.D	0.0500714
Mycobacterium	Mycobacterium	Temp-Temp	No	Yes	0.0374522	NC022056.D	NC008194.D	0.0368269
Mycobacterium	Mycobacterium	Temp-Temp	Yes	No	0.0374522	NC004680.D	NC023738.D	0.0476295
Mycobacterium	Mycobacterium	Temp-Temp	Yes	No	0.0374522	NC004680.D	NC021302.D	0.0359145
Mycobacterium	Mycobacterium	Temp-Temp	Yes	No	0.0374522	NC004680.D	NC021334.D	0.396193
Mycobacterium	Mycobacterium	Temp-Temp	Yes	No	0.0374522	NC004680.D	NC042055.D	0.0763889
Mycobacterium	Mycobacterium	Temp-Temp	Yes	No	0.0374522	NC004680.D	NC028804.D	0.03127
Mycobacterium	Mycobacterium	Temp-Temp	Yes	No	0.0374522	NC004680.D	NC021349.D	0.0302768
Mycobacterium	Mycobacterium	Temp-Temp	Yes	No	0.0374522	NC004680.D	NC026589.D	0.045017
Mycobacterium	Mycobacterium	Temp-Temp	Yes	No	0.0374522	NC004680.D	NC022055.D	0.367995
Mycobacterium	Mycobacterium	Temp-Temp	Yes	No	0.0374522	NC004680.D	NC011291.D	0.0604392
Mycobacterium	Mycobacterium	Temp-Temp	Yes	No	0.0374522	NC004680.D	NC023690.D	0.0582902
Mycobacterium	Mycobacterium	Temp-Temp	Yes	No	0.0374522	NC004680.D	NC023692.D	0.0205854
Mycobacterium	Mycobacterium	Temp-Temp	Yes	No	0.0374522	NC004680.D	NC021324.D	0.0370052
Mycobacterium	Mycobacterium	Temp-Temp	Yes	No	0.0374522	NC004680.D	NC026584.D	0.0860804
Mycobacterium	Mycobacterium	Temp-Temp	Yes	No	0.0374522	NC004680.D	NC028779.D	0.0784786
Mycobacterium	Mycobacterium	Temp-Temp	Yes	No	0.0374522	NC004680.D	NC022066.D	0.045442
Mycobacterium	Mycobacterium	Temp-Temp	Yes	No	0.0374522	NC004680.D	NC041844.D	0.0916696
Mycobacterium	Mycobacterium	Temp-Temp	Yes	No	0.0374522	NC004680.D	NC023748.D	0.0304158
Mycobacterium	Mycobacterium	Temp-Temp	Yes	No	0.0374522	NC004680.D	NC031262.D	0.428358
Mycobacterium	Mycobacterium	Temp-Temp	Yes	No	0.0374522	NC004680.D	NC023698.D	0.300104
Mycobacterium	Mycobacterium	Temp-Temp	Yes	No	0.0374522	NC004680.D	NC022324.D	0.0271429
Mycobacterium	Mycobacterium	Temp-Temp	Yes	No	0.0374522	NC004680.D	NC028953.D	0.0620134
Mycobacterium	Mycobacterium	Temp-Temp	Yes	No	0.0374522	NC004680.D	NC028876.D	0.0580937
Mycobacterium	Mycobacterium	Temp-Temp	Yes	No	0.0374522	NC004680.D	NC031243.D	0.0469853
Mycobacterium	Mycobacterium	Temp-Temp	Yes	No	0.0374522	NC004680.D	NC009878.D	0.0409885
Mycobacterium	Mycobacterium	Temp-Temp	Yes	No	0.0374522	NC004680.D	NC026588.D	0.266495
Mycobacterium	Mycobacterium	Temp-Temp	Yes	No	0.0374522	NC004680.D	NC022060.D	0.470212
Mycobacterium	Mycobacterium	Temp-Temp	Yes	No	0.0374522	NC004680.D	NC026590.D	0.0626205
Mycobacterium	Mycobacterium	Temp-Temp	No	Yes	0.0374522	NC014901.D	NC004688.D	0.119134
Mycobacterium	Mycobacterium	Temp-Temp	No	Yes	0.0374522	NC014901.D	NC004683.D	0.0498214
Mycobacterium	Mycobacterium	Temp-Temp	Yes	No	0.0374522	NC004688.D	NC017973.D	0.023734
Mycobacterium	Mycobacterium	Temp-Temp	Yes	No	0.0374522	NC004688.D	NC031281.D	0.0307538
Mycobacterium	Mycobacterium	Temp-Temp	Yes	No	0.0374522	NC004688.D	NC028946.D	0.0785048
Mycobacterium	Mycobacterium	Temp-Temp	Yes	No	0.0374522	NC004688.D	NC008205.D	0.0952019
Mycobacterium	Mycobacterium	Temp-Temp	Yes	No	0.0374522	NC004688.D	NC029093.D	0.0782245
Mycobacterium	Mycobacterium	Temp-Temp	Yes	No	0.0374522	NC004688.D	NC009877.D	0.0350617
Mycobacterium	Mycobacterium	Temp-Temp	Yes	No	0.0374522	NC004688.D	NC026583.D	0.0477588
Mycobacterium	Mycobacterium	Temp-Temp	Yes	No	0.0374522	NC004688.D	NC026593.D	0.0915505
Mycobacterium	Mycobacterium	Temp-Temp	Yes	No	0.0374522	NC004688.D	NC031041.D	0.0519462
Mycobacterium	Mycobacterium	Temp-Temp	Yes	No	0.0374522	NC004688.D	NC021306.D	0.0789286
Mycobacterium	Mycobacterium	Temp-Temp	Yes	No	0.0374522	NC004688.D	NC011288.D	0.136752
Mycobacterium	Mycobacterium	Temp-Temp	Yes	No	0.0374522	NC004688.D	NC022059.D	0.0808819
Mycobacterium	Mycobacterium	Temp-Temp	Yes	No	0.0374522	NC004688.D	NC021334.D	0.0674578
Mycobacterium	Mycobacterium	Temp-Temp	Yes	No	0.0374522	NC004688.D	NC009820.D	0.127102
Mycobacterium	Mycobacterium	Temp-Temp	Yes	No	0.0374522	NC004688.D	NC022969.D	0.0875946
Mycobacterium	Mycobacterium	Temp-Temp	Yes	No	0.0374522	NC004688.D	NC028923.D	0.0773091
Mycobacterium	Mycobacterium	Temp-Temp	Yes	No	0.0374522	NC004688.D	NC022979.D	0.0496458
Mycobacterium	Mycobacterium	Temp-Temp	Yes	No	0.0374522	NC004688.D	NC028810.D	0.048087
Mycobacterium	Mycobacterium	Temp-Temp	Yes	No	0.0374522	NC004688.D	NC023746.D	0.103888
Mycobacterium	Mycobacterium	Temp-Temp	Yes	No	0.0374522	NC004688.D	NC011056.D	0.0713427
Mycobacterium	Mycobacterium	Temp-Temp	Yes	No	0.0374522	NC004688.D	NC022976.D	0.0829252
Mycobacterium	Mycobacterium	Temp-Temp	Yes	No	0.0374522	NC004688.D	NC011054.D	0.0953286
Mycobacterium	Mycobacterium	Temp-Temp	Yes	No	0.0374522	NC004688.D	NC021538.D	0.102005
Mycobacterium	Mycobacterium	Temp-Temp	Yes	No	0.0374522	NC004688.D	NC041853.D	0.0530915
Mycobacterium	Mycobacterium	Temp-Temp	Yes	No	0.0374522	NC004688.D	NC013936.D	0.111616
Mycobacterium	Mycobacterium	Temp-Temp	Yes	No	0.0374522	NC004688.D	NC031111.D	0.0572222
Mycobacterium	Mycobacterium	Temp-Temp	Yes	No	0.0374522	NC004688.D	NC041988.D	0.0789764
Mycobacterium	Mycobacterium	Temp-Temp	Yes	No	0.0374522	NC004688.D	NC041986.D	0.124266
Mycobacterium	Mycobacterium	Temp-Temp	Yes	No	0.0374522	NC004688.D	NC028910.D	0.115771
Mycobacterium	Mycobacterium	Temp-Temp	Yes	No	0.0374522	NC004688.D	NC022981.D	0.0868356
Mycobacterium	Mycobacterium	Temp-Temp	Yes	No	0.0374522	NC004688.D	NC023721.D	0.105338
Mycobacterium	Mycobacterium	Temp-Temp	Yes	No	0.0374522	NC004688.D	NC011287.D	0.105295
Mycobacterium	Mycobacterium	Temp-Temp	Yes	No	0.0374522	NC004688.D	NC028751.D	0.0978243
Mycobacterium	Mycobacterium	Temp-Temp	Yes	No	0.0374522	NC004688.D	NC026595.D	0.105698
Mycobacterium	Mycobacterium	Temp-Temp	Yes	No	0.0374522	NC004688.D	NC028654.D	0.0761818
Mycobacterium	Mycobacterium	Temp-Temp	Yes	No	0.0374522	NC004688.D	NC022055.D	0.102453
Mycobacterium	Mycobacterium	Temp-Temp	Yes	No	0.0374522	NC004688.D	NC041989.D	0.0717877
Mycobacterium	Mycobacterium	Temp-Temp	Yes	No	0.0374522	NC004688.D	NC041985.D	0.0406722
Mycobacterium	Mycobacterium	Temp-Temp	Yes	No	0.0374522	NC004688.D	NC028961.D	0.144309
Mycobacterium	Mycobacterium	Temp-Temp	Yes	No	0.0374522	NC004688.D	NC022975.D	0.0351889
Mycobacterium	Mycobacterium	Temp-Temp	Yes	No	0.0374522	NC004688.D	NC041882.D	0.0304697
Mycobacterium	Mycobacterium	Temp-Temp	Yes	No	0.0374522	NC004688.D	NC028792.D	0.0974423
Mycobacterium	Mycobacterium	Temp-Temp	Yes	No	0.0374522	NC004688.D	NC022068.D	0.109802
Mycobacterium	Mycobacterium	Temp-Temp	Yes	No	0.0374522	NC004688.D	NC023689.D	0.0798143
Mycobacterium	Mycobacterium	Temp-Temp	Yes	No	0.0374522	NC004688.D	NC042027.D	0.081
Mycobacterium	Mycobacterium	Temp-Temp	Yes	No	0.0374522	NC004688.D	NC021301.D	0.110607
Mycobacterium	Mycobacterium	Temp-Temp	Yes	No	0.0374522	NC004688.D	NC023687.D	0.0443421
Mycobacterium	Mycobacterium	Temp-Temp	Yes	No	0.0374522	NC004688.D	NC041855.D	0.0946748
Mycobacterium	Mycobacterium	Temp-Temp	Yes	No	0.0374522	NC004688.D	NC023699.D	0.109611
Mycobacterium	Mycobacterium	Temp-Temp	Yes	No	0.0374522	NC004688.D	NC011289.D	0.117037
Mycobacterium	Mycobacterium	Temp-Temp	Yes	No	0.0374522	NC004688.D	NC029079.D	0.0793014
Mycobacterium	Mycobacterium	Temp-Temp	Yes	No	0.0374522	NC004688.D	NC021311.D	0.0877793
Mycobacterium	Mycobacterium	Temp-Temp	Yes	No	0.0374522	NC004688.D	NC041847.D	0.10159
Mycobacterium	Mycobacterium	Temp-Temp	Yes	No	0.0374522	NC004688.D	NC028932.D	0.0234062
Mycobacterium	Mycobacterium	Temp-Temp	Yes	No	0.0374522	NC004688.D	NC028906.D	0.0875679
Mycobacterium	Mycobacterium	Temp-Temp	Yes	No	0.0374522	NC004688.D	NC028889.D	0.0936293
Mycobacterium	Mycobacterium	Temp-Temp	Yes	No	0.0374522	NC004688.D	NC011023.D	0.0156609
Mycobacterium	Mycobacterium	Temp-Temp	Yes	No	0.0374522	NC004688.D	NC023728.D	0.124995
Mycobacterium	Mycobacterium	Temp-Temp	Yes	No	0.0374522	NC004688.D	NC028785.D	0.0848442
Mycobacterium	Mycobacterium	Temp-Temp	Yes	No	0.0374522	NC004688.D	NC023748.D	0.0599257
Mycobacterium	Mycobacterium	Temp-Temp	Yes	No	0.0374522	NC004688.D	NC031262.D	0.0278842
Mycobacterium	Mycobacterium	Temp-Temp	Yes	No	0.0374522	NC004688.D	NC023698.D	0.0297689
Mycobacterium	Mycobacterium	Temp-Temp	Yes	No	0.0374522	NC004688.D	NC011267.D	0.0609412
Mycobacterium	Mycobacterium	Temp-Temp	Yes	No	0.0374522	NC004688.D	NC023726.D	0.0580806
Mycobacterium	Mycobacterium	Temp-Temp	Yes	No	0.0374522	NC004688.D	NC026596.D	0.106678
Mycobacterium	Mycobacterium	Temp-Temp	Yes	No	0.0374522	NC004688.D	NC009878.D	0.042477
Mycobacterium	Mycobacterium	Temp-Temp	Yes	No	0.0374522	NC004688.D	NC026588.D	0.0321881
Mycobacterium	Mycobacterium	Temp-Temp	Yes	No	0.0374522	NC004688.D	NC022060.D	0.0429343
Mycobacterium	Mycobacterium	Temp-Temp	Yes	No	0.0374522	NC004688.D	NC026590.D	0.137545
Mycobacterium	Mycobacterium	Temp-Temp	No	No	0.0374522	NC023724.D	NC003387.D	0.218264
Mycobacterium	Mycobacterium	Temp-Temp	No	No	0.0374522	NC003387.D	NC028947.D	0.207022
Mycobacterium	Mycobacterium	Temp-Temp	No	Yes	0.0374522	NC031281.D	NC004683.D	0.146677
Mycobacterium	Mycobacterium	Temp-Temp	No	Yes	0.0374522	NC028946.D	NC004683.D	0.0357321
Mycobacterium	Mycobacterium	Temp-Temp	No	Yes	0.0374522	NC008205.D	NC004683.D	0.0490595
Mycobacterium	Mycobacterium	Temp-Temp	No	Yes	0.0374522	NC008207.D	NC008196.D	0.02067
Mycobacterium	Mycobacterium	Temp-Temp	No	Yes	0.0374522	NC023738.D	NC008196.D	0.03849
Mycobacterium	Mycobacterium	Temp-Temp	No	Yes	0.0374522	NC023738.D	NC008194.D	0.0548099
Mycobacterium	Mycobacterium	Temp-Temp	No	Yes	0.0374522	NC029093.D	NC008196.D	0.03654
Mycobacterium	Mycobacterium	Temp-Temp	No	Yes	0.0374522	NC009877.D	NC008194.D	0.0189815
Mycobacterium	Mycobacterium	Temp-Temp	No	Yes	0.0374522	NC028747.D	NC004683.D	0.12713
Mycobacterium	Mycobacterium	Temp-Temp	No	Yes	0.0374522	NC026583.D	NC008194.D	0.0153765
Mycobacterium	Mycobacterium	Temp-Temp	No	Yes	0.0374522	NC028778.D	NC004681.D	0.0569731
Mycobacterium	Mycobacterium	Temp-Temp	No	Yes	0.0374522	NC028778.D	NC008194.D	0.0564308
Mycobacterium	Mycobacterium	Temp-Temp	No	Yes	0.0374522	NC026597.D	NC004683.D	0.124798
Mycobacterium	Mycobacterium	Temp-Temp	No	Yes	0.0374522	NC026593.D	NC004683.D	0.035619
Mycobacterium	Mycobacterium	Temp-Temp	No	Yes	0.0374522	NC026593.D	NC008194.D	0.0383349
Mycobacterium	Mycobacterium	Temp-Temp	No	Yes	0.0374522	NC026605.D	NC004683.D	0.139558
Mycobacterium	Mycobacterium	Temp-Temp	No	Yes	0.0374522	NC021302.D	NC004683.D	0.151987
Mycobacterium	Mycobacterium	Temp-Temp	No	Yes	0.0374522	NC011288.D	NC004683.D	0.0398155
Mycobacterium	Mycobacterium	Temp-Temp	No	Yes	0.0374522	NC011288.D	NC008194.D	0.0460743
Mycobacterium	Mycobacterium	Temp-Temp	No	Yes	0.0374522	NC022059.D	NC008196.D	0.032875
Mycobacterium	Mycobacterium	Temp-Temp	No	Yes	0.0374522	NC021334.D	NC008196.D	0.449928
Mycobacterium	Mycobacterium	Temp-Temp	Yes	No	0.0374522	NC008197.D	NC023703.D	0.111037
Mycobacterium	Mycobacterium	Temp-Temp	No	Yes	0.0374522	NC022969.D	NC008196.D	0.037665
Mycobacterium	Mycobacterium	Temp-Temp	No	Yes	0.0374522	NC028923.D	NC004681.D	0.0323409
Mycobacterium	Mycobacterium	Temp-Temp	No	Yes	0.0374522	NC028923.D	NC004683.D	0.0353333
Mycobacterium	Mycobacterium	Temp-Temp	No	Yes	0.0374522	NC028810.D	NC008194.D	0.0167065
Mycobacterium	Mycobacterium	Temp-Temp	No	Yes	0.0374522	NC023746.D	NC004683.D	0.0451845
Mycobacterium	Mycobacterium	Temp-Temp	No	Yes	0.0374522	NC023746.D	NC008194.D	0.0308058
Mycobacterium	Mycobacterium	Temp-Temp	No	Yes	0.0374522	NC011056.D	NC008196.D	0.040645
Mycobacterium	Mycobacterium	Temp-Temp	No	Yes	0.0374522	NC022976.D	NC008196.D	0.037765
Mycobacterium	Mycobacterium	Temp-Temp	No	Yes	0.0374522	NC002656.D	NC004681.D	0.0169647
Mycobacterium	Mycobacterium	Temp-Temp	No	Yes	0.0374522	NC002656.D	NC008194.D	0.0275882
Mycobacterium	Mycobacterium	Temp-Temp	No	Yes	0.0374522	NC011054.D	NC004683.D	0.0486429
Mycobacterium	Mycobacterium	Temp-Temp	No	Yes	0.0374522	NC028796.D	NC004683.D	0.226941
Mycobacterium	Mycobacterium	Temp-Temp	No	Yes	0.0374522	NC021538.D	NC004683.D	0.035631
Mycobacterium	Mycobacterium	Temp-Temp	No	Yes	0.0374522	NC042055.D	NC008196.D	0.09125
Mycobacterium	Mycobacterium	Temp-Temp	No	Yes	0.0374522	NC042055.D	NC004683.D	0.0984375
Mycobacterium	Mycobacterium	Temp-Temp	Yes	No	0.0374522	NC008196.D	NC021349.D	0.036135
Mycobacterium	Mycobacterium	Temp-Temp	Yes	No	0.0374522	NC008196.D	NC022981.D	0.03766
Mycobacterium	Mycobacterium	Temp-Temp	Yes	No	0.0374522	NC008196.D	NC028869.D	0.020565
Mycobacterium	Mycobacterium	Temp-Temp	Yes	No	0.0374522	NC008196.D	NC026589.D	0.0584432
Mycobacterium	Mycobacterium	Temp-Temp	Yes	No	0.0374522	NC008196.D	NC041985.D	0.0433333
Mycobacterium	Mycobacterium	Temp-Temp	Yes	No	0.0374522	NC008196.D	NC011291.D	0.0604662
Mycobacterium	Mycobacterium	Temp-Temp	Yes	No	0.0374522	NC008196.D	NC023690.D	0.055845
Mycobacterium	Mycobacterium	Temp-Temp	Yes	No	0.0374522	NC008196.D	NC026584.D	0.096565
Mycobacterium	Mycobacterium	Temp-Temp	Yes	No	0.0374522	NC008196.D	NC028779.D	0.0937643
Mycobacterium	Mycobacterium	Temp-Temp	Yes	No	0.0374522	NC008196.D	NC022066.D	0.0475
Mycobacterium	Mycobacterium	Temp-Temp	Yes	No	0.0374522	NC008196.D	NC023689.D	0.033615
Mycobacterium	Mycobacterium	Temp-Temp	Yes	No	0.0374522	NC008196.D	NC023687.D	0.0494737
Mycobacterium	Mycobacterium	Temp-Temp	Yes	No	0.0374522	NC008196.D	NC022329.D	0.034799
Mycobacterium	Mycobacterium	Temp-Temp	Yes	No	0.0374522	NC008196.D	NC029079.D	0.036475
Mycobacterium	Mycobacterium	Temp-Temp	Yes	No	0.0374522	NC008196.D	NC021311.D	0.037665
Mycobacterium	Mycobacterium	Temp-Temp	Yes	No	0.0374522	NC008196.D	NC041844.D	0.09671
Mycobacterium	Mycobacterium	Temp-Temp	Yes	No	0.0374522	NC008196.D	NC023748.D	0.04189
Mycobacterium	Mycobacterium	Temp-Temp	Yes	No	0.0374522	NC008196.D	NC023698.D	0.37152
Mycobacterium	Mycobacterium	Temp-Temp	Yes	No	0.0374522	NC008196.D	NC011267.D	0.0440176
Mycobacterium	Mycobacterium	Temp-Temp	Yes	No	0.0374522	NC008196.D	NC028953.D	0.06834
Mycobacterium	Mycobacterium	Temp-Temp	Yes	No	0.0374522	NC008196.D	NC041993.D	0.019355
Mycobacterium	Mycobacterium	Temp-Temp	Yes	No	0.0374522	NC008196.D	NC041987.D	0.04051
Mycobacterium	Mycobacterium	Temp-Temp	Yes	No	0.0374522	NC008196.D	NC028876.D	0.064
Mycobacterium	Mycobacterium	Temp-Temp	Yes	No	0.0374522	NC008196.D	NC031243.D	0.0560735
Mycobacterium	Mycobacterium	Temp-Temp	Yes	No	0.0374522	NC008196.D	NC013650.D	0.02454
Mycobacterium	Mycobacterium	Temp-Temp	Yes	No	0.0374522	NC008196.D	NC009878.D	0.0349943
Mycobacterium	Mycobacterium	Temp-Temp	Yes	No	0.0374522	NC008196.D	NC026588.D	0.30565
Mycobacterium	Mycobacterium	Temp-Temp	Yes	No	0.0374522	NC008196.D	NC022060.D	0.4375
Mycobacterium	Mycobacterium	Temp-Temp	Yes	No	0.0374522	NC008196.D	NC026590.D	0.088725
Mycobacterium	Mycobacterium	Temp-Temp	No	Yes	0.0374522	NC011020.D	NC008194.D	0.0149086
Mycobacterium	Mycobacterium	Temp-Temp	No	Yes	0.0374522	NC028804.D	NC008194.D	0.014855
Mycobacterium	Mycobacterium	Temp-Temp	No	Yes	0.0374522	NC021061.D	NC004683.D	0.169262
Mycobacterium	Mycobacterium	Temp-Temp	No	Yes	0.0374522	NC041853.D	NC008194.D	0.0264146
Mycobacterium	Mycobacterium	Temp-Temp	No	Yes	0.0374522	NC013936.D	NC004681.D	0.0398895
Mycobacterium	Mycobacterium	Temp-Temp	No	Yes	0.0374522	NC013936.D	NC004683.D	0.0387202
Mycobacterium	Mycobacterium	Temp-Temp	No	Yes	0.0374522	NC013936.D	NC008194.D	0.0451512
Mycobacterium	Mycobacterium	Temp-Temp	No	Yes	0.0374522	NC024368.D	NC008194.D	0.0104012
Mycobacterium	Mycobacterium	Temp-Temp	No	Yes	0.0374522	NC031111.D	NC008194.D	0.0161944
Mycobacterium	Mycobacterium	Temp-Temp	No	Yes	0.0374522	NC041988.D	NC004683.D	0.0400595
Mycobacterium	Mycobacterium	Temp-Temp	No	Yes	0.0374522	NC041986.D	NC004683.D	0.0588452
Mycobacterium	Mycobacterium	Temp-Temp	No	Yes	0.0374522	NC028910.D	NC004681.D	0.0295319
Mycobacterium	Mycobacterium	Temp-Temp	No	Yes	0.0374522	NC028910.D	NC004683.D	0.0397143
Mycobacterium	Mycobacterium	Temp-Temp	No	Yes	0.0374522	NC028910.D	NC008194.D	0.0298723
Mycobacterium	Mycobacterium	Temp-Temp	No	Yes	0.0374522	NC023572.D	NC004683.D	0.178841
Mycobacterium	Mycobacterium	Temp-Temp	No	Yes	0.0374522	NC023721.D	NC004683.D	0.0499702
Mycobacterium	Mycobacterium	Temp-Temp	No	Yes	0.0374522	NC028843.D	NC004681.D	0.0559846
Mycobacterium	Mycobacterium	Temp-Temp	No	Yes	0.0374522	NC028843.D	NC008194.D	0.0532115
Mycobacterium	Mycobacterium	Temp-Temp	No	Yes	0.0374522	NC011287.D	NC004681.D	0.03337
Mycobacterium	Mycobacterium	Temp-Temp	No	Yes	0.0374522	NC011287.D	NC008194.D	0.042675
Mycobacterium	Mycobacterium	Temp-Temp	No	Yes	0.0374522	NC028751.D	NC004683.D	0.0453988
Mycobacterium	Mycobacterium	Temp-Temp	Yes	No	0.0374522	NC004681.D	NC028869.D	0.00947518
Mycobacterium	Mycobacterium	Temp-Temp	Yes	No	0.0374522	NC004681.D	NC022055.D	0.0300236
Mycobacterium	Mycobacterium	Temp-Temp	Yes	No	0.0374522	NC004681.D	NC041989.D	0.0488726
Mycobacterium	Mycobacterium	Temp-Temp	Yes	No	0.0374522	NC004681.D	NC023690.D	0.0779113
Mycobacterium	Mycobacterium	Temp-Temp	Yes	No	0.0374522	NC004681.D	NC022052.D	0.0551024
Mycobacterium	Mycobacterium	Temp-Temp	Yes	No	0.0374522	NC004681.D	NC011021.D	0.0255056
Mycobacterium	Mycobacterium	Temp-Temp	Yes	No	0.0374522	NC004681.D	NC028876.D	0.0810532
Mycobacterium	Mycobacterium	Temp-Temp	No	Yes	0.0374522	NC028869.D	NC008194.D	0.00957746
Mycobacterium	Mycobacterium	Temp-Temp	No	Yes	0.0374522	NC026595.D	NC004683.D	0.0356429
Mycobacterium	Mycobacterium	Temp-Temp	Yes	No	0.0374522	NC004683.D	NC028654.D	0.0502321
Mycobacterium	Mycobacterium	Temp-Temp	Yes	No	0.0374522	NC004683.D	NC022055.D	0.0449583
Mycobacterium	Mycobacterium	Temp-Temp	Yes	No	0.0374522	NC004683.D	NC041989.D	0.0453333
Mycobacterium	Mycobacterium	Temp-Temp	Yes	No	0.0374522	NC004683.D	NC028961.D	0.0487321
Mycobacterium	Mycobacterium	Temp-Temp	Yes	No	0.0374522	NC004683.D	NC041888.D	0.13802
Mycobacterium	Mycobacterium	Temp-Temp	Yes	No	0.0374522	NC004683.D	NC023692.D	0.203848
Mycobacterium	Mycobacterium	Temp-Temp	Yes	No	0.0374522	NC004683.D	NC023703.D	0.0646488
Mycobacterium	Mycobacterium	Temp-Temp	Yes	No	0.0374522	NC004683.D	NC041969.D	0.163345
Mycobacterium	Mycobacterium	Temp-Temp	Yes	No	0.0374522	NC004683.D	NC028779.D	0.101221
Mycobacterium	Mycobacterium	Temp-Temp	Yes	No	0.0374522	NC004683.D	NC041882.D	0.182485
Mycobacterium	Mycobacterium	Temp-Temp	Yes	No	0.0374522	NC004683.D	NC028792.D	0.0491667
Mycobacterium	Mycobacterium	Temp-Temp	Yes	No	0.0374522	NC004683.D	NC022068.D	0.050494
Mycobacterium	Mycobacterium	Temp-Temp	Yes	No	0.0374522	NC004683.D	NC021301.D	0.0487083
Mycobacterium	Mycobacterium	Temp-Temp	Yes	No	0.0374522	NC004683.D	NC041855.D	0.0455595
Mycobacterium	Mycobacterium	Temp-Temp	Yes	No	0.0374522	NC004683.D	NC023699.D	0.0537619
Mycobacterium	Mycobacterium	Temp-Temp	Yes	No	0.0374522	NC004683.D	NC011289.D	0.0400298
Mycobacterium	Mycobacterium	Temp-Temp	Yes	No	0.0374522	NC004683.D	NC041847.D	0.050125
Mycobacterium	Mycobacterium	Temp-Temp	Yes	No	0.0374522	NC004683.D	NC028889.D	0.0455774
Mycobacterium	Mycobacterium	Temp-Temp	Yes	No	0.0374522	NC004683.D	NC031266.D	0.149568
Mycobacterium	Mycobacterium	Temp-Temp	Yes	No	0.0374522	NC004683.D	NC023728.D	0.0390595
Mycobacterium	Mycobacterium	Temp-Temp	Yes	No	0.0374522	NC004683.D	NC031262.D	0.0736905
Mycobacterium	Mycobacterium	Temp-Temp	Yes	No	0.0374522	NC004683.D	NC023698.D	0.0159643
Mycobacterium	Mycobacterium	Temp-Temp	Yes	No	0.0374522	NC004683.D	NC023730.D	0.115096
Mycobacterium	Mycobacterium	Temp-Temp	Yes	No	0.0374522	NC004683.D	NC031261.D	0.104938
Mycobacterium	Mycobacterium	Temp-Temp	Yes	No	0.0374522	NC004683.D	NC031243.D	0.189397
Mycobacterium	Mycobacterium	Temp-Temp	Yes	No	0.0374522	NC004683.D	NC021299.D	0.0220655
Mycobacterium	Mycobacterium	Temp-Temp	Yes	No	0.0374522	NC004683.D	NC026596.D	0.0455595
Mycobacterium	Mycobacterium	Temp-Temp	Yes	No	0.0374522	NC004683.D	NC026588.D	0.0768214
Mycobacterium	Mycobacterium	Temp-Temp	Yes	No	0.0374522	NC004683.D	NC022060.D	0.0637738
Mycobacterium	Mycobacterium	Temp-Temp	No	Yes	0.0374522	NC022055.D	NC008194.D	0.0344292
Mycobacterium	Mycobacterium	Temp-Temp	No	Yes	0.0374522	NC041989.D	NC008194.D	0.0456509
Mycobacterium	Mycobacterium	Temp-Temp	No	Yes	0.0374522	NC041985.D	NC008194.D	0.0171833
Mycobacterium	Mycobacterium	Temp-Temp	No	Yes	0.0374522	NC022975.D	NC008194.D	0.0101389
Mycobacterium	Mycobacterium	Temp-Temp	No	Yes	0.0374522	NC023690.D	NC008194.D	0.0926796
Mycobacterium	Mycobacterium	Temp-Temp	No	Yes	0.0374522	NC026584.D	NC008194.D	0.07025
Mycobacterium	Mycobacterium	Temp-Temp	No	Yes	0.0374522	NC022052.D	NC008194.D	0.0554803
Mycobacterium	Mycobacterium	Temp-Temp	Yes	No	0.0374522	NC008194.D	NC028792.D	0.0334615
Mycobacterium	Mycobacterium	Temp-Temp	Yes	No	0.0374522	NC008194.D	NC022066.D	0.063838
Mycobacterium	Mycobacterium	Temp-Temp	Yes	No	0.0374522	NC008194.D	NC022068.D	0.0342723
Mycobacterium	Mycobacterium	Temp-Temp	Yes	No	0.0374522	NC008194.D	NC021301.D	0.0381684
Mycobacterium	Mycobacterium	Temp-Temp	Yes	No	0.0374522	NC008194.D	NC023687.D	0.0164158
Mycobacterium	Mycobacterium	Temp-Temp	Yes	No	0.0374522	NC008194.D	NC023699.D	0.0400048
Mycobacterium	Mycobacterium	Temp-Temp	Yes	No	0.0374522	NC008194.D	NC041844.D	0.0561127
Mycobacterium	Mycobacterium	Temp-Temp	Yes	No	0.0374522	NC008194.D	NC011021.D	0.0250506
Mycobacterium	Mycobacterium	Temp-Temp	Yes	No	0.0374522	NC008194.D	NC023748.D	0.0144356
Mycobacterium	Mycobacterium	Temp-Temp	Yes	No	0.0374522	NC008194.D	NC022324.D	0.0138929
Mycobacterium	Mycobacterium	Temp-Temp	Yes	No	0.0374522	NC008194.D	NC011267.D	0.0226176
Mycobacterium	Mycobacterium	Temp-Temp	Yes	No	0.0374522	NC008194.D	NC023726.D	0.0205914
Mycobacterium	Mycobacterium	Temp-Temp	Yes	No	0.0374522	NC008194.D	NC028953.D	0.0860246
Mycobacterium	Mycobacterium	Temp-Temp	Yes	No	0.0374522	NC008194.D	NC028876.D	0.0982324
Mycobacterium	Mycobacterium	Temp-Temp	Yes	No	0.0374522	NC008194.D	NC021297.D	0.0153901
Mycobacterium	Mycobacterium	Temp-Temp	Yes	No	0.0374522	NC008194.D	NC024136.D	0.0145376
Mycobacterium	Mycobacterium	Temp-Temp	Yes	No	0.0374522	NC008194.D	NC009878.D	0.0197586
Pseudomonas.	Pseudomonas.	Temp-Temp	No	No	0.0371183	NC004629.D	NC010821.D	0.162454
Pseudomonas.	Pseudomonas.	Temp-Temp	No	No	0.0371183	NC042081.D	NC010821.D	0.152673
Pseudomonas.	Pseudomonas.	Temp-Temp	No	No	0.0371183	NC028999.D	NC010821.D	0.181571
Pseudomonas.	Pseudomonas.	Temp-Temp	No	No	0.0371183	NC042060.D	NC010821.D	0.14915
Escherichia.	Serratia.	Vir-Vir	No	No	0.0367613	NC028957.D	NC024121.D	0.198585
Escherichia.	Serratia.	Vir-Vir	No	No	0.0367613	NC028925.D	NC024121.D	0.195689
Serratia.	Escherichia.	Vir-Vir	No	No	0.0367613	NC024121.D	NC014792.D	0.199335
Serratia.	Escherichia.	Vir-Vir	No	No	0.0367613	NC024121.D	NC019500.D	0.199548
Escherichia.	Serratia.	Vir-Vir	No	No	0.0367613	NC027364.D	NC041917.D	0.194782
Serratia.	Escherichia.	Vir-Vir	No	No	0.0367613	NC041917.D	NC025447.D	0.199942
Serratia.	Escherichia.	Vir-Vir	No	No	0.0367613	NC021563.D	NC042084.D	0.150406
Prochlorococcus.	Synechococcus.	Temp-Temp	No	Yes	0.0365951	NC020835.D	NC019516.D	0.0596702
Prochlorococcus.	Synechococcus.	Temp-Temp	No	Yes	0.0365951	NC020835.D	NC025461.D	0.190372
Prochlorococcus.	Synechococcus.	Temp-Temp	No	Yes	0.0365951	NC020835.D	NC020838.D	0.206968
Synechococcus.	Prochlorococcus.	Temp-Temp	Yes	Yes	0.0365951	NC019516.D	NC006882.D	0.0398103
Synechococcus.	Prochlorococcus.	Temp-Temp	Yes	No	0.0365951	NC019516.D	NC020874.D	0.0449231
Prochlorococcus.	Synechococcus.	Temp-Temp	Yes	Yes	0.0365951	NC006882.D	NC025461.D	0.19901
Prochlorococcus.	Synechococcus.	Temp-Temp	Yes	Yes	0.0365951	NC006882.D	NC020838.D	0.222923
Prochlorococcus.	Synechococcus.	Temp-Temp	No	Yes	0.0365951	NC020874.D	NC025461.D	0.212221
Prochlorococcus.	Synechococcus.	Temp-Temp	No	Yes	0.0365951	NC020874.D	NC020838.D	0.213692
Cronobacter.	Salmonella.	Temp-Vir	No	No	0.0362259	NC023717.D	NC022768.D	0.0124825
Cronobacter.	Salmonella.	Temp-Vir	No	No	0.0362259	NC023717.D	NC022772.D	0.012178
Cronobacter.	Salmonella.	Temp-Vir	No	No	0.0362259	NC017974.D	NC022768.D	0.0126
Cronobacter.	Salmonella.	Temp-Vir	No	No	0.0362259	NC017974.D	NC022772.D	0.0122927
Cronobacter.	Klebsiella.	Vir-Vir	No	Yes	0.0357081	NC019401.D	NC019526.D	0.187098
Mycobacterium	Mycobacterium	Temp-Vir	No	Yes	0.0356245	NC041970.D	NC004683.D	0.0221667
Mycobacterium	Mycobacterium	Temp-Vir	No	Yes	0.0356245	NC028986.D	NC004680.D	0.0229375
Mycobacterium	Mycobacterium	Temp-Vir	No	Yes	0.0356245	NC028986.D	NC008196.D	0.04112
Mycobacterium	Mycobacterium	Temp-Vir	No	Yes	0.0356245	NC028803.D	NC004684.D	0.1751
Mycobacterium	Mycobacterium	Temp-Vir	No	Yes	0.0356245	NC028813.D	NC004685.D	0.0609856
Mycobacterium	Mycobacterium	Temp-Vir	No	Yes	0.0356245	NC026585.D	NC004685.D	0.0435135
Mycobacterium	Mycobacterium	Temp-Vir	No	Yes	0.0356245	NC023552.D	NC004685.D	0.0118182
Mycobacterium	Mycobacterium	Temp-Vir	No	Yes	0.0356245	NC028678.D	NC004685.D	0.057615
Mycobacterium	Mycobacterium	Temp-Vir	No	Yes	0.0356245	NC023712.D	NC004680.D	0.0462143
Mycobacterium	Mycobacterium	Temp-Vir	No	Yes	0.0356245	NC023712.D	NC008196.D	0.053265
Mycobacterium	Mycobacterium	Temp-Vir	No	Yes	0.0356245	NC023862.D	NC004680.D	0.0375306
Mycobacterium	Mycobacterium	Temp-Vir	No	Yes	0.0356245	NC023862.D	NC008194.D	0.0136122
Mycobacterium	Mycobacterium	Temp-Vir	No	Yes	0.0356245	NC023686.D	NC008196.D	0.01339
Mycobacterium	Mycobacterium	Temp-Vir	No	Yes	0.0356245	NC023580.D	NC004685.D	0.061055
Mycobacterium	Mycobacterium	Temp-Vir	No	Yes	0.0356245	NC025433.D	NC004685.D	0.0484771
Mycobacterium	Mycobacterium	Temp-Vir	No	Yes	0.0356245	NC011273.D	NC004687.D	0.157732
Mycobacterium	Mycobacterium	Temp-Vir	No	Yes	0.0356245	NC011271.D	NC004680.D	0.022125
Mycobacterium	Mycobacterium	Temp-Vir	No	Yes	0.0356245	NC011271.D	NC008196.D	0.029455
Mycobacterium	Mycobacterium	Temp-Vir	No	Yes	0.0356245	NC011271.D	NC004681.D	0.00960993
Mycobacterium	Mycobacterium	Temp-Vir	No	Yes	0.0356245	NC042030.D	NC004685.D	0.0207435
Mycobacterium	Mycobacterium	Temp-Vir	No	Yes	0.0356245	NC042032.D	NC004680.D	0.0280943
Mycobacterium	Mycobacterium	Temp-Vir	No	Yes	0.0356245	NC042032.D	NC004688.D	0.0123915
Mycobacterium	Mycobacterium	Temp-Vir	No	Yes	0.0356245	NC042032.D	NC008196.D	0.02345
Mycobacterium	Mycobacterium	Temp-Vir	No	Yes	0.0356245	NC021310.D	NC004684.D	0.173294
Mycobacterium	Mycobacterium	Temp-Vir	No	Yes	0.0356245	NC028937.D	NC004685.D	0.055319
[truncated: 12,513 more rows]

## Sheet: Kmer Distances
host_phg1_gen	host_phg1_sp	host_phg2_gen	host_phg2_sp	kmer_distance_average_gen	kmer_distance_average_sp	lifestyle_connection	phg1	phg1_manual	phg2	phg2_manual
Geobacillus	GETH002.D.00001	Thermus	THTH002.D.00001	0.465338	0.476322	Temp-Temp	NC019544.D	Yes	NC021784.D	No
Thermus	THTH002.D.00001	Geobacillus	GESP002.D.00001	0.465338	0.484462	Temp-Temp	NC021784.D	No	NC008376.D	Yes
Bacillus	BASP001.D.00001	Thermus	THTH002.D.00001	0.384046	0.410688	Temp-Temp	NC009737.D	Yes	NC021784.D	No
Arthrobacter	ARSP001.D.00001	Gordonia	GOTE001.D.00001	0.251311	0.251556	Temp-Vir	NC026606.D	Yes	NC030936.D	No
Burkholderia	BUCE002.D.00001	Pseudomonas	PSAE002.D.00001	0.249926	0.218315	Temp-Vir	NC018278.D	No	NC041953.D	No
Burkholderia	BUCE002.D.00001	Pseudomonas	PSAE002.D.00001	0.249926	0.218315	Temp-Vir	NC018278.D	No	NC031058.D	Yes
Cronobacter	CRSA001.D.00001	Stenotrophomonas	STMA003.D.00001	0.240187	0.243527	Vir-Vir	NC019398.D	No	NC029000.D	No
Aeromonas	AESA002.D.00001	Cronobacter	CRSA001.D.00001	0.23012	0.232353	Vir-Vir	NC019543.D	No	NC019398.D	No
Aeromonas	AESP001.D.00001	Cronobacter	CRSA001.D.00001	0.23012	0.240788	Vir-Vir	NC020879.D	Yes	NC019398.D	No
Cronobacter	CRSA001.D.00001	Aeromonas	AESA002.D.00001	0.23012	0.232353	Vir-Vir	NC019398.D	No	NC007022.D	No
Cronobacter	CRSA001.D.00001	Aeromonas	AESA002.D.00001	0.23012	0.232353	Vir-Vir	NC019398.D	No	NC042019.D	No
Cronobacter	CRSA001.D.00001	Aeromonas	AESA002.D.00001	0.23012	0.232353	Vir-Vir	NC019398.D	No	NC014635.D	No
Cronobacter	CRSA001.D.00001	Aeromonas	AESA002.D.00001	0.23012	0.232353	Vir-Vir	NC019398.D	No	NC005135.D	No
Klebsiella	KLPN001.D.00001	Stenotrophomonas	STMA003.D.00001	0.223764	0.2266	Vir-Vir	NC042138.D	No	NC029000.D	No
Klebsiella	KLPN001.D.00001	Stenotrophomonas	STMA003.D.00001	0.223764	0.2266	Vir-Vir	NC020080.D	No	NC029000.D	No
Klebsiella	KLAE001.D.00001	Stenotrophomonas	STMA003.D.00001	0.223764	0.231383	Vir-Vir	NC041980.D	No	NC029000.D	No
Stenotrophomonas	STMA003.D.00001	Klebsiella	KLPN001.D.00001	0.223764	0.2266	Vir-Vir	NC029000.D	No	NC041981.D	No
Stenotrophomonas	STMA003.D.00001	Klebsiella	KLPN001.D.00001	0.223764	0.2266	Vir-Vir	NC029000.D	No	NC014036.D	No
Stenotrophomonas	STMA003.D.00001	Klebsiella	KLPN001.D.00001	0.223764	0.2266	Vir-Vir	NC029000.D	No	NC028750.D	No
Stenotrophomonas	STMA003.D.00001	Edwardsiella	EDIC001.D.00001	0.222643	0.217643	Vir-Vir	NC029000.D	No	NC028683.D	No
Synechococcus	SYSP001.D.00001	Prochlorococcus	PRMA001.D.00001	0.21942	0.234963	Temp-Vir	NC015286.D	Yes	NC020835.D	No
Synechococcus	SYSP001.D.00001	Prochlorococcus	PRSP001.D.00001	0.21942	0.258634	Vir-Vir	NC015286.D	Yes	NC015284.D	Yes
Synechococcus	SYSP001.D.00001	Prochlorococcus	PRSP001.D.00001	0.21942	0.258634	Temp-Vir	NC015286.D	Yes	NC016657.D	Yes
Synechococcus	SYSP001.D.00001	Prochlorococcus	PRMA001.D.00001	0.21942	0.234963	Temp-Vir	NC015286.D	Yes	NC006882.D	Yes
Synechococcus	SYSP001.D.00001	Prochlorococcus	PRSP001.D.00001	0.21942	0.258634	Vir-Vir	NC015286.D	Yes	NC015280.D	Yes
Synechococcus	SYSP001.D.00001	Prochlorococcus	PRMA001.D.00001	0.21942	0.234963	Vir-Vir	NC015286.D	Yes	NC020878.D	No
Synechococcus	SYSP001.D.00001	Prochlorococcus	PRMA001.D.00001	0.21942	0.234963	Temp-Vir	NC015286.D	Yes	NC020874.D	No
Synechococcus	SYSP001.D.00001	Prochlorococcus	PRSP001.D.00001	0.21942	0.258634	Vir-Vir	NC015286.D	Yes	NC006883.D	Yes
Synechococcus	SYSP001.D.00001	Prochlorococcus	PRSP001.D.00001	0.21942	0.258634	Vir-Vir	NC015286.D	Yes	NC016658.D	Yes
Synechococcus	SYSP001.D.00001	Prochlorococcus	PRMA001.D.00001	0.21942	0.234963	Vir-Vir	NC015286.D	Yes	NC020845.D	Yes
Synechococcus	SYSP001.D.00001	Prochlorococcus	PRSP001.D.00001	0.21942	0.258634	Vir-Vir	NC015286.D	Yes	NC028955.D	Yes
Synechococcus	SYSP001.D.00001	Prochlorococcus	PRSP001.D.00001	0.21942	0.258634	Temp-Vir	NC015286.D	Yes	NC016659.D	Yes
Synechococcus	SYSP001.D.00001	Prochlorococcus	PRMA001.D.00001	0.21942	0.234963	Temp-Vir	NC031906.D	Yes	NC020835.D	No
Synechococcus	SYSP001.D.00001	Prochlorococcus	PRSP001.D.00001	0.21942	0.258634	Vir-Vir	NC031906.D	Yes	NC015284.D	Yes
Synechococcus	SYSP001.D.00001	Prochlorococcus	PRSP001.D.00001	0.21942	0.258634	Temp-Vir	NC031906.D	Yes	NC016657.D	Yes
Synechococcus	SYSP001.D.00001	Prochlorococcus	PRMA001.D.00001	0.21942	0.234963	Temp-Vir	NC031906.D	Yes	NC006882.D	Yes
Synechococcus	SYSP001.D.00001	Prochlorococcus	PRSP001.D.00001	0.21942	0.258634	Vir-Vir	NC031906.D	Yes	NC006884.D	Yes
Synechococcus	SYSP001.D.00001	Prochlorococcus	PRSP001.D.00001	0.21942	0.258634	Vir-Vir	NC031906.D	Yes	NC015280.D	Yes
Synechococcus	SYSP001.D.00001	Prochlorococcus	PRMA001.D.00001	0.21942	0.234963	Vir-Vir	NC031906.D	Yes	NC020878.D	No
Synechococcus	SYSP001.D.00001	Prochlorococcus	PRMA001.D.00001	0.21942	0.234963	Vir-Vir	NC031906.D	Yes	NC021071.D	Yes
Synechococcus	SYSP001.D.00001	Prochlorococcus	PRMA001.D.00001	0.21942	0.234963	Temp-Vir	NC031906.D	Yes	NC020874.D	No
Synechococcus	SYSP001.D.00001	Prochlorococcus	PRSP001.D.00001	0.21942	0.258634	Vir-Vir	NC031906.D	Yes	NC006883.D	Yes
Synechococcus	SYSP001.D.00001	Prochlorococcus	PRSP001.D.00001	0.21942	0.258634	Vir-Vir	NC031906.D	Yes	NC016658.D	Yes
Synechococcus	SYSP001.D.00001	Prochlorococcus	PRSP001.D.00001	0.21942	0.258634	Vir-Vir	NC031906.D	Yes	NC015283.D	Yes
Synechococcus	SYSP001.D.00001	Prochlorococcus	PRSP001.D.00001	0.21942	0.258634	Vir-Vir	NC031906.D	Yes	NC015290.D	Yes
Synechococcus	SYSP001.D.00001	Prochlorococcus	PRMA001.D.00001	0.21942	0.234963	Vir-Vir	NC031906.D	Yes	NC020855.D	Yes
Synechococcus	SYSP001.D.00001	Prochlorococcus	PRMA001.D.00001	0.21942	0.234963	Vir-Vir	NC031906.D	Yes	NC020845.D	Yes
Synechococcus	SYSP001.D.00001	Prochlorococcus	PRMA001.D.00001	0.21942	0.234963	Vir-Vir	NC031906.D	Yes	NC021559.D	No
Synechococcus	SYSP001.D.00001	Prochlorococcus	PRSP001.D.00001	0.21942	0.258634	Vir-Vir	NC031906.D	Yes	NC028955.D	Yes
Synechococcus	SYSP001.D.00001	Prochlorococcus	PRSP001.D.00001	0.21942	0.258634	Temp-Vir	NC031906.D	Yes	NC016659.D	Yes
Synechococcus	SYSP001.D.00001	Prochlorococcus	PRSP001.D.00001	0.21942	0.258634	Vir-Vir	NC031906.D	Yes	NC028663.D	Yes
Synechococcus	SYSP001.D.00001	Prochlorococcus	PRMA001.D.00001	0.21942	0.234963	Temp-Vir	NC026924.D	Yes	NC020835.D	No
Synechococcus	SYSP001.D.00001	Prochlorococcus	PRSP001.D.00001	0.21942	0.258634	Vir-Vir	NC026924.D	Yes	NC015284.D	Yes
Synechococcus	SYSP001.D.00001	Prochlorococcus	PRSP001.D.00001	0.21942	0.258634	Temp-Vir	NC026924.D	Yes	NC016657.D	Yes
Synechococcus	SYSP001.D.00001	Prochlorococcus	PRMA001.D.00001	0.21942	0.234963	Temp-Vir	NC026924.D	Yes	NC006882.D	Yes
Synechococcus	SYSP001.D.00001	Prochlorococcus	PRSP001.D.00001	0.21942	0.258634	Vir-Vir	NC026924.D	Yes	NC015280.D	Yes
Synechococcus	SYSP001.D.00001	Prochlorococcus	PRMA001.D.00001	0.21942	0.234963	Vir-Vir	NC026924.D	Yes	NC020878.D	No
Synechococcus	SYSP001.D.00001	Prochlorococcus	PRMA001.D.00001	0.21942	0.234963	Temp-Vir	NC026924.D	Yes	NC020874.D	No
Synechococcus	SYSP001.D.00001	Prochlorococcus	PRSP001.D.00001	0.21942	0.258634	Vir-Vir	NC026924.D	Yes	NC006883.D	Yes
Synechococcus	SYSP001.D.00001	Prochlorococcus	PRSP001.D.00001	0.21942	0.258634	Vir-Vir	NC026924.D	Yes	NC016658.D	Yes
Synechococcus	SYSP001.D.00001	Prochlorococcus	PRMA001.D.00001	0.21942	0.234963	Vir-Vir	NC026924.D	Yes	NC020845.D	Yes
Synechococcus	SYSP001.D.00001	Prochlorococcus	PRSP001.D.00001	0.21942	0.258634	Vir-Vir	NC026924.D	Yes	NC028955.D	Yes
Synechococcus	SYSP001.D.00001	Prochlorococcus	PRSP001.D.00001	0.21942	0.258634	Temp-Vir	NC026924.D	Yes	NC016659.D	Yes
Synechococcus	SYSP001.D.00001	Prochlorococcus	PRSP001.D.00001	0.21942	0.258634	Vir-Vir	NC026926.D	Yes	NC015284.D	Yes
Synechococcus	SYSP001.D.00001	Prochlorococcus	PRSP001.D.00001	0.21942	0.258634	Temp-Vir	NC026926.D	Yes	NC016657.D	Yes
Synechococcus	SYSP001.D.00001	Prochlorococcus	PRSP001.D.00001	0.21942	0.258634	Vir-Vir	NC026926.D	Yes	NC006884.D	Yes
Synechococcus	SYSP001.D.00001	Prochlorococcus	PRSP001.D.00001	0.21942	0.258634	Vir-Vir	NC026926.D	Yes	NC015280.D	Yes
Synechococcus	SYSP001.D.00001	Prochlorococcus	PRMA001.D.00001	0.21942	0.234963	Vir-Vir	NC026926.D	Yes	NC021071.D	Yes
Synechococcus	SYSP001.D.00001	Prochlorococcus	PRSP001.D.00001	0.21942	0.258634	Vir-Vir	NC026926.D	Yes	NC006883.D	Yes
Synechococcus	SYSP001.D.00001	Prochlorococcus	PRSP001.D.00001	0.21942	0.258634	Vir-Vir	NC026926.D	Yes	NC016658.D	Yes
Synechococcus	SYSP001.D.00001	Prochlorococcus	PRSP001.D.00001	0.21942	0.258634	Vir-Vir	NC026926.D	Yes	NC015283.D	Yes
Synechococcus	SYSP001.D.00001	Prochlorococcus	PRSP001.D.00001	0.21942	0.258634	Vir-Vir	NC026926.D	Yes	NC015290.D	Yes
Synechococcus	SYSP001.D.00001	Prochlorococcus	PRMA001.D.00001	0.21942	0.234963	Vir-Vir	NC026926.D	Yes	NC020855.D	Yes
Synechococcus	SYSP001.D.00001	Prochlorococcus	PRMA001.D.00001	0.21942	0.234963	Vir-Vir	NC026926.D	Yes	NC020845.D	Yes
Synechococcus	SYSP001.D.00001	Prochlorococcus	PRMA001.D.00001	0.21942	0.234963	Vir-Vir	NC026926.D	Yes	NC021559.D	No
Synechococcus	SYSP001.D.00001	Prochlorococcus	PRSP001.D.00001	0.21942	0.258634	Vir-Vir	NC026926.D	Yes	NC028955.D	Yes
Synechococcus	SYSP001.D.00001	Prochlorococcus	PRSP001.D.00001	0.21942	0.258634	Temp-Vir	NC026926.D	Yes	NC016659.D	Yes
Synechococcus	SYSP001.D.00001	Prochlorococcus	PRSP001.D.00001	0.21942	0.258634	Vir-Vir	NC026926.D	Yes	NC028663.D	Yes
Synechococcus	SYSP001.D.00001	Prochlorococcus	PRMA001.D.00001	0.21942	0.234963	Temp-Vir	NC025456.D	Yes	NC020835.D	No
Synechococcus	SYSP001.D.00001	Prochlorococcus	PRSP001.D.00001	0.21942	0.258634	Vir-Vir	NC025456.D	Yes	NC015284.D	Yes
Synechococcus	SYSP001.D.00001	Prochlorococcus	PRSP001.D.00001	0.21942	0.258634	Temp-Vir	NC025456.D	Yes	NC016657.D	Yes
Synechococcus	SYSP001.D.00001	Prochlorococcus	PRMA001.D.00001	0.21942	0.234963	Temp-Vir	NC025456.D	Yes	NC006882.D	Yes
Synechococcus	SYSP001.D.00001	Prochlorococcus	PRSP001.D.00001	0.21942	0.258634	Vir-Vir	NC025456.D	Yes	NC006884.D	Yes
Synechococcus	SYSP001.D.00001	Prochlorococcus	PRSP001.D.00001	0.21942	0.258634	Vir-Vir	NC025456.D	Yes	NC015280.D	Yes
Synechococcus	SYSP001.D.00001	Prochlorococcus	PRMA001.D.00001	0.21942	0.234963	Vir-Vir	NC025456.D	Yes	NC020878.D	No
Synechococcus	SYSP001.D.00001	Prochlorococcus	PRMA001.D.00001	0.21942	0.234963	Vir-Vir	NC025456.D	Yes	NC021071.D	Yes
Synechococcus	SYSP001.D.00001	Prochlorococcus	PRMA001.D.00001	0.21942	0.234963	Temp-Vir	NC025456.D	Yes	NC020874.D	No
Synechococcus	SYSP001.D.00001	Prochlorococcus	PRSP001.D.00001	0.21942	0.258634	Vir-Vir	NC025456.D	Yes	NC006883.D	Yes
Synechococcus	SYSP001.D.00001	Prochlorococcus	PRSP001.D.00001	0.21942	0.258634	Vir-Vir	NC025456.D	Yes	NC016658.D	Yes
Synechococcus	SYSP001.D.00001	Prochlorococcus	PRSP001.D.00001	0.21942	0.258634	Vir-Vir	NC025456.D	Yes	NC015283.D	Yes
Synechococcus	SYSP001.D.00001	Prochlorococcus	PRSP001.D.00001	0.21942	0.258634	Vir-Vir	NC025456.D	Yes	NC015290.D	Yes
Synechococcus	SYSP001.D.00001	Prochlorococcus	PRMA001.D.00001	0.21942	0.234963	Vir-Vir	NC025456.D	Yes	NC020855.D	Yes
Synechococcus	SYSP001.D.00001	Prochlorococcus	PRMA001.D.00001	0.21942	0.234963	Vir-Vir	NC025456.D	Yes	NC020845.D	Yes
Synechococcus	SYSP001.D.00001	Prochlorococcus	PRMA001.D.00001	0.21942	0.234963	Vir-Vir	NC025456.D	Yes	NC021559.D	No
Synechococcus	SYSP001.D.00001	Prochlorococcus	PRSP001.D.00001	0.21942	0.258634	Vir-Vir	NC025456.D	Yes	NC028955.D	Yes
Synechococcus	SYSP001.D.00001	Prochlorococcus	PRSP001.D.00001	0.21942	0.258634	Temp-Vir	NC025456.D	Yes	NC016659.D	Yes
Synechococcus	SYSP001.D.00001	Prochlorococcus	PRSP001.D.00001	0.21942	0.258634	Vir-Vir	NC025456.D	Yes	NC028663.D	Yes
Prochlorococcus	PRMA001.D.00001	Synechococcus	SYSP001.D.00001	0.21942	0.234963	Temp-Vir	NC020835.D	No	NC021072.D	Yes
Prochlorococcus	PRMA001.D.00001	Synechococcus	SYSP001.D.00001	0.21942	0.234963	Temp-Temp	NC020835.D	No	NC019516.D	Yes
Prochlorococcus	PRMA001.D.00001	Synechococcus	SYSP001.D.00001	0.21942	0.234963	Temp-Vir	NC020835.D	No	NC023584.D	Yes
Prochlorococcus	PRMA001.D.00001	Synechococcus	SYSP001.D.00001	0.21942	0.234963	Temp-Vir	NC020835.D	No	NC020875.D	Yes
Prochlorococcus	PRMA001.D.00001	Synechococcus	SYSP001.D.00001	0.21942	0.234963	Temp-Vir	NC020835.D	No	NC031944.D	Yes
Prochlorococcus	PRMA001.D.00001	Synechococcus	SYSP001.D.00001	0.21942	0.234963	Temp-Vir	NC020835.D	No	NC019444.D	Yes
Prochlorococcus	PRMA001.D.00001	Synechococcus	SYSP001.D.00001	0.21942	0.234963	Temp-Vir	NC020835.D	No	NC031922.D	Yes
Prochlorococcus	PRMA001.D.00001	Synechococcus	SYSP001.D.00001	0.21942	0.234963	Temp-Vir	NC020835.D	No	NC025464.D	Yes
Prochlorococcus	PRMA001.D.00001	Synechococcus	SYSP001.D.00001	0.21942	0.234963	Temp-Vir	NC020835.D	No	NC027130.D	Yes
Prochlorococcus	PRMA001.D.00001	Synechococcus	SYSP001.D.00001	0.21942	0.234963	Temp-Vir	NC020835.D	No	NC015288.D	Yes
Prochlorococcus	PRMA001.D.00001	Synechococcus	SYSP001.D.00001	0.21942	0.234963	Temp-Vir	NC020835.D	No	NC015282.D	Yes
Prochlorococcus	PRMA001.D.00001	Synechococcus	SYSP001.D.00001	0.21942	0.234963	Temp-Vir	NC020835.D	No	NC020865.D	Yes
Prochlorococcus	PRMA001.D.00001	Synechococcus	SYSP001.D.00001	0.21942	0.234963	Temp-Vir	NC020835.D	No	NC020867.D	Yes
Prochlorococcus	PRMA001.D.00001	Synechococcus	SYSP001.D.00001	0.21942	0.234963	Temp-Vir	NC020835.D	No	NC026923.D	Yes
Prochlorococcus	PRMA001.D.00001	Synechococcus	SYSP001.D.00001	0.21942	0.234963	Temp-Vir	NC020835.D	No	NC031903.D	Yes
Prochlorococcus	PRMA001.D.00001	Synechococcus	SYSP001.D.00001	0.21942	0.234963	Temp-Vir	NC020835.D	No	NC015285.D	Yes
Prochlorococcus	PRMA001.D.00001	Synechococcus	SYSP001.D.00001	0.21942	0.234963	Temp-Vir	NC020835.D	No	NC023587.D	Yes
Prochlorococcus	PRMA001.D.00001	Synechococcus	SYSP001.D.00001	0.21942	0.234963	Temp-Vir	NC020835.D	No	NC020486.D	Yes
Prochlorococcus	PRMA001.D.00001	Synechococcus	SYSP001.D.00001	0.21942	0.234963	Temp-Vir	NC020835.D	No	NC021530.D	Yes
Prochlorococcus	PRMA001.D.00001	Synechococcus	SYSP001.D.00001	0.21942	0.234963	Temp-Vir	NC020835.D	No	NC027132.D	Yes
Prochlorococcus	PRMA001.D.00001	Synechococcus	SYSP001.D.00001	0.21942	0.234963	Temp-Vir	NC020835.D	No	NC008296.D	Yes
Prochlorococcus	PRMA001.D.00001	Synechococcus	SYSP001.D.00001	0.21942	0.234963	Temp-Vir	NC020835.D	No	NC031242.D	Yes
Prochlorococcus	PRMA001.D.00001	Synechococcus	SYSP001.D.00001	0.21942	0.234963	Temp-Vir	NC020835.D	No	NC020837.D	Yes
Prochlorococcus	PRMA001.D.00001	Synechococcus	SYSP001.D.00001	0.21942	0.234963	Temp-Vir	NC020835.D	No	NC026927.D	Yes
Prochlorococcus	PRMA001.D.00001	Synechococcus	SYSP001.D.00001	0.21942	0.234963	Temp-Vir	NC020835.D	No	NC015289.D	Yes
Prochlorococcus	PRMA001.D.00001	Synechococcus	SYSP001.D.00001	0.21942	0.234963	Temp-Vir	NC020835.D	No	NC015281.D	Yes
Prochlorococcus	PRMA001.D.00001	Synechococcus	SYSP001.D.00001	0.21942	0.234963	Temp-Vir	NC020835.D	No	NC015287.D	Yes
Prochlorococcus	PRMA001.D.00001	Synechococcus	SYSP001.D.00001	0.21942	0.234963	Temp-Vir	NC020835.D	No	NC021536.D	Yes
Prochlorococcus	PRMA001.D.00001	Synechococcus	SYSP001.D.00001	0.21942	0.234963	Temp-Vir	NC020835.D	No	NC031235.D	Yes
Prochlorococcus	PRMA001.D.00001	Synechococcus	SYSP001.D.00001	0.21942	0.234963	Temp-Vir	NC020835.D	No	NC031900.D	Yes
Prochlorococcus	PRMA001.D.00001	Synechococcus	SYSP001.D.00001	0.21942	0.234963	Temp-Vir	NC020835.D	No	NC020851.D	Yes
Prochlorococcus	PRMA001.D.00001	Synechococcus	SYSP001.D.00001	0.21942	0.234963	Temp-Vir	NC020835.D	No	NC020859.D	Yes
Prochlorococcus	PRMA001.D.00001	Synechococcus	SYSP001.D.00001	0.21942	0.234963	Temp-Vir	NC020835.D	No	NC031935.D	Yes
Prochlorococcus	PRMA001.D.00001	Synechococcus	SYSP001.D.00001	0.21942	0.234963	Temp-Vir	NC020835.D	No	NC015569.D	Yes
Prochlorococcus	PRMA001.D.00001	Synechococcus	SYSP001.D.00001	0.21942	0.234963	Temp-Temp	NC020835.D	No	NC025461.D	Yes
Prochlorococcus	PRMA001.D.00001	Synechococcus	SYSP001.D.00001	0.21942	0.234963	Temp-Vir	NC020835.D	No	NC013085.D	Yes
Prochlorococcus	PRMA001.D.00001	Synechococcus	SYSP001.D.00001	0.21942	0.234963	Temp-Temp	NC020835.D	No	NC020838.D	Yes
Prochlorococcus	PRMA001.D.00001	Synechococcus	SYSP001.D.00001	0.21942	0.234963	Temp-Vir	NC020835.D	No	NC026928.D	Yes
Prochlorococcus	PRSP001.D.00001	Synechococcus	SYSP001.D.00001	0.21942	0.258634	Vir-Vir	NC015284.D	Yes	NC021072.D	Yes
Prochlorococcus	PRSP001.D.00001	Synechococcus	SYSP001.D.00001	0.21942	0.258634	Temp-Vir	NC015284.D	Yes	NC019516.D	Yes
Prochlorococcus	PRSP001.D.00001	Synechococcus	SYSP001.D.00001	0.21942	0.258634	Vir-Vir	NC015284.D	Yes	NC023584.D	Yes
Prochlorococcus	PRSP001.D.00001	Synechococcus	SYSP001.D.00001	0.21942	0.258634	Vir-Vir	NC015284.D	Yes	NC020875.D	Yes
Prochlorococcus	PRSP001.D.00001	Synechococcus	SYSP001.D.00001	0.21942	0.258634	Vir-Vir	NC015284.D	Yes	NC031944.D	Yes
Prochlorococcus	PRSP001.D.00001	Synechococcus	SYSP001.D.00001	0.21942	0.258634	Vir-Vir	NC015284.D	Yes	NC019444.D	Yes
Prochlorococcus	PRSP001.D.00001	Synechococcus	SYSP001.D.00001	0.21942	0.258634	Vir-Vir	NC015284.D	Yes	NC031922.D	Yes
Prochlorococcus	PRSP001.D.00001	Synechococcus	SYSP001.D.00001	0.21942	0.258634	Vir-Vir	NC015284.D	Yes	NC025464.D	Yes
Prochlorococcus	PRSP001.D.00001	Synechococcus	SYSP001.D.00001	0.21942	0.258634	Vir-Vir	NC015284.D	Yes	NC027130.D	Yes
Prochlorococcus	PRSP001.D.00001	Synechococcus	SYSP001.D.00001	0.21942	0.258634	Vir-Vir	NC015284.D	Yes	NC015288.D	Yes
Prochlorococcus	PRSP001.D.00001	Synechococcus	SYSP001.D.00001	0.21942	0.258634	Vir-Vir	NC015284.D	Yes	NC015282.D	Yes
Prochlorococcus	PRSP001.D.00001	Synechococcus	SYSP001.D.00001	0.21942	0.258634	Vir-Vir	NC015284.D	Yes	NC020865.D	Yes
Prochlorococcus	PRSP001.D.00001	Synechococcus	SYSP001.D.00001	0.21942	0.258634	Vir-Vir	NC015284.D	Yes	NC020867.D	Yes
Prochlorococcus	PRSP001.D.00001	Synechococcus	SYSP001.D.00001	0.21942	0.258634	Vir-Vir	NC015284.D	Yes	NC019443.D	Yes
Prochlorococcus	PRSP001.D.00001	Synechococcus	SYSP001.D.00001	0.21942	0.258634	Vir-Vir	NC015284.D	Yes	NC026923.D	Yes
Prochlorococcus	PRSP001.D.00001	Synechococcus	SYSP001.D.00001	0.21942	0.258634	Vir-Vir	NC015284.D	Yes	NC031903.D	Yes
Prochlorococcus	PRSP001.D.00001	Synechococcus	SYSP001.D.00001	0.21942	0.258634	Vir-Vir	NC015284.D	Yes	NC015285.D	Yes
Prochlorococcus	PRSP001.D.00001	Synechococcus	SYSP001.D.00001	0.21942	0.258634	Vir-Vir	NC015284.D	Yes	NC023587.D	Yes
Prochlorococcus	PRSP001.D.00001	Synechococcus	SYSP001.D.00001	0.21942	0.258634	Vir-Vir	NC015284.D	Yes	NC020486.D	Yes
Prochlorococcus	PRSP001.D.00001	Synechococcus	SYSP001.D.00001	0.21942	0.258634	Vir-Vir	NC015284.D	Yes	NC021530.D	Yes
Prochlorococcus	PRSP001.D.00001	Synechococcus	SYSP001.D.00001	0.21942	0.258634	Vir-Vir	NC015284.D	Yes	NC027132.D	Yes
Prochlorococcus	PRSP001.D.00001	Synechococcus	SYSP001.D.00001	0.21942	0.258634	Vir-Vir	NC015284.D	Yes	NC008296.D	Yes
Prochlorococcus	PRSP001.D.00001	Synechococcus	SYSP001.D.00001	0.21942	0.258634	Vir-Vir	NC015284.D	Yes	NC031242.D	Yes
Prochlorococcus	PRSP001.D.00001	Synechococcus	SYSP001.D.00001	0.21942	0.258634	Vir-Vir	NC015284.D	Yes	NC015279.D	Yes
Prochlorococcus	PRSP001.D.00001	Synechococcus	SYSP001.D.00001	0.21942	0.258634	Vir-Vir	NC015284.D	Yes	NC020837.D	Yes
Prochlorococcus	PRSP001.D.00001	Synechococcus	SYSP001.D.00001	0.21942	0.258634	Vir-Vir	NC015284.D	Yes	NC026927.D	Yes
Prochlorococcus	PRSP001.D.00001	Synechococcus	SYSP001.D.00001	0.21942	0.258634	Vir-Vir	NC015284.D	Yes	NC015289.D	Yes
Prochlorococcus	PRSP001.D.00001	Synechococcus	SYSP001.D.00001	0.21942	0.258634	Vir-Vir	NC015284.D	Yes	NC015281.D	Yes
Prochlorococcus	PRSP001.D.00001	Synechococcus	SYSP001.D.00001	0.21942	0.258634	Vir-Vir	NC015284.D	Yes	NC006820.D	Yes
Prochlorococcus	PRSP001.D.00001	Synechococcus	SYSP001.D.00001	0.21942	0.258634	Vir-Vir	NC015284.D	Yes	NC015287.D	Yes
Prochlorococcus	PRSP001.D.00001	Synechococcus	SYSP001.D.00001	0.21942	0.258634	Vir-Vir	NC015284.D	Yes	NC021536.D	Yes
Prochlorococcus	PRSP001.D.00001	Synechococcus	SYSP001.D.00001	0.21942	0.258634	Vir-Vir	NC015284.D	Yes	NC031235.D	Yes
Prochlorococcus	PRSP001.D.00001	Synechococcus	SYSP001.D.00001	0.21942	0.258634	Vir-Vir	NC015284.D	Yes	NC016656.D	Yes
Prochlorococcus	PRSP001.D.00001	Synechococcus	SYSP001.D.00001	0.21942	0.258634	Vir-Vir	NC015284.D	Yes	NC020851.D	Yes
Prochlorococcus	PRSP001.D.00001	Synechococcus	SYSP001.D.00001	0.21942	0.258634	Vir-Vir	NC015284.D	Yes	NC020859.D	Yes
Prochlorococcus	PRSP001.D.00001	Synechococcus	SYSP001.D.00001	0.21942	0.258634	Vir-Vir	NC015284.D	Yes	NC031935.D	Yes
Prochlorococcus	PRSP001.D.00001	Synechococcus	SYSP001.D.00001	0.21942	0.258634	Vir-Vir	NC015284.D	Yes	NC015569.D	Yes
Prochlorococcus	PRSP001.D.00001	Synechococcus	SYSP001.D.00001	0.21942	0.258634	Temp-Vir	NC015284.D	Yes	NC025461.D	Yes
Prochlorococcus	PRSP001.D.00001	Synechococcus	SYSP001.D.00001	0.21942	0.258634	Vir-Vir	NC015284.D	Yes	NC013085.D	Yes
Prochlorococcus	PRSP001.D.00001	Synechococcus	SYSP001.D.00001	0.21942	0.258634	Temp-Vir	NC015284.D	Yes	NC020838.D	Yes
Prochlorococcus	PRSP001.D.00001	Synechococcus	SYSP001.D.00001	0.21942	0.258634	Vir-Vir	NC015284.D	Yes	NC026928.D	Yes
Synechococcus	SYSP001.D.00001	Prochlorococcus	PRSP001.D.00001	0.21942	0.258634	Temp-Vir	NC021072.D	Yes	NC016657.D	Yes
Synechococcus	SYSP001.D.00001	Prochlorococcus	PRMA001.D.00001	0.21942	0.234963	Temp-Vir	NC021072.D	Yes	NC006882.D	Yes
Synechococcus	SYSP001.D.00001	Prochlorococcus	PRSP001.D.00001	0.21942	0.258634	Vir-Vir	NC021072.D	Yes	NC015280.D	Yes
Synechococcus	SYSP001.D.00001	Prochlorococcus	PRMA001.D.00001	0.21942	0.234963	Vir-Vir	NC021072.D	Yes	NC020878.D	No
Synechococcus	SYSP001.D.00001	Prochlorococcus	PRMA001.D.00001	0.21942	0.234963	Temp-Vir	NC021072.D	Yes	NC020874.D	No
Synechococcus	SYSP001.D.00001	Prochlorococcus	PRSP001.D.00001	0.21942	0.258634	Vir-Vir	NC021072.D	Yes	NC006883.D	Yes
Synechococcus	SYSP001.D.00001	Prochlorococcus	PRSP001.D.00001	0.21942	0.258634	Vir-Vir	NC021072.D	Yes	NC016658.D	Yes
Synechococcus	SYSP001.D.00001	Prochlorococcus	PRMA001.D.00001	0.21942	0.234963	Vir-Vir	NC021072.D	Yes	NC020845.D	Yes
Synechococcus	SYSP001.D.00001	Prochlorococcus	PRSP001.D.00001	0.21942	0.258634	Vir-Vir	NC021072.D	Yes	NC028955.D	Yes
Synechococcus	SYSP001.D.00001	Prochlorococcus	PRSP001.D.00001	0.21942	0.258634	Temp-Vir	NC021072.D	Yes	NC016659.D	Yes
Synechococcus	SYSP001.D.00001	Prochlorococcus	PRSP001.D.00001	0.21942	0.258634	Temp-Temp	NC019516.D	Yes	NC016657.D	Yes
Synechococcus	SYSP001.D.00001	Prochlorococcus	PRMA001.D.00001	0.21942	0.234963	Temp-Temp	NC019516.D	Yes	NC006882.D	Yes
Synechococcus	SYSP001.D.00001	Prochlorococcus	PRSP001.D.00001	0.21942	0.258634	Temp-Vir	NC019516.D	Yes	NC006884.D	Yes
Synechococcus	SYSP001.D.00001	Prochlorococcus	PRSP001.D.00001	0.21942	0.258634	Temp-Vir	NC019516.D	Yes	NC015280.D	Yes
Synechococcus	SYSP001.D.00001	Prochlorococcus	PRMA001.D.00001	0.21942	0.234963	Temp-Vir	NC019516.D	Yes	NC020878.D	No
Synechococcus	SYSP001.D.00001	Prochlorococcus	PRMA001.D.00001	0.21942	0.234963	Temp-Vir	NC019516.D	Yes	NC021071.D	Yes
Synechococcus	SYSP001.D.00001	Prochlorococcus	PRMA001.D.00001	0.21942	0.234963	Temp-Temp	NC019516.D	Yes	NC020874.D	No
Synechococcus	SYSP001.D.00001	Prochlorococcus	PRSP001.D.00001	0.21942	0.258634	Temp-Vir	NC019516.D	Yes	NC006883.D	Yes
Synechococcus	SYSP001.D.00001	Prochlorococcus	PRSP001.D.00001	0.21942	0.258634	Temp-Vir	NC019516.D	Yes	NC016658.D	Yes
Synechococcus	SYSP001.D.00001	Prochlorococcus	PRSP001.D.00001	0.21942	0.258634	Temp-Vir	NC019516.D	Yes	NC015283.D	Yes
Synechococcus	SYSP001.D.00001	Prochlorococcus	PRSP001.D.00001	0.21942	0.258634	Temp-Vir	NC019516.D	Yes	NC015290.D	Yes
Synechococcus	SYSP001.D.00001	Prochlorococcus	PRMA001.D.00001	0.21942	0.234963	Temp-Vir	NC019516.D	Yes	NC020855.D	Yes
Synechococcus	SYSP001.D.00001	Prochlorococcus	PRMA001.D.00001	0.21942	0.234963	Temp-Vir	NC019516.D	Yes	NC020845.D	Yes
Synechococcus	SYSP001.D.00001	Prochlorococcus	PRMA001.D.00001	0.21942	0.234963	Temp-Vir	NC019516.D	Yes	NC021559.D	No
Synechococcus	SYSP001.D.00001	Prochlorococcus	PRSP001.D.00001	0.21942	0.258634	Temp-Vir	NC019516.D	Yes	NC028955.D	Yes
Synechococcus	SYSP001.D.00001	Prochlorococcus	PRSP001.D.00001	0.21942	0.258634	Temp-Temp	NC019516.D	Yes	NC016659.D	Yes
Synechococcus	SYSP001.D.00001	Prochlorococcus	PRSP001.D.00001	0.21942	0.258634	Temp-Vir	NC019516.D	Yes	NC028663.D	Yes
Synechococcus	SYSP001.D.00001	Prochlorococcus	PRSP001.D.00001	0.21942	0.258634	Temp-Vir	NC023584.D	Yes	NC016657.D	Yes
Synechococcus	SYSP001.D.00001	Prochlorococcus	PRMA001.D.00001	0.21942	0.234963	Temp-Vir	NC023584.D	Yes	NC006882.D	Yes
Synechococcus	SYSP001.D.00001	Prochlorococcus	PRSP001.D.00001	0.21942	0.258634	Vir-Vir	NC023584.D	Yes	NC015280.D	Yes
Synechococcus	SYSP001.D.00001	Prochlorococcus	PRMA001.D.00001	0.21942	0.234963	Vir-Vir	NC023584.D	Yes	NC020878.D	No
Synechococcus	SYSP001.D.00001	Prochlorococcus	PRMA001.D.00001	0.21942	0.234963	Temp-Vir	NC023584.D	Yes	NC020874.D	No
Synechococcus	SYSP001.D.00001	Prochlorococcus	PRSP001.D.00001	0.21942	0.258634	Vir-Vir	NC023584.D	Yes	NC006883.D	Yes
Synechococcus	SYSP001.D.00001	Prochlorococcus	PRSP001.D.00001	0.21942	0.258634	Vir-Vir	NC023584.D	Yes	NC016658.D	Yes
Synechococcus	SYSP001.D.00001	Prochlorococcus	PRMA001.D.00001	0.21942	0.234963	Vir-Vir	NC023584.D	Yes	NC020845.D	Yes
Synechococcus	SYSP001.D.00001	Prochlorococcus	PRSP001.D.00001	0.21942	0.258634	Vir-Vir	NC023584.D	Yes	NC028955.D	Yes
Synechococcus	SYSP001.D.00001	Prochlorococcus	PRSP001.D.00001	0.21942	0.258634	Temp-Vir	NC023584.D	Yes	NC016659.D	Yes
Prochlorococcus	PRSP001.D.00001	Synechococcus	SYSP001.D.00001	0.21942	0.258634	Temp-Vir	NC016657.D	Yes	NC020875.D	Yes
Prochlorococcus	PRSP001.D.00001	Synechococcus	SYSP001.D.00001	0.21942	0.258634	Temp-Vir	NC016657.D	Yes	NC031944.D	Yes
Prochlorococcus	PRSP001.D.00001	Synechococcus	SYSP001.D.00001	0.21942	0.258634	Temp-Vir	NC016657.D	Yes	NC019444.D	Yes
Prochlorococcus	PRSP001.D.00001	Synechococcus	SYSP001.D.00001	0.21942	0.258634	Temp-Vir	NC016657.D	Yes	NC031922.D	Yes
Prochlorococcus	PRSP001.D.00001	Synechococcus	SYSP001.D.00001	0.21942	0.258634	Temp-Vir	NC016657.D	Yes	NC025464.D	Yes
Prochlorococcus	PRSP001.D.00001	Synechococcus	SYSP001.D.00001	0.21942	0.258634	Temp-Vir	NC016657.D	Yes	NC027130.D	Yes
Prochlorococcus	PRSP001.D.00001	Synechococcus	SYSP001.D.00001	0.21942	0.258634	Temp-Vir	NC016657.D	Yes	NC015288.D	Yes
Prochlorococcus	PRSP001.D.00001	Synechococcus	SYSP001.D.00001	0.21942	0.258634	Temp-Vir	NC016657.D	Yes	NC015282.D	Yes
Prochlorococcus	PRSP001.D.00001	Synechococcus	SYSP001.D.00001	0.21942	0.258634	Temp-Vir	NC016657.D	Yes	NC020865.D	Yes
Prochlorococcus	PRSP001.D.00001	Synechococcus	SYSP001.D.00001	0.21942	0.258634	Temp-Vir	NC016657.D	Yes	NC020867.D	Yes
Prochlorococcus	PRSP001.D.00001	Synechococcus	SYSP001.D.00001	0.21942	0.258634	Temp-Vir	NC016657.D	Yes	NC026923.D	Yes
Prochlorococcus	PRSP001.D.00001	Synechococcus	SYSP001.D.00001	0.21942	0.258634	Temp-Vir	NC016657.D	Yes	NC031903.D	Yes
Prochlorococcus	PRSP001.D.00001	Synechococcus	SYSP001.D.00001	0.21942	0.258634	Temp-Vir	NC016657.D	Yes	NC015285.D	Yes
Prochlorococcus	PRSP001.D.00001	Synechococcus	SYSP001.D.00001	0.21942	0.258634	Temp-Vir	NC016657.D	Yes	NC023587.D	Yes
Prochlorococcus	PRSP001.D.00001	Synechococcus	SYSP001.D.00001	0.21942	0.258634	Temp-Vir	NC016657.D	Yes	NC020486.D	Yes
Prochlorococcus	PRSP001.D.00001	Synechococcus	SYSP001.D.00001	0.21942	0.258634	Temp-Vir	NC016657.D	Yes	NC021530.D	Yes
Prochlorococcus	PRSP001.D.00001	Synechococcus	SYSP001.D.00001	0.21942	0.258634	Temp-Vir	NC016657.D	Yes	NC027132.D	Yes
Prochlorococcus	PRSP001.D.00001	Synechococcus	SYSP001.D.00001	0.21942	0.258634	Temp-Vir	NC016657.D	Yes	NC008296.D	Yes
Prochlorococcus	PRSP001.D.00001	Synechococcus	SYSP001.D.00001	0.21942	0.258634	Temp-Vir	NC016657.D	Yes	NC031242.D	Yes
Prochlorococcus	PRSP001.D.00001	Synechococcus	SYSP001.D.00001	0.21942	0.258634	Temp-Vir	NC016657.D	Yes	NC020837.D	Yes
Prochlorococcus	PRSP001.D.00001	Synechococcus	SYSP001.D.00001	0.21942	0.258634	Temp-Vir	NC016657.D	Yes	NC026927.D	Yes
Prochlorococcus	PRSP001.D.00001	Synechococcus	SYSP001.D.00001	0.21942	0.258634	Temp-Vir	NC016657.D	Yes	NC015289.D	Yes
Prochlorococcus	PRSP001.D.00001	Synechococcus	SYSP001.D.00001	0.21942	0.258634	Temp-Vir	NC016657.D	Yes	NC015281.D	Yes
Prochlorococcus	PRSP001.D.00001	Synechococcus	SYSP001.D.00001	0.21942	0.258634	Temp-Vir	NC016657.D	Yes	NC015287.D	Yes
Prochlorococcus	PRSP001.D.00001	Synechococcus	SYSP001.D.00001	0.21942	0.258634	Temp-Vir	NC016657.D	Yes	NC021536.D	Yes
Prochlorococcus	PRSP001.D.00001	Synechococcus	SYSP001.D.00001	0.21942	0.258634	Temp-Vir	NC016657.D	Yes	NC031235.D	Yes
Prochlorococcus	PRSP001.D.00001	Synechococcus	SYSP001.D.00001	0.21942	0.258634	Temp-Vir	NC016657.D	Yes	NC016656.D	Yes
Prochlorococcus	PRSP001.D.00001	Synechococcus	SYSP001.D.00001	0.21942	0.258634	Temp-Vir	NC016657.D	Yes	NC031900.D	Yes
Prochlorococcus	PRSP001.D.00001	Synechococcus	SYSP001.D.00001	0.21942	0.258634	Temp-Vir	NC016657.D	Yes	NC020851.D	Yes
Prochlorococcus	PRSP001.D.00001	Synechococcus	SYSP001.D.00001	0.21942	0.258634	Temp-Vir	NC016657.D	Yes	NC020859.D	Yes
Prochlorococcus	PRSP001.D.00001	Synechococcus	SYSP001.D.00001	0.21942	0.258634	Temp-Vir	NC016657.D	Yes	NC031935.D	Yes
Prochlorococcus	PRSP001.D.00001	Synechococcus	SYSP001.D.00001	0.21942	0.258634	Temp-Vir	NC016657.D	Yes	NC015569.D	Yes
Prochlorococcus	PRSP001.D.00001	Synechococcus	SYSP001.D.00001	0.21942	0.258634	Temp-Temp	NC016657.D	Yes	NC025461.D	Yes
Prochlorococcus	PRSP001.D.00001	Synechococcus	SYSP001.D.00001	0.21942	0.258634	Temp-Vir	NC016657.D	Yes	NC013085.D	Yes
Prochlorococcus	PRSP001.D.00001	Synechococcus	SYSP001.D.00001	0.21942	0.258634	Temp-Temp	NC016657.D	Yes	NC020838.D	Yes
Prochlorococcus	PRSP001.D.00001	Synechococcus	SYSP001.D.00001	0.21942	0.258634	Temp-Vir	NC016657.D	Yes	NC026928.D	Yes
Synechococcus	SYSP001.D.00001	Prochlorococcus	PRMA001.D.00001	0.21942	0.234963	Temp-Vir	NC020875.D	Yes	NC006882.D	Yes
Synechococcus	SYSP001.D.00001	Prochlorococcus	PRMA001.D.00001	0.21942	0.234963	Vir-Vir	NC020875.D	Yes	NC020878.D	No
Synechococcus	SYSP001.D.00001	Prochlorococcus	PRMA001.D.00001	0.21942	0.234963	Temp-Vir	NC020875.D	Yes	NC020874.D	No
Synechococcus	SYSP001.D.00001	Prochlorococcus	PRSP001.D.00001	0.21942	0.258634	Vir-Vir	NC020875.D	Yes	NC006883.D	Yes
Synechococcus	SYSP001.D.00001	Prochlorococcus	PRSP001.D.00001	0.21942	0.258634	Vir-Vir	NC020875.D	Yes	NC016658.D	Yes
Synechococcus	SYSP001.D.00001	Prochlorococcus	PRSP001.D.00001	0.21942	0.258634	Vir-Vir	NC020875.D	Yes	NC028955.D	Yes
Synechococcus	SYSP001.D.00001	Prochlorococcus	PRSP001.D.00001	0.21942	0.258634	Temp-Vir	NC020875.D	Yes	NC016659.D	Yes
Prochlorococcus	PRMA001.D.00001	Synechococcus	SYSP001.D.00001	0.21942	0.234963	Temp-Vir	NC006882.D	Yes	NC031944.D	Yes
Prochlorococcus	PRMA001.D.00001	Synechococcus	SYSP001.D.00001	0.21942	0.234963	Temp-Vir	NC006882.D	Yes	NC019444.D	Yes
Prochlorococcus	PRMA001.D.00001	Synechococcus	SYSP001.D.00001	0.21942	0.234963	Temp-Vir	NC006882.D	Yes	NC031922.D	Yes
Prochlorococcus	PRMA001.D.00001	Synechococcus	SYSP001.D.00001	0.21942	0.234963	Temp-Vir	NC006882.D	Yes	NC025464.D	Yes
Prochlorococcus	PRMA001.D.00001	Synechococcus	SYSP001.D.00001	0.21942	0.234963	Temp-Vir	NC006882.D	Yes	NC015288.D	Yes
Prochlorococcus	PRMA001.D.00001	Synechococcus	SYSP001.D.00001	0.21942	0.234963	Temp-Vir	NC006882.D	Yes	NC015282.D	Yes
Prochlorococcus	PRMA001.D.00001	Synechococcus	SYSP001.D.00001	0.21942	0.234963	Temp-Vir	NC006882.D	Yes	NC020867.D	Yes
Prochlorococcus	PRMA001.D.00001	Synechococcus	SYSP001.D.00001	0.21942	0.234963	Temp-Vir	NC006882.D	Yes	NC026923.D	Yes
Prochlorococcus	PRMA001.D.00001	Synechococcus	SYSP001.D.00001	0.21942	0.234963	Temp-Vir	NC006882.D	Yes	NC015285.D	Yes
Prochlorococcus	PRMA001.D.00001	Synechococcus	SYSP001.D.00001	0.21942	0.234963	Temp-Vir	NC006882.D	Yes	NC023587.D	Yes
Prochlorococcus	PRMA001.D.00001	Synechococcus	SYSP001.D.00001	0.21942	0.234963	Temp-Vir	NC006882.D	Yes	NC020486.D	Yes
Prochlorococcus	PRMA001.D.00001	Synechococcus	SYSP001.D.00001	0.21942	0.234963	Temp-Vir	NC006882.D	Yes	NC021530.D	Yes
Prochlorococcus	PRMA001.D.00001	Synechococcus	SYSP001.D.00001	0.21942	0.234963	Temp-Vir	NC006882.D	Yes	NC027132.D	Yes
Prochlorococcus	PRMA001.D.00001	Synechococcus	SYSP001.D.00001	0.21942	0.234963	Temp-Vir	NC006882.D	Yes	NC008296.D	Yes
Prochlorococcus	PRMA001.D.00001	Synechococcus	SYSP001.D.00001	0.21942	0.234963	Temp-Vir	NC006882.D	Yes	NC031242.D	Yes
Prochlorococcus	PRMA001.D.00001	Synechococcus	SYSP001.D.00001	0.21942	0.234963	Temp-Vir	NC006882.D	Yes	NC020837.D	Yes
Prochlorococcus	PRMA001.D.00001	Synechococcus	SYSP001.D.00001	0.21942	0.234963	Temp-Vir	NC006882.D	Yes	NC026927.D	Yes
Prochlorococcus	PRMA001.D.00001	Synechococcus	SYSP001.D.00001	0.21942	0.234963	Temp-Vir	NC006882.D	Yes	NC015289.D	Yes
Prochlorococcus	PRMA001.D.00001	Synechococcus	SYSP001.D.00001	0.21942	0.234963	Temp-Vir	NC006882.D	Yes	NC015281.D	Yes
Prochlorococcus	PRMA001.D.00001	Synechococcus	SYSP001.D.00001	0.21942	0.234963	Temp-Vir	NC006882.D	Yes	NC015287.D	Yes
Prochlorococcus	PRMA001.D.00001	Synechococcus	SYSP001.D.00001	0.21942	0.234963	Temp-Vir	NC006882.D	Yes	NC021536.D	Yes
Prochlorococcus	PRMA001.D.00001	Synechococcus	SYSP001.D.00001	0.21942	0.234963	Temp-Vir	NC006882.D	Yes	NC031235.D	Yes
Prochlorococcus	PRMA001.D.00001	Synechococcus	SYSP001.D.00001	0.21942	0.234963	Temp-Vir	NC006882.D	Yes	NC031900.D	Yes
Prochlorococcus	PRMA001.D.00001	Synechococcus	SYSP001.D.00001	0.21942	0.234963	Temp-Vir	NC006882.D	Yes	NC020851.D	Yes
Prochlorococcus	PRMA001.D.00001	Synechococcus	SYSP001.D.00001	0.21942	0.234963	Temp-Vir	NC006882.D	Yes	NC020859.D	Yes
Prochlorococcus	PRMA001.D.00001	Synechococcus	SYSP001.D.00001	0.21942	0.234963	Temp-Vir	NC006882.D	Yes	NC031935.D	Yes
Prochlorococcus	PRMA001.D.00001	Synechococcus	SYSP001.D.00001	0.21942	0.234963	Temp-Vir	NC006882.D	Yes	NC015569.D	Yes
Prochlorococcus	PRMA001.D.00001	Synechococcus	SYSP001.D.00001	0.21942	0.234963	Temp-Temp	NC006882.D	Yes	NC025461.D	Yes
Prochlorococcus	PRMA001.D.00001	Synechococcus	SYSP001.D.00001	0.21942	0.234963	Temp-Vir	NC006882.D	Yes	NC013085.D	Yes
Prochlorococcus	PRMA001.D.00001	Synechococcus	SYSP001.D.00001	0.21942	0.234963	Temp-Temp	NC006882.D	Yes	NC020838.D	Yes
Prochlorococcus	PRMA001.D.00001	Synechococcus	SYSP001.D.00001	0.21942	0.234963	Temp-Vir	NC006882.D	Yes	NC026928.D	Yes
Prochlorococcus	PRSP001.D.00001	Synechococcus	SYSP001.D.00001	0.21942	0.258634	Vir-Vir	NC006884.D	Yes	NC031944.D	Yes
Prochlorococcus	PRSP001.D.00001	Synechococcus	SYSP001.D.00001	0.21942	0.258634	Vir-Vir	NC006884.D	Yes	NC031922.D	Yes
Prochlorococcus	PRSP001.D.00001	Synechococcus	SYSP001.D.00001	0.21942	0.258634	Vir-Vir	NC006884.D	Yes	NC025464.D	Yes
Prochlorococcus	PRSP001.D.00001	Synechococcus	SYSP001.D.00001	0.21942	0.258634	Vir-Vir	NC006884.D	Yes	NC015288.D	Yes
Prochlorococcus	PRSP001.D.00001	Synechococcus	SYSP001.D.00001	0.21942	0.258634	Vir-Vir	NC006884.D	Yes	NC020865.D	Yes
Prochlorococcus	PRSP001.D.00001	Synechococcus	SYSP001.D.00001	0.21942	0.258634	Vir-Vir	NC006884.D	Yes	NC020867.D	Yes
Prochlorococcus	PRSP001.D.00001	Synechococcus	SYSP001.D.00001	0.21942	0.258634	Vir-Vir	NC006884.D	Yes	NC023587.D	Yes
Prochlorococcus	PRSP001.D.00001	Synechococcus	SYSP001.D.00001	0.21942	0.258634	Vir-Vir	NC006884.D	Yes	NC027132.D	Yes
Prochlorococcus	PRSP001.D.00001	Synechococcus	SYSP001.D.00001	0.21942	0.258634	Vir-Vir	NC006884.D	Yes	NC015279.D	Yes
Prochlorococcus	PRSP001.D.00001	Synechococcus	SYSP001.D.00001	0.21942	0.258634	Vir-Vir	NC006884.D	Yes	NC020837.D	Yes
Prochlorococcus	PRSP001.D.00001	Synechococcus	SYSP001.D.00001	0.21942	0.258634	Vir-Vir	NC006884.D	Yes	NC026927.D	Yes
Prochlorococcus	PRSP001.D.00001	Synechococcus	SYSP001.D.00001	0.21942	0.258634	Vir-Vir	NC006884.D	Yes	NC006820.D	Yes
Prochlorococcus	PRSP001.D.00001	Synechococcus	SYSP001.D.00001	0.21942	0.258634	Vir-Vir	NC006884.D	Yes	NC015287.D	Yes
Prochlorococcus	PRSP001.D.00001	Synechococcus	SYSP001.D.00001	0.21942	0.258634	Vir-Vir	NC006884.D	Yes	NC031235.D	Yes
Prochlorococcus	PRSP001.D.00001	Synechococcus	SYSP001.D.00001	0.21942	0.258634	Vir-Vir	NC006884.D	Yes	NC016656.D	Yes
Prochlorococcus	PRSP001.D.00001	Synechococcus	SYSP001.D.00001	0.21942	0.258634	Vir-Vir	NC006884.D	Yes	NC020851.D	Yes
Prochlorococcus	PRSP001.D.00001	Synechococcus	SYSP001.D.00001	0.21942	0.258634	Vir-Vir	NC006884.D	Yes	NC031935.D	Yes
Prochlorococcus	PRSP001.D.00001	Synechococcus	SYSP001.D.00001	0.21942	0.258634	Vir-Vir	NC006884.D	Yes	NC015569.D	Yes
Prochlorococcus	PRSP001.D.00001	Synechococcus	SYSP001.D.00001	0.21942	0.258634	Temp-Vir	NC006884.D	Yes	NC025461.D	Yes
Prochlorococcus	PRSP001.D.00001	Synechococcus	SYSP001.D.00001	0.21942	0.258634	Vir-Vir	NC006884.D	Yes	NC013085.D	Yes
Prochlorococcus	PRSP001.D.00001	Synechococcus	SYSP001.D.00001	0.21942	0.258634	Temp-Vir	NC006884.D	Yes	NC020838.D	Yes
Prochlorococcus	PRSP001.D.00001	Synechococcus	SYSP001.D.00001	0.21942	0.258634	Vir-Vir	NC006884.D	Yes	NC026928.D	Yes
Synechococcus	SYSP001.D.00001	Prochlorococcus	PRSP001.D.00001	0.21942	0.258634	Vir-Vir	NC031944.D	Yes	NC015280.D	Yes
Synechococcus	SYSP001.D.00001	Prochlorococcus	PRMA001.D.00001	0.21942	0.234963	Vir-Vir	NC031944.D	Yes	NC020878.D	No
Synechococcus	SYSP001.D.00001	Prochlorococcus	PRMA001.D.00001	0.21942	0.234963	Vir-Vir	NC031944.D	Yes	NC021071.D	Yes
Synechococcus	SYSP001.D.00001	Prochlorococcus	PRMA001.D.00001	0.21942	0.234963	Temp-Vir	NC031944.D	Yes	NC020874.D	No
Synechococcus	SYSP001.D.00001	Prochlorococcus	PRSP001.D.00001	0.21942	0.258634	Vir-Vir	NC031944.D	Yes	NC006883.D	Yes
Synechococcus	SYSP001.D.00001	Prochlorococcus	PRSP001.D.00001	0.21942	0.258634	Vir-Vir	NC031944.D	Yes	NC016658.D	Yes
Synechococcus	SYSP001.D.00001	Prochlorococcus	PRSP001.D.00001	0.21942	0.258634	Vir-Vir	NC031944.D	Yes	NC015283.D	Yes
Synechococcus	SYSP001.D.00001	Prochlorococcus	PRSP001.D.00001	0.21942	0.258634	Vir-Vir	NC031944.D	Yes	NC015290.D	Yes
Synechococcus	SYSP001.D.00001	Prochlorococcus	PRMA001.D.00001	0.21942	0.234963	Vir-Vir	NC031944.D	Yes	NC020845.D	Yes
Synechococcus	SYSP001.D.00001	Prochlorococcus	PRMA001.D.00001	0.21942	0.234963	Vir-Vir	NC031944.D	Yes	NC021559.D	No
Synechococcus	SYSP001.D.00001	Prochlorococcus	PRSP001.D.00001	0.21942	0.258634	Vir-Vir	NC031944.D	Yes	NC028955.D	Yes
Synechococcus	SYSP001.D.00001	Prochlorococcus	PRSP001.D.00001	0.21942	0.258634	Temp-Vir	NC031944.D	Yes	NC016659.D	Yes
Synechococcus	SYSP001.D.00001	Prochlorococcus	PRSP001.D.00001	0.21942	0.258634	Vir-Vir	NC019444.D	Yes	NC015280.D	Yes
Synechococcus	SYSP001.D.00001	Prochlorococcus	PRMA001.D.00001	0.21942	0.234963	Vir-Vir	NC019444.D	Yes	NC020878.D	No
Synechococcus	SYSP001.D.00001	Prochlorococcus	PRMA001.D.00001	0.21942	0.234963	Temp-Vir	NC019444.D	Yes	NC020874.D	No
Synechococcus	SYSP001.D.00001	Prochlorococcus	PRSP001.D.00001	0.21942	0.258634	Vir-Vir	NC019444.D	Yes	NC006883.D	Yes
Synechococcus	SYSP001.D.00001	Prochlorococcus	PRSP001.D.00001	0.21942	0.258634	Vir-Vir	NC019444.D	Yes	NC016658.D	Yes
Synechococcus	SYSP001.D.00001	Prochlorococcus	PRMA001.D.00001	0.21942	0.234963	Vir-Vir	NC019444.D	Yes	NC020845.D	Yes
Synechococcus	SYSP001.D.00001	Prochlorococcus	PRSP001.D.00001	0.21942	0.258634	Vir-Vir	NC019444.D	Yes	NC028955.D	Yes
Synechococcus	SYSP001.D.00001	Prochlorococcus	PRSP001.D.00001	0.21942	0.258634	Temp-Vir	NC019444.D	Yes	NC016659.D	Yes
Synechococcus	SYSP001.D.00001	Prochlorococcus	PRSP001.D.00001	0.21942	0.258634	Vir-Vir	NC031922.D	Yes	NC015280.D	Yes
Synechococcus	SYSP001.D.00001	Prochlorococcus	PRMA001.D.00001	0.21942	0.234963	Vir-Vir	NC031922.D	Yes	NC020878.D	No
Synechococcus	SYSP001.D.00001	Prochlorococcus	PRMA001.D.00001	0.21942	0.234963	Vir-Vir	NC031922.D	Yes	NC021071.D	Yes
Synechococcus	SYSP001.D.00001	Prochlorococcus	PRMA001.D.00001	0.21942	0.234963	Temp-Vir	NC031922.D	Yes	NC020874.D	No
Synechococcus	SYSP001.D.00001	Prochlorococcus	PRSP001.D.00001	0.21942	0.258634	Vir-Vir	NC031922.D	Yes	NC006883.D	Yes
Synechococcus	SYSP001.D.00001	Prochlorococcus	PRSP001.D.00001	0.21942	0.258634	Vir-Vir	NC031922.D	Yes	NC016658.D	Yes
Synechococcus	SYSP001.D.00001	Prochlorococcus	PRSP001.D.00001	0.21942	0.258634	Vir-Vir	NC031922.D	Yes	NC015283.D	Yes
Synechococcus	SYSP001.D.00001	Prochlorococcus	PRSP001.D.00001	0.21942	0.258634	Vir-Vir	NC031922.D	Yes	NC015290.D	Yes
Synechococcus	SYSP001.D.00001	Prochlorococcus	PRMA001.D.00001	0.21942	0.234963	Vir-Vir	NC031922.D	Yes	NC020855.D	Yes
Synechococcus	SYSP001.D.00001	Prochlorococcus	PRMA001.D.00001	0.21942	0.234963	Vir-Vir	NC031922.D	Yes	NC020845.D	Yes
Synechococcus	SYSP001.D.00001	Prochlorococcus	PRMA001.D.00001	0.21942	0.234963	Vir-Vir	NC031922.D	Yes	NC021559.D	No
Synechococcus	SYSP001.D.00001	Prochlorococcus	PRSP001.D.00001	0.21942	0.258634	Vir-Vir	NC031922.D	Yes	NC028955.D	Yes
Synechococcus	SYSP001.D.00001	Prochlorococcus	PRSP001.D.00001	0.21942	0.258634	Temp-Vir	NC031922.D	Yes	NC016659.D	Yes
Synechococcus	SYSP001.D.00001	Prochlorococcus	PRSP001.D.00001	0.21942	0.258634	Vir-Vir	NC031922.D	Yes	NC028663.D	Yes
Synechococcus	SYSP001.D.00001	Prochlorococcus	PRSP001.D.00001	0.21942	0.258634	Vir-Vir	NC025464.D	Yes	NC015280.D	Yes
Synechococcus	SYSP001.D.00001	Prochlorococcus	PRMA001.D.00001	0.21942	0.234963	Vir-Vir	NC025464.D	Yes	NC020878.D	No
Synechococcus	SYSP001.D.00001	Prochlorococcus	PRMA001.D.00001	0.21942	0.234963	Vir-Vir	NC025464.D	Yes	NC021071.D	Yes
Synechococcus	SYSP001.D.00001	Prochlorococcus	PRMA001.D.00001	0.21942	0.234963	Temp-Vir	NC025464.D	Yes	NC020874.D	No
Synechococcus	SYSP001.D.00001	Prochlorococcus	PRSP001.D.00001	0.21942	0.258634	Vir-Vir	NC025464.D	Yes	NC006883.D	Yes
Synechococcus	SYSP001.D.00001	Prochlorococcus	PRSP001.D.00001	0.21942	0.258634	Vir-Vir	NC025464.D	Yes	NC016658.D	Yes
Synechococcus	SYSP001.D.00001	Prochlorococcus	PRSP001.D.00001	0.21942	0.258634	Vir-Vir	NC025464.D	Yes	NC015283.D	Yes
Synechococcus	SYSP001.D.00001	Prochlorococcus	PRSP001.D.00001	0.21942	0.258634	Vir-Vir	NC025464.D	Yes	NC015290.D	Yes
Synechococcus	SYSP001.D.00001	Prochlorococcus	PRMA001.D.00001	0.21942	0.234963	Vir-Vir	NC025464.D	Yes	NC020855.D	Yes
Synechococcus	SYSP001.D.00001	Prochlorococcus	PRMA001.D.00001	0.21942	0.234963	Vir-Vir	NC025464.D	Yes	NC020845.D	Yes
Synechococcus	SYSP001.D.00001	Prochlorococcus	PRMA001.D.00001	0.21942	0.234963	Vir-Vir	NC025464.D	Yes	NC021559.D	No
Synechococcus	SYSP001.D.00001	Prochlorococcus	PRSP001.D.00001	0.21942	0.258634	Vir-Vir	NC025464.D	Yes	NC028955.D	Yes
Synechococcus	SYSP001.D.00001	Prochlorococcus	PRSP001.D.00001	0.21942	0.258634	Temp-Vir	NC025464.D	Yes	NC016659.D	Yes
Synechococcus	SYSP001.D.00001	Prochlorococcus	PRSP001.D.00001	0.21942	0.258634	Vir-Vir	NC025464.D	Yes	NC028663.D	Yes
Synechococcus	SYSP001.D.00001	Prochlorococcus	PRMA001.D.00001	0.21942	0.234963	Temp-Vir	NC029031.D	Yes	NC020872.D	No
Synechococcus	SYSP001.D.00001	Prochlorococcus	PRSP001.D.00001	0.21942	0.258634	Vir-Vir	NC027130.D	Yes	NC015280.D	Yes
Synechococcus	SYSP001.D.00001	Prochlorococcus	PRSP001.D.00001	0.21942	0.258634	Vir-Vir	NC027130.D	Yes	NC016658.D	Yes
Synechococcus	SYSP001.D.00001	Prochlorococcus	PRMA001.D.00001	0.21942	0.234963	Vir-Vir	NC027130.D	Yes	NC020845.D	Yes
Synechococcus	SYSP001.D.00001	Prochlorococcus	PRSP001.D.00001	0.21942	0.258634	Vir-Vir	NC027130.D	Yes	NC028955.D	Yes
Synechococcus	SYSP001.D.00001	Prochlorococcus	PRSP001.D.00001	0.21942	0.258634	Temp-Vir	NC027130.D	Yes	NC016659.D	Yes
Synechococcus	SYSP001.D.00001	Prochlorococcus	PRSP001.D.00001	0.21942	0.258634	Vir-Vir	NC015288.D	Yes	NC015280.D	Yes
Synechococcus	SYSP001.D.00001	Prochlorococcus	PRMA001.D.00001	0.21942	0.234963	Vir-Vir	NC015288.D	Yes	NC020878.D	No
Synechococcus	SYSP001.D.00001	Prochlorococcus	PRMA001.D.00001	0.21942	0.234963	Vir-Vir	NC015288.D	Yes	NC021071.D	Yes
Synechococcus	SYSP001.D.00001	Prochlorococcus	PRMA001.D.00001	0.21942	0.234963	Temp-Vir	NC015288.D	Yes	NC020874.D	No
Synechococcus	SYSP001.D.00001	Prochlorococcus	PRSP001.D.00001	0.21942	0.258634	Vir-Vir	NC015288.D	Yes	NC006883.D	Yes
Synechococcus	SYSP001.D.00001	Prochlorococcus	PRSP001.D.00001	0.21942	0.258634	Vir-Vir	NC015288.D	Yes	NC016658.D	Yes
Synechococcus	SYSP001.D.00001	Prochlorococcus	PRSP001.D.00001	0.21942	0.258634	Vir-Vir	NC015288.D	Yes	NC015283.D	Yes
Synechococcus	SYSP001.D.00001	Prochlorococcus	PRSP001.D.00001	0.21942	0.258634	Vir-Vir	NC015288.D	Yes	NC015290.D	Yes
Synechococcus	SYSP001.D.00001	Prochlorococcus	PRMA001.D.00001	0.21942	0.234963	Vir-Vir	NC015288.D	Yes	NC020855.D	Yes
Synechococcus	SYSP001.D.00001	Prochlorococcus	PRMA001.D.00001	0.21942	0.234963	Vir-Vir	NC015288.D	Yes	NC020845.D	Yes
Synechococcus	SYSP001.D.00001	Prochlorococcus	PRMA001.D.00001	0.21942	0.234963	Vir-Vir	NC015288.D	Yes	NC021559.D	No
Synechococcus	SYSP001.D.00001	Prochlorococcus	PRSP001.D.00001	0.21942	0.258634	Vir-Vir	NC015288.D	Yes	NC028955.D	Yes
Synechococcus	SYSP001.D.00001	Prochlorococcus	PRSP001.D.00001	0.21942	0.258634	Temp-Vir	NC015288.D	Yes	NC016659.D	Yes
Synechococcus	SYSP001.D.00001	Prochlorococcus	PRSP001.D.00001	0.21942	0.258634	Vir-Vir	NC015288.D	Yes	NC028663.D	Yes
Synechococcus	SYSP001.D.00001	Prochlorococcus	PRSP001.D.00001	0.21942	0.258634	Vir-Vir	NC015282.D	Yes	NC015280.D	Yes
Synechococcus	SYSP001.D.00001	Prochlorococcus	PRMA001.D.00001	0.21942	0.234963	Vir-Vir	NC015282.D	Yes	NC020878.D	No
Synechococcus	SYSP001.D.00001	Prochlorococcus	PRMA001.D.00001	0.21942	0.234963	Temp-Vir	NC015282.D	Yes	NC020874.D	No
Synechococcus	SYSP001.D.00001	Prochlorococcus	PRSP001.D.00001	0.21942	0.258634	Vir-Vir	NC015282.D	Yes	NC006883.D	Yes
Synechococcus	SYSP001.D.00001	Prochlorococcus	PRSP001.D.00001	0.21942	0.258634	Vir-Vir	NC015282.D	Yes	NC016658.D	Yes
Synechococcus	SYSP001.D.00001	Prochlorococcus	PRMA001.D.00001	0.21942	0.234963	Vir-Vir	NC015282.D	Yes	NC020845.D	Yes
Synechococcus	SYSP001.D.00001	Prochlorococcus	PRSP001.D.00001	0.21942	0.258634	Vir-Vir	NC015282.D	Yes	NC028955.D	Yes
Synechococcus	SYSP001.D.00001	Prochlorococcus	PRSP001.D.00001	0.21942	0.258634	Temp-Vir	NC015282.D	Yes	NC016659.D	Yes
Prochlorococcus	PRSP001.D.00001	Synechococcus	SYSP001.D.00001	0.21942	0.258634	Vir-Vir	NC015280.D	Yes	NC020865.D	Yes
Prochlorococcus	PRSP001.D.00001	Synechococcus	SYSP001.D.00001	0.21942	0.258634	Vir-Vir	NC015280.D	Yes	NC020867.D	Yes
Prochlorococcus	PRSP001.D.00001	Synechococcus	SYSP001.D.00001	0.21942	0.258634	Vir-Vir	NC015280.D	Yes	NC019443.D	Yes
Prochlorococcus	PRSP001.D.00001	Synechococcus	SYSP001.D.00001	0.21942	0.258634	Vir-Vir	NC015280.D	Yes	NC026923.D	Yes
Prochlorococcus	PRSP001.D.00001	Synechococcus	SYSP001.D.00001	0.21942	0.258634	Vir-Vir	NC015280.D	Yes	NC031903.D	Yes
Prochlorococcus	PRSP001.D.00001	Synechococcus	SYSP001.D.00001	0.21942	0.258634	Vir-Vir	NC015280.D	Yes	NC015285.D	Yes
Prochlorococcus	PRSP001.D.00001	Synechococcus	SYSP001.D.00001	0.21942	0.258634	Vir-Vir	NC015280.D	Yes	NC023587.D	Yes
Prochlorococcus	PRSP001.D.00001	Synechococcus	SYSP001.D.00001	0.21942	0.258634	Vir-Vir	NC015280.D	Yes	NC020486.D	Yes
Prochlorococcus	PRSP001.D.00001	Synechococcus	SYSP001.D.00001	0.21942	0.258634	Vir-Vir	NC015280.D	Yes	NC021530.D	Yes
Prochlorococcus	PRSP001.D.00001	Synechococcus	SYSP001.D.00001	0.21942	0.258634	Vir-Vir	NC015280.D	Yes	NC027132.D	Yes
Prochlorococcus	PRSP001.D.00001	Synechococcus	SYSP001.D.00001	0.21942	0.258634	Vir-Vir	NC015280.D	Yes	NC008296.D	Yes
Prochlorococcus	PRSP001.D.00001	Synechococcus	SYSP001.D.00001	0.21942	0.258634	Vir-Vir	NC015280.D	Yes	NC031242.D	Yes
Prochlorococcus	PRSP001.D.00001	Synechococcus	SYSP001.D.00001	0.21942	0.258634	Vir-Vir	NC015280.D	Yes	NC015279.D	Yes
Prochlorococcus	PRSP001.D.00001	Synechococcus	SYSP001.D.00001	0.21942	0.258634	Vir-Vir	NC015280.D	Yes	NC020837.D	Yes
Prochlorococcus	PRSP001.D.00001	Synechococcus	SYSP001.D.00001	0.21942	0.258634	Vir-Vir	NC015280.D	Yes	NC026927.D	Yes
Prochlorococcus	PRSP001.D.00001	Synechococcus	SYSP001.D.00001	0.21942	0.258634	Vir-Vir	NC015280.D	Yes	NC015289.D	Yes
Prochlorococcus	PRSP001.D.00001	Synechococcus	SYSP001.D.00001	0.21942	0.258634	Vir-Vir	NC015280.D	Yes	NC015281.D	Yes
Prochlorococcus	PRSP001.D.00001	Synechococcus	SYSP001.D.00001	0.21942	0.258634	Vir-Vir	NC015280.D	Yes	NC006820.D	Yes
Prochlorococcus	PRSP001.D.00001	Synechococcus	SYSP001.D.00001	0.21942	0.258634	Vir-Vir	NC015280.D	Yes	NC015287.D	Yes
Prochlorococcus	PRSP001.D.00001	Synechococcus	SYSP001.D.00001	0.21942	0.258634	Vir-Vir	NC015280.D	Yes	NC021536.D	Yes
Prochlorococcus	PRSP001.D.00001	Synechococcus	SYSP001.D.00001	0.21942	0.258634	Vir-Vir	NC015280.D	Yes	NC031235.D	Yes
Prochlorococcus	PRSP001.D.00001	Synechococcus	SYSP001.D.00001	0.21942	0.258634	Vir-Vir	NC015280.D	Yes	NC016656.D	Yes
Prochlorococcus	PRSP001.D.00001	Synechococcus	SYSP001.D.00001	0.21942	0.258634	Vir-Vir	NC015280.D	Yes	NC020851.D	Yes
Prochlorococcus	PRSP001.D.00001	Synechococcus	SYSP001.D.00001	0.21942	0.258634	Vir-Vir	NC015280.D	Yes	NC020859.D	Yes
Prochlorococcus	PRSP001.D.00001	Synechococcus	SYSP001.D.00001	0.21942	0.258634	Vir-Vir	NC015280.D	Yes	NC031935.D	Yes
Prochlorococcus	PRSP001.D.00001	Synechococcus	SYSP001.D.00001	0.21942	0.258634	Vir-Vir	NC015280.D	Yes	NC015569.D	Yes
Prochlorococcus	PRSP001.D.00001	Synechococcus	SYSP001.D.00001	0.21942	0.258634	Temp-Vir	NC015280.D	Yes	NC025461.D	Yes
Prochlorococcus	PRSP001.D.00001	Synechococcus	SYSP001.D.00001	0.21942	0.258634	Vir-Vir	NC015280.D	Yes	NC013085.D	Yes
Prochlorococcus	PRSP001.D.00001	Synechococcus	SYSP001.D.00001	0.21942	0.258634	Temp-Vir	NC015280.D	Yes	NC020838.D	Yes
Prochlorococcus	PRSP001.D.00001	Synechococcus	SYSP001.D.00001	0.21942	0.258634	Vir-Vir	NC015280.D	Yes	NC026928.D	Yes
Synechococcus	SYSP001.D.00001	Prochlorococcus	PRMA001.D.00001	0.21942	0.234963	Vir-Vir	NC020865.D	Yes	NC021071.D	Yes
Synechococcus	SYSP001.D.00001	Prochlorococcus	PRMA001.D.00001	0.21942	0.234963	Temp-Vir	NC020865.D	Yes	NC020874.D	No
Synechococcus	SYSP001.D.00001	Prochlorococcus	PRSP001.D.00001	0.21942	0.258634	Vir-Vir	NC020865.D	Yes	NC006883.D	Yes
Synechococcus	SYSP001.D.00001	Prochlorococcus	PRSP001.D.00001	0.21942	0.258634	Vir-Vir	NC020865.D	Yes	NC016658.D	Yes
Synechococcus	SYSP001.D.00001	Prochlorococcus	PRSP001.D.00001	0.21942	0.258634	Vir-Vir	NC020865.D	Yes	NC015283.D	Yes
Synechococcus	SYSP001.D.00001	Prochlorococcus	PRSP001.D.00001	0.21942	0.258634	Vir-Vir	NC020865.D	Yes	NC015290.D	Yes
Synechococcus	SYSP001.D.00001	Prochlorococcus	PRMA001.D.00001	0.21942	0.234963	Vir-Vir	NC020865.D	Yes	NC020855.D	Yes
Synechococcus	SYSP001.D.00001	Prochlorococcus	PRMA001.D.00001	0.21942	0.234963	Vir-Vir	NC020865.D	Yes	NC020845.D	Yes
Synechococcus	SYSP001.D.00001	Prochlorococcus	PRMA001.D.00001	0.21942	0.234963	Vir-Vir	NC020865.D	Yes	NC021559.D	No
Synechococcus	SYSP001.D.00001	Prochlorococcus	PRSP001.D.00001	0.21942	0.258634	Vir-Vir	NC020865.D	Yes	NC028955.D	Yes
Synechococcus	SYSP001.D.00001	Prochlorococcus	PRSP001.D.00001	0.21942	0.258634	Temp-Vir	NC020865.D	Yes	NC016659.D	Yes
Synechococcus	SYSP001.D.00001	Prochlorococcus	PRSP001.D.00001	0.21942	0.258634	Vir-Vir	NC020865.D	Yes	NC028663.D	Yes
Synechococcus	SYSP001.D.00001	Prochlorococcus	PRMA001.D.00001	0.21942	0.234963	Vir-Vir	NC020867.D	Yes	NC020878.D	No
Synechococcus	SYSP001.D.00001	Prochlorococcus	PRMA001.D.00001	0.21942	0.234963	Vir-Vir	NC020867.D	Yes	NC021071.D	Yes
Synechococcus	SYSP001.D.00001	Prochlorococcus	PRMA001.D.00001	0.21942	0.234963	Temp-Vir	NC020867.D	Yes	NC020874.D	No
Synechococcus	SYSP001.D.00001	Prochlorococcus	PRSP001.D.00001	0.21942	0.258634	Vir-Vir	NC020867.D	Yes	NC006883.D	Yes
Synechococcus	SYSP001.D.00001	Prochlorococcus	PRSP001.D.00001	0.21942	0.258634	Vir-Vir	NC020867.D	Yes	NC016658.D	Yes
Synechococcus	SYSP001.D.00001	Prochlorococcus	PRSP001.D.00001	0.21942	0.258634	Vir-Vir	NC020867.D	Yes	NC015283.D	Yes
Synechococcus	SYSP001.D.00001	Prochlorococcus	PRSP001.D.00001	0.21942	0.258634	Vir-Vir	NC020867.D	Yes	NC015290.D	Yes
Synechococcus	SYSP001.D.00001	Prochlorococcus	PRMA001.D.00001	0.21942	0.234963	Vir-Vir	NC020867.D	Yes	NC020855.D	Yes
Synechococcus	SYSP001.D.00001	Prochlorococcus	PRMA001.D.00001	0.21942	0.234963	Vir-Vir	NC020867.D	Yes	NC020845.D	Yes
Synechococcus	SYSP001.D.00001	Prochlorococcus	PRMA001.D.00001	0.21942	0.234963	Vir-Vir	NC020867.D	Yes	NC021559.D	No
Synechococcus	SYSP001.D.00001	Prochlorococcus	PRSP001.D.00001	0.21942	0.258634	Vir-Vir	NC020867.D	Yes	NC028955.D	Yes
Synechococcus	SYSP001.D.00001	Prochlorococcus	PRSP001.D.00001	0.21942	0.258634	Temp-Vir	NC020867.D	Yes	NC016659.D	Yes
Synechococcus	SYSP001.D.00001	Prochlorococcus	PRSP001.D.00001	0.21942	0.258634	Vir-Vir	NC020867.D	Yes	NC028663.D	Yes
Synechococcus	SYSP001.D.00001	Prochlorococcus	PRSP001.D.00001	0.21942	0.258634	Vir-Vir	NC019443.D	Yes	NC006883.D	Yes
Synechococcus	SYSP001.D.00001	Prochlorococcus	PRMA001.D.00001	0.21942	0.234963	Vir-Vir	NC019443.D	Yes	NC020845.D	Yes
Synechococcus	SYSP001.D.00001	Prochlorococcus	PRSP001.D.00001	0.21942	0.258634	Vir-Vir	NC019443.D	Yes	NC028955.D	Yes
Synechococcus	SYSP001.D.00001	Prochlorococcus	PRSP001.D.00001	0.21942	0.258634	Vir-Vir	NC026923.D	Yes	NC006883.D	Yes
Synechococcus	SYSP001.D.00001	Prochlorococcus	PRSP001.D.00001	0.21942	0.258634	Vir-Vir	NC026923.D	Yes	NC016658.D	Yes
Synechococcus	SYSP001.D.00001	Prochlorococcus	PRMA001.D.00001	0.21942	0.234963	Vir-Vir	NC026923.D	Yes	NC020845.D	Yes
Synechococcus	SYSP001.D.00001	Prochlorococcus	PRSP001.D.00001	0.21942	0.258634	Vir-Vir	NC026923.D	Yes	NC028955.D	Yes
Synechococcus	SYSP001.D.00001	Prochlorococcus	PRSP001.D.00001	0.21942	0.258634	Temp-Vir	NC026923.D	Yes	NC016659.D	Yes
Synechococcus	SYSP001.D.00001	Prochlorococcus	PRSP001.D.00001	0.21942	0.258634	Vir-Vir	NC031903.D	Yes	NC006883.D	Yes
Synechococcus	SYSP001.D.00001	Prochlorococcus	PRSP001.D.00001	0.21942	0.258634	Vir-Vir	NC031903.D	Yes	NC016658.D	Yes
Synechococcus	SYSP001.D.00001	Prochlorococcus	PRMA001.D.00001	0.21942	0.234963	Vir-Vir	NC031903.D	Yes	NC020845.D	Yes
Synechococcus	SYSP001.D.00001	Prochlorococcus	PRSP001.D.00001	0.21942	0.258634	Vir-Vir	NC031903.D	Yes	NC028955.D	Yes
Synechococcus	SYSP001.D.00001	Prochlorococcus	PRSP001.D.00001	0.21942	0.258634	Temp-Vir	NC031903.D	Yes	NC016659.D	Yes
Synechococcus	SYSP001.D.00001	Prochlorococcus	PRMA001.D.00001	0.21942	0.234963	Vir-Vir	NC015285.D	Yes	NC020878.D	No
Synechococcus	SYSP001.D.00001	Prochlorococcus	PRMA001.D.00001	0.21942	0.234963	Temp-Vir	NC015285.D	Yes	NC020874.D	No
Synechococcus	SYSP001.D.00001	Prochlorococcus	PRSP001.D.00001	0.21942	0.258634	Vir-Vir	NC015285.D	Yes	NC006883.D	Yes
Synechococcus	SYSP001.D.00001	Prochlorococcus	PRSP001.D.00001	0.21942	0.258634	Vir-Vir	NC015285.D	Yes	NC016658.D	Yes
Synechococcus	SYSP001.D.00001	Prochlorococcus	PRMA001.D.00001	0.21942	0.234963	Vir-Vir	NC015285.D	Yes	NC020845.D	Yes
Synechococcus	SYSP001.D.00001	Prochlorococcus	PRSP001.D.00001	0.21942	0.258634	Vir-Vir	NC015285.D	Yes	NC028955.D	Yes
Synechococcus	SYSP001.D.00001	Prochlorococcus	PRSP001.D.00001	0.21942	0.258634	Temp-Vir	NC015285.D	Yes	NC016659.D	Yes
Prochlorococcus	PRMA001.D.00001	Synechococcus	SYSP001.D.00001	0.21942	0.234963	Vir-Vir	NC020878.D	No	NC023587.D	Yes
Prochlorococcus	PRMA001.D.00001	Synechococcus	SYSP001.D.00001	0.21942	0.234963	Vir-Vir	NC020878.D	No	NC020486.D	Yes
Prochlorococcus	PRMA001.D.00001	Synechococcus	SYSP001.D.00001	0.21942	0.234963	Vir-Vir	NC020878.D	No	NC021530.D	Yes
Prochlorococcus	PRMA001.D.00001	Synechococcus	SYSP001.D.00001	0.21942	0.234963	Vir-Vir	NC020878.D	No	NC027132.D	Yes
Prochlorococcus	PRMA001.D.00001	Synechococcus	SYSP001.D.00001	0.21942	0.234963	Vir-Vir	NC020878.D	No	NC008296.D	Yes
Prochlorococcus	PRMA001.D.00001	Synechococcus	SYSP001.D.00001	0.21942	0.234963	Vir-Vir	NC020878.D	No	NC031242.D	Yes
Prochlorococcus	PRMA001.D.00001	Synechococcus	SYSP001.D.00001	0.21942	0.234963	Vir-Vir	NC020878.D	No	NC020837.D	Yes
Prochlorococcus	PRMA001.D.00001	Synechococcus	SYSP001.D.00001	0.21942	0.234963	Vir-Vir	NC020878.D	No	NC026927.D	Yes
Prochlorococcus	PRMA001.D.00001	Synechococcus	SYSP001.D.00001	0.21942	0.234963	Vir-Vir	NC020878.D	No	NC015289.D	Yes
Prochlorococcus	PRMA001.D.00001	Synechococcus	SYSP001.D.00001	0.21942	0.234963	Vir-Vir	NC020878.D	No	NC015281.D	Yes
Prochlorococcus	PRMA001.D.00001	Synechococcus	SYSP001.D.00001	0.21942	0.234963	Vir-Vir	NC020878.D	No	NC015287.D	Yes
Prochlorococcus	PRMA001.D.00001	Synechococcus	SYSP001.D.00001	0.21942	0.234963	Vir-Vir	NC020878.D	No	NC021536.D	Yes
Prochlorococcus	PRMA001.D.00001	Synechococcus	SYSP001.D.00001	0.21942	0.234963	Vir-Vir	NC020878.D	No	NC031235.D	Yes
Prochlorococcus	PRMA001.D.00001	Synechococcus	SYSP001.D.00001	0.21942	0.234963	Vir-Vir	NC020878.D	No	NC031900.D	Yes
Prochlorococcus	PRMA001.D.00001	Synechococcus	SYSP001.D.00001	0.21942	0.234963	Vir-Vir	NC020878.D	No	NC020851.D	Yes
Prochlorococcus	PRMA001.D.00001	Synechococcus	SYSP001.D.00001	0.21942	0.234963	Vir-Vir	NC020878.D	No	NC020859.D	Yes
Prochlorococcus	PRMA001.D.00001	Synechococcus	SYSP001.D.00001	0.21942	0.234963	Vir-Vir	NC020878.D	No	NC031935.D	Yes
Prochlorococcus	PRMA001.D.00001	Synechococcus	SYSP001.D.00001	0.21942	0.234963	Vir-Vir	NC020878.D	No	NC015569.D	Yes
Prochlorococcus	PRMA001.D.00001	Synechococcus	SYSP001.D.00001	0.21942	0.234963	Temp-Vir	NC020878.D	No	NC025461.D	Yes
Prochlorococcus	PRMA001.D.00001	Synechococcus	SYSP001.D.00001	0.21942	0.234963	Vir-Vir	NC020878.D	No	NC013085.D	Yes
Prochlorococcus	PRMA001.D.00001	Synechococcus	SYSP001.D.00001	0.21942	0.234963	Vir-Vir	NC020878.D	No	NC026928.D	Yes
Prochlorococcus	PRMA001.D.00001	Synechococcus	SYSP001.D.00001	0.21942	0.234963	Vir-Vir	NC021071.D	Yes	NC023587.D	Yes
Prochlorococcus	PRMA001.D.00001	Synechococcus	SYSP001.D.00001	0.21942	0.234963	Vir-Vir	NC021071.D	Yes	NC027132.D	Yes
Prochlorococcus	PRMA001.D.00001	Synechococcus	SYSP001.D.00001	0.21942	0.234963	Vir-Vir	NC021071.D	Yes	NC015279.D	Yes
Prochlorococcus	PRMA001.D.00001	Synechococcus	SYSP001.D.00001	0.21942	0.234963	Vir-Vir	NC021071.D	Yes	NC020837.D	Yes
Prochlorococcus	PRMA001.D.00001	Synechococcus	SYSP001.D.00001	0.21942	0.234963	Vir-Vir	NC021071.D	Yes	NC026927.D	Yes
Prochlorococcus	PRMA001.D.00001	Synechococcus	SYSP001.D.00001	0.21942	0.234963	Vir-Vir	NC021071.D	Yes	NC015287.D	Yes
Prochlorococcus	PRMA001.D.00001	Synechococcus	SYSP001.D.00001	0.21942	0.234963	Vir-Vir	NC021071.D	Yes	NC031235.D	Yes
Prochlorococcus	PRMA001.D.00001	Synechococcus	SYSP001.D.00001	0.21942	0.234963	Vir-Vir	NC021071.D	Yes	NC016656.D	Yes
Prochlorococcus	PRMA001.D.00001	Synechococcus	SYSP001.D.00001	0.21942	0.234963	Vir-Vir	NC021071.D	Yes	NC031900.D	Yes
Prochlorococcus	PRMA001.D.00001	Synechococcus	SYSP001.D.00001	0.21942	0.234963	Vir-Vir	NC021071.D	Yes	NC020851.D	Yes
Prochlorococcus	PRMA001.D.00001	Synechococcus	SYSP001.D.00001	0.21942	0.234963	Vir-Vir	NC021071.D	Yes	NC031935.D	Yes
Prochlorococcus	PRMA001.D.00001	Synechococcus	SYSP001.D.00001	0.21942	0.234963	Vir-Vir	NC021071.D	Yes	NC015569.D	Yes
Prochlorococcus	PRMA001.D.00001	Synechococcus	SYSP001.D.00001	0.21942	0.234963	Temp-Vir	NC021071.D	Yes	NC025461.D	Yes
Prochlorococcus	PRMA001.D.00001	Synechococcus	SYSP001.D.00001	0.21942	0.234963	Vir-Vir	NC021071.D	Yes	NC013085.D	Yes
Prochlorococcus	PRMA001.D.00001	Synechococcus	SYSP001.D.00001	0.21942	0.234963	Temp-Vir	NC021071.D	Yes	NC020838.D	Yes
Prochlorococcus	PRMA001.D.00001	Synechococcus	SYSP001.D.00001	0.21942	0.234963	Vir-Vir	NC021071.D	Yes	NC026928.D	Yes
Synechococcus	SYSP001.D.00001	Prochlorococcus	PRSP001.D.00001	0.21942	0.258634	Vir-Vir	NC023587.D	Yes	NC006883.D	Yes
Synechococcus	SYSP001.D.00001	Prochlorococcus	PRSP001.D.00001	0.21942	0.258634	Vir-Vir	NC023587.D	Yes	NC016658.D	Yes
Synechococcus	SYSP001.D.00001	Prochlorococcus	PRSP001.D.00001	0.21942	0.258634	Vir-Vir	NC023587.D	Yes	NC015283.D	Yes
Synechococcus	SYSP001.D.00001	Prochlorococcus	PRSP001.D.00001	0.21942	0.258634	Vir-Vir	NC023587.D	Yes	NC015290.D	Yes
Synechococcus	SYSP001.D.00001	Prochlorococcus	PRMA001.D.00001	0.21942	0.234963	Vir-Vir	NC023587.D	Yes	NC020855.D	Yes
Synechococcus	SYSP001.D.00001	Prochlorococcus	PRMA001.D.00001	0.21942	0.234963	Vir-Vir	NC023587.D	Yes	NC020845.D	Yes
Synechococcus	SYSP001.D.00001	Prochlorococcus	PRMA001.D.00001	0.21942	0.234963	Vir-Vir	NC023587.D	Yes	NC021559.D	No
Synechococcus	SYSP001.D.00001	Prochlorococcus	PRSP001.D.00001	0.21942	0.258634	Vir-Vir	NC023587.D	Yes	NC028955.D	Yes
Synechococcus	SYSP001.D.00001	Prochlorococcus	PRSP001.D.00001	0.21942	0.258634	Temp-Vir	NC023587.D	Yes	NC016659.D	Yes
Synechococcus	SYSP001.D.00001	Prochlorococcus	PRSP001.D.00001	0.21942	0.258634	Vir-Vir	NC023587.D	Yes	NC028663.D	Yes
Synechococcus	SYSP001.D.00001	Prochlorococcus	PRMA001.D.00001	0.21942	0.234963	Temp-Vir	NC020486.D	Yes	NC020874.D	No
Synechococcus	SYSP001.D.00001	Prochlorococcus	PRSP001.D.00001	0.21942	0.258634	Vir-Vir	NC020486.D	Yes	NC006883.D	Yes
Synechococcus	SYSP001.D.00001	Prochlorococcus	PRSP001.D.00001	0.21942	0.258634	Vir-Vir	NC020486.D	Yes	NC016658.D	Yes
Synechococcus	SYSP001.D.00001	Prochlorococcus	PRMA001.D.00001	0.21942	0.234963	Vir-Vir	NC020486.D	Yes	NC020845.D	Yes
Synechococcus	SYSP001.D.00001	Prochlorococcus	PRSP001.D.00001	0.21942	0.258634	Vir-Vir	NC020486.D	Yes	NC028955.D	Yes
Synechococcus	SYSP001.D.00001	Prochlorococcus	PRSP001.D.00001	0.21942	0.258634	Temp-Vir	NC020486.D	Yes	NC016659.D	Yes
Prochlorococcus	PRMA001.D.00001	Synechococcus	SYSP001.D.00001	0.21942	0.234963	Temp-Vir	NC020874.D	No	NC021530.D	Yes
Prochlorococcus	PRMA001.D.00001	Synechococcus	SYSP001.D.00001	0.21942	0.234963	Temp-Vir	NC020874.D	No	NC008296.D	Yes
Prochlorococcus	PRMA001.D.00001	Synechococcus	SYSP001.D.00001	0.21942	0.234963	Temp-Vir	NC020874.D	No	NC031242.D	Yes
Prochlorococcus	PRMA001.D.00001	Synechococcus	SYSP001.D.00001	0.21942	0.234963	Temp-Vir	NC020874.D	No	NC020837.D	Yes
Prochlorococcus	PRMA001.D.00001	Synechococcus	SYSP001.D.00001	0.21942	0.234963	Temp-Vir	NC020874.D	No	NC026927.D	Yes
Prochlorococcus	PRMA001.D.00001	Synechococcus	SYSP001.D.00001	0.21942	0.234963	Temp-Vir	NC020874.D	No	NC015289.D	Yes
Prochlorococcus	PRMA001.D.00001	Synechococcus	SYSP001.D.00001	0.21942	0.234963	Temp-Vir	NC020874.D	No	NC015281.D	Yes
Prochlorococcus	PRMA001.D.00001	Synechococcus	SYSP001.D.00001	0.21942	0.234963	Temp-Vir	NC020874.D	No	NC015287.D	Yes
Prochlorococcus	PRMA001.D.00001	Synechococcus	SYSP001.D.00001	0.21942	0.234963	Temp-Vir	NC020874.D	No	NC021536.D	Yes
Prochlorococcus	PRMA001.D.00001	Synechococcus	SYSP001.D.00001	0.21942	0.234963	Temp-Vir	NC020874.D	No	NC031235.D	Yes
Prochlorococcus	PRMA001.D.00001	Synechococcus	SYSP001.D.00001	0.21942	0.234963	Temp-Vir	NC020874.D	No	NC020851.D	Yes
Prochlorococcus	PRMA001.D.00001	Synechococcus	SYSP001.D.00001	0.21942	0.234963	Temp-Vir	NC020874.D	No	NC020859.D	Yes
Prochlorococcus	PRMA001.D.00001	Synechococcus	SYSP001.D.00001	0.21942	0.234963	Temp-Vir	NC020874.D	No	NC015569.D	Yes
Prochlorococcus	PRMA001.D.00001	Synechococcus	SYSP001.D.00001	0.21942	0.234963	Temp-Temp	NC020874.D	No	NC025461.D	Yes
Prochlorococcus	PRMA001.D.00001	Synechococcus	SYSP001.D.00001	0.21942	0.234963	Temp-Vir	NC020874.D	No	NC013085.D	Yes
Prochlorococcus	PRMA001.D.00001	Synechococcus	SYSP001.D.00001	0.21942	0.234963	Temp-Temp	NC020874.D	No	NC020838.D	Yes
Synechococcus	SYSP001.D.00001	Prochlorococcus	PRSP001.D.00001	0.21942	0.258634	Vir-Vir	NC021530.D	Yes	NC006883.D	Yes
Synechococcus	SYSP001.D.00001	Prochlorococcus	PRSP001.D.00001	0.21942	0.258634	Vir-Vir	NC021530.D	Yes	NC016658.D	Yes
Synechococcus	SYSP001.D.00001	Prochlorococcus	PRMA001.D.00001	0.21942	0.234963	Vir-Vir	NC021530.D	Yes	NC020845.D	Yes
Synechococcus	SYSP001.D.00001	Prochlorococcus	PRSP001.D.00001	0.21942	0.258634	Vir-Vir	NC021530.D	Yes	NC028955.D	Yes
Synechococcus	SYSP001.D.00001	Prochlorococcus	PRSP001.D.00001	0.21942	0.258634	Temp-Vir	NC021530.D	Yes	NC016659.D	Yes
Synechococcus	SYSP001.D.00001	Prochlorococcus	PRSP001.D.00001	0.21942	0.258634	Vir-Vir	NC027132.D	Yes	NC006883.D	Yes
Synechococcus	SYSP001.D.00001	Prochlorococcus	PRSP001.D.00001	0.21942	0.258634	Vir-Vir	NC027132.D	Yes	NC016658.D	Yes
Synechococcus	SYSP001.D.00001	Prochlorococcus	PRSP001.D.00001	0.21942	0.258634	Vir-Vir	NC027132.D	Yes	NC015283.D	Yes
Synechococcus	SYSP001.D.00001	Prochlorococcus	PRSP001.D.00001	0.21942	0.258634	Vir-Vir	NC027132.D	Yes	NC015290.D	Yes
Synechococcus	SYSP001.D.00001	Prochlorococcus	PRMA001.D.00001	0.21942	0.234963	Vir-Vir	NC027132.D	Yes	NC020855.D	Yes
Synechococcus	SYSP001.D.00001	Prochlorococcus	PRMA001.D.00001	0.21942	0.234963	Vir-Vir	NC027132.D	Yes	NC020845.D	Yes
Synechococcus	SYSP001.D.00001	Prochlorococcus	PRMA001.D.00001	0.21942	0.234963	Vir-Vir	NC027132.D	Yes	NC021559.D	No
Synechococcus	SYSP001.D.00001	Prochlorococcus	PRSP001.D.00001	0.21942	0.258634	Vir-Vir	NC027132.D	Yes	NC028955.D	Yes
Synechococcus	SYSP001.D.00001	Prochlorococcus	PRSP001.D.00001	0.21942	0.258634	Temp-Vir	NC027132.D	Yes	NC016659.D	Yes
Synechococcus	SYSP001.D.00001	Prochlorococcus	PRSP001.D.00001	0.21942	0.258634	Vir-Vir	NC027132.D	Yes	NC028663.D	Yes
Prochlorococcus	PRSP001.D.00001	Synechococcus	SYSP001.D.00001	0.21942	0.258634	Vir-Vir	NC006883.D	Yes	NC008296.D	Yes
Prochlorococcus	PRSP001.D.00001	Synechococcus	SYSP001.D.00001	0.21942	0.258634	Vir-Vir	NC006883.D	Yes	NC031242.D	Yes
Prochlorococcus	PRSP001.D.00001	Synechococcus	SYSP001.D.00001	0.21942	0.258634	Vir-Vir	NC006883.D	Yes	NC015279.D	Yes
Prochlorococcus	PRSP001.D.00001	Synechococcus	SYSP001.D.00001	0.21942	0.258634	Vir-Vir	NC006883.D	Yes	NC020837.D	Yes
Prochlorococcus	PRSP001.D.00001	Synechococcus	SYSP001.D.00001	0.21942	0.258634	Vir-Vir	NC006883.D	Yes	NC026927.D	Yes
Prochlorococcus	PRSP001.D.00001	Synechococcus	SYSP001.D.00001	0.21942	0.258634	Vir-Vir	NC006883.D	Yes	NC015289.D	Yes
Prochlorococcus	PRSP001.D.00001	Synechococcus	SYSP001.D.00001	0.21942	0.258634	Vir-Vir	NC006883.D	Yes	NC015281.D	Yes
Prochlorococcus	PRSP001.D.00001	Synechococcus	SYSP001.D.00001	0.21942	0.258634	Vir-Vir	NC006883.D	Yes	NC015287.D	Yes
Prochlorococcus	PRSP001.D.00001	Synechococcus	SYSP001.D.00001	0.21942	0.258634	Vir-Vir	NC006883.D	Yes	NC021536.D	Yes
Prochlorococcus	PRSP001.D.00001	Synechococcus	SYSP001.D.00001	0.21942	0.258634	Vir-Vir	NC006883.D	Yes	NC031235.D	Yes
Prochlorococcus	PRSP001.D.00001	Synechococcus	SYSP001.D.00001	0.21942	0.258634	Vir-Vir	NC006883.D	Yes	NC016656.D	Yes
Prochlorococcus	PRSP001.D.00001	Synechococcus	SYSP001.D.00001	0.21942	0.258634	Vir-Vir	NC006883.D	Yes	NC031900.D	Yes
Prochlorococcus	PRSP001.D.00001	Synechococcus	SYSP001.D.00001	0.21942	0.258634	Vir-Vir	NC006883.D	Yes	NC020851.D	Yes
Prochlorococcus	PRSP001.D.00001	Synechococcus	SYSP001.D.00001	0.21942	0.258634	Vir-Vir	NC006883.D	Yes	NC020859.D	Yes
Prochlorococcus	PRSP001.D.00001	Synechococcus	SYSP001.D.00001	0.21942	0.258634	Vir-Vir	NC006883.D	Yes	NC031935.D	Yes
Prochlorococcus	PRSP001.D.00001	Synechococcus	SYSP001.D.00001	0.21942	0.258634	Vir-Vir	NC006883.D	Yes	NC031927.D	Yes
Prochlorococcus	PRSP001.D.00001	Synechococcus	SYSP001.D.00001	0.21942	0.258634	Vir-Vir	NC006883.D	Yes	NC015569.D	Yes
Prochlorococcus	PRSP001.D.00001	Synechococcus	SYSP001.D.00001	0.21942	0.258634	Temp-Vir	NC006883.D	Yes	NC025461.D	Yes
Prochlorococcus	PRSP001.D.00001	Synechococcus	SYSP001.D.00001	0.21942	0.258634	Vir-Vir	NC006883.D	Yes	NC013085.D	Yes
Prochlorococcus	PRSP001.D.00001	Synechococcus	SYSP001.D.00001	0.21942	0.258634	Temp-Vir	NC006883.D	Yes	NC020838.D	Yes
Prochlorococcus	PRSP001.D.00001	Synechococcus	SYSP001.D.00001	0.21942	0.258634	Vir-Vir	NC006883.D	Yes	NC026928.D	Yes
Prochlorococcus	PRSP001.D.00001	Synechococcus	SYSP001.D.00001	0.21942	0.258634	Vir-Vir	NC016658.D	Yes	NC008296.D	Yes
Prochlorococcus	PRSP001.D.00001	Synechococcus	SYSP001.D.00001	0.21942	0.258634	Vir-Vir	NC016658.D	Yes	NC031242.D	Yes
Prochlorococcus	PRSP001.D.00001	Synechococcus	SYSP001.D.00001	0.21942	0.258634	Vir-Vir	NC016658.D	Yes	NC020837.D	Yes
Prochlorococcus	PRSP001.D.00001	Synechococcus	SYSP001.D.00001	0.21942	0.258634	Vir-Vir	NC016658.D	Yes	NC026927.D	Yes
Prochlorococcus	PRSP001.D.00001	Synechococcus	SYSP001.D.00001	0.21942	0.258634	Vir-Vir	NC016658.D	Yes	NC015289.D	Yes
Prochlorococcus	PRSP001.D.00001	Synechococcus	SYSP001.D.00001	0.21942	0.258634	Vir-Vir	NC016658.D	Yes	NC015281.D	Yes
Prochlorococcus	PRSP001.D.00001	Synechococcus	SYSP001.D.00001	0.21942	0.258634	Vir-Vir	NC016658.D	Yes	NC015287.D	Yes
Prochlorococcus	PRSP001.D.00001	Synechococcus	SYSP001.D.00001	0.21942	0.258634	Vir-Vir	NC016658.D	Yes	NC021536.D	Yes
Prochlorococcus	PRSP001.D.00001	Synechococcus	SYSP001.D.00001	0.21942	0.258634	Vir-Vir	NC016658.D	Yes	NC031235.D	Yes
Prochlorococcus	PRSP001.D.00001	Synechococcus	SYSP001.D.00001	0.21942	0.258634	Vir-Vir	NC016658.D	Yes	NC016656.D	Yes
Prochlorococcus	PRSP001.D.00001	Synechococcus	SYSP001.D.00001	0.21942	0.258634	Vir-Vir	NC016658.D	Yes	NC031900.D	Yes
Prochlorococcus	PRSP001.D.00001	Synechococcus	SYSP001.D.00001	0.21942	0.258634	Vir-Vir	NC016658.D	Yes	NC020851.D	Yes
Prochlorococcus	PRSP001.D.00001	Synechococcus	SYSP001.D.00001	0.21942	0.258634	Vir-Vir	NC016658.D	Yes	NC020859.D	Yes
Prochlorococcus	PRSP001.D.00001	Synechococcus	SYSP001.D.00001	0.21942	0.258634	Vir-Vir	NC016658.D	Yes	NC031935.D	Yes
Prochlorococcus	PRSP001.D.00001	Synechococcus	SYSP001.D.00001	0.21942	0.258634	Vir-Vir	NC016658.D	Yes	NC015569.D	Yes
Prochlorococcus	PRSP001.D.00001	Synechococcus	SYSP001.D.00001	0.21942	0.258634	Temp-Vir	NC016658.D	Yes	NC025461.D	Yes
Prochlorococcus	PRSP001.D.00001	Synechococcus	SYSP001.D.00001	0.21942	0.258634	Vir-Vir	NC016658.D	Yes	NC013085.D	Yes
Prochlorococcus	PRSP001.D.00001	Synechococcus	SYSP001.D.00001	0.21942	0.258634	Temp-Vir	NC016658.D	Yes	NC020838.D	Yes
Prochlorococcus	PRSP001.D.00001	Synechococcus	SYSP001.D.00001	0.21942	0.258634	Vir-Vir	NC016658.D	Yes	NC026928.D	Yes
Synechococcus	SYSP001.D.00001	Prochlorococcus	PRMA001.D.00001	0.21942	0.234963	Vir-Vir	NC008296.D	Yes	NC020845.D	Yes
Synechococcus	SYSP001.D.00001	Prochlorococcus	PRSP001.D.00001	0.21942	0.258634	Vir-Vir	NC008296.D	Yes	NC028955.D	Yes
Synechococcus	SYSP001.D.00001	Prochlorococcus	PRSP001.D.00001	0.21942	0.258634	Temp-Vir	NC008296.D	Yes	NC016659.D	Yes
Synechococcus	SYSP001.D.00001	Prochlorococcus	PRMA001.D.00001	0.21942	0.234963	Vir-Vir	NC031242.D	Yes	NC020845.D	Yes
Synechococcus	SYSP001.D.00001	Prochlorococcus	PRSP001.D.00001	0.21942	0.258634	Vir-Vir	NC031242.D	Yes	NC028955.D	Yes
Synechococcus	SYSP001.D.00001	Prochlorococcus	PRSP001.D.00001	0.21942	0.258634	Temp-Vir	NC031242.D	Yes	NC016659.D	Yes
Synechococcus	SYSP001.D.00001	Prochlorococcus	PRSP001.D.00001	0.21942	0.258634	Vir-Vir	NC015279.D	Yes	NC015283.D	Yes
Synechococcus	SYSP001.D.00001	Prochlorococcus	PRSP001.D.00001	0.21942	0.258634	Vir-Vir	NC015279.D	Yes	NC015290.D	Yes
Synechococcus	SYSP001.D.00001	Prochlorococcus	PRMA001.D.00001	0.21942	0.234963	Vir-Vir	NC015279.D	Yes	NC020855.D	Yes
Synechococcus	SYSP001.D.00001	Prochlorococcus	PRMA001.D.00001	0.21942	0.234963	Vir-Vir	NC015279.D	Yes	NC020845.D	Yes
Synechococcus	SYSP001.D.00001	Prochlorococcus	PRMA001.D.00001	0.21942	0.234963	Vir-Vir	NC015279.D	Yes	NC021559.D	No
Synechococcus	SYSP001.D.00001	Prochlorococcus	PRSP001.D.00001	0.21942	0.258634	Vir-Vir	NC015279.D	Yes	NC028663.D	Yes
Synechococcus	SYSP001.D.00001	Prochlorococcus	PRSP001.D.00001	0.21942	0.258634	Vir-Vir	NC020837.D	Yes	NC015283.D	Yes
Synechococcus	SYSP001.D.00001	Prochlorococcus	PRSP001.D.00001	0.21942	0.258634	Vir-Vir	NC020837.D	Yes	NC015290.D	Yes
Synechococcus	SYSP001.D.00001	Prochlorococcus	PRMA001.D.00001	0.21942	0.234963	Vir-Vir	NC020837.D	Yes	NC020855.D	Yes
Synechococcus	SYSP001.D.00001	Prochlorococcus	PRMA001.D.00001	0.21942	0.234963	Vir-Vir	NC020837.D	Yes	NC020845.D	Yes
Synechococcus	SYSP001.D.00001	Prochlorococcus	PRMA001.D.00001	0.21942	0.234963	Vir-Vir	NC020837.D	Yes	NC021559.D	No
Synechococcus	SYSP001.D.00001	Prochlorococcus	PRSP001.D.00001	0.21942	0.258634	Vir-Vir	NC020837.D	Yes	NC028955.D	Yes
Synechococcus	SYSP001.D.00001	Prochlorococcus	PRSP001.D.00001	0.21942	0.258634	Temp-Vir	NC020837.D	Yes	NC016659.D	Yes
Synechococcus	SYSP001.D.00001	Prochlorococcus	PRSP001.D.00001	0.21942	0.258634	Vir-Vir	NC020837.D	Yes	NC028663.D	Yes
Synechococcus	SYSP001.D.00001	Prochlorococcus	PRSP001.D.00001	0.21942	0.258634	Vir-Vir	NC026927.D	Yes	NC015283.D	Yes
Synechococcus	SYSP001.D.00001	Prochlorococcus	PRSP001.D.00001	0.21942	0.258634	Vir-Vir	NC026927.D	Yes	NC015290.D	Yes
Synechococcus	SYSP001.D.00001	Prochlorococcus	PRMA001.D.00001	0.21942	0.234963	Vir-Vir	NC026927.D	Yes	NC020855.D	Yes
Synechococcus	SYSP001.D.00001	Prochlorococcus	PRMA001.D.00001	0.21942	0.234963	Vir-Vir	NC026927.D	Yes	NC020845.D	Yes
Synechococcus	SYSP001.D.00001	Prochlorococcus	PRMA001.D.00001	0.21942	0.234963	Vir-Vir	NC026927.D	Yes	NC021559.D	No
Synechococcus	SYSP001.D.00001	Prochlorococcus	PRSP001.D.00001	0.21942	0.258634	Vir-Vir	NC026927.D	Yes	NC028955.D	Yes
Synechococcus	SYSP001.D.00001	Prochlorococcus	PRSP001.D.00001	0.21942	0.258634	Temp-Vir	NC026927.D	Yes	NC016659.D	Yes
Synechococcus	SYSP001.D.00001	Prochlorococcus	PRSP001.D.00001	0.21942	0.258634	Vir-Vir	NC026927.D	Yes	NC028663.D	Yes
Synechococcus	SYSP001.D.00001	Prochlorococcus	PRMA001.D.00001	0.21942	0.234963	Vir-Vir	NC015289.D	Yes	NC020845.D	Yes
Synechococcus	SYSP001.D.00001	Prochlorococcus	PRSP001.D.00001	0.21942	0.258634	Vir-Vir	NC015289.D	Yes	NC028955.D	Yes
Synechococcus	SYSP001.D.00001	Prochlorococcus	PRSP001.D.00001	0.21942	0.258634	Temp-Vir	NC015289.D	Yes	NC016659.D	Yes
Prochlorococcus	PRSP001.D.00001	Synechococcus	SYSP001.D.00001	0.21942	0.258634	Vir-Vir	NC015283.D	Yes	NC015287.D	Yes
Prochlorococcus	PRSP001.D.00001	Synechococcus	SYSP001.D.00001	0.21942	0.258634	Vir-Vir	NC015283.D	Yes	NC031235.D	Yes
Prochlorococcus	PRSP001.D.00001	Synechococcus	SYSP001.D.00001	0.21942	0.258634	Vir-Vir	NC015283.D	Yes	NC016656.D	Yes
Prochlorococcus	PRSP001.D.00001	Synechococcus	SYSP001.D.00001	0.21942	0.258634	Vir-Vir	NC015283.D	Yes	NC020851.D	Yes
Prochlorococcus	PRSP001.D.00001	Synechococcus	SYSP001.D.00001	0.21942	0.258634	Vir-Vir	NC015283.D	Yes	NC031935.D	Yes
Prochlorococcus	PRSP001.D.00001	Synechococcus	SYSP001.D.00001	0.21942	0.258634	Vir-Vir	NC015283.D	Yes	NC015569.D	Yes
Prochlorococcus	PRSP001.D.00001	Synechococcus	SYSP001.D.00001	0.21942	0.258634	Temp-Vir	NC015283.D	Yes	NC025461.D	Yes
Prochlorococcus	PRSP001.D.00001	Synechococcus	SYSP001.D.00001	0.21942	0.258634	Vir-Vir	NC015283.D	Yes	NC013085.D	Yes
Prochlorococcus	PRSP001.D.00001	Synechococcus	SYSP001.D.00001	0.21942	0.258634	Temp-Vir	NC015283.D	Yes	NC020838.D	Yes
Prochlorococcus	PRSP001.D.00001	Synechococcus	SYSP001.D.00001	0.21942	0.258634	Vir-Vir	NC015283.D	Yes	NC026928.D	Yes
Synechococcus	SYSP001.D.00001	Prochlorococcus	PRMA001.D.00001	0.21942	0.234963	Vir-Vir	NC015281.D	Yes	NC020855.D	Yes
Synechococcus	SYSP001.D.00001	Prochlorococcus	PRMA001.D.00001	0.21942	0.234963	Vir-Vir	NC015281.D	Yes	NC020845.D	Yes
Synechococcus	SYSP001.D.00001	Prochlorococcus	PRSP001.D.00001	0.21942	0.258634	Vir-Vir	NC015281.D	Yes	NC028955.D	Yes
Synechococcus	SYSP001.D.00001	Prochlorococcus	PRSP001.D.00001	0.21942	0.258634	Temp-Vir	NC015281.D	Yes	NC016659.D	Yes
Synechococcus	SYSP001.D.00001	Prochlorococcus	PRMA001.D.00001	0.21942	0.234963	Vir-Vir	NC006820.D	Yes	NC020845.D	Yes
Synechococcus	SYSP001.D.00001	Prochlorococcus	PRMA001.D.00001	0.21942	0.234963	Vir-Vir	NC006820.D	Yes	NC021559.D	No
Synechococcus	SYSP001.D.00001	Prochlorococcus	PRSP001.D.00001	0.21942	0.258634	Vir-Vir	NC006820.D	Yes	NC028955.D	Yes
Synechococcus	SYSP001.D.00001	Prochlorococcus	PRSP001.D.00001	0.21942	0.258634	Vir-Vir	NC015287.D	Yes	NC015290.D	Yes
Synechococcus	SYSP001.D.00001	Prochlorococcus	PRMA001.D.00001	0.21942	0.234963	Vir-Vir	NC015287.D	Yes	NC020855.D	Yes
Synechococcus	SYSP001.D.00001	Prochlorococcus	PRMA001.D.00001	0.21942	0.234963	Vir-Vir	NC015287.D	Yes	NC020845.D	Yes
Synechococcus	SYSP001.D.00001	Prochlorococcus	PRMA001.D.00001	0.21942	0.234963	Vir-Vir	NC015287.D	Yes	NC021559.D	No
Synechococcus	SYSP001.D.00001	Prochlorococcus	PRSP001.D.00001	0.21942	0.258634	Temp-Vir	NC015287.D	Yes	NC016659.D	Yes
Synechococcus	SYSP001.D.00001	Prochlorococcus	PRSP001.D.00001	0.21942	0.258634	Vir-Vir	NC015287.D	Yes	NC028663.D	Yes
Synechococcus	SYSP001.D.00001	Prochlorococcus	PRMA001.D.00001	0.21942	0.234963	Vir-Vir	NC021536.D	Yes	NC020845.D	Yes
Synechococcus	SYSP001.D.00001	Prochlorococcus	PRSP001.D.00001	0.21942	0.258634	Vir-Vir	NC021536.D	Yes	NC028955.D	Yes
Synechococcus	SYSP001.D.00001	Prochlorococcus	PRSP001.D.00001	0.21942	0.258634	Temp-Vir	NC021536.D	Yes	NC016659.D	Yes
Synechococcus	SYSP001.D.00001	Prochlorococcus	PRSP001.D.00001	0.21942	0.258634	Vir-Vir	NC031235.D	Yes	NC015290.D	Yes
Synechococcus	SYSP001.D.00001	Prochlorococcus	PRMA001.D.00001	0.21942	0.234963	Vir-Vir	NC031235.D	Yes	NC020855.D	Yes
Synechococcus	SYSP001.D.00001	Prochlorococcus	PRMA001.D.00001	0.21942	0.234963	Vir-Vir	NC031235.D	Yes	NC020845.D	Yes
Synechococcus	SYSP001.D.00001	Prochlorococcus	PRMA001.D.00001	0.21942	0.234963	Vir-Vir	NC031235.D	Yes	NC021559.D	No
Synechococcus	SYSP001.D.00001	Prochlorococcus	PRSP001.D.00001	0.21942	0.258634	Vir-Vir	NC031235.D	Yes	NC028955.D	Yes
Synechococcus	SYSP001.D.00001	Prochlorococcus	PRSP001.D.00001	0.21942	0.258634	Temp-Vir	NC031235.D	Yes	NC016659.D	Yes
Synechococcus	SYSP001.D.00001	Prochlorococcus	PRSP001.D.00001	0.21942	0.258634	Vir-Vir	NC031235.D	Yes	NC028663.D	Yes
Synechococcus	SYSP001.D.00001	Prochlorococcus	PRSP001.D.00001	0.21942	0.258634	Vir-Vir	NC016656.D	Yes	NC015290.D	Yes
Synechococcus	SYSP001.D.00001	Prochlorococcus	PRMA001.D.00001	0.21942	0.234963	Vir-Vir	NC016656.D	Yes	NC020855.D	Yes
Synechococcus	SYSP001.D.00001	Prochlorococcus	PRMA001.D.00001	0.21942	0.234963	Vir-Vir	NC016656.D	Yes	NC020845.D	Yes
Synechococcus	SYSP001.D.00001	Prochlorococcus	PRMA001.D.00001	0.21942	0.234963	Vir-Vir	NC016656.D	Yes	NC021559.D	No
Synechococcus	SYSP001.D.00001	Prochlorococcus	PRSP001.D.00001	0.21942	0.258634	Vir-Vir	NC016656.D	Yes	NC028955.D	Yes
Synechococcus	SYSP001.D.00001	Prochlorococcus	PRSP001.D.00001	0.21942	0.258634	Temp-Vir	NC016656.D	Yes	NC016659.D	Yes
Synechococcus	SYSP001.D.00001	Prochlorococcus	PRSP001.D.00001	0.21942	0.258634	Vir-Vir	NC016656.D	Yes	NC028663.D	Yes
Prochlorococcus	PRSP001.D.00001	Synechococcus	SYSP001.D.00001	0.21942	0.258634	Vir-Vir	NC015290.D	Yes	NC031900.D	Yes
Prochlorococcus	PRSP001.D.00001	Synechococcus	SYSP001.D.00001	0.21942	0.258634	Vir-Vir	NC015290.D	Yes	NC020851.D	Yes
Prochlorococcus	PRSP001.D.00001	Synechococcus	SYSP001.D.00001	0.21942	0.258634	Vir-Vir	NC015290.D	Yes	NC031935.D	Yes
Prochlorococcus	PRSP001.D.00001	Synechococcus	SYSP001.D.00001	0.21942	0.258634	Vir-Vir	NC015290.D	Yes	NC015569.D	Yes
Prochlorococcus	PRSP001.D.00001	Synechococcus	SYSP001.D.00001	0.21942	0.258634	Temp-Vir	NC015290.D	Yes	NC025461.D	Yes
Prochlorococcus	PRSP001.D.00001	Synechococcus	SYSP001.D.00001	0.21942	0.258634	Vir-Vir	NC015290.D	Yes	NC013085.D	Yes
Prochlorococcus	PRSP001.D.00001	Synechococcus	SYSP001.D.00001	0.21942	0.258634	Temp-Vir	NC015290.D	Yes	NC020838.D	Yes
Prochlorococcus	PRSP001.D.00001	Synechococcus	SYSP001.D.00001	0.21942	0.258634	Vir-Vir	NC015290.D	Yes	NC026928.D	Yes
Synechococcus	SYSP001.D.00001	Prochlorococcus	PRMA001.D.00001	0.21942	0.234963	Vir-Vir	NC031900.D	Yes	NC020845.D	Yes
Synechococcus	SYSP001.D.00001	Prochlorococcus	PRSP001.D.00001	0.21942	0.258634	Temp-Vir	NC031900.D	Yes	NC016659.D	Yes
Synechococcus	SYSP001.D.00001	Prochlorococcus	PRSP001.D.00001	0.21942	0.258634	Vir-Vir	NC031900.D	Yes	NC028663.D	Yes
Synechococcus	SYSP001.D.00001	Prochlorococcus	PRMA001.D.00001	0.21942	0.234963	Vir-Vir	NC020851.D	Yes	NC020855.D	Yes
Synechococcus	SYSP001.D.00001	Prochlorococcus	PRMA001.D.00001	0.21942	0.234963	Vir-Vir	NC020851.D	Yes	NC020845.D	Yes
Synechococcus	SYSP001.D.00001	Prochlorococcus	PRMA001.D.00001	0.21942	0.234963	Vir-Vir	NC020851.D	Yes	NC021559.D	No
Synechococcus	SYSP001.D.00001	Prochlorococcus	PRSP001.D.00001	0.21942	0.258634	Vir-Vir	NC020851.D	Yes	NC028955.D	Yes
Synechococcus	SYSP001.D.00001	Prochlorococcus	PRSP001.D.00001	0.21942	0.258634	Temp-Vir	NC020851.D	Yes	NC016659.D	Yes
Synechococcus	SYSP001.D.00001	Prochlorococcus	PRSP001.D.00001	0.21942	0.258634	Vir-Vir	NC020851.D	Yes	NC028663.D	Yes
Prochlorococcus	PRMA001.D.00001	Synechococcus	SYSP001.D.00001	0.21942	0.234963	Vir-Vir	NC020855.D	Yes	NC031935.D	Yes
Prochlorococcus	PRMA001.D.00001	Synechococcus	SYSP001.D.00001	0.21942	0.234963	Vir-Vir	NC020855.D	Yes	NC015569.D	Yes
Prochlorococcus	PRMA001.D.00001	Synechococcus	SYSP001.D.00001	0.21942	0.234963	Temp-Vir	NC020855.D	Yes	NC025461.D	Yes
Prochlorococcus	PRMA001.D.00001	Synechococcus	SYSP001.D.00001	0.21942	0.234963	Vir-Vir	NC020855.D	Yes	NC013085.D	Yes
Prochlorococcus	PRMA001.D.00001	Synechococcus	SYSP001.D.00001	0.21942	0.234963	Temp-Vir	NC020855.D	Yes	NC020838.D	Yes
Prochlorococcus	PRMA001.D.00001	Synechococcus	SYSP001.D.00001	0.21942	0.234963	Vir-Vir	NC020855.D	Yes	NC026928.D	Yes
Prochlorococcus	PRMA001.D.00001	Synechococcus	SYSP001.D.00001	0.21942	0.234963	Vir-Vir	NC020845.D	Yes	NC020859.D	Yes
Prochlorococcus	PRMA001.D.00001	Synechococcus	SYSP001.D.00001	0.21942	0.234963	Vir-Vir	NC020845.D	Yes	NC031935.D	Yes
Prochlorococcus	PRMA001.D.00001	Synechococcus	SYSP001.D.00001	0.21942	0.234963	Vir-Vir	NC020845.D	Yes	NC015569.D	Yes
Prochlorococcus	PRMA001.D.00001	Synechococcus	SYSP001.D.00001	0.21942	0.234963	Temp-Vir	NC020845.D	Yes	NC025461.D	Yes
Prochlorococcus	PRMA001.D.00001	Synechococcus	SYSP001.D.00001	0.21942	0.234963	Vir-Vir	NC020845.D	Yes	NC013085.D	Yes
Prochlorococcus	PRMA001.D.00001	Synechococcus	SYSP001.D.00001	0.21942	0.234963	Temp-Vir	NC020845.D	Yes	NC020838.D	Yes
Prochlorococcus	PRMA001.D.00001	Synechococcus	SYSP001.D.00001	0.21942	0.234963	Vir-Vir	NC020845.D	Yes	NC026928.D	Yes
Synechococcus	SYSP001.D.00001	Prochlorococcus	PRSP001.D.00001	0.21942	0.258634	Vir-Vir	NC020859.D	Yes	NC028955.D	Yes
Synechococcus	SYSP001.D.00001	Prochlorococcus	PRSP001.D.00001	0.21942	0.258634	Temp-Vir	NC020859.D	Yes	NC016659.D	Yes
Prochlorococcus	PRMA001.D.00001	Synechococcus	SYSP001.D.00001	0.21942	0.234963	Vir-Vir	NC021559.D	No	NC031935.D	Yes
Prochlorococcus	PRMA001.D.00001	Synechococcus	SYSP001.D.00001	0.21942	0.234963	Vir-Vir	NC021559.D	No	NC015569.D	Yes
Prochlorococcus	PRMA001.D.00001	Synechococcus	SYSP001.D.00001	0.21942	0.234963	Temp-Vir	NC021559.D	No	NC025461.D	Yes
Prochlorococcus	PRMA001.D.00001	Synechococcus	SYSP001.D.00001	0.21942	0.234963	Vir-Vir	NC021559.D	No	NC013085.D	Yes
Prochlorococcus	PRMA001.D.00001	Synechococcus	SYSP001.D.00001	0.21942	0.234963	Temp-Vir	NC021559.D	No	NC020838.D	Yes
Prochlorococcus	PRMA001.D.00001	Synechococcus	SYSP001.D.00001	0.21942	0.234963	Vir-Vir	NC021559.D	No	NC026928.D	Yes
Prochlorococcus	PRSP001.D.00001	Synechococcus	SYSP001.D.00001	0.21942	0.258634	Vir-Vir	NC028955.D	Yes	NC031935.D	Yes
Prochlorococcus	PRSP001.D.00001	Synechococcus	SYSP001.D.00001	0.21942	0.258634	Vir-Vir	NC028955.D	Yes	NC015569.D	Yes
Prochlorococcus	PRSP001.D.00001	Synechococcus	SYSP001.D.00001	0.21942	0.258634	Temp-Vir	NC028955.D	Yes	NC025461.D	Yes
Prochlorococcus	PRSP001.D.00001	Synechococcus	SYSP001.D.00001	0.21942	0.258634	Vir-Vir	NC028955.D	Yes	NC013085.D	Yes
Prochlorococcus	PRSP001.D.00001	Synechococcus	SYSP001.D.00001	0.21942	0.258634	Temp-Vir	NC028955.D	Yes	NC020838.D	Yes
Prochlorococcus	PRSP001.D.00001	Synechococcus	SYSP001.D.00001	0.21942	0.258634	Vir-Vir	NC028955.D	Yes	NC026928.D	Yes
Synechococcus	SYSP001.D.00001	Prochlorococcus	PRSP001.D.00001	0.21942	0.258634	Temp-Vir	NC031935.D	Yes	NC016659.D	Yes
Synechococcus	SYSP001.D.00001	Prochlorococcus	PRSP001.D.00001	0.21942	0.258634	Vir-Vir	NC031935.D	Yes	NC028663.D	Yes
Prochlorococcus	PRSP001.D.00001	Synechococcus	SYSP001.D.00001	0.21942	0.258634	Temp-Vir	NC016659.D	Yes	NC015569.D	Yes
Prochlorococcus	PRSP001.D.00001	Synechococcus	SYSP001.D.00001	0.21942	0.258634	Temp-Temp	NC016659.D	Yes	NC025461.D	Yes
Prochlorococcus	PRSP001.D.00001	Synechococcus	SYSP001.D.00001	0.21942	0.258634	Temp-Vir	NC016659.D	Yes	NC013085.D	Yes
Prochlorococcus	PRSP001.D.00001	Synechococcus	SYSP001.D.00001	0.21942	0.258634	Temp-Temp	NC016659.D	Yes	NC020838.D	Yes
Prochlorococcus	PRSP001.D.00001	Synechococcus	SYSP001.D.00001	0.21942	0.258634	Temp-Vir	NC016659.D	Yes	NC026928.D	Yes
Synechococcus	SYSP001.D.00001	Prochlorococcus	PRSP001.D.00001	0.21942	0.258634	Vir-Vir	NC015569.D	Yes	NC028663.D	Yes
Synechococcus	SYSP001.D.00001	Prochlorococcus	PRSP001.D.00001	0.21942	0.258634	Temp-Vir	NC025461.D	Yes	NC028663.D	Yes
Synechococcus	SYSP001.D.00001	Prochlorococcus	PRSP001.D.00001	0.21942	0.258634	Vir-Vir	NC013085.D	Yes	NC028663.D	Yes
Synechococcus	SYSP001.D.00001	Prochlorococcus	PRSP001.D.00001	0.21942	0.258634	Temp-Vir	NC020838.D	Yes	NC028663.D	Yes
Synechococcus	SYSP001.D.00001	Prochlorococcus	PRSP001.D.00001	0.21942	0.258634	Vir-Vir	NC026928.D	Yes	NC028663.D	Yes
Pseudomonas	PSAE002.D.00001	Salmonella	SAEN001.D.00001	0.205863	0.215566	Temp-Temp	NC006552.D	No	NC016761.D	No
Pseudomonas	PSSP002.D.00001	Cronobacter	CRSA001.D.00001	0.201897	0.185324	Temp-Temp	NC029066.D	Yes	NC018454.D	No
Escherichia	ESCO001.D.00001	Stenotrophomonas	STMA003.D.00001	0.19954	0.203624	Vir-Vir	NC031928.D	No	NC029000.D	No
Escherichia	ESCO001.D.00001	Stenotrophomonas	STMA003.D.00001	0.19954	0.203624	Vir-Vir	NC028881.D	No	NC029000.D	No
Escherichia	ESCO001.D.00001	Stenotrophomonas	STMA003.D.00001	0.19954	0.203624	Vir-Vir	NC025830.D	No	NC029000.D	No
Escherichia	ESCO001.D.00001	Stenotrophomonas	STMA003.D.00001	0.19954	0.203624	Vir-Vir	NC028957.D	No	NC029000.D	No
Escherichia	ESCO001.D.00001	Stenotrophomonas	STMA003.D.00001	0.19954	0.203624	Vir-Vir	NC010105.D	No	NC029000.D	No
Escherichia	ESCO001.D.00001	Stenotrophomonas	STMA003.D.00001	0.19954	0.203624	Vir-Vir	NC028894.D	No	NC029000.D	No
Stenotrophomonas	STMA003.D.00001	Escherichia	ESCO001.D.00001	0.19954	0.203624	Vir-Vir	NC019416.D	No	NC028863.D	No
Stenotrophomonas	STMA003.D.00001	Escherichia	ESCO001.D.00001	0.19954	0.203624	Temp-Vir	NC019416.D	No	NC042057.D	No
Escherichia	ESCO001.D.00001	Stenotrophomonas	STMA003.D.00001	0.19954	0.203624	Vir-Vir	NC041990.D	No	NC029000.D	No
Escherichia	ESCO001.D.00001	Stenotrophomonas	STMA003.D.00001	0.19954	0.203624	Vir-Vir	NC024794.D	No	NC029000.D	No
Escherichia	ESCO001.D.00001	Stenotrophomonas	STMA003.D.00001	0.19954	0.203624	Vir-Vir	NC028847.D	No	NC029000.D	No
Escherichia	ESCO001.D.00001	Stenotrophomonas	STMA003.D.00001	0.19954	0.203624	Vir-Vir	NC029091.D	No	NC029000.D	No
Escherichia	ESCO001.D.00001	Stenotrophomonas	STMA003.D.00001	0.19954	0.203624	Vir-Vir	NC004928.D	No	NC029000.D	No
Escherichia	ESCO001.D.00001	Stenotrophomonas	STMA003.D.00001	0.19954	0.203624	Vir-Vir	NC014260.D	No	NC029000.D	No
Escherichia	ESCO001.D.00001	Stenotrophomonas	STMA003.D.00001	0.19954	0.203624	Vir-Vir	NC041863.D	No	NC029000.D	No
Escherichia	ESCO001.D.00001	Stenotrophomonas	STMA003.D.00001	0.19954	0.203624	Vir-Vir	NC024124.D	No	NC029000.D	No
Escherichia	ESCO001.D.00001	Stenotrophomonas	STMA003.D.00001	0.19954	0.203624	Vir-Vir	NC031934.D	No	NC029000.D	No
Stenotrophomonas	STMA003.D.00001	Escherichia	ESCO001.D.00001	0.19954	0.203624	Vir-Vir	NC029000.D	No	NC014792.D	No
Stenotrophomonas	STMA003.D.00001	Escherichia	ESCO001.D.00001	0.19954	0.203624	Vir-Vir	NC029000.D	No	NC012741.D	No
Stenotrophomonas	STMA003.D.00001	Escherichia	ESCO001.D.00001	0.19954	0.203624	Vir-Vir	NC029000.D	No	NC019500.D	No
Stenotrophomonas	STMA003.D.00001	Escherichia	ESCO001.D.00001	0.19954	0.203624	Vir-Vir	NC029000.D	No	NC007023.D	No
Stenotrophomonas	STMA003.D.00001	Escherichia	ESCO001.D.00001	0.19954	0.203624	Vir-Vir	NC029000.D	No	NC041864.D	No
Stenotrophomonas	STMA003.D.00001	Escherichia	ESCO001.D.00001	0.19954	0.203624	Vir-Vir	NC029000.D	No	NC014467.D	No
Stenotrophomonas	STMA003.D.00001	Escherichia	ESCO001.D.00001	0.19954	0.203624	Vir-Vir	NC029000.D	No	NC021344.D	No
Citrobacter	CIFR001.D.00001	Stenotrophomonas	STMA003.D.00001	0.198466	0.200693	Vir-Vir	NC042067.D	No	NC029000.D	No
Citrobacter	CIFR001.D.00001	Stenotrophomonas	STMA003.D.00001	0.198466	0.200693	Vir-Vir	NC027331.D	No	NC029000.D	No
Citrobacter	CIFR001.D.00001	Stenotrophomonas	STMA003.D.00001	0.198466	0.200693	Vir-Vir	NC029013.D	No	NC029000.D	No
Citrobacter	CISP002.D.00001	Stenotrophomonas	STMA003.D.00001	0.198466	0.196964	Vir-Vir	NC028755.D	Yes	NC029000.D	No
Citrobacter	CIAM001.D.00001	Stenotrophomonas	STMA003.D.00001	0.198466	0.199364	Vir-Vir	NC031057.D	Yes	NC029000.D	No
Citrobacter	CIFR001.D.00001	Stenotrophomonas	STMA003.D.00001	0.198466	0.200693	Vir-Vir	NC028857.D	No	NC029000.D	No
Shigella	SHFL001.D.00001	Stenotrophomonas	STMA003.D.00001	0.195463	0.199607	Vir-Vir	NC025437.D	No	NC029000.D	No
Shigella	SHSO001.D.00001	Stenotrophomonas	STMA003.D.00001	0.195463	0.19934	Vir-Vir	NC031090.D	No	NC029000.D	No
Acinetobacter	ACJO001.D.00001	Salmonella	SAEN001.D.00001	0.191539	0.189723	Vir-Vir	NC015250.D	No	NC031065.D	No
Acinetobacter	ACBA007.D.00001	Salmonella	SAEN001.D.00001	0.191539	0.191857	Vir-Vir	NC014660.D	Yes	NC031065.D	No
Acinetobacter	ACBA007.D.00001	Salmonella	SAEN001.D.00001	0.191539	0.191857	Vir-Vir	NC014660.D	Yes	NC026607.D	No
Acinetobacter	ACBA007.D.00001	Salmonella	SAEN001.D.00001	0.191539	0.191857	Vir-Vir	NC014660.D	Yes	NC042044.D	No
Acinetobacter	ACBA007.D.00001	Salmonella	SAEN001.D.00001	0.191539	0.191857	Vir-Vir	NC014660.D	Yes	NC027344.D	Yes
Acinetobacter	ACBA007.D.00001	Salmonella	SAEN001.D.00001	0.191539	0.191857	Vir-Vir	NC014660.D	Yes	NC020416.D	No
Salmonella	SAEN001.D.00001	Acinetobacter	ACJO001.D.00001	0.191539	0.189723	Vir-Vir	NC042044.D	No	NC014661.D	No
Salmonella	SAEN001.D.00001	Acinetobacter	ACJO001.D.00001	0.191539	0.189723	Vir-Vir	NC027344.D	Yes	NC014661.D	No
Salmonella	SAEN001.D.00001	Acinetobacter	ACJO001.D.00001	0.191539	0.189723	Vir-Vir	NC020416.D	No	NC014661.D	No
Klebsiella	KLPN001.D.00001	Acinetobacter	ACBA007.D.00001	0.190383	0.193046	Vir-Vir	NC028686.D	No	NC014660.D	Yes
Klebsiella	KLPN001.D.00001	Acinetobacter	ACJO001.D.00001	0.190383	0.176616	Vir-Vir	NC028686.D	No	NC014661.D	No
Klebsiella	KLPN001.D.00001	Acinetobacter	ACBA007.D.00001	0.190383	0.193046	Vir-Vir	NC031087.D	No	NC014660.D	Yes
Klebsiella	KLPN001.D.00001	Acinetobacter	ACJO001.D.00001	0.190383	0.176616	Vir-Vir	NC031087.D	No	NC014661.D	No
Salmonella	SAEN001.D.00001	Staphylococcus	STAU002.D.00001	0.188375	0.187148	Temp-Vir	NC025442.D	No	NC027991.D	No
Salmonella	SAEN001.D.00001	Staphylococcus	STAU002.D.00001	0.188375	0.187148	Vir-Vir	NC021780.D	No	NC027991.D	No
Salmonella	SAEN001.D.00001	Staphylococcus	STAU002.D.00001	0.188375	0.187148	Vir-Vir	NC029045.D	No	NC027991.D	No
Salmonella	SAEN001.D.00001	Staphylococcus	STAU002.D.00001	0.188375	0.187148	Temp-Vir	NC031930.D	No	NC027991.D	No
Salmonella	SAEN001.D.00001	Staphylococcus	STAU002.D.00001	0.188375	0.187148	Vir-Vir	NC021779.D	No	NC027991.D	No
Staphylococcus	STAU002.D.00001	Salmonella	SAEN001.D.00001	0.188375	0.187148	Temp-Vir	NC027991.D	No	NC031228.D	No
Staphylococcus	STAU002.D.00001	Salmonella	SAEN001.D.00001	0.188375	0.187148	Temp-Vir	NC027991.D	No	NC019417.D	Yes
Staphylococcus	STAU002.D.00001	Salmonella	SAEN001.D.00001	0.188375	0.187148	Temp-Vir	NC027991.D	No	NC021783.D	No
Geobacillus	GEGE001.D.00001	Bacillus	BASU001.D.00001	0.187182	0.16937	Temp-Temp	NC029073.D	Yes	NC001884.D	No
Bacillus	BASP001.D.00001	Geobacillus	GETH002.D.00001	0.187182	0.157589	Temp-Temp	NC009737.D	Yes	NC019544.D	Yes
Klebsiella	KLPN001.D.00001	Aeromonas	AESA002.D.00001	0.186401	0.184332	Vir-Vir	NC042138.D	No	NC019543.D	No
Klebsiella	KLPN001.D.00001	Aeromonas	AESP001.D.00001	0.186401	0.198256	Vir-Vir	NC042138.D	No	NC020879.D	Yes
Klebsiella	KLPN001.D.00001	Aeromonas	AESA002.D.00001	0.186401	0.184332	Vir-Vir	NC042138.D	No	NC007022.D	No
Klebsiella	KLPN001.D.00001	Aeromonas	AESA002.D.00001	0.186401	0.184332	Vir-Vir	NC042138.D	No	NC042019.D	No
Klebsiella	KLPN001.D.00001	Aeromonas	AESA002.D.00001	0.186401	0.184332	Vir-Vir	NC042138.D	No	NC014635.D	No
Klebsiella	KLPN001.D.00001	Aeromonas	AESA002.D.00001	0.186401	0.184332	Vir-Vir	NC042138.D	No	NC005135.D	No
Aeromonas	AESA002.D.00001	Klebsiella	KLPN001.D.00001	0.186401	0.184332	Vir-Vir	NC019543.D	No	NC020080.D	No
Aeromonas	AESA002.D.00001	Klebsiella	KLAE001.D.00001	0.186401	0.209052	Vir-Vir	NC019543.D	No	NC041980.D	No
Aeromonas	AESA002.D.00001	Klebsiella	KLPN001.D.00001	0.186401	0.184332	Vir-Vir	NC019543.D	No	NC041981.D	No
Aeromonas	AESA002.D.00001	Klebsiella	KLPN001.D.00001	0.186401	0.184332	Vir-Vir	NC019543.D	No	NC014036.D	No
Aeromonas	AESA002.D.00001	Klebsiella	KLPN001.D.00001	0.186401	0.184332	Vir-Vir	NC019543.D	No	NC028750.D	No
Aeromonas	AESP001.D.00001	Klebsiella	KLPN001.D.00001	0.186401	0.198256	Vir-Vir	NC020879.D	Yes	NC020080.D	No
Aeromonas	AESP001.D.00001	Klebsiella	KLAE001.D.00001	0.186401	0.220602	Vir-Vir	NC020879.D	Yes	NC041980.D	No
Aeromonas	AESP001.D.00001	Klebsiella	KLPN001.D.00001	0.186401	0.198256	Vir-Vir	NC020879.D	Yes	NC041981.D	No
Aeromonas	AESP001.D.00001	Klebsiella	KLPN001.D.00001	0.186401	0.198256	Vir-Vir	NC020879.D	Yes	NC014036.D	No
Aeromonas	AESP001.D.00001	Klebsiella	KLPN001.D.00001	0.186401	0.198256	Vir-Vir	NC020879.D	Yes	NC028750.D	No
Aeromonas	AESA002.D.00001	Klebsiella	KLPN001.D.00001	0.186401	0.184332	Vir-Vir	NC007022.D	No	NC020080.D	No
Aeromonas	AESA002.D.00001	Klebsiella	KLAE001.D.00001	0.186401	0.209052	Vir-Vir	NC007022.D	No	NC041980.D	No
Aeromonas	AESA002.D.00001	Klebsiella	KLPN001.D.00001	0.186401	0.184332	Vir-Vir	NC007022.D	No	NC041981.D	No
Aeromonas	AESA002.D.00001	Klebsiella	KLPN001.D.00001	0.186401	0.184332	Vir-Vir	NC007022.D	No	NC014036.D	No
Aeromonas	AESA002.D.00001	Klebsiella	KLPN001.D.00001	0.186401	0.184332	Vir-Vir	NC007022.D	No	NC028750.D	No
Aeromonas	AESA002.D.00001	Klebsiella	KLPN001.D.00001	0.186401	0.184332	Vir-Vir	NC042019.D	No	NC020080.D	No
Aeromonas	AESA002.D.00001	Klebsiella	KLAE001.D.00001	0.186401	0.209052	Vir-Vir	NC042019.D	No	NC041980.D	No
Aeromonas	AESA002.D.00001	Klebsiella	KLPN001.D.00001	0.186401	0.184332	Vir-Vir	NC042019.D	No	NC041981.D	No
Aeromonas	AESA002.D.00001	Klebsiella	KLPN001.D.00001	0.186401	0.184332	Vir-Vir	NC042019.D	No	NC014036.D	No
Aeromonas	AESA002.D.00001	Klebsiella	KLPN001.D.00001	0.186401	0.184332	Vir-Vir	NC042019.D	No	NC028750.D	No
Klebsiella	KLPN001.D.00001	Aeromonas	AESA002.D.00001	0.186401	0.184332	Vir-Vir	NC020080.D	No	NC014635.D	No
Klebsiella	KLPN001.D.00001	Aeromonas	AESA002.D.00001	0.186401	0.184332	Vir-Vir	NC020080.D	No	NC005135.D	No
Aeromonas	AESA002.D.00001	Klebsiella	KLAE001.D.00001	0.186401	0.209052	Vir-Vir	NC014635.D	No	NC041980.D	No
Aeromonas	AESA002.D.00001	Klebsiella	KLPN001.D.00001	0.186401	0.184332	Vir-Vir	NC014635.D	No	NC041981.D	No
Aeromonas	AESA002.D.00001	Klebsiella	KLPN001.D.00001	0.186401	0.184332	Vir-Vir	NC014635.D	No	NC014036.D	No
Aeromonas	AESA002.D.00001	Klebsiella	KLPN001.D.00001	0.186401	0.184332	Vir-Vir	NC014635.D	No	NC028750.D	No
Klebsiella	KLAE001.D.00001	Aeromonas	AESA002.D.00001	0.186401	0.209052	Vir-Vir	NC041980.D	No	NC005135.D	No
Aeromonas	AESA002.D.00001	Klebsiella	KLPN001.D.00001	0.186401	0.184332	Vir-Vir	NC005135.D	No	NC041981.D	No
Aeromonas	AESA002.D.00001	Klebsiella	KLPN001.D.00001	0.186401	0.184332	Vir-Vir	NC005135.D	No	NC014036.D	No
Aeromonas	AESA002.D.00001	Klebsiella	KLPN001.D.00001	0.186401	0.184332	Vir-Vir	NC005135.D	No	NC028750.D	No
Aeromonas	AESA002.D.00001	Serratia	SESP001.D.00001	0.185867	0.150488	Vir-Vir	NC019543.D	No	NC041996.D	Yes
Aeromonas	AESA002.D.00001	Serratia	SESP001.D.00001	0.185867	0.150488	Vir-Vir	NC007022.D	No	NC041996.D	Yes
Aeromonas	AESA002.D.00001	Serratia	SESP001.D.00001	0.185867	0.150488	Vir-Vir	NC014635.D	No	NC041996.D	Yes
Aeromonas	AESA002.D.00001	Serratia	SESP001.D.00001	0.185867	0.150488	Vir-Vir	NC005135.D	No	NC041996.D	Yes
Acinetobacter	ACJO001.D.00001	Edwardsiella	EDIC001.D.00001	0.185265	0.161833	Vir-Vir	NC015250.D	No	NC028683.D	No
Acinetobacter	ACBA007.D.00001	Edwardsiella	EDIC001.D.00001	0.185265	0.171221	Vir-Vir	NC014660.D	Yes	NC028683.D	No
Edwardsiella	EDIC001.D.00001	Acinetobacter	ACJO001.D.00001	0.185265	0.161833	Vir-Vir	NC028683.D	No	NC014661.D	No
Achromobacter	ACXY001.D.00001	Erwinia	ERAM001.D.00001	0.184642	0.182524	Temp-Temp	NC023556.D	No	NC023579.D	No
Acinetobacter	ACJO001.D.00001	Serratia	SESP001.D.00001	0.182596	0.113995	Vir-Vir	NC015250.D	No	NC041996.D	Yes
Acinetobacter	ACBA007.D.00001	Serratia	SESP001.D.00001	0.182596	0.131963	Vir-Vir	NC014660.D	Yes	NC041996.D	Yes
Acinetobacter	ACBA007.D.00001	Serratia	SESP001.D.00001	0.182596	0.131963	Vir-Vir	NC018087.D	No	NC041996.D	Yes
Aeromonas	AESA002.D.00001	Escherichia	ESCO001.D.00001	0.180669	0.177302	Vir-Vir	NC019543.D	No	NC031928.D	No
Aeromonas	AESA002.D.00001	Escherichia	ESCO001.D.00001	0.180669	0.177302	Vir-Vir	NC019543.D	No	NC028881.D	No
Aeromonas	AESA002.D.00001	Escherichia	ESCO001.D.00001	0.180669	0.177302	Vir-Vir	NC019543.D	No	NC025830.D	No
Aeromonas	AESA002.D.00001	Escherichia	ESCO001.D.00001	0.180669	0.177302	Vir-Vir	NC019543.D	No	NC028957.D	No
Aeromonas	AESA002.D.00001	Escherichia	ESCO001.D.00001	0.180669	0.177302	Vir-Vir	NC019543.D	No	NC010105.D	No
Aeromonas	AESA002.D.00001	Escherichia	ESCO001.D.00001	0.180669	0.177302	Vir-Vir	NC019543.D	No	NC028894.D	No
Aeromonas	AESA002.D.00001	Escherichia	ESCO001.D.00001	0.180669	0.177302	Vir-Vir	NC019543.D	No	NC041990.D	No
Aeromonas	AESA002.D.00001	Escherichia	ESCO001.D.00001	0.180669	0.177302	Vir-Vir	NC019543.D	No	NC024794.D	No
Aeromonas	AESA002.D.00001	Escherichia	ESCO001.D.00001	0.180669	0.177302	Vir-Vir	NC019543.D	No	NC028847.D	No
Aeromonas	AESA002.D.00001	Escherichia	ESCO001.D.00001	0.180669	0.177302	Vir-Vir	NC019543.D	No	NC029091.D	No
Aeromonas	AESA002.D.00001	Escherichia	ESCO001.D.00001	0.180669	0.177302	Vir-Vir	NC019543.D	No	NC004928.D	No
Aeromonas	AESA002.D.00001	Escherichia	ESCO001.D.00001	0.180669	0.177302	Vir-Vir	NC019543.D	No	NC014260.D	No
Aeromonas	AESA002.D.00001	Escherichia	ESCO001.D.00001	0.180669	0.177302	Vir-Vir	NC019543.D	No	NC041863.D	No
Aeromonas	AESA002.D.00001	Escherichia	ESCO001.D.00001	0.180669	0.177302	Vir-Vir	NC019543.D	No	NC024124.D	No
Aeromonas	AESA002.D.00001	Escherichia	ESCO001.D.00001	0.180669	0.177302	Vir-Vir	NC019543.D	No	NC031934.D	No
Aeromonas	AESA002.D.00001	Escherichia	ESCO001.D.00001	0.180669	0.177302	Vir-Vir	NC019543.D	No	NC014792.D	No
Aeromonas	AESA002.D.00001	Escherichia	ESCO001.D.00001	0.180669	0.177302	Vir-Vir	NC019543.D	No	NC012741.D	No
Aeromonas	AESA002.D.00001	Escherichia	ESCO001.D.00001	0.180669	0.177302	Vir-Vir	NC019543.D	No	NC019500.D	No
Aeromonas	AESA002.D.00001	Escherichia	ESCO001.D.00001	0.180669	0.177302	Vir-Vir	NC019543.D	No	NC007023.D	No
Aeromonas	AESA002.D.00001	Escherichia	ESCO001.D.00001	0.180669	0.177302	Vir-Vir	NC019543.D	No	NC041864.D	No
Aeromonas	AESA002.D.00001	Escherichia	ESCO001.D.00001	0.180669	0.177302	Vir-Vir	NC019543.D	No	NC014467.D	No
Aeromonas	AESA002.D.00001	Escherichia	ESCO001.D.00001	0.180669	0.177302	Vir-Vir	NC019543.D	No	NC021344.D	No
Escherichia	ESCO001.D.00001	Aeromonas	AESA002.D.00001	0.180669	0.177302	Vir-Vir	NC031928.D	No	NC007022.D	No
Escherichia	ESCO001.D.00001	Aeromonas	AESA002.D.00001	0.180669	0.177302	Vir-Vir	NC031928.D	No	NC042019.D	No
Escherichia	ESCO001.D.00001	Aeromonas	AESA002.D.00001	0.180669	0.177302	Vir-Vir	NC031928.D	No	NC014635.D	No
Escherichia	ESCO001.D.00001	Aeromonas	AESA002.D.00001	0.180669	0.177302	Vir-Vir	NC031928.D	No	NC005135.D	No
Escherichia	ESCO001.D.00001	Aeromonas	AEHY001.D.00001	0.180669	0.177604	Vir-Vir	NC031928.D	No	NC019538.D	No
Escherichia	ESCO001.D.00001	Aeromonas	AESA002.D.00001	0.180669	0.177302	Vir-Vir	NC031928.D	No	NC008208.D	No
Escherichia	ESCO001.D.00001	Aeromonas	AESA002.D.00001	0.180669	0.177302	Vir-Vir	NC028881.D	No	NC007022.D	No
Escherichia	ESCO001.D.00001	Aeromonas	AESA002.D.00001	0.180669	0.177302	Vir-Vir	NC028881.D	No	NC042019.D	No
Escherichia	ESCO001.D.00001	Aeromonas	AESA002.D.00001	0.180669	0.177302	Vir-Vir	NC028881.D	No	NC014635.D	No
Escherichia	ESCO001.D.00001	Aeromonas	AESA002.D.00001	0.180669	0.177302	Vir-Vir	NC028881.D	No	NC005135.D	No
Escherichia	ESCO001.D.00001	Aeromonas	AEHY001.D.00001	0.180669	0.177604	Vir-Vir	NC028881.D	No	NC019538.D	No
Escherichia	ESCO001.D.00001	Aeromonas	AESA002.D.00001	0.180669	0.177302	Vir-Vir	NC028881.D	No	NC008208.D	No
Escherichia	ESCO001.D.00001	Aeromonas	AESA002.D.00001	0.180669	0.177302	Vir-Vir	NC025830.D	No	NC007022.D	No
Escherichia	ESCO001.D.00001	Aeromonas	AESA002.D.00001	0.180669	0.177302	Vir-Vir	NC025830.D	No	NC042019.D	No
Escherichia	ESCO001.D.00001	Aeromonas	AESA002.D.00001	0.180669	0.177302	Vir-Vir	NC025830.D	No	NC014635.D	No
Escherichia	ESCO001.D.00001	Aeromonas	AESA002.D.00001	0.180669	0.177302	Vir-Vir	NC025830.D	No	NC005135.D	No
Escherichia	ESCO001.D.00001	Aeromonas	AEHY001.D.00001	0.180669	0.177604	Vir-Vir	NC025830.D	No	NC019538.D	No
Escherichia	ESCO001.D.00001	Aeromonas	AESA002.D.00001	0.180669	0.177302	Vir-Vir	NC025830.D	No	NC008208.D	No
Aeromonas	AESP001.D.00001	Escherichia	ESCO001.D.00001	0.180669	0.193737	Vir-Vir	NC020879.D	Yes	NC007023.D	No
Aeromonas	AESP001.D.00001	Escherichia	ESCO001.D.00001	0.180669	0.193737	Vir-Vir	NC020879.D	Yes	NC014467.D	No
Aeromonas	AESP001.D.00001	Escherichia	ESCO001.D.00001	0.180669	0.193737	Vir-Vir	NC020879.D	Yes	NC021344.D	No
Escherichia	ESCO001.D.00001	Aeromonas	AESA002.D.00001	0.180669	0.177302	Vir-Vir	NC028957.D	No	NC007022.D	No
Escherichia	ESCO001.D.00001	Aeromonas	AESA002.D.00001	0.180669	0.177302	Vir-Vir	NC028957.D	No	NC042019.D	No
Escherichia	ESCO001.D.00001	Aeromonas	AESA002.D.00001	0.180669	0.177302	Vir-Vir	NC028957.D	No	NC014635.D	No
Escherichia	ESCO001.D.00001	Aeromonas	AESA002.D.00001	0.180669	0.177302	Vir-Vir	NC028957.D	No	NC005135.D	No
Escherichia	ESCO001.D.00001	Aeromonas	AEHY001.D.00001	0.180669	0.177604	Vir-Vir	NC028957.D	No	NC019538.D	No
Escherichia	ESCO001.D.00001	Aeromonas	AESA002.D.00001	0.180669	0.177302	Vir-Vir	NC028957.D	No	NC008208.D	No
Escherichia	ESCO001.D.00001	Aeromonas	AESA002.D.00001	0.180669	0.177302	Vir-Vir	NC028925.D	No	NC007022.D	No
Escherichia	ESCO001.D.00001	Aeromonas	AESA002.D.00001	0.180669	0.177302	Vir-Vir	NC028925.D	No	NC005135.D	No
Escherichia	ESCO001.D.00001	Aeromonas	AEHY001.D.00001	0.180669	0.177604	Vir-Vir	NC028925.D	No	NC019538.D	No
Escherichia	ESCO001.D.00001	Aeromonas	AESA002.D.00001	0.180669	0.177302	Vir-Vir	NC010105.D	No	NC007022.D	No
Escherichia	ESCO001.D.00001	Aeromonas	AESA002.D.00001	0.180669	0.177302	Vir-Vir	NC010105.D	No	NC042019.D	No
Escherichia	ESCO001.D.00001	Aeromonas	AESA002.D.00001	0.180669	0.177302	Vir-Vir	NC010105.D	No	NC014635.D	No
Escherichia	ESCO001.D.00001	Aeromonas	AESA002.D.00001	0.180669	0.177302	Vir-Vir	NC010105.D	No	NC005135.D	No
Escherichia	ESCO001.D.00001	Aeromonas	AEHY001.D.00001	0.180669	0.177604	Vir-Vir	NC010105.D	No	NC019538.D	No
Escherichia	ESCO001.D.00001	Aeromonas	AESA002.D.00001	0.180669	0.177302	Vir-Vir	NC010105.D	No	NC008208.D	No
Escherichia	ESCO001.D.00001	Aeromonas	AESA002.D.00001	0.180669	0.177302	Vir-Vir	NC028894.D	No	NC007022.D	No
Escherichia	ESCO001.D.00001	Aeromonas	AESA002.D.00001	0.180669	0.177302	Vir-Vir	NC028894.D	No	NC042019.D	No
Escherichia	ESCO001.D.00001	Aeromonas	AESA002.D.00001	0.180669	0.177302	Vir-Vir	NC028894.D	No	NC014635.D	No
Escherichia	ESCO001.D.00001	Aeromonas	AESA002.D.00001	0.180669	0.177302	Vir-Vir	NC028894.D	No	NC005135.D	No
Escherichia	ESCO001.D.00001	Aeromonas	AEHY001.D.00001	0.180669	0.177604	Vir-Vir	NC028894.D	No	NC019538.D	No
Escherichia	ESCO001.D.00001	Aeromonas	AESA002.D.00001	0.180669	0.177302	Vir-Vir	NC028894.D	No	NC008208.D	No
Aeromonas	AESA002.D.00001	Escherichia	ESCO001.D.00001	0.180669	0.177302	Vir-Vir	NC007022.D	No	NC041990.D	No
Aeromonas	AESA002.D.00001	Escherichia	ESCO001.D.00001	0.180669	0.177302	Vir-Vir	NC007022.D	No	NC024794.D	No
Aeromonas	AESA002.D.00001	Escherichia	ESCO001.D.00001	0.180669	0.177302	Vir-Vir	NC007022.D	No	NC028847.D	No
Aeromonas	AESA002.D.00001	Escherichia	ESCO001.D.00001	0.180669	0.177302	Vir-Vir	NC007022.D	No	NC029091.D	No
Aeromonas	AESA002.D.00001	Escherichia	ESCO001.D.00001	0.180669	0.177302	Vir-Vir	NC007022.D	No	NC004928.D	No
Aeromonas	AESA002.D.00001	Escherichia	ESCO001.D.00001	0.180669	0.177302	Vir-Vir	NC007022.D	No	NC014260.D	No
Aeromonas	AESA002.D.00001	Escherichia	ESCO001.D.00001	0.180669	0.177302	Vir-Vir	NC007022.D	No	NC041863.D	No
Aeromonas	AESA002.D.00001	Escherichia	ESCO001.D.00001	0.180669	0.177302	Vir-Vir	NC007022.D	No	NC024124.D	No
Aeromonas	AESA002.D.00001	Escherichia	ESCO001.D.00001	0.180669	0.177302	Vir-Vir	NC007022.D	No	NC031934.D	No
Aeromonas	AESA002.D.00001	Escherichia	ESCO001.D.00001	0.180669	0.177302	Vir-Vir	NC007022.D	No	NC014792.D	No
Aeromonas	AESA002.D.00001	Escherichia	ESCO001.D.00001	0.180669	0.177302	Vir-Vir	NC007022.D	No	NC012741.D	No
Aeromonas	AESA002.D.00001	Escherichia	ESCO001.D.00001	0.180669	0.177302	Vir-Vir	NC007022.D	No	NC019500.D	No
Aeromonas	AESA002.D.00001	Escherichia	ESCO001.D.00001	0.180669	0.177302	Vir-Vir	NC007022.D	No	NC007023.D	No
Aeromonas	AESA002.D.00001	Escherichia	ESCO001.D.00001	0.180669	0.177302	Vir-Vir	NC007022.D	No	NC041864.D	No
Aeromonas	AESA002.D.00001	Escherichia	ESCO001.D.00001	0.180669	0.177302	Vir-Vir	NC007022.D	No	NC014467.D	No
Aeromonas	AESA002.D.00001	Escherichia	ESCO001.D.00001	0.180669	0.177302	Vir-Vir	NC007022.D	No	NC021344.D	No
Escherichia	ESCO001.D.00001	Aeromonas	AESA002.D.00001	0.180669	0.177302	Vir-Vir	NC041990.D	No	NC042019.D	No
Escherichia	ESCO001.D.00001	Aeromonas	AESA002.D.00001	0.180669	0.177302	Vir-Vir	NC041990.D	No	NC014635.D	No
Escherichia	ESCO001.D.00001	Aeromonas	AESA002.D.00001	0.180669	0.177302	Vir-Vir	NC041990.D	No	NC005135.D	No
Escherichia	ESCO001.D.00001	Aeromonas	AEHY001.D.00001	0.180669	0.177604	Vir-Vir	NC041990.D	No	NC019538.D	No
Escherichia	ESCO001.D.00001	Aeromonas	AESA002.D.00001	0.180669	0.177302	Vir-Vir	NC041990.D	No	NC008208.D	No
Escherichia	ESCO001.D.00001	Aeromonas	AESA002.D.00001	0.180669	0.177302	Vir-Vir	NC024794.D	No	NC042019.D	No
Escherichia	ESCO001.D.00001	Aeromonas	AESA002.D.00001	0.180669	0.177302	Vir-Vir	NC024794.D	No	NC014635.D	No
Escherichia	ESCO001.D.00001	Aeromonas	AESA002.D.00001	0.180669	0.177302	Vir-Vir	NC024794.D	No	NC005135.D	No
Escherichia	ESCO001.D.00001	Aeromonas	AEHY001.D.00001	0.180669	0.177604	Vir-Vir	NC024794.D	No	NC019538.D	No
Escherichia	ESCO001.D.00001	Aeromonas	AESA002.D.00001	0.180669	0.177302	Vir-Vir	NC024794.D	No	NC008208.D	No
Aeromonas	AESA002.D.00001	Escherichia	ESCO001.D.00001	0.180669	0.177302	Vir-Vir	NC042019.D	No	NC028847.D	No
Aeromonas	AESA002.D.00001	Escherichia	ESCO001.D.00001	0.180669	0.177302	Vir-Vir	NC042019.D	No	NC029091.D	No
Aeromonas	AESA002.D.00001	Escherichia	ESCO001.D.00001	0.180669	0.177302	Vir-Vir	NC042019.D	No	NC004928.D	No
Aeromonas	AESA002.D.00001	Escherichia	ESCO001.D.00001	0.180669	0.177302	Vir-Vir	NC042019.D	No	NC014260.D	No
Aeromonas	AESA002.D.00001	Escherichia	ESCO001.D.00001	0.180669	0.177302	Vir-Vir	NC042019.D	No	NC041863.D	No
Aeromonas	AESA002.D.00001	Escherichia	ESCO001.D.00001	0.180669	0.177302	Vir-Vir	NC042019.D	No	NC024124.D	No
Aeromonas	AESA002.D.00001	Escherichia	ESCO001.D.00001	0.180669	0.177302	Vir-Vir	NC042019.D	No	NC031934.D	No
Aeromonas	AESA002.D.00001	Escherichia	ESCO001.D.00001	0.180669	0.177302	Vir-Vir	NC042019.D	No	NC014792.D	No
Aeromonas	AESA002.D.00001	Escherichia	ESCO001.D.00001	0.180669	0.177302	Vir-Vir	NC042019.D	No	NC012741.D	No
Aeromonas	AESA002.D.00001	Escherichia	ESCO001.D.00001	0.180669	0.177302	Vir-Vir	NC042019.D	No	NC019500.D	No
Aeromonas	AESA002.D.00001	Escherichia	ESCO001.D.00001	0.180669	0.177302	Vir-Vir	NC042019.D	No	NC007023.D	No
Aeromonas	AESA002.D.00001	Escherichia	ESCO001.D.00001	0.180669	0.177302	Vir-Vir	NC042019.D	No	NC041864.D	No
Aeromonas	AESA002.D.00001	Escherichia	ESCO001.D.00001	0.180669	0.177302	Vir-Vir	NC042019.D	No	NC014467.D	No
Aeromonas	AESA002.D.00001	Escherichia	ESCO001.D.00001	0.180669	0.177302	Vir-Vir	NC042019.D	No	NC021344.D	No
Escherichia	ESCO001.D.00001	Aeromonas	AESA002.D.00001	0.180669	0.177302	Vir-Vir	NC028847.D	No	NC014635.D	No
Escherichia	ESCO001.D.00001	Aeromonas	AESA002.D.00001	0.180669	0.177302	Vir-Vir	NC028847.D	No	NC005135.D	No
Escherichia	ESCO001.D.00001	Aeromonas	AEHY001.D.00001	0.180669	0.177604	Vir-Vir	NC028847.D	No	NC019538.D	No
Escherichia	ESCO001.D.00001	Aeromonas	AESA002.D.00001	0.180669	0.177302	Vir-Vir	NC028847.D	No	NC008208.D	No
Escherichia	ESCO001.D.00001	Aeromonas	AESA002.D.00001	0.180669	0.177302	Vir-Vir	NC029091.D	No	NC014635.D	No
Escherichia	ESCO001.D.00001	Aeromonas	AESA002.D.00001	0.180669	0.177302	Vir-Vir	NC029091.D	No	NC005135.D	No
Escherichia	ESCO001.D.00001	Aeromonas	AEHY001.D.00001	0.180669	0.177604	Vir-Vir	NC029091.D	No	NC019538.D	No
Escherichia	ESCO001.D.00001	Aeromonas	AESA002.D.00001	0.180669	0.177302	Vir-Vir	NC029091.D	No	NC008208.D	No
Escherichia	ESCO001.D.00001	Aeromonas	AESA002.D.00001	0.180669	0.177302	Vir-Vir	NC004928.D	No	NC014635.D	No
Escherichia	ESCO001.D.00001	Aeromonas	AESA002.D.00001	0.180669	0.177302	Vir-Vir	NC004928.D	No	NC005135.D	No
Escherichia	ESCO001.D.00001	Aeromonas	AEHY001.D.00001	0.180669	0.177604	Vir-Vir	NC004928.D	No	NC019538.D	No
Escherichia	ESCO001.D.00001	Aeromonas	AESA002.D.00001	0.180669	0.177302	Vir-Vir	NC004928.D	No	NC008208.D	No
Escherichia	ESCO001.D.00001	Aeromonas	AESA002.D.00001	0.180669	0.177302	Vir-Vir	NC014260.D	No	NC014635.D	No
Escherichia	ESCO001.D.00001	Aeromonas	AESA002.D.00001	0.180669	0.177302	Vir-Vir	NC014260.D	No	NC005135.D	No
Escherichia	ESCO001.D.00001	Aeromonas	AEHY001.D.00001	0.180669	0.177604	Vir-Vir	NC014260.D	No	NC019538.D	No
Escherichia	ESCO001.D.00001	Aeromonas	AESA002.D.00001	0.180669	0.177302	Vir-Vir	NC014260.D	No	NC008208.D	No
Aeromonas	AESA002.D.00001	Escherichia	ESCO001.D.00001	0.180669	0.177302	Vir-Vir	NC014635.D	No	NC041863.D	No
Aeromonas	AESA002.D.00001	Escherichia	ESCO001.D.00001	0.180669	0.177302	Vir-Vir	NC014635.D	No	NC024124.D	No
Aeromonas	AESA002.D.00001	Escherichia	ESCO001.D.00001	0.180669	0.177302	Vir-Vir	NC014635.D	No	NC031934.D	No
Aeromonas	AESA002.D.00001	Escherichia	ESCO001.D.00001	0.180669	0.177302	Vir-Vir	NC014635.D	No	NC014792.D	No
Aeromonas	AESA002.D.00001	Escherichia	ESCO001.D.00001	0.180669	0.177302	Vir-Vir	NC014635.D	No	NC012741.D	No
Aeromonas	AESA002.D.00001	Escherichia	ESCO001.D.00001	0.180669	0.177302	Vir-Vir	NC014635.D	No	NC019500.D	No
Aeromonas	AESA002.D.00001	Escherichia	ESCO001.D.00001	0.180669	0.177302	Vir-Vir	NC014635.D	No	NC007023.D	No
Aeromonas	AESA002.D.00001	Escherichia	ESCO001.D.00001	0.180669	0.177302	Vir-Vir	NC014635.D	No	NC041864.D	No
Aeromonas	AESA002.D.00001	Escherichia	ESCO001.D.00001	0.180669	0.177302	Vir-Vir	NC014635.D	No	NC014467.D	No
Aeromonas	AESA002.D.00001	Escherichia	ESCO001.D.00001	0.180669	0.177302	Vir-Vir	NC014635.D	No	NC021344.D	No
Escherichia	ESCO001.D.00001	Aeromonas	AESA002.D.00001	0.180669	0.177302	Vir-Vir	NC041863.D	No	NC005135.D	No
Escherichia	ESCO001.D.00001	Aeromonas	AEHY001.D.00001	0.180669	0.177604	Vir-Vir	NC041863.D	No	NC019538.D	No
Escherichia	ESCO001.D.00001	Aeromonas	AESA002.D.00001	0.180669	0.177302	Vir-Vir	NC041863.D	No	NC008208.D	No
Escherichia	ESCO001.D.00001	Aeromonas	AESA002.D.00001	0.180669	0.177302	Vir-Vir	NC024124.D	No	NC005135.D	No
Escherichia	ESCO001.D.00001	Aeromonas	AEHY001.D.00001	0.180669	0.177604	Vir-Vir	NC024124.D	No	NC019538.D	No
Escherichia	ESCO001.D.00001	Aeromonas	AESA002.D.00001	0.180669	0.177302	Vir-Vir	NC024124.D	No	NC008208.D	No
Escherichia	ESCO001.D.00001	Aeromonas	AESA002.D.00001	0.180669	0.177302	Vir-Vir	NC031934.D	No	NC005135.D	No
Escherichia	ESCO001.D.00001	Aeromonas	AEHY001.D.00001	0.180669	0.177604	Vir-Vir	NC031934.D	No	NC019538.D	No
Escherichia	ESCO001.D.00001	Aeromonas	AESA002.D.00001	0.180669	0.177302	Vir-Vir	NC031934.D	No	NC008208.D	No
Aeromonas	AESA002.D.00001	Escherichia	ESCO001.D.00001	0.180669	0.177302	Vir-Vir	NC005135.D	No	NC014792.D	No
Aeromonas	AESA002.D.00001	Escherichia	ESCO001.D.00001	0.180669	0.177302	Vir-Vir	NC005135.D	No	NC012741.D	No
Aeromonas	AESA002.D.00001	Escherichia	ESCO001.D.00001	0.180669	0.177302	Vir-Vir	NC005135.D	No	NC019500.D	No
Aeromonas	AESA002.D.00001	Escherichia	ESCO001.D.00001	0.180669	0.177302	Vir-Vir	NC005135.D	No	NC007023.D	No
Aeromonas	AESA002.D.00001	Escherichia	ESCO001.D.00001	0.180669	0.177302	Vir-Vir	NC005135.D	No	NC041864.D	No
Aeromonas	AESA002.D.00001	Escherichia	ESCO001.D.00001	0.180669	0.177302	Vir-Vir	NC005135.D	No	NC014467.D	No
Aeromonas	AESA002.D.00001	Escherichia	ESCO001.D.00001	0.180669	0.177302	Vir-Vir	NC005135.D	No	NC021344.D	No
Escherichia	ESCO001.D.00001	Aeromonas	AEHY001.D.00001	0.180669	0.177604	Vir-Vir	NC014792.D	No	NC019538.D	No
Escherichia	ESCO001.D.00001	Aeromonas	AESA002.D.00001	0.180669	0.177302	Vir-Vir	NC014792.D	No	NC008208.D	No
Escherichia	ESCO001.D.00001	Aeromonas	AEHY001.D.00001	0.180669	0.177604	Vir-Vir	NC012741.D	No	NC019538.D	No
Escherichia	ESCO001.D.00001	Aeromonas	AESA002.D.00001	0.180669	0.177302	Vir-Vir	NC012741.D	No	NC008208.D	No
Aeromonas	AEHY001.D.00001	Escherichia	ESCO001.D.00001	0.180669	0.177604	Vir-Vir	NC019538.D	No	NC019500.D	No
Aeromonas	AEHY001.D.00001	Escherichia	ESCO001.D.00001	0.180669	0.177604	Vir-Vir	NC019538.D	No	NC041864.D	No
Escherichia	ESCO001.D.00001	Aeromonas	AESA002.D.00001	0.180669	0.177302	Vir-Vir	NC019500.D	No	NC008208.D	No
Escherichia	ESCO001.D.00001	Aeromonas	AESA002.D.00001	0.180669	0.177302	Vir-Vir	NC041864.D	No	NC008208.D	No
Mycobacterium	MYSM001.D.00001	Gordonia	GOTE001.D.00001	0.179984	0.0963674	Temp-Vir	NC041970.D	No	NC030917.D	No
Gordonia	GOTE001.D.00001	Mycobacterium	MYSM001.D.00001	0.179984	0.0963674	Temp-Vir	NC031060.D	No	NC031238.D	No
Gordonia	GOTE001.D.00001	Mycobacterium	MYSM001.D.00001	0.179984	0.0963674	Temp-Vir	NC031060.D	No	NC022965.D	No
Gordonia	GOTE001.D.00001	Mycobacterium	MYSM001.D.00001	0.179984	0.0963674	Temp-Vir	NC031060.D	No	NC023707.D	No
Gordonia	GOTE001.D.00001	Mycobacterium	MYSM001.D.00001	0.179984	0.0963674	Temp-Vir	NC031060.D	No	NC028877.D	No
Gordonia	GOTE001.D.00001	Mycobacterium	MYSM001.D.00001	0.179984	0.0963674	Temp-Vir	NC031060.D	No	NC022977.D	No
Gordonia	GOTE001.D.00001	Mycobacterium	MYSM001.D.00001	0.179984	0.0963674	Temp-Vir	NC031060.D	No	NC028794.D	No
Gordonia	GOTE001.D.00001	Mycobacterium	MYSM001.D.00001	0.179984	0.0963674	Temp-Vir	NC031060.D	No	NC028932.D	No
Gordonia	GOTE001.D.00001	Mycobacterium	MYSM001.D.00001	0.179984	0.0963674	Temp-Vir	NC031060.D	No	NC029043.D	No
Gordonia	GOTE001.D.00001	Mycobacterium	MYSM001.D.00001	0.179984	0.0963674	Vir-Vir	NC031060.D	No	NC028965.D	No
Gordonia	GOTE001.D.00001	Mycobacterium	MYSM001.D.00001	0.179984	0.0963674	Temp-Vir	NC031060.D	No	NC028852.D	No
Gordonia	GOTE001.D.00001	Mycobacterium	MYSM001.D.00001	0.179984	0.0963674	Temp-Vir	NC031060.D	No	NC031263.D	No
Gordonia	GOTE001.D.00001	Mycobacterium	MYSM001.D.00001	0.179984	0.0963674	Temp-Vir	NC031060.D	No	NC022058.D	No
Gordonia	GOTE001.D.00001	Mycobacterium	MYSM001.D.00001	0.179984	0.0963674	Temp-Vir	NC030694.D	No	NC031238.D	No
Gordonia	GOTE001.D.00001	Mycobacterium	MYSM001.D.00001	0.179984	0.0963674	Temp-Vir	NC030694.D	No	NC022965.D	No
Gordonia	GOTE001.D.00001	Mycobacterium	MYSM001.D.00001	0.179984	0.0963674	Temp-Vir	NC030694.D	No	NC028877.D	No
Gordonia	GOTE001.D.00001	Mycobacterium	MYSM001.D.00001	0.179984	0.0963674	Temp-Vir	NC030694.D	No	NC022977.D	No
Gordonia	GOTE001.D.00001	Mycobacterium	MYSM001.D.00001	0.179984	0.0963674	Temp-Vir	NC030694.D	No	NC028794.D	No
Gordonia	GOTE001.D.00001	Mycobacterium	MYSM001.D.00001	0.179984	0.0963674	Temp-Vir	NC030694.D	No	NC028932.D	No
Gordonia	GOTE001.D.00001	Mycobacterium	MYSM001.D.00001	0.179984	0.0963674	Temp-Vir	NC030694.D	No	NC029043.D	No
Gordonia	GOTE001.D.00001	Mycobacterium	MYSM001.D.00001	0.179984	0.0963674	Vir-Vir	NC030694.D	No	NC028965.D	No
Gordonia	GOTE001.D.00001	Mycobacterium	MYSM001.D.00001	0.179984	0.0963674	Temp-Vir	NC030694.D	No	NC028852.D	No
Gordonia	GOTE001.D.00001	Mycobacterium	MYSM001.D.00001	0.179984	0.0963674	Temp-Vir	NC030694.D	No	NC031263.D	No
Gordonia	GOTE001.D.00001	Mycobacterium	MYSM001.D.00001	0.179984	0.0963674	Temp-Vir	NC030694.D	No	NC022058.D	No
Gordonia	GOTE001.D.00001	Mycobacterium	MYSM001.D.00001	0.179984	0.0963674	Temp-Temp	NC030917.D	No	NC021299.D	No
Mycobacterium	MYSM001.D.00001	Gordonia	GOTE001.D.00001	0.179984	0.0963674	Temp-Vir	NC031238.D	No	NC042123.D	No
Mycobacterium	MYSM001.D.00001	Gordonia	GOTE001.D.00001	0.179984	0.0963674	Temp-Vir	NC031238.D	No	NC030695.D	No
Mycobacterium	MYSM001.D.00001	Gordonia	GOTE001.D.00001	0.179984	0.0963674	Temp-Vir	NC042058.D	No	NC030698.D	No
Mycobacterium	MYSM001.D.00001	Gordonia	GOTE001.D.00001	0.179984	0.0963674	Temp-Vir	NC042058.D	No	NC042123.D	No
Mycobacterium	MYSM001.D.00001	Gordonia	GOTE001.D.00001	0.179984	0.0963674	Temp-Temp	NC042058.D	No	NC031031.D	No
Mycobacterium	MYSM001.D.00001	Gordonia	GOTE001.D.00001	0.179984	0.0963674	Temp-Vir	NC042058.D	No	NC030695.D	No
Mycobacterium	MYSM001.D.00001	Gordonia	GOTE001.D.00001	0.179984	0.0963674	Temp-Temp	NC042058.D	No	NC041886.D	No
Mycobacterium	MYSM001.D.00001	Gordonia	GOTE001.D.00001	0.179984	0.0963674	Temp-Temp	NC028791.D	No	NC031267.D	No
Gordonia	GOTE001.D.00001	Mycobacterium	MYSM001.D.00001	0.179984	0.0963674	Temp-Temp	NC031226.D	No	NC028946.D	No
Gordonia	GOTE001.D.00001	Mycobacterium	MYSM001.D.00001	0.179984	0.0963674	Temp-Temp	NC031226.D	No	NC026597.D	No
Gordonia	GOTE001.D.00001	Mycobacterium	MYSM001.D.00001	0.179984	0.0963674	Temp-Temp	NC031226.D	No	NC028796.D	No
Mycobacterium	MYSM001.D.00001	Gordonia	GOTE001.D.00001	0.179984	0.0963674	Temp-Temp	NC023580.D	No	NC030942.D	No
Mycobacterium	MYSM001.D.00001	Gordonia	GOTE001.D.00001	0.179984	0.0963674	Temp-Vir	NC031279.D	No	NC030698.D	No
Mycobacterium	MYAV001.D.00001	Gordonia	GOTE001.D.00001	0.179984	0.162102	Temp-Temp	NC004680.D	Yes	NC030942.D	No
Mycobacterium	MYSM001.D.00001	Gordonia	GOTE001.D.00001	0.179984	0.0963674	Temp-Vir	NC004682.D	No	NC030698.D	No
Mycobacterium	MYSM001.D.00001	Gordonia	GOTE001.D.00001	0.179984	0.0963674	Temp-Vir	NC004682.D	No	NC042123.D	No
Mycobacterium	MYSM001.D.00001	Gordonia	GOTE001.D.00001	0.179984	0.0963674	Temp-Temp	NC004682.D	No	NC031031.D	No
Mycobacterium	MYSM001.D.00001	Gordonia	GOTE001.D.00001	0.179984	0.0963674	Temp-Vir	NC004682.D	No	NC030695.D	No
Mycobacterium	MYSM001.D.00001	Gordonia	GOTE001.D.00001	0.179984	0.0963674	Temp-Temp	NC004682.D	No	NC041886.D	No
Mycobacterium	MYSM001.D.00001	Gordonia	GOTE001.D.00001	0.179984	0.0963674	Temp-Vir	NC028849.D	No	NC030698.D	No
Gordonia	GOTE001.D.00001	Mycobacterium	MYSM001.D.00001	0.179984	0.0963674	Temp-Vir	NC030698.D	No	NC022965.D	No
Gordonia	GOTE001.D.00001	Mycobacterium	MYSM001.D.00001	0.179984	0.0963674	Temp-Vir	NC030698.D	No	NC022977.D	No
Gordonia	GOTE001.D.00001	Mycobacterium	MYSM001.D.00001	0.179984	0.0963674	Temp-Vir	NC030698.D	No	NC028794.D	No
Gordonia	GOTE001.D.00001	Mycobacterium	MYSM001.D.00001	0.179984	0.0963674	Temp-Vir	NC030698.D	No	NC028852.D	No
Gordonia	GOTE001.D.00001	Mycobacterium	MYSM001.D.00001	0.179984	0.0963674	Temp-Vir	NC030698.D	No	NC031263.D	No
Mycobacterium	MYSM001.D.00001	Gordonia	GOTE001.D.00001	0.179984	0.0963674	Temp-Vir	NC028757.D	No	NC042123.D	No
Mycobacterium	MYSM001.D.00001	Gordonia	GOTE001.D.00001	0.179984	0.0963674	Temp-Temp	NC028757.D	No	NC031031.D	No
Mycobacterium	MYSM001.D.00001	Gordonia	GOTE001.D.00001	0.179984	0.0963674	Temp-Vir	NC028757.D	No	NC030695.D	No
Mycobacterium	MYSM001.D.00001	Gordonia	GOTE001.D.00001	0.179984	0.0963674	Temp-Temp	NC028757.D	No	NC041886.D	No
Gordonia	GOTE001.D.00001	Mycobacterium	MYSM001.D.00001	0.179984	0.0963674	Temp-Vir	NC042123.D	No	NC022965.D	No
Gordonia	GOTE001.D.00001	Mycobacterium	MYSM001.D.00001	0.179984	0.0963674	Temp-Vir	NC042123.D	No	NC028877.D	No
Gordonia	GOTE001.D.00001	Mycobacterium	MYSM001.D.00001	0.179984	0.0963674	Temp-Vir	NC042123.D	No	NC022977.D	No
Gordonia	GOTE001.D.00001	Mycobacterium	MYSM001.D.00001	0.179984	0.0963674	Temp-Vir	NC042123.D	No	NC028794.D	No
Gordonia	GOTE001.D.00001	Mycobacterium	MYSM001.D.00001	0.179984	0.0963674	Temp-Vir	NC042123.D	No	NC028932.D	No
Gordonia	GOTE001.D.00001	Mycobacterium	MYSM001.D.00001	0.179984	0.0963674	Temp-Vir	NC042123.D	No	NC029043.D	No
Gordonia	GOTE001.D.00001	Mycobacterium	MYSM001.D.00001	0.179984	0.0963674	Temp-Vir	NC042123.D	No	NC028852.D	No
Gordonia	GOTE001.D.00001	Mycobacterium	MYSM001.D.00001	0.179984	0.0963674	Temp-Vir	NC042123.D	No	NC031263.D	No
Mycobacterium	MYSM001.D.00001	Gordonia	GOTE001.D.00001	0.179984	0.0963674	Temp-Temp	NC026593.D	No	NC030942.D	No
Mycobacterium	MYSM001.D.00001	Gordonia	GOTE001.D.00001	0.179984	0.0963674	Temp-Temp	NC021535.D	No	NC031031.D	No
Mycobacterium	MYSM001.D.00001	Gordonia	GOTE001.D.00001	0.179984	0.0963674	Temp-Vir	NC021535.D	No	NC030695.D	No
Mycobacterium	MYSM001.D.00001	Gordonia	GOTE001.D.00001	0.179984	0.0963674	Temp-Temp	NC021535.D	No	NC041886.D	No
Mycobacterium	MYSM001.D.00001	Gordonia	GOTE001.D.00001	0.179984	0.0963674	Temp-Temp	NC022965.D	No	NC031031.D	No
Mycobacterium	MYSM001.D.00001	Gordonia	GOTE001.D.00001	0.179984	0.0963674	Temp-Vir	NC022965.D	No	NC030695.D	No
Mycobacterium	MYSM001.D.00001	Gordonia	GOTE001.D.00001	0.179984	0.0963674	Temp-Temp	NC022965.D	No	NC041886.D	No
Mycobacterium	MYSM001.D.00001	Gordonia	GOTE001.D.00001	0.179984	0.0963674	Temp-Temp	NC028923.D	No	NC030942.D	No
Mycobacterium	MYSM001.D.00001	Gordonia	GOTE001.D.00001	0.179984	0.0963674	Temp-Temp	NC023746.D	No	NC030942.D	No
Mycobacterium	MYSM001.D.00001	Gordonia	GOTE001.D.00001	0.179984	0.0963674	Temp-Temp	NC028798.D	No	NC031031.D	No
Mycobacterium	MYSM001.D.00001	Gordonia	GOTE001.D.00001	0.179984	0.0963674	Temp-Vir	NC028798.D	No	NC030695.D	No
Mycobacterium	MYSM001.D.00001	Gordonia	GOTE001.D.00001	0.179984	0.0963674	Temp-Temp	NC028798.D	No	NC041886.D	No
Mycobacterium	MYSM001.D.00001	Gordonia	GOTE001.D.00001	0.179984	0.0963674	Temp-Temp	NC022977.D	No	NC031031.D	No
Mycobacterium	MYSM001.D.00001	Gordonia	GOTE001.D.00001	0.179984	0.0963674	Temp-Vir	NC022977.D	No	NC030695.D	No
Mycobacterium	MYSM001.D.00001	Gordonia	GOTE001.D.00001	0.179984	0.0963674	Temp-Temp	NC022977.D	No	NC041886.D	No
Gordonia	GOTE001.D.00001	Mycobacterium	MYSM001.D.00001	0.179984	0.0963674	Temp-Temp	NC031031.D	No	NC029043.D	No
Gordonia	GOTE001.D.00001	Mycobacterium	MYSM001.D.00001	0.179984	0.0963674	Temp-Temp	NC031031.D	No	NC028852.D	No
Gordonia	GOTE001.D.00001	Mycobacterium	MYSM001.D.00001	0.179984	0.0963674	Temp-Temp	NC031031.D	No	NC031263.D	No
Mycobacterium	MYSM001.D.00001	Gordonia	GOTE001.D.00001	0.179984	0.0963674	Temp-Vir	NC028794.D	No	NC030695.D	No
Mycobacterium	MYSM001.D.00001	Gordonia	GOTE001.D.00001	0.179984	0.0963674	Temp-Vir	NC028932.D	No	NC030695.D	No
Mycobacterium	MYSM001.D.00001	Gordonia	GOTE001.D.00001	0.179984	0.0963674	Temp-Vir	NC029018.D	No	NC030695.D	No
Mycobacterium	MYSM001.D.00001	Gordonia	GOTE001.D.00001	0.179984	0.0963674	Temp-Temp	NC029018.D	No	NC041886.D	No
Mycobacterium	MYSM001.D.00001	Gordonia	GOTE001.D.00001	0.179984	0.0963674	Temp-Vir	NC028852.D	No	NC030695.D	No
Mycobacterium	MYSM001.D.00001	Gordonia	GOTE001.D.00001	0.179984	0.0963674	Temp-Temp	NC028852.D	No	NC041886.D	No
Gordonia	GOTE001.D.00001	Mycobacterium	MYSM001.D.00001	0.179984	0.0963674	Temp-Vir	NC030695.D	No	NC022058.D	No
Aeromonas	AESA002.D.00001	Citrobacter	CIFR001.D.00001	0.178023	0.182941	Vir-Vir	NC019543.D	No	NC042067.D	No
Aeromonas	AESA002.D.00001	Citrobacter	CIFR001.D.00001	0.178023	0.182941	Vir-Vir	NC019543.D	No	NC027331.D	No
Aeromonas	AESA002.D.00001	Citrobacter	CIFR001.D.00001	0.178023	0.182941	Vir-Vir	NC019543.D	No	NC029013.D	No
Aeromonas	AESA002.D.00001	Citrobacter	CISP002.D.00001	0.178023	0.168679	Vir-Vir	NC019543.D	No	NC028755.D	Yes
Aeromonas	AESA002.D.00001	Citrobacter	CIAM001.D.00001	0.178023	0.181656	Vir-Vir	NC019543.D	No	NC031057.D	Yes
Aeromonas	AESA002.D.00001	Citrobacter	CIFR001.D.00001	0.178023	0.182941	Vir-Vir	NC019543.D	No	NC028857.D	No
Citrobacter	CIFR001.D.00001	Aeromonas	AESA002.D.00001	0.178023	0.182941	Vir-Vir	NC042067.D	No	NC007022.D	No
Citrobacter	CIFR001.D.00001	Aeromonas	AESA002.D.00001	0.178023	0.182941	Vir-Vir	NC042067.D	No	NC042019.D	No
Citrobacter	CIFR001.D.00001	Aeromonas	AESA002.D.00001	0.178023	0.182941	Vir-Vir	NC042067.D	No	NC014635.D	No
Citrobacter	CIFR001.D.00001	Aeromonas	AESA002.D.00001	0.178023	0.182941	Vir-Vir	NC042067.D	No	NC005135.D	No
Citrobacter	CIFR001.D.00001	Aeromonas	AEHY001.D.00001	0.178023	0.18002	Vir-Vir	NC042067.D	No	NC019538.D	No
Citrobacter	CIFR001.D.00001	Aeromonas	AESA002.D.00001	0.178023	0.182941	Vir-Vir	NC042067.D	No	NC008208.D	No
Aeromonas	AESP001.D.00001	Citrobacter	CIFR001.D.00001	0.178023	0.187839	Vir-Vir	NC020879.D	Yes	NC029013.D	No
Aeromonas	AESP001.D.00001	Citrobacter	CISP002.D.00001	0.178023	0.183336	Vir-Vir	NC020879.D	Yes	NC028755.D	Yes
Aeromonas	AESP001.D.00001	Citrobacter	CIAM001.D.00001	0.178023	0.186519	Vir-Vir	NC020879.D	Yes	NC031057.D	Yes
Citrobacter	CIFR001.D.00001	Aeromonas	AESA002.D.00001	0.178023	0.182941	Vir-Vir	NC027331.D	No	NC007022.D	No
Citrobacter	CIFR001.D.00001	Aeromonas	AESA002.D.00001	0.178023	0.182941	Vir-Vir	NC027331.D	No	NC042019.D	No
Citrobacter	CIFR001.D.00001	Aeromonas	AESA002.D.00001	0.178023	0.182941	Vir-Vir	NC027331.D	No	NC014635.D	No
Citrobacter	CIFR001.D.00001	Aeromonas	AESA002.D.00001	0.178023	0.182941	Vir-Vir	NC027331.D	No	NC005135.D	No
Citrobacter	CIFR001.D.00001	Aeromonas	AEHY001.D.00001	0.178023	0.18002	Vir-Vir	NC027331.D	No	NC019538.D	No
Citrobacter	CIFR001.D.00001	Aeromonas	AESA002.D.00001	0.178023	0.182941	Vir-Vir	NC027331.D	No	NC008208.D	No
Citrobacter	CIFR001.D.00001	Aeromonas	AESA002.D.00001	0.178023	0.182941	Vir-Vir	NC029013.D	No	NC007022.D	No
Citrobacter	CIFR001.D.00001	Aeromonas	AESA002.D.00001	0.178023	0.182941	Vir-Vir	NC029013.D	No	NC042019.D	No
Citrobacter	CIFR001.D.00001	Aeromonas	AESA002.D.00001	0.178023	0.182941	Vir-Vir	NC029013.D	No	NC014635.D	No
Citrobacter	CIFR001.D.00001	Aeromonas	AESA002.D.00001	0.178023	0.182941	Vir-Vir	NC029013.D	No	NC005135.D	No
Aeromonas	AESA002.D.00001	Citrobacter	CISP002.D.00001	0.178023	0.168679	Vir-Vir	NC007022.D	No	NC028755.D	Yes
Aeromonas	AESA002.D.00001	Citrobacter	CIAM001.D.00001	0.178023	0.181656	Vir-Vir	NC007022.D	No	NC031057.D	Yes
Aeromonas	AESA002.D.00001	Citrobacter	CIFR001.D.00001	0.178023	0.182941	Vir-Vir	NC007022.D	No	NC025414.D	No
Aeromonas	AESA002.D.00001	Citrobacter	CIFR001.D.00001	0.178023	0.182941	Vir-Vir	NC007022.D	No	NC028857.D	No
Aeromonas	AESA002.D.00001	Citrobacter	CISP002.D.00001	0.178023	0.168679	Vir-Vir	NC042019.D	No	NC028755.D	Yes
Aeromonas	AESA002.D.00001	Citrobacter	CIAM001.D.00001	0.178023	0.181656	Vir-Vir	NC042019.D	No	NC031057.D	Yes
Aeromonas	AESA002.D.00001	Citrobacter	CIFR001.D.00001	0.178023	0.182941	Vir-Vir	NC042019.D	No	NC028857.D	No
Citrobacter	CISP002.D.00001	Aeromonas	AESA002.D.00001	0.178023	0.168679	Vir-Vir	NC028755.D	Yes	NC014635.D	No
Citrobacter	CISP002.D.00001	Aeromonas	AESA002.D.00001	0.178023	0.168679	Vir-Vir	NC028755.D	Yes	NC005135.D	No
Citrobacter	CIAM001.D.00001	Aeromonas	AESA002.D.00001	0.178023	0.181656	Vir-Vir	NC031057.D	Yes	NC014635.D	No
Citrobacter	CIAM001.D.00001	Aeromonas	AESA002.D.00001	0.178023	0.181656	Vir-Vir	NC031057.D	Yes	NC005135.D	No
Aeromonas	AESA002.D.00001	Citrobacter	CIFR001.D.00001	0.178023	0.182941	Vir-Vir	NC014635.D	No	NC028857.D	No
Citrobacter	CIFR001.D.00001	Aeromonas	AESA002.D.00001	0.178023	0.182941	Vir-Vir	NC025414.D	No	NC005135.D	No
Citrobacter	CIFR001.D.00001	Aeromonas	AESA002.D.00001	0.178023	0.182941	Vir-Vir	NC028857.D	No	NC005135.D	No
Citrobacter	CIFR001.D.00001	Aeromonas	AEHY001.D.00001	0.178023	0.18002	Vir-Vir	NC028857.D	No	NC019538.D	No
Citrobacter	CIFR001.D.00001	Aeromonas	AESA002.D.00001	0.178023	0.182941	Vir-Vir	NC028857.D	No	NC008208.D	No
Bacillus	BACE002.D.00001	Staphylococcus	STPA006.D.00001	0.177728	0.127635	Temp-Vir	NC031055.D	No	NC018277.D	No
Bacillus	BATH002.D.00001	Staphylococcus	STPA006.D.00001	0.177728	0.125644	Temp-Temp	NC029008.D	No	NC018277.D	No
Bacillus	BAME002.D.00001	Staphylococcus	STPA006.D.00001	0.177728	0.160007	Temp-Temp	NC023719.D	No	NC018277.D	No
Bacillus	BATH002.D.00001	Staphylococcus	STPA006.D.00001	0.177728	0.125644	Temp-Temp	NC023599.D	No	NC018277.D	No
Staphylococcus	STPA006.D.00001	Bacillus	BATH002.D.00001	0.177728	0.125644	Temp-Temp	NC018277.D	No	NC028748.D	No
Staphylococcus	STPA006.D.00001	Bacillus	BATH002.D.00001	0.177728	0.125644	Temp-Temp	NC018277.D	No	NC025424.D	No
Staphylococcus	STPA006.D.00001	Bacillus	BAAN002.D.00001	0.177728	0.129543	Temp-Temp	NC018277.D	No	NC007814.D	No
Staphylococcus	STPA006.D.00001	Bacillus	BATH002.D.00001	0.177728	0.125644	Temp-Temp	NC018277.D	No	NC019502.D	No
Staphylococcus	STPA006.D.00001	Bacillus	BATH002.D.00001	0.177728	0.125644	Temp-Temp	NC018277.D	No	NC018085.D	No
Aeromonas	AESA002.D.00001	Shigella	SHFL001.D.00001	0.176952	0.171749	Vir-Vir	NC019543.D	No	NC025437.D	No
Aeromonas	AESA002.D.00001	Shigella	SHSO001.D.00001	0.176952	0.171045	Vir-Vir	NC019543.D	No	NC031090.D	No
Aeromonas	AESA002.D.00001	Shigella	SHFL001.D.00001	0.176952	0.171749	Vir-Vir	NC007022.D	No	NC025437.D	No
Aeromonas	AESA002.D.00001	Shigella	SHSO001.D.00001	0.176952	0.171045	Vir-Vir	NC007022.D	No	NC031090.D	No
Aeromonas	AESA002.D.00001	Shigella	SHSO001.D.00001	0.176952	0.171045	Vir-Vir	NC007022.D	No	NC014595.D	No
Aeromonas	AESA002.D.00001	Shigella	SHFL001.D.00001	0.176952	0.171749	Vir-Vir	NC042019.D	No	NC025437.D	No
Aeromonas	AESA002.D.00001	Shigella	SHSO001.D.00001	0.176952	0.171045	Vir-Vir	NC042019.D	No	NC031090.D	No
Shigella	SHFL001.D.00001	Aeromonas	AESA002.D.00001	0.176952	0.171749	Vir-Vir	NC025437.D	No	NC014635.D	No
Shigella	SHFL001.D.00001	Aeromonas	AESA002.D.00001	0.176952	0.171749	Vir-Vir	NC025437.D	No	NC005135.D	No
Shigella	SHFL001.D.00001	Aeromonas	AEHY001.D.00001	0.176952	0.173865	Vir-Vir	NC025437.D	No	NC019538.D	No
Shigella	SHFL001.D.00001	Aeromonas	AESA002.D.00001	0.176952	0.171749	Vir-Vir	NC025437.D	No	NC008208.D	No
Aeromonas	AESA002.D.00001	Shigella	SHSO001.D.00001	0.176952	0.171045	Vir-Vir	NC014635.D	No	NC031090.D	No
Shigella	SHSO001.D.00001	Aeromonas	AESA002.D.00001	0.176952	0.171045	Vir-Vir	NC031090.D	No	NC005135.D	No
Shigella	SHSO001.D.00001	Aeromonas	AEHY001.D.00001	0.176952	0.173878	Vir-Vir	NC031090.D	No	NC019538.D	No
Shigella	SHSO001.D.00001	Aeromonas	AESA002.D.00001	0.176952	0.171045	Vir-Vir	NC031090.D	No	NC008208.D	No
Aeromonas	AESA002.D.00001	Shigella	SHSO001.D.00001	0.176952	0.171045	Vir-Vir	NC005135.D	No	NC014595.D	No
Shigella	SHSO001.D.00001	Aeromonas	AEHY001.D.00001	0.176952	0.173878	Vir-Vir	NC014595.D	No	NC019538.D	No
Pseudomonas	PSAE002.D.00001	Pantoea	PAAG001.D.00001	0.176602	0.193305	Vir-Vir	NC041953.D	No	NC042120.D	No
Pseudomonas	PSAE002.D.00001	Pantoea	PAAG001.D.00001	0.176602	0.193305	Vir-Vir	NC031058.D	Yes	NC042120.D	No
Stenotrophomonas	STMA003.D.00001	Aeromonas	AEHY001.D.00001	0.173678	0.170321	Vir-Vir	NC029000.D	No	NC019538.D	No
Stenotrophomonas	STMA003.D.00001	Aeromonas	AESA002.D.00001	0.173678	0.180421	Vir-Vir	NC029000.D	No	NC015251.D	No
Serratia	SEMA001.D.00001	Proteus	PRMI001.D.00001	0.173359	0.190944	Vir-Vir	NC024121.D	No	NC028762.D	No
Aeromonas	AESA002.D.00001	Edwardsiella	EDIC001.D.00001	0.171203	0.153004	Vir-Vir	NC019543.D	No	NC028683.D	No
Aeromonas	AESA002.D.00001	Edwardsiella	EDIC001.D.00001	0.171203	0.153004	Vir-Vir	NC014635.D	No	NC028683.D	No
Aeromonas	AESA002.D.00001	Pectobacterium	PEAT001.D.00001	0.170963	0.166965	Vir-Vir	NC007022.D	No	NC028940.D	Yes
Pectobacterium	PEAT001.D.00001	Aeromonas	AESA002.D.00001	0.170963	0.166965	Vir-Vir	NC028940.D	Yes	NC005135.D	No
Pectobacterium	PEAT001.D.00001	Aeromonas	AEHY001.D.00001	0.170963	0.165504	Vir-Vir	NC028940.D	Yes	NC019538.D	No
Mycobacterium	MYSM001.D.00001	Rhodococcus	RHAE001.D.00001	0.170632	0.0904536	Temp-Vir	NC028986.D	No	NC021347.D	Yes
Mycobacterium	MYSM001.D.00001	Rhodococcus	RHAE001.D.00001	0.170632	0.0904536	Temp-Vir	NC011271.D	No	NC021347.D	Yes
Mycobacterium	MYSM001.D.00001	Rhodococcus	RHAE001.D.00001	0.170632	0.0904536	Temp-Vir	NC021346.D	No	NC021347.D	Yes
Mycobacterium	MYSM001.D.00001	Rhodococcus	RHAE001.D.00001	0.170632	0.0904536	Temp-Vir	NC021348.D	No	NC021347.D	Yes
Mycobacterium	MYSM001.D.00001	Rhodococcus	RHAE001.D.00001	0.170632	0.0904536	Temp-Temp	NC023737.D	No	NC021347.D	Yes
Mycobacterium	MYSM001.D.00001	Rhodococcus	RHAE001.D.00001	0.170632	0.0904536	Temp-Vir	NC023725.D	No	NC021347.D	Yes
Mycobacterium	MYSM001.D.00001	Rhodococcus	RHAE001.D.00001	0.170632	0.0904536	Temp-Vir	NC023733.D	No	NC021347.D	Yes
Mycobacterium	MYSM001.D.00001	Rhodococcus	RHAE001.D.00001	0.170632	0.0904536	Temp-Temp	NC008207.D	No	NC021347.D	Yes
Mycobacterium	MYSM001.D.00001	Rhodococcus	RHER001.D.00001	0.170632	0.102714	Temp-Vir	NC014458.D	No	NC028677.D	No
Mycobacterium	MYSM001.D.00001	Rhodococcus	RHER001.D.00001	0.170632	0.102714	Temp-Vir	NC014458.D	No	NC016653.D	No
Mycobacterium	MYSM001.D.00001	Rhodococcus	RHAE001.D.00001	0.170632	0.0904536	Temp-Vir	NC023714.D	No	NC021347.D	Yes
Mycobacterium	MYSM001.D.00001	Rhodococcus	RHAE001.D.00001	0.170632	0.0904536	Temp-Vir	NC011272.D	No	NC021347.D	Yes
Mycobacterium	MYSM001.D.00001	Rhodococcus	RHAE001.D.00001	0.170632	0.0904536	Temp-Temp	NC011270.D	No	NC021347.D	Yes
Rhodococcus	RHER001.D.00001	Mycobacterium	MYSM001.D.00001	0.170632	0.102714	Temp-Vir	NC028677.D	No	NC042031.D	No
Mycobacterium	MYSM001.D.00001	Rhodococcus	RHER001.D.00001	0.170632	0.102714	Temp-Vir	NC042031.D	No	NC016653.D	No
Lactobacillus	LAFE001.D.00001	Streptococcus	STTH001.D.00001	0.169866	0.200779	Temp-Vir	NC029058.D	No	NC002185.D	No
Lactobacillus	LAFE001.D.00001	Streptococcus	STTH001.D.00001	0.169866	0.200779	Temp-Vir	NC029058.D	No	NC004303.D	No
Lactobacillus	LAFE001.D.00001	Streptococcus	STTH001.D.00001	0.169866	0.200779	Temp-Vir	NC029058.D	No	NC020197.D	No
Lactobacillus	LAFE001.D.00001	Streptococcus	STTH001.D.00001	0.169866	0.200779	Temp-Vir	NC029058.D	No	NC002214.D	No
Enterobacter	ENCL001.D.00001	Acinetobacter	ACBA007.D.00001	0.167915	0.173885	Vir-Vir	NC023561.D	No	NC014660.D	Yes
Enterobacter	ENCL001.D.00001	Acinetobacter	ACJO001.D.00001	0.167915	0.160387	Vir-Vir	NC023561.D	No	NC014661.D	No
Hamiltonella	CAHA001.D.00001	Sodalis	SOGL001.D.00001	0.166853	0.133713	Temp-Temp	NC011551.D	No	NC007902.D	No
Hamiltonella	CAHA001.D.00001	Sodalis	SOGL001.D.00001	0.166853	0.133713	Temp-Temp	NC000935.D	No	NC007902.D	No
Pseudomonas	PSAE002.D.00001	Escherichia	ESCO001.D.00001	0.165249	0.187675	Temp-Temp	NC006552.D	No	NC007804.D	No
Iodobacter	IOSP001.D.00001	Klebsiella	KLPN001.D.00001	0.165119	0.164564	Vir-Vir	NC011142.D	Yes	NC042041.D	No
Iodobacter	IOSP001.D.00001	Klebsiella	KLPN001.D.00001	0.165119	0.164564	Temp-Vir	NC011142.D	Yes	NC020204.D	No
Providencia	PRST001.D.00001	Salmonella	SAEN001.D.00001	0.161827	0.163723	Vir-Vir	NC018832.D	No	NC029045.D	No
Morganella	MOMO001.D.00001	Edwardsiella	EDIC001.D.00001	0.161446	0.137586	Vir-Vir	NC031020.D	Yes	NC028683.D	No
Citrobacter	CIFR001.D.00001	Acinetobacter	ACBA007.D.00001	0.158973	0.184184	Vir-Vir	NC042067.D	No	NC014660.D	Yes
Citrobacter	CIFR001.D.00001	Acinetobacter	ACJO001.D.00001	0.158973	0.16396	Vir-Vir	NC042067.D	No	NC014661.D	No
Citrobacter	CIFR001.D.00001	Acinetobacter	ACBA007.D.00001	0.158973	0.184184	Vir-Vir	NC027331.D	No	NC014660.D	Yes
Citrobacter	CIFR001.D.00001	Acinetobacter	ACJO001.D.00001	0.158973	0.16396	Vir-Vir	NC027331.D	No	NC014661.D	No
Acinetobacter	ACBA007.D.00001	Citrobacter	CIFR001.D.00001	0.158973	0.184184	Vir-Vir	NC014660.D	Yes	NC028857.D	No
Citrobacter	CIFR001.D.00001	Acinetobacter	ACJO001.D.00001	0.158973	0.16396	Vir-Vir	NC028857.D	No	NC014661.D	No
Achromobacter	ACXY001.D.00001	Shigella	SHBO001.D.00001	0.158813	0.164214	Temp-Temp	NC023556.D	No	NC023589.D	No
Shigella	SHBO001.D.00001	Achromobacter	ACXY001.D.00001	0.158813	0.164214	Temp-Vir	NC023589.D	No	NC028908.D	No
Achromobacter	ACXY001.D.00001	Escherichia	ESCO001.D.00001	0.158764	0.163312	Temp-Temp	NC023556.D	No	NC024142.D	No
Enterobacter	ENCA002.D.00001	Staphylococcus	STAU002.D.00001	0.158411	0.158782	Vir-Vir	NC019524.D	No	NC027991.D	No
Serratia	SEMA001.D.00001	Morganella	MOMO001.D.00001	0.155968	0.170417	Vir-Vir	NC024121.D	No	NC031020.D	Yes
Lactobacillus	LAFE001.D.00001	Lactococcus	LALA001.D.00001	0.154922	0.182115	Temp-Vir	NC029058.D	No	NC031064.D	No
Lactobacillus	LAFE001.D.00001	Lactococcus	LALA001.D.00001	0.154922	0.182115	Temp-Vir	NC029058.D	No	NC023574.D	No
Lactobacillus	LAFE001.D.00001	Lactococcus	LALA001.D.00001	0.154922	0.182115	Temp-Vir	NC029058.D	No	NC002667.D	No
Lactobacillus	LAFE001.D.00001	Lactococcus	LALA001.D.00001	0.154922	0.182115	Vir-Vir	NC029058.D	No	NC027341.D	No
Acinetobacter	ACJO001.D.00001	Pectobacterium	PEAT001.D.00001	0.152913	0.138119	Vir-Vir	NC015250.D	No	NC028940.D	Yes
Acinetobacter	ACBA007.D.00001	Pectobacterium	PEAT001.D.00001	0.152913	0.153838	Vir-Vir	NC014660.D	Yes	NC028940.D	Yes
Escherichia	ESCO001.D.00001	Acinetobacter	ACJO001.D.00001	0.152102	0.147353	Vir-Vir	NC031928.D	No	NC015250.D	No
Escherichia	ESCO001.D.00001	Acinetobacter	ACBA007.D.00001	0.152102	0.153585	Vir-Vir	NC031928.D	No	NC014660.D	Yes
Escherichia	ESCO001.D.00001	Acinetobacter	ACJO001.D.00001	0.152102	0.147353	Vir-Vir	NC028881.D	No	NC015250.D	No
Escherichia	ESCO001.D.00001	Acinetobacter	ACBA007.D.00001	0.152102	0.153585	Vir-Vir	NC028881.D	No	NC014660.D	Yes
Escherichia	ESCO001.D.00001	Acinetobacter	ACBA007.D.00001	0.152102	0.153585	Vir-Vir	NC028957.D	No	NC014660.D	Yes
Escherichia	ESCO001.D.00001	Acinetobacter	ACJO001.D.00001	0.152102	0.147353	Vir-Vir	NC028957.D	No	NC014661.D	No
Escherichia	ESCO001.D.00001	Acinetobacter	ACBA007.D.00001	0.152102	0.153585	Vir-Vir	NC028925.D	No	NC014660.D	Yes
Escherichia	ESCO001.D.00001	Acinetobacter	ACJO001.D.00001	0.152102	0.147353	Vir-Vir	NC028925.D	No	NC014661.D	No
Escherichia	ESCO001.D.00001	Acinetobacter	ACJO001.D.00001	0.152102	0.147353	Vir-Vir	NC010105.D	No	NC015250.D	No
Escherichia	ESCO001.D.00001	Acinetobacter	ACBA007.D.00001	0.152102	0.153585	Vir-Vir	NC010105.D	No	NC014660.D	Yes
Escherichia	ESCO001.D.00001	Acinetobacter	ACBA007.D.00001	0.152102	0.153585	Vir-Vir	NC028894.D	No	NC014660.D	Yes
Escherichia	ESCO001.D.00001	Acinetobacter	ACJO001.D.00001	0.152102	0.147353	Vir-Vir	NC028894.D	No	NC014661.D	No
Acinetobacter	ACJO001.D.00001	Escherichia	ESCO001.D.00001	0.152102	0.147353	Vir-Vir	NC015250.D	No	NC028847.D	No
Acinetobacter	ACJO001.D.00001	Escherichia	ESCO001.D.00001	0.152102	0.147353	Vir-Vir	NC015250.D	No	NC031934.D	No
Acinetobacter	ACJO001.D.00001	Escherichia	ESCO001.D.00001	0.152102	0.147353	Vir-Vir	NC015250.D	No	NC012741.D	No
Acinetobacter	ACJO001.D.00001	Escherichia	ESCO001.D.00001	0.152102	0.147353	Vir-Vir	NC015250.D	No	NC019500.D	No
Escherichia	ESCO001.D.00001	Acinetobacter	ACBA007.D.00001	0.152102	0.153585	Vir-Vir	NC028847.D	No	NC014660.D	Yes
Escherichia	ESCO001.D.00001	Acinetobacter	ACBA007.D.00001	0.152102	0.153585	Vir-Vir	NC014662.D	No	NC014660.D	Yes
Escherichia	ESCO001.D.00001	Acinetobacter	ACJO001.D.00001	0.152102	0.147353	Vir-Vir	NC014662.D	No	NC014661.D	No
Acinetobacter	ACBA007.D.00001	Escherichia	ESCO001.D.00001	0.152102	0.153585	Vir-Vir	NC014660.D	Yes	NC014260.D	No
Acinetobacter	ACBA007.D.00001	Escherichia	ESCO001.D.00001	0.152102	0.153585	Vir-Vir	NC014660.D	Yes	NC031934.D	No
Acinetobacter	ACBA007.D.00001	Escherichia	ESCO001.D.00001	0.152102	0.153585	Vir-Vir	NC014660.D	Yes	NC014792.D	No
Acinetobacter	ACBA007.D.00001	Escherichia	ESCO001.D.00001	0.152102	0.153585	Vir-Vir	NC014660.D	Yes	NC012741.D	No
Acinetobacter	ACBA007.D.00001	Escherichia	ESCO001.D.00001	0.152102	0.153585	Vir-Vir	NC014660.D	Yes	NC019500.D	No
Acinetobacter	ACBA007.D.00001	Escherichia	ESCO001.D.00001	0.152102	0.153585	Vir-Vir	NC018087.D	No	NC012741.D	No
Acinetobacter	ACBA007.D.00001	Escherichia	ESCO001.D.00001	0.152102	0.153585	Vir-Vir	NC018087.D	No	NC019500.D	No
Escherichia	ESCO001.D.00001	Acinetobacter	ACJO001.D.00001	0.152102	0.147353	Vir-Vir	NC014792.D	No	NC014661.D	No
Synechococcus	SYSP001.D.00001	Synechococcus	SYSP001.D.00001	0.149987	0	Vir-Vir	NC015286.D	Yes	NC026926.D	Yes
Synechococcus	SYSP001.D.00001	Synechococcus	SYSP001.D.00001	0.149987	0	Vir-Vir	NC015286.D	Yes	NC025456.D	Yes
Synechococcus	SYSP001.D.00001	Synechococcus	SYSP001.D.00001	0.149987	0	Temp-Vir	NC015286.D	Yes	NC019516.D	Yes
Synechococcus	SYSP001.D.00001	Synechococcus	SYSP001.D.00001	0.149987	0	Vir-Vir	NC015286.D	Yes	NC031922.D	Yes
Synechococcus	SYSP001.D.00001	Synechococcus	SYSP001.D.00001	0.149987	0	Vir-Vir	NC015286.D	Yes	NC025464.D	Yes
Synechococcus	SYSP001.D.00001	Synechococcus	SYSP001.D.00001	0.149987	0	Vir-Vir	NC015286.D	Yes	NC020865.D	Yes
Synechococcus	SYSP001.D.00001	Synechococcus	SYSP001.D.00001	0.149987	0	Vir-Vir	NC015286.D	Yes	NC020867.D	Yes
Synechococcus	SYSP001.D.00001	Synechococcus	SYSP001.D.00001	0.149987	0	Vir-Vir	NC015286.D	Yes	NC023587.D	Yes
Synechococcus	SYSP001.D.00001	Synechococcus	SYSP001.D.00001	0.149987	0	Vir-Vir	NC015286.D	Yes	NC026927.D	Yes
Synechococcus	SYSP001.D.00001	Synechococcus	SYSP001.D.00001	0.149987	0	Vir-Vir	NC015286.D	Yes	NC006820.D	Yes
Synechococcus	SYSP001.D.00001	Synechococcus	SYSP001.D.00001	0.149987	0	Vir-Vir	NC015286.D	Yes	NC015287.D	Yes
Synechococcus	SYSP001.D.00001	Synechococcus	SYSP001.D.00001	0.149987	0	Vir-Vir	NC015286.D	Yes	NC031235.D	Yes
Synechococcus	SYSP001.D.00001	Synechococcus	SYSP001.D.00001	0.149987	0	Vir-Vir	NC015286.D	Yes	NC016656.D	Yes
Synechococcus	SYSP001.D.00001	Synechococcus	SYSP001.D.00001	0.149987	0	Vir-Vir	NC015286.D	Yes	NC020851.D	Yes
Synechococcus	SYSP001.D.00001	Synechococcus	SYSP001.D.00001	0.149987	0	Vir-Vir	NC015286.D	Yes	NC031935.D	Yes
Synechococcus	SYSP001.D.00001	Synechococcus	SYSP001.D.00001	0.149987	0	Vir-Vir	NC015286.D	Yes	NC015569.D	Yes
Synechococcus	SYSP001.D.00001	Synechococcus	SYSP001.D.00001	0.149987	0	Temp-Vir	NC015286.D	Yes	NC025461.D	Yes
Synechococcus	SYSP001.D.00001	Synechococcus	SYSP001.D.00001	0.149987	0	Vir-Vir	NC015286.D	Yes	NC013085.D	Yes
Synechococcus	SYSP001.D.00001	Synechococcus	SYSP001.D.00001	0.149987	0	Temp-Vir	NC015286.D	Yes	NC020838.D	Yes
Synechococcus	SYSP001.D.00001	Synechococcus	SYSP001.D.00001	0.149987	0	Vir-Vir	NC031906.D	Yes	NC026924.D	Yes
Synechococcus	SYSP001.D.00001	Synechococcus	SYSP001.D.00001	0.149987	0	Vir-Vir	NC031906.D	Yes	NC025456.D	Yes
Synechococcus	SYSP001.D.00001	Synechococcus	SYSP001.D.00001	0.149987	0	Temp-Vir	NC031906.D	Yes	NC019516.D	Yes
Synechococcus	SYSP001.D.00001	Synechococcus	SYSP001.D.00001	0.149987	0	Vir-Vir	NC031906.D	Yes	NC023584.D	Yes
Synechococcus	SYSP001.D.00001	Synechococcus	SYSP001.D.00001	0.149987	0	Vir-Vir	NC031906.D	Yes	NC020875.D	Yes
Synechococcus	SYSP001.D.00001	Synechococcus	SYSP001.D.00001	0.149987	0	Vir-Vir	NC031906.D	Yes	NC031944.D	Yes
Synechococcus	SYSP001.D.00001	Synechococcus	SYSP001.D.00001	0.149987	0	Vir-Vir	NC031906.D	Yes	NC019444.D	Yes
Synechococcus	SYSP001.D.00001	Synechococcus	SYSP001.D.00001	0.149987	0	Vir-Vir	NC031906.D	Yes	NC031922.D	Yes
Synechococcus	SYSP001.D.00001	Synechococcus	SYSP001.D.00001	0.149987	0	Vir-Vir	NC031906.D	Yes	NC025464.D	Yes
Synechococcus	SYSP001.D.00001	Synechococcus	SYSP001.D.00001	0.149987	0	Vir-Vir	NC031906.D	Yes	NC027130.D	Yes
Synechococcus	SYSP001.D.00001	Synechococcus	SYSP001.D.00001	0.149987	0	Vir-Vir	NC031906.D	Yes	NC015282.D	Yes
Synechococcus	SYSP001.D.00001	Synechococcus	SYSP001.D.00001	0.149987	0	Vir-Vir	NC031906.D	Yes	NC020865.D	Yes
Synechococcus	SYSP001.D.00001	Synechococcus	SYSP001.D.00001	0.149987	0	Vir-Vir	NC031906.D	Yes	NC020867.D	Yes
Synechococcus	SYSP001.D.00001	Synechococcus	SYSP001.D.00001	0.149987	0	Vir-Vir	NC031906.D	Yes	NC015285.D	Yes
Synechococcus	SYSP001.D.00001	Synechococcus	SYSP001.D.00001	0.149987	0	Vir-Vir	NC031906.D	Yes	NC031242.D	Yes
Synechococcus	SYSP001.D.00001	Synechococcus	SYSP001.D.00001	0.149987	0	Vir-Vir	NC031906.D	Yes	NC026927.D	Yes
Synechococcus	SYSP001.D.00001	Synechococcus	SYSP001.D.00001	0.149987	0	Vir-Vir	NC031906.D	Yes	NC015289.D	Yes
Synechococcus	SYSP001.D.00001	Synechococcus	SYSP001.D.00001	0.149987	0	Vir-Vir	NC031906.D	Yes	NC015281.D	Yes
Synechococcus	SYSP001.D.00001	Synechococcus	SYSP001.D.00001	0.149987	0	Vir-Vir	NC031906.D	Yes	NC015287.D	Yes
Synechococcus	SYSP001.D.00001	Synechococcus	SYSP001.D.00001	0.149987	0	Vir-Vir	NC031906.D	Yes	NC016656.D	Yes
Synechococcus	SYSP001.D.00001	Synechococcus	SYSP001.D.00001	0.149987	0	Vir-Vir	NC031906.D	Yes	NC020851.D	Yes
Synechococcus	SYSP001.D.00001	Synechococcus	SYSP001.D.00001	0.149987	0	Vir-Vir	NC031906.D	Yes	NC031927.D	Yes
Synechococcus	SYSP001.D.00001	Synechococcus	SYSP001.D.00001	0.149987	0	Vir-Vir	NC031906.D	Yes	NC015569.D	Yes
Synechococcus	SYSP001.D.00001	Synechococcus	SYSP001.D.00001	0.149987	0	Temp-Vir	NC031906.D	Yes	NC025461.D	Yes
Synechococcus	SYSP001.D.00001	Synechococcus	SYSP001.D.00001	0.149987	0	Temp-Vir	NC031906.D	Yes	NC020838.D	Yes
Synechococcus	SYSP001.D.00001	Synechococcus	SYSP001.D.00001	0.149987	0	Vir-Vir	NC026924.D	Yes	NC025456.D	Yes
Synechococcus	SYSP001.D.00001	Synechococcus	SYSP001.D.00001	0.149987	0	Temp-Vir	NC026924.D	Yes	NC019516.D	Yes
Synechococcus	SYSP001.D.00001	Synechococcus	SYSP001.D.00001	0.149987	0	Vir-Vir	NC026924.D	Yes	NC031922.D	Yes
Synechococcus	SYSP001.D.00001	Synechococcus	SYSP001.D.00001	0.149987	0	Vir-Vir	NC026924.D	Yes	NC025464.D	Yes
Synechococcus	SYSP001.D.00001	Synechococcus	SYSP001.D.00001	0.149987	0	Vir-Vir	NC026924.D	Yes	NC020865.D	Yes
Synechococcus	SYSP001.D.00001	Synechococcus	SYSP001.D.00001	0.149987	0	Vir-Vir	NC026924.D	Yes	NC020867.D	Yes
Synechococcus	SYSP001.D.00001	Synechococcus	SYSP001.D.00001	0.149987	0	Vir-Vir	NC026924.D	Yes	NC020837.D	Yes
Synechococcus	SYSP001.D.00001	Synechococcus	SYSP001.D.00001	0.149987	0	Vir-Vir	NC026924.D	Yes	NC026927.D	Yes
Synechococcus	SYSP001.D.00001	Synechococcus	SYSP001.D.00001	0.149987	0	Vir-Vir	NC026924.D	Yes	NC006820.D	Yes
Synechococcus	SYSP001.D.00001	Synechococcus	SYSP001.D.00001	0.149987	0	Vir-Vir	NC026924.D	Yes	NC015287.D	Yes
Synechococcus	SYSP001.D.00001	Synechococcus	SYSP001.D.00001	0.149987	0	Vir-Vir	NC026924.D	Yes	NC016656.D	Yes
Synechococcus	SYSP001.D.00001	Synechococcus	SYSP001.D.00001	0.149987	0	Vir-Vir	NC026924.D	Yes	NC020851.D	Yes
Synechococcus	SYSP001.D.00001	Synechococcus	SYSP001.D.00001	0.149987	0	Vir-Vir	NC026924.D	Yes	NC031935.D	Yes
Synechococcus	SYSP001.D.00001	Synechococcus	SYSP001.D.00001	0.149987	0	Vir-Vir	NC026924.D	Yes	NC015569.D	Yes
Synechococcus	SYSP001.D.00001	Synechococcus	SYSP001.D.00001	0.149987	0	Temp-Vir	NC026924.D	Yes	NC025461.D	Yes
Synechococcus	SYSP001.D.00001	Synechococcus	SYSP001.D.00001	0.149987	0	Vir-Vir	NC026924.D	Yes	NC013085.D	Yes
Synechococcus	SYSP001.D.00001	Synechococcus	SYSP001.D.00001	0.149987	0	Temp-Vir	NC026924.D	Yes	NC020838.D	Yes
Synechococcus	SYSP001.D.00001	Synechococcus	SYSP001.D.00001	0.149987	0	Vir-Vir	NC026926.D	Yes	NC025456.D	Yes
Synechococcus	SYSP001.D.00001	Synechococcus	SYSP001.D.00001	0.149987	0	Temp-Vir	NC026926.D	Yes	NC019516.D	Yes
Synechococcus	SYSP001.D.00001	Synechococcus	SYSP001.D.00001	0.149987	0	Vir-Vir	NC026926.D	Yes	NC020875.D	Yes
Synechococcus	SYSP001.D.00001	Synechococcus	SYSP001.D.00001	0.149987	0	Vir-Vir	NC026926.D	Yes	NC031944.D	Yes
Synechococcus	SYSP001.D.00001	Synechococcus	SYSP001.D.00001	0.149987	0	Vir-Vir	NC026926.D	Yes	NC031922.D	Yes
Synechococcus	SYSP001.D.00001	Synechococcus	SYSP001.D.00001	0.149987	0	Vir-Vir	NC026926.D	Yes	NC025464.D	Yes
Synechococcus	SYSP001.D.00001	Synechococcus	SYSP001.D.00001	0.149987	0	Vir-Vir	NC026926.D	Yes	NC015282.D	Yes
Synechococcus	SYSP001.D.00001	Synechococcus	SYSP001.D.00001	0.149987	0	Vir-Vir	NC026926.D	Yes	NC020865.D	Yes
Synechococcus	SYSP001.D.00001	Synechococcus	SYSP001.D.00001	0.149987	0	Vir-Vir	NC026926.D	Yes	NC020867.D	Yes
Synechococcus	SYSP001.D.00001	Synechococcus	SYSP001.D.00001	0.149987	0	Vir-Vir	NC026926.D	Yes	NC019443.D	Yes
Synechococcus	SYSP001.D.00001	Synechococcus	SYSP001.D.00001	0.149987	0	Vir-Vir	NC026926.D	Yes	NC020486.D	Yes
Synechococcus	SYSP001.D.00001	Synechococcus	SYSP001.D.00001	0.149987	0	Vir-Vir	NC026926.D	Yes	NC008296.D	Yes
Synechococcus	SYSP001.D.00001	Synechococcus	SYSP001.D.00001	0.149987	0	Vir-Vir	NC026926.D	Yes	NC031242.D	Yes
Synechococcus	SYSP001.D.00001	Synechococcus	SYSP001.D.00001	0.149987	0	Vir-Vir	NC026926.D	Yes	NC015279.D	Yes
Synechococcus	SYSP001.D.00001	Synechococcus	SYSP001.D.00001	0.149987	0	Vir-Vir	NC026926.D	Yes	NC026927.D	Yes
Synechococcus	SYSP001.D.00001	Synechococcus	SYSP001.D.00001	0.149987	0	Vir-Vir	NC026926.D	Yes	NC015289.D	Yes
Synechococcus	SYSP001.D.00001	Synechococcus	SYSP001.D.00001	0.149987	0	Vir-Vir	NC026926.D	Yes	NC015287.D	Yes
Synechococcus	SYSP001.D.00001	Synechococcus	SYSP001.D.00001	0.149987	0	Vir-Vir	NC026926.D	Yes	NC020851.D	Yes
Synechococcus	SYSP001.D.00001	Synechococcus	SYSP001.D.00001	0.149987	0	Vir-Vir	NC026926.D	Yes	NC031927.D	Yes
Synechococcus	SYSP001.D.00001	Synechococcus	SYSP001.D.00001	0.149987	0	Vir-Vir	NC026926.D	Yes	NC015569.D	Yes
Synechococcus	SYSP001.D.00001	Synechococcus	SYSP001.D.00001	0.149987	0	Temp-Vir	NC026926.D	Yes	NC025461.D	Yes
Synechococcus	SYSP001.D.00001	Synechococcus	SYSP001.D.00001	0.149987	0	Temp-Vir	NC026926.D	Yes	NC020838.D	Yes
Synechococcus	SYSP001.D.00001	Synechococcus	SYSP001.D.00001	0.149987	0	Vir-Vir	NC025456.D	Yes	NC021072.D	Yes
Synechococcus	SYSP001.D.00001	Synechococcus	SYSP001.D.00001	0.149987	0	Temp-Vir	NC025456.D	Yes	NC019516.D	Yes
Synechococcus	SYSP001.D.00001	Synechococcus	SYSP001.D.00001	0.149987	0	Vir-Vir	NC025456.D	Yes	NC023584.D	Yes
Synechococcus	SYSP001.D.00001	Synechococcus	SYSP001.D.00001	0.149987	0	Vir-Vir	NC025456.D	Yes	NC020875.D	Yes
Synechococcus	SYSP001.D.00001	Synechococcus	SYSP001.D.00001	0.149987	0	Vir-Vir	NC025456.D	Yes	NC031944.D	Yes
Synechococcus	SYSP001.D.00001	Synechococcus	SYSP001.D.00001	0.149987	0	Vir-Vir	NC025456.D	Yes	NC019444.D	Yes
Synechococcus	SYSP001.D.00001	Synechococcus	SYSP001.D.00001	0.149987	0	Vir-Vir	NC025456.D	Yes	NC031922.D	Yes
Synechococcus	SYSP001.D.00001	Synechococcus	SYSP001.D.00001	0.149987	0	Vir-Vir	NC025456.D	Yes	NC027130.D	Yes
Synechococcus	SYSP001.D.00001	Synechococcus	SYSP001.D.00001	0.149987	0	Vir-Vir	NC025456.D	Yes	NC015288.D	Yes
Synechococcus	SYSP001.D.00001	Synechococcus	SYSP001.D.00001	0.149987	0	Vir-Vir	NC025456.D	Yes	NC015282.D	Yes
Synechococcus	SYSP001.D.00001	Synechococcus	SYSP001.D.00001	0.149987	0	Vir-Vir	NC025456.D	Yes	NC020867.D	Yes
Synechococcus	SYSP001.D.00001	Synechococcus	SYSP001.D.00001	0.149987	0	Vir-Vir	NC025456.D	Yes	NC026923.D	Yes
Synechococcus	SYSP001.D.00001	Synechococcus	SYSP001.D.00001	0.149987	0	Vir-Vir	NC025456.D	Yes	NC031903.D	Yes
Synechococcus	SYSP001.D.00001	Synechococcus	SYSP001.D.00001	0.149987	0	Vir-Vir	NC025456.D	Yes	NC015285.D	Yes
Synechococcus	SYSP001.D.00001	Synechococcus	SYSP001.D.00001	0.149987	0	Vir-Vir	NC025456.D	Yes	NC023587.D	Yes
Synechococcus	SYSP001.D.00001	Synechococcus	SYSP001.D.00001	0.149987	0	Vir-Vir	NC025456.D	Yes	NC020486.D	Yes
Synechococcus	SYSP001.D.00001	Synechococcus	SYSP001.D.00001	0.149987	0	Vir-Vir	NC025456.D	Yes	NC021530.D	Yes
Synechococcus	SYSP001.D.00001	Synechococcus	SYSP001.D.00001	0.149987	0	Vir-Vir	NC025456.D	Yes	NC027132.D	Yes
Synechococcus	SYSP001.D.00001	Synechococcus	SYSP001.D.00001	0.149987	0	Vir-Vir	NC025456.D	Yes	NC008296.D	Yes
Synechococcus	SYSP001.D.00001	Synechococcus	SYSP001.D.00001	0.149987	0	Vir-Vir	NC025456.D	Yes	NC031242.D	Yes
Synechococcus	SYSP001.D.00001	Synechococcus	SYSP001.D.00001	0.149987	0	Vir-Vir	NC025456.D	Yes	NC015279.D	Yes
Synechococcus	SYSP001.D.00001	Synechococcus	SYSP001.D.00001	0.149987	0	Vir-Vir	NC025456.D	Yes	NC020837.D	Yes
Synechococcus	SYSP001.D.00001	Synechococcus	SYSP001.D.00001	0.149987	0	Vir-Vir	NC025456.D	Yes	NC026927.D	Yes
Synechococcus	SYSP001.D.00001	Synechococcus	SYSP001.D.00001	0.149987	0	Vir-Vir	NC025456.D	Yes	NC015289.D	Yes
Synechococcus	SYSP001.D.00001	Synechococcus	SYSP001.D.00001	0.149987	0	Vir-Vir	NC025456.D	Yes	NC015281.D	Yes
Synechococcus	SYSP001.D.00001	Synechococcus	SYSP001.D.00001	0.149987	0	Vir-Vir	NC025456.D	Yes	NC021536.D	Yes
Synechococcus	SYSP001.D.00001	Synechococcus	SYSP001.D.00001	0.149987	0	Vir-Vir	NC025456.D	Yes	NC031235.D	Yes
Synechococcus	SYSP001.D.00001	Synechococcus	SYSP001.D.00001	0.149987	0	Vir-Vir	NC025456.D	Yes	NC016656.D	Yes
Synechococcus	SYSP001.D.00001	Synechococcus	SYSP001.D.00001	0.149987	0	Vir-Vir	NC025456.D	Yes	NC031900.D	Yes
Synechococcus	SYSP001.D.00001	Synechococcus	SYSP001.D.00001	0.149987	0	Vir-Vir	NC025456.D	Yes	NC020851.D	Yes
Synechococcus	SYSP001.D.00001	Synechococcus	SYSP001.D.00001	0.149987	0	Vir-Vir	NC025456.D	Yes	NC020859.D	Yes
Synechococcus	SYSP001.D.00001	Synechococcus	SYSP001.D.00001	0.149987	0	Vir-Vir	NC025456.D	Yes	NC031935.D	Yes
Synechococcus	SYSP001.D.00001	Synechococcus	SYSP001.D.00001	0.149987	0	Vir-Vir	NC025456.D	Yes	NC015569.D	Yes
Synechococcus	SYSP001.D.00001	Synechococcus	SYSP001.D.00001	0.149987	0	Vir-Vir	NC025456.D	Yes	NC013085.D	Yes
Synechococcus	SYSP001.D.00001	Synechococcus	SYSP001.D.00001	0.149987	0	Temp-Vir	NC025456.D	Yes	NC020838.D	Yes
Synechococcus	SYSP001.D.00001	Synechococcus	SYSP001.D.00001	0.149987	0	Vir-Vir	NC025456.D	Yes	NC026928.D	Yes
Synechococcus	SYSP001.D.00001	Synechococcus	SYSP001.D.00001	0.149987	0	Temp-Vir	NC021072.D	Yes	NC019516.D	Yes
Synechococcus	SYSP001.D.00001	Synechococcus	SYSP001.D.00001	0.149987	0	Vir-Vir	NC021072.D	Yes	NC025464.D	Yes
Synechococcus	SYSP001.D.00001	Synechococcus	SYSP001.D.00001	0.149987	0	Vir-Vir	NC021072.D	Yes	NC020865.D	Yes
Synechococcus	SYSP001.D.00001	Synechococcus	SYSP001.D.00001	0.149987	0	Vir-Vir	NC021072.D	Yes	NC020867.D	Yes
Synechococcus	SYSP001.D.00001	Synechococcus	SYSP001.D.00001	0.149987	0	Vir-Vir	NC021072.D	Yes	NC026927.D	Yes
Synechococcus	SYSP001.D.00001	Synechococcus	SYSP001.D.00001	0.149987	0	Vir-Vir	NC021072.D	Yes	NC006820.D	Yes
Synechococcus	SYSP001.D.00001	Synechococcus	SYSP001.D.00001	0.149987	0	Vir-Vir	NC021072.D	Yes	NC015287.D	Yes
Synechococcus	SYSP001.D.00001	Synechococcus	SYSP001.D.00001	0.149987	0	Vir-Vir	NC021072.D	Yes	NC031235.D	Yes
Synechococcus	SYSP001.D.00001	Synechococcus	SYSP001.D.00001	0.149987	0	Vir-Vir	NC021072.D	Yes	NC016656.D	Yes
Synechococcus	SYSP001.D.00001	Synechococcus	SYSP001.D.00001	0.149987	0	Vir-Vir	NC021072.D	Yes	NC031900.D	Yes
Synechococcus	SYSP001.D.00001	Synechococcus	SYSP001.D.00001	0.149987	0	Vir-Vir	NC021072.D	Yes	NC020851.D	Yes
Synechococcus	SYSP001.D.00001	Synechococcus	SYSP001.D.00001	0.149987	0	Vir-Vir	NC021072.D	Yes	NC031935.D	Yes
Synechococcus	SYSP001.D.00001	Synechococcus	SYSP001.D.00001	0.149987	0	Vir-Vir	NC021072.D	Yes	NC015569.D	Yes
Synechococcus	SYSP001.D.00001	Synechococcus	SYSP001.D.00001	0.149987	0	Temp-Vir	NC021072.D	Yes	NC025461.D	Yes
Synechococcus	SYSP001.D.00001	Synechococcus	SYSP001.D.00001	0.149987	0	Vir-Vir	NC021072.D	Yes	NC013085.D	Yes
Synechococcus	SYSP001.D.00001	Synechococcus	SYSP001.D.00001	0.149987	0	Temp-Vir	NC021072.D	Yes	NC020838.D	Yes
Synechococcus	SYSP001.D.00001	Synechococcus	SYSP001.D.00001	0.149987	0	Temp-Vir	NC019516.D	Yes	NC023584.D	Yes
Synechococcus	SYSP001.D.00001	Synechococcus	SYSP001.D.00001	0.149987	0	Temp-Vir	NC019516.D	Yes	NC020875.D	Yes
Synechococcus	SYSP001.D.00001	Synechococcus	SYSP001.D.00001	0.149987	0	Temp-Vir	NC019516.D	Yes	NC031944.D	Yes
Synechococcus	SYSP001.D.00001	Synechococcus	SYSP001.D.00001	0.149987	0	Temp-Vir	NC019516.D	Yes	NC019444.D	Yes
Synechococcus	SYSP001.D.00001	Synechococcus	SYSP001.D.00001	0.149987	0	Temp-Vir	NC019516.D	Yes	NC031922.D	Yes
Synechococcus	SYSP001.D.00001	Synechococcus	SYSP001.D.00001	0.149987	0	Temp-Vir	NC019516.D	Yes	NC025464.D	Yes
Synechococcus	SYSP001.D.00001	Synechococcus	SYSP001.D.00001	0.149987	0	Temp-Vir	NC019516.D	Yes	NC027130.D	Yes
Synechococcus	SYSP001.D.00001	Synechococcus	SYSP001.D.00001	0.149987	0	Temp-Vir	NC019516.D	Yes	NC015288.D	Yes
Synechococcus	SYSP001.D.00001	Synechococcus	SYSP001.D.00001	0.149987	0	Temp-Vir	NC019516.D	Yes	NC015282.D	Yes
Synechococcus	SYSP001.D.00001	Synechococcus	SYSP001.D.00001	0.149987	0	Temp-Vir	NC019516.D	Yes	NC020865.D	Yes
Synechococcus	SYSP001.D.00001	Synechococcus	SYSP001.D.00001	0.149987	0	Temp-Vir	NC019516.D	Yes	NC020867.D	Yes
Synechococcus	SYSP001.D.00001	Synechococcus	SYSP001.D.00001	0.149987	0	Temp-Vir	NC019516.D	Yes	NC026923.D	Yes
Synechococcus	SYSP001.D.00001	Synechococcus	SYSP001.D.00001	0.149987	0	Temp-Vir	NC019516.D	Yes	NC031903.D	Yes
Synechococcus	SYSP001.D.00001	Synechococcus	SYSP001.D.00001	0.149987	0	Temp-Vir	NC019516.D	Yes	NC015285.D	Yes
Synechococcus	SYSP001.D.00001	Synechococcus	SYSP001.D.00001	0.149987	0	Temp-Vir	NC019516.D	Yes	NC023587.D	Yes
Synechococcus	SYSP001.D.00001	Synechococcus	SYSP001.D.00001	0.149987	0	Temp-Vir	NC019516.D	Yes	NC020486.D	Yes
Synechococcus	SYSP001.D.00001	Synechococcus	SYSP001.D.00001	0.149987	0	Temp-Vir	NC019516.D	Yes	NC021530.D	Yes
Synechococcus	SYSP001.D.00001	Synechococcus	SYSP001.D.00001	0.149987	0	Temp-Vir	NC019516.D	Yes	NC027132.D	Yes
Synechococcus	SYSP001.D.00001	Synechococcus	SYSP001.D.00001	0.149987	0	Temp-Vir	NC019516.D	Yes	NC008296.D	Yes
Synechococcus	SYSP001.D.00001	Synechococcus	SYSP001.D.00001	0.149987	0	Temp-Vir	NC019516.D	Yes	NC031242.D	Yes
Synechococcus	SYSP001.D.00001	Synechococcus	SYSP001.D.00001	0.149987	0	Temp-Vir	NC019516.D	Yes	NC015279.D	Yes
Synechococcus	SYSP001.D.00001	Synechococcus	SYSP001.D.00001	0.149987	0	Temp-Vir	NC019516.D	Yes	NC020837.D	Yes
Synechococcus	SYSP001.D.00001	Synechococcus	SYSP001.D.00001	0.149987	0	Temp-Vir	NC019516.D	Yes	NC026927.D	Yes
Synechococcus	SYSP001.D.00001	Synechococcus	SYSP001.D.00001	0.149987	0	Temp-Vir	NC019516.D	Yes	NC015289.D	Yes
Synechococcus	SYSP001.D.00001	Synechococcus	SYSP001.D.00001	0.149987	0	Temp-Vir	NC019516.D	Yes	NC015281.D	Yes
Synechococcus	SYSP001.D.00001	Synechococcus	SYSP001.D.00001	0.149987	0	Temp-Vir	NC019516.D	Yes	NC006820.D	Yes
Synechococcus	SYSP001.D.00001	Synechococcus	SYSP001.D.00001	0.149987	0	Temp-Vir	NC019516.D	Yes	NC015287.D	Yes
Synechococcus	SYSP001.D.00001	Synechococcus	SYSP001.D.00001	0.149987	0	Temp-Vir	NC019516.D	Yes	NC021536.D	Yes
Synechococcus	SYSP001.D.00001	Synechococcus	SYSP001.D.00001	0.149987	0	Temp-Vir	NC019516.D	Yes	NC031235.D	Yes
Synechococcus	SYSP001.D.00001	Synechococcus	SYSP001.D.00001	0.149987	0	Temp-Vir	NC019516.D	Yes	NC016656.D	Yes
Synechococcus	SYSP001.D.00001	Synechococcus	SYSP001.D.00001	0.149987	0	Temp-Vir	NC019516.D	Yes	NC031900.D	Yes
Synechococcus	SYSP001.D.00001	Synechococcus	SYSP001.D.00001	0.149987	0	Temp-Vir	NC019516.D	Yes	NC020851.D	Yes
Synechococcus	SYSP001.D.00001	Synechococcus	SYSP001.D.00001	0.149987	0	Temp-Vir	NC019516.D	Yes	NC020859.D	Yes
Synechococcus	SYSP001.D.00001	Synechococcus	SYSP001.D.00001	0.149987	0	Temp-Vir	NC019516.D	Yes	NC031935.D	Yes
Synechococcus	SYSP001.D.00001	Synechococcus	SYSP001.D.00001	0.149987	0	Temp-Vir	NC019516.D	Yes	NC015569.D	Yes
Synechococcus	SYSP001.D.00001	Synechococcus	SYSP001.D.00001	0.149987	0	Temp-Temp	NC019516.D	Yes	NC025461.D	Yes
Synechococcus	SYSP001.D.00001	Synechococcus	SYSP001.D.00001	0.149987	0	Temp-Vir	NC019516.D	Yes	NC013085.D	Yes
Synechococcus	SYSP001.D.00001	Synechococcus	SYSP001.D.00001	0.149987	0	Temp-Temp	NC019516.D	Yes	NC020838.D	Yes
Synechococcus	SYSP001.D.00001	Synechococcus	SYSP001.D.00001	0.149987	0	Temp-Vir	NC019516.D	Yes	NC026928.D	Yes
Synechococcus	SYSP001.D.00001	Synechococcus	SYSP001.D.00001	0.149987	0	Vir-Vir	NC023584.D	Yes	NC031922.D	Yes
Synechococcus	SYSP001.D.00001	Synechococcus	SYSP001.D.00001	0.149987	0	Vir-Vir	NC023584.D	Yes	NC025464.D	Yes
Synechococcus	SYSP001.D.00001	Synechococcus	SYSP001.D.00001	0.149987	0	Vir-Vir	NC023584.D	Yes	NC020865.D	Yes
Synechococcus	SYSP001.D.00001	Synechococcus	SYSP001.D.00001	0.149987	0	Vir-Vir	NC023584.D	Yes	NC020867.D	Yes
Synechococcus	SYSP001.D.00001	Synechococcus	SYSP001.D.00001	0.149987	0	Vir-Vir	NC023584.D	Yes	NC020837.D	Yes
Synechococcus	SYSP001.D.00001	Synechococcus	SYSP001.D.00001	0.149987	0	Vir-Vir	NC023584.D	Yes	NC026927.D	Yes
Synechococcus	SYSP001.D.00001	Synechococcus	SYSP001.D.00001	0.149987	0	Vir-Vir	NC023584.D	Yes	NC006820.D	Yes
Synechococcus	SYSP001.D.00001	Synechococcus	SYSP001.D.00001	0.149987	0	Vir-Vir	NC023584.D	Yes	NC015287.D	Yes
Synechococcus	SYSP001.D.00001	Synechococcus	SYSP001.D.00001	0.149987	0	Vir-Vir	NC023584.D	Yes	NC031235.D	Yes
Synechococcus	SYSP001.D.00001	Synechococcus	SYSP001.D.00001	0.149987	0	Vir-Vir	NC023584.D	Yes	NC016656.D	Yes
Synechococcus	SYSP001.D.00001	Synechococcus	SYSP001.D.00001	0.149987	0	Vir-Vir	NC023584.D	Yes	NC020851.D	Yes
Synechococcus	SYSP001.D.00001	Synechococcus	SYSP001.D.00001	0.149987	0	Vir-Vir	NC023584.D	Yes	NC031935.D	Yes
Synechococcus	SYSP001.D.00001	Synechococcus	SYSP001.D.00001	0.149987	0	Vir-Vir	NC023584.D	Yes	NC015569.D	Yes
Synechococcus	SYSP001.D.00001	Synechococcus	SYSP001.D.00001	0.149987	0	Temp-Vir	NC023584.D	Yes	NC025461.D	Yes
Synechococcus	SYSP001.D.00001	Synechococcus	SYSP001.D.00001	0.149987	0	Vir-Vir	NC023584.D	Yes	NC013085.D	Yes
Synechococcus	SYSP001.D.00001	Synechococcus	SYSP001.D.00001	0.149987	0	Temp-Vir	NC023584.D	Yes	NC020838.D	Yes
Synechococcus	SYSP001.D.00001	Synechococcus	SYSP001.D.00001	0.149987	0	Vir-Vir	NC020875.D	Yes	NC031922.D	Yes
Synechococcus	SYSP001.D.00001	Synechococcus	SYSP001.D.00001	0.149987	0	Vir-Vir	NC020875.D	Yes	NC025464.D	Yes
Synechococcus	SYSP001.D.00001	Synechococcus	SYSP001.D.00001	0.149987	0	Vir-Vir	NC020875.D	Yes	NC015288.D	Yes
Synechococcus	SYSP001.D.00001	Synechococcus	SYSP001.D.00001	0.149987	0	Vir-Vir	NC020875.D	Yes	NC020865.D	Yes
Synechococcus	SYSP001.D.00001	Synechococcus	SYSP001.D.00001	0.149987	0	Vir-Vir	NC020875.D	Yes	NC020867.D	Yes
Synechococcus	SYSP001.D.00001	Synechococcus	SYSP001.D.00001	0.149987	0	Vir-Vir	NC020875.D	Yes	NC027132.D	Yes
Synechococcus	SYSP001.D.00001	Synechococcus	SYSP001.D.00001	0.149987	0	Vir-Vir	NC020875.D	Yes	NC015279.D	Yes
Synechococcus	SYSP001.D.00001	Synechococcus	SYSP001.D.00001	0.149987	0	Vir-Vir	NC020875.D	Yes	NC020837.D	Yes
Synechococcus	SYSP001.D.00001	Synechococcus	SYSP001.D.00001	0.149987	0	Vir-Vir	NC020875.D	Yes	NC026927.D	Yes
Synechococcus	SYSP001.D.00001	Synechococcus	SYSP001.D.00001	0.149987	0	Vir-Vir	NC020875.D	Yes	NC015287.D	Yes
Synechococcus	SYSP001.D.00001	Synechococcus	SYSP001.D.00001	0.149987	0	Vir-Vir	NC020875.D	Yes	NC031235.D	Yes
Synechococcus	SYSP001.D.00001	Synechococcus	SYSP001.D.00001	0.149987	0	Vir-Vir	NC020875.D	Yes	NC016656.D	Yes
Synechococcus	SYSP001.D.00001	Synechococcus	SYSP001.D.00001	0.149987	0	Vir-Vir	NC020875.D	Yes	NC031900.D	Yes
Synechococcus	SYSP001.D.00001	Synechococcus	SYSP001.D.00001	0.149987	0	Vir-Vir	NC020875.D	Yes	NC020851.D	Yes
Synechococcus	SYSP001.D.00001	Synechococcus	SYSP001.D.00001	0.149987	0	Vir-Vir	NC020875.D	Yes	NC031935.D	Yes
Synechococcus	SYSP001.D.00001	Synechococcus	SYSP001.D.00001	0.149987	0	Vir-Vir	NC020875.D	Yes	NC015569.D	Yes
Synechococcus	SYSP001.D.00001	Synechococcus	SYSP001.D.00001	0.149987	0	Temp-Vir	NC020875.D	Yes	NC025461.D	Yes
Synechococcus	SYSP001.D.00001	Synechococcus	SYSP001.D.00001	0.149987	0	Vir-Vir	NC020875.D	Yes	NC013085.D	Yes
Synechococcus	SYSP001.D.00001	Synechococcus	SYSP001.D.00001	0.149987	0	Temp-Vir	NC020875.D	Yes	NC020838.D	Yes
Synechococcus	SYSP001.D.00001	Synechococcus	SYSP001.D.00001	0.149987	0	Vir-Vir	NC020875.D	Yes	NC026928.D	Yes
Synechococcus	SYSP001.D.00001	Synechococcus	SYSP001.D.00001	0.149987	0	Temp-Vir	NC016164.D	Yes	NC020854.D	Yes
Synechococcus	SYSP001.D.00001	Synechococcus	SYSP001.D.00001	0.149987	0	Vir-Vir	NC031944.D	Yes	NC031922.D	Yes
Synechococcus	SYSP001.D.00001	Synechococcus	SYSP001.D.00001	0.149987	0	Vir-Vir	NC031944.D	Yes	NC025464.D	Yes
Synechococcus	SYSP001.D.00001	Synechococcus	SYSP001.D.00001	0.149987	0	Vir-Vir	NC031944.D	Yes	NC015288.D	Yes
Synechococcus	SYSP001.D.00001	Synechococcus	SYSP001.D.00001	0.149987	0	Vir-Vir	NC031944.D	Yes	NC020865.D	Yes
Synechococcus	SYSP001.D.00001	Synechococcus	SYSP001.D.00001	0.149987	0	Vir-Vir	NC031944.D	Yes	NC020867.D	Yes
Synechococcus	SYSP001.D.00001	Synechococcus	SYSP001.D.00001	0.149987	0	Vir-Vir	NC031944.D	Yes	NC019443.D	Yes
Synechococcus	SYSP001.D.00001	Synechococcus	SYSP001.D.00001	0.149987	0	Vir-Vir	NC031944.D	Yes	NC023587.D	Yes
Synechococcus	SYSP001.D.00001	Synechococcus	SYSP001.D.00001	0.149987	0	Vir-Vir	NC031944.D	Yes	NC027132.D	Yes
Synechococcus	SYSP001.D.00001	Synechococcus	SYSP001.D.00001	0.149987	0	Vir-Vir	NC031944.D	Yes	NC015279.D	Yes
Synechococcus	SYSP001.D.00001	Synechococcus	SYSP001.D.00001	0.149987	0	Vir-Vir	NC031944.D	Yes	NC020837.D	Yes
Synechococcus	SYSP001.D.00001	Synechococcus	SYSP001.D.00001	0.149987	0	Vir-Vir	NC031944.D	Yes	NC026927.D	Yes
Synechococcus	SYSP001.D.00001	Synechococcus	SYSP001.D.00001	0.149987	0	Vir-Vir	NC031944.D	Yes	NC006820.D	Yes
Synechococcus	SYSP001.D.00001	Synechococcus	SYSP001.D.00001	0.149987	0	Vir-Vir	NC031944.D	Yes	NC015287.D	Yes
Synechococcus	SYSP001.D.00001	Synechococcus	SYSP001.D.00001	0.149987	0	Vir-Vir	NC031944.D	Yes	NC016656.D	Yes
Synechococcus	SYSP001.D.00001	Synechococcus	SYSP001.D.00001	0.149987	0	Vir-Vir	NC031944.D	Yes	NC031900.D	Yes
Synechococcus	SYSP001.D.00001	Synechococcus	SYSP001.D.00001	0.149987	0	Vir-Vir	NC031944.D	Yes	NC020851.D	Yes
Synechococcus	SYSP001.D.00001	Synechococcus	SYSP001.D.00001	0.149987	0	Vir-Vir	NC031944.D	Yes	NC015569.D	Yes
Synechococcus	SYSP001.D.00001	Synechococcus	SYSP001.D.00001	0.149987	0	Temp-Vir	NC031944.D	Yes	NC025461.D	Yes
Synechococcus	SYSP001.D.00001	Synechococcus	SYSP001.D.00001	0.149987	0	Vir-Vir	NC031944.D	Yes	NC013085.D	Yes
Synechococcus	SYSP001.D.00001	Synechococcus	SYSP001.D.00001	0.149987	0	Temp-Vir	NC031944.D	Yes	NC020838.D	Yes
Synechococcus	SYSP001.D.00001	Synechococcus	SYSP001.D.00001	0.149987	0	Vir-Vir	NC031944.D	Yes	NC026928.D	Yes
Synechococcus	SYSP001.D.00001	Synechococcus	SYSP001.D.00001	0.149987	0	Vir-Vir	NC019444.D	Yes	NC031922.D	Yes
Synechococcus	SYSP001.D.00001	Synechococcus	SYSP001.D.00001	0.149987	0	Vir-Vir	NC019444.D	Yes	NC025464.D	Yes
Synechococcus	SYSP001.D.00001	Synechococcus	SYSP001.D.00001	0.149987	0	Vir-Vir	NC019444.D	Yes	NC020865.D	Yes
Synechococcus	SYSP001.D.00001	Synechococcus	SYSP001.D.00001	0.149987	0	Vir-Vir	NC019444.D	Yes	NC020867.D	Yes
Synechococcus	SYSP001.D.00001	Synechococcus	SYSP001.D.00001	0.149987	0	Vir-Vir	NC019444.D	Yes	NC015279.D	Yes
Synechococcus	SYSP001.D.00001	Synechococcus	SYSP001.D.00001	0.149987	0	Vir-Vir	NC019444.D	Yes	NC026927.D	Yes
Synechococcus	SYSP001.D.00001	Synechococcus	SYSP001.D.00001	0.149987	0	Vir-Vir	NC019444.D	Yes	NC006820.D	Yes
Synechococcus	SYSP001.D.00001	Synechococcus	SYSP001.D.00001	0.149987	0	Vir-Vir	NC019444.D	Yes	NC015287.D	Yes
Synechococcus	SYSP001.D.00001	Synechococcus	SYSP001.D.00001	0.149987	0	Vir-Vir	NC019444.D	Yes	NC016656.D	Yes
Synechococcus	SYSP001.D.00001	Synechococcus	SYSP001.D.00001	0.149987	0	Vir-Vir	NC019444.D	Yes	NC020851.D	Yes
Synechococcus	SYSP001.D.00001	Synechococcus	SYSP001.D.00001	0.149987	0	Vir-Vir	NC019444.D	Yes	NC015569.D	Yes
Synechococcus	SYSP001.D.00001	Synechococcus	SYSP001.D.00001	0.149987	0	Temp-Vir	NC019444.D	Yes	NC025461.D	Yes
Synechococcus	SYSP001.D.00001	Synechococcus	SYSP001.D.00001	0.149987	0	Temp-Vir	NC019444.D	Yes	NC020838.D	Yes
Synechococcus	SYSP001.D.00001	Synechococcus	SYSP001.D.00001	0.149987	0	Vir-Vir	NC031922.D	Yes	NC025464.D	Yes
Synechococcus	SYSP001.D.00001	Synechococcus	SYSP001.D.00001	0.149987	0	Vir-Vir	NC031922.D	Yes	NC027130.D	Yes
Synechococcus	SYSP001.D.00001	Synechococcus	SYSP001.D.00001	0.149987	0	Vir-Vir	NC031922.D	Yes	NC015282.D	Yes
Synechococcus	SYSP001.D.00001	Synechococcus	SYSP001.D.00001	0.149987	0	Vir-Vir	NC031922.D	Yes	NC020865.D	Yes
Synechococcus	SYSP001.D.00001	Synechococcus	SYSP001.D.00001	0.149987	0	Vir-Vir	NC031922.D	Yes	NC020867.D	Yes
Synechococcus	SYSP001.D.00001	Synechococcus	SYSP001.D.00001	0.149987	0	Vir-Vir	NC031922.D	Yes	NC031903.D	Yes
Synechococcus	SYSP001.D.00001	Synechococcus	SYSP001.D.00001	0.149987	0	Vir-Vir	NC031922.D	Yes	NC015285.D	Yes
Synechococcus	SYSP001.D.00001	Synechococcus	SYSP001.D.00001	0.149987	0	Vir-Vir	NC031922.D	Yes	NC021530.D	Yes
Synechococcus	SYSP001.D.00001	Synechococcus	SYSP001.D.00001	0.149987	0	Vir-Vir	NC031922.D	Yes	NC026927.D	Yes
Synechococcus	SYSP001.D.00001	Synechococcus	SYSP001.D.00001	0.149987	0	Vir-Vir	NC031922.D	Yes	NC015289.D	Yes
Synechococcus	SYSP001.D.00001	Synechococcus	SYSP001.D.00001	0.149987	0	Vir-Vir	NC031922.D	Yes	NC015281.D	Yes
Synechococcus	SYSP001.D.00001	Synechococcus	SYSP001.D.00001	0.149987	0	Vir-Vir	NC031922.D	Yes	NC006820.D	Yes
Synechococcus	SYSP001.D.00001	Synechococcus	SYSP001.D.00001	0.149987	0	Vir-Vir	NC031922.D	Yes	NC015287.D	Yes
Synechococcus	SYSP001.D.00001	Synechococcus	SYSP001.D.00001	0.149987	0	Vir-Vir	NC031922.D	Yes	NC031235.D	Yes
Synechococcus	SYSP001.D.00001	Synechococcus	SYSP001.D.00001	0.149987	0	Vir-Vir	NC031922.D	Yes	NC016656.D	Yes
Synechococcus	SYSP001.D.00001	Synechococcus	SYSP001.D.00001	0.149987	0	Vir-Vir	NC031922.D	Yes	NC031900.D	Yes
Synechococcus	SYSP001.D.00001	Synechococcus	SYSP001.D.00001	0.149987	0	Vir-Vir	NC031922.D	Yes	NC020851.D	Yes
Synechococcus	SYSP001.D.00001	Synechococcus	SYSP001.D.00001	0.149987	0	Vir-Vir	NC031922.D	Yes	NC031935.D	Yes
Synechococcus	SYSP001.D.00001	Synechococcus	SYSP001.D.00001	0.149987	0	Vir-Vir	NC031922.D	Yes	NC031927.D	Yes
Synechococcus	SYSP001.D.00001	Synechococcus	SYSP001.D.00001	0.149987	0	Vir-Vir	NC031922.D	Yes	NC015569.D	Yes
Synechococcus	SYSP001.D.00001	Synechococcus	SYSP001.D.00001	0.149987	0	Temp-Vir	NC031922.D	Yes	NC025461.D	Yes
Synechococcus	SYSP001.D.00001	Synechococcus	SYSP001.D.00001	0.149987	0	Vir-Vir	NC031922.D	Yes	NC013085.D	Yes
Synechococcus	SYSP001.D.00001	Synechococcus	SYSP001.D.00001	0.149987	0	Temp-Vir	NC031922.D	Yes	NC020838.D	Yes
Synechococcus	SYSP001.D.00001	Synechococcus	SYSP001.D.00001	0.149987	0	Vir-Vir	NC025464.D	Yes	NC027130.D	Yes
Synechococcus	SYSP001.D.00001	Synechococcus	SYSP001.D.00001	0.149987	0	Vir-Vir	NC025464.D	Yes	NC015288.D	Yes
Synechococcus	SYSP001.D.00001	Synechococcus	SYSP001.D.00001	0.149987	0	Vir-Vir	NC025464.D	Yes	NC015282.D	Yes
Synechococcus	SYSP001.D.00001	Synechococcus	SYSP001.D.00001	0.149987	0	Vir-Vir	NC025464.D	Yes	NC026923.D	Yes
Synechococcus	SYSP001.D.00001	Synechococcus	SYSP001.D.00001	0.149987	0	Vir-Vir	NC025464.D	Yes	NC031903.D	Yes
Synechococcus	SYSP001.D.00001	Synechococcus	SYSP001.D.00001	0.149987	0	Vir-Vir	NC025464.D	Yes	NC015285.D	Yes
Synechococcus	SYSP001.D.00001	Synechococcus	SYSP001.D.00001	0.149987	0	Vir-Vir	NC025464.D	Yes	NC023587.D	Yes
Synechococcus	SYSP001.D.00001	Synechococcus	SYSP001.D.00001	0.149987	0	Vir-Vir	NC025464.D	Yes	NC020486.D	Yes
Synechococcus	SYSP001.D.00001	Synechococcus	SYSP001.D.00001	0.149987	0	Vir-Vir	NC025464.D	Yes	NC021530.D	Yes
Synechococcus	SYSP001.D.00001	Synechococcus	SYSP001.D.00001	0.149987	0	Vir-Vir	NC025464.D	Yes	NC027132.D	Yes
Synechococcus	SYSP001.D.00001	Synechococcus	SYSP001.D.00001	0.149987	0	Vir-Vir	NC025464.D	Yes	NC008296.D	Yes
Synechococcus	SYSP001.D.00001	Synechococcus	SYSP001.D.00001	0.149987	0	Vir-Vir	NC025464.D	Yes	NC031242.D	Yes
Synechococcus	SYSP001.D.00001	Synechococcus	SYSP001.D.00001	0.149987	0	Vir-Vir	NC025464.D	Yes	NC020837.D	Yes
Synechococcus	SYSP001.D.00001	Synechococcus	SYSP001.D.00001	0.149987	0	Vir-Vir	NC025464.D	Yes	NC026927.D	Yes
Synechococcus	SYSP001.D.00001	Synechococcus	SYSP001.D.00001	0.149987	0	Vir-Vir	NC025464.D	Yes	NC015289.D	Yes
Synechococcus	SYSP001.D.00001	Synechococcus	SYSP001.D.00001	0.149987	0	Vir-Vir	NC025464.D	Yes	NC015281.D	Yes
Synechococcus	SYSP001.D.00001	Synechococcus	SYSP001.D.00001	0.149987	0	Vir-Vir	NC025464.D	Yes	NC021536.D	Yes
Synechococcus	SYSP001.D.00001	Synechococcus	SYSP001.D.00001	0.149987	0	Vir-Vir	NC025464.D	Yes	NC031235.D	Yes
Synechococcus	SYSP001.D.00001	Synechococcus	SYSP001.D.00001	0.149987	0	Vir-Vir	NC025464.D	Yes	NC016656.D	Yes
Synechococcus	SYSP001.D.00001	Synechococcus	SYSP001.D.00001	0.149987	0	Vir-Vir	NC025464.D	Yes	NC031900.D	Yes
Synechococcus	SYSP001.D.00001	Synechococcus	SYSP001.D.00001	0.149987	0	Vir-Vir	NC025464.D	Yes	NC020851.D	Yes
Synechococcus	SYSP001.D.00001	Synechococcus	SYSP001.D.00001	0.149987	0	Vir-Vir	NC025464.D	Yes	NC020859.D	Yes
Synechococcus	SYSP001.D.00001	Synechococcus	SYSP001.D.00001	0.149987	0	Vir-Vir	NC025464.D	Yes	NC031935.D	Yes
Synechococcus	SYSP001.D.00001	Synechococcus	SYSP001.D.00001	0.149987	0	Vir-Vir	NC025464.D	Yes	NC015569.D	Yes
Synechococcus	SYSP001.D.00001	Synechococcus	SYSP001.D.00001	0.149987	0	Vir-Vir	NC025464.D	Yes	NC013085.D	Yes
Synechococcus	SYSP001.D.00001	Synechococcus	SYSP001.D.00001	0.149987	0	Vir-Vir	NC025464.D	Yes	NC026928.D	Yes
Synechococcus	SYSP001.D.00001	Synechococcus	SYSP001.D.00001	0.149987	0	Vir-Vir	NC027130.D	Yes	NC020865.D	Yes
Synechococcus	SYSP001.D.00001	Synechococcus	SYSP001.D.00001	0.149987	0	Vir-Vir	NC027130.D	Yes	NC020867.D	Yes
Synechococcus	SYSP001.D.00001	Synechococcus	SYSP001.D.00001	0.149987	0	Vir-Vir	NC027130.D	Yes	NC020837.D	Yes
Synechococcus	SYSP001.D.00001	Synechococcus	SYSP001.D.00001	0.149987	0	Vir-Vir	NC027130.D	Yes	NC026927.D	Yes
Synechococcus	SYSP001.D.00001	Synechococcus	SYSP001.D.00001	0.149987	0	Vir-Vir	NC027130.D	Yes	NC006820.D	Yes
Synechococcus	SYSP001.D.00001	Synechococcus	SYSP001.D.00001	0.149987	0	Vir-Vir	NC027130.D	Yes	NC031235.D	Yes
Synechococcus	SYSP001.D.00001	Synechococcus	SYSP001.D.00001	0.149987	0	Vir-Vir	NC027130.D	Yes	NC020851.D	Yes
Synechococcus	SYSP001.D.00001	Synechococcus	SYSP001.D.00001	0.149987	0	Vir-Vir	NC027130.D	Yes	NC031935.D	Yes
Synechococcus	SYSP001.D.00001	Synechococcus	SYSP001.D.00001	0.149987	0	Vir-Vir	NC027130.D	Yes	NC015569.D	Yes
Synechococcus	SYSP001.D.00001	Synechococcus	SYSP001.D.00001	0.149987	0	Temp-Vir	NC027130.D	Yes	NC025461.D	Yes
Synechococcus	SYSP001.D.00001	Synechococcus	SYSP001.D.00001	0.149987	0	Vir-Vir	NC027130.D	Yes	NC013085.D	Yes
Synechococcus	SYSP001.D.00001	Synechococcus	SYSP001.D.00001	0.149987	0	Temp-Vir	NC027130.D	Yes	NC020838.D	Yes
Synechococcus	SYSP001.D.00001	Synechococcus	SYSP001.D.00001	0.149987	0	Vir-Vir	NC015288.D	Yes	NC020865.D	Yes
Synechococcus	SYSP001.D.00001	Synechococcus	SYSP001.D.00001	0.149987	0	Vir-Vir	NC015288.D	Yes	NC020867.D	Yes
Synechococcus	SYSP001.D.00001	Synechococcus	SYSP001.D.00001	0.149987	0	Vir-Vir	NC015288.D	Yes	NC019443.D	Yes
Synechococcus	SYSP001.D.00001	Synechococcus	SYSP001.D.00001	0.149987	0	Vir-Vir	NC015288.D	Yes	NC026927.D	Yes
Synechococcus	SYSP001.D.00001	Synechococcus	SYSP001.D.00001	0.149987	0	Vir-Vir	NC015288.D	Yes	NC015289.D	Yes
Synechococcus	SYSP001.D.00001	Synechococcus	SYSP001.D.00001	0.149987	0	Vir-Vir	NC015288.D	Yes	NC015287.D	Yes
Synechococcus	SYSP001.D.00001	Synechococcus	SYSP001.D.00001	0.149987	0	Vir-Vir	NC015288.D	Yes	NC016656.D	Yes
Synechococcus	SYSP001.D.00001	Synechococcus	SYSP001.D.00001	0.149987	0	Vir-Vir	NC015288.D	Yes	NC020851.D	Yes
Synechococcus	SYSP001.D.00001	Synechococcus	SYSP001.D.00001	0.149987	0	Vir-Vir	NC015288.D	Yes	NC031927.D	Yes
Synechococcus	SYSP001.D.00001	Synechococcus	SYSP001.D.00001	0.149987	0	Vir-Vir	NC015288.D	Yes	NC015569.D	Yes
Synechococcus	SYSP001.D.00001	Synechococcus	SYSP001.D.00001	0.149987	0	Temp-Vir	NC015288.D	Yes	NC025461.D	Yes
Synechococcus	SYSP001.D.00001	Synechococcus	SYSP001.D.00001	0.149987	0	Temp-Vir	NC015288.D	Yes	NC020838.D	Yes
Synechococcus	SYSP001.D.00001	Synechococcus	SYSP001.D.00001	0.149987	0	Vir-Vir	NC015282.D	Yes	NC020865.D	Yes
Synechococcus	SYSP001.D.00001	Synechococcus	SYSP001.D.00001	0.149987	0	Vir-Vir	NC015282.D	Yes	NC020867.D	Yes
Synechococcus	SYSP001.D.00001	Synechococcus	SYSP001.D.00001	0.149987	0	Vir-Vir	NC015282.D	Yes	NC020837.D	Yes
Synechococcus	SYSP001.D.00001	Synechococcus	SYSP001.D.00001	0.149987	0	Vir-Vir	NC015282.D	Yes	NC026927.D	Yes
Synechococcus	SYSP001.D.00001	Synechococcus	SYSP001.D.00001	0.149987	0	Vir-Vir	NC015282.D	Yes	NC006820.D	Yes
Synechococcus	SYSP001.D.00001	Synechococcus	SYSP001.D.00001	0.149987	0	Vir-Vir	NC015282.D	Yes	NC015287.D	Yes
Synechococcus	SYSP001.D.00001	Synechococcus	SYSP001.D.00001	0.149987	0	Vir-Vir	NC015282.D	Yes	NC016656.D	Yes
Synechococcus	SYSP001.D.00001	Synechococcus	SYSP001.D.00001	0.149987	0	Vir-Vir	NC015282.D	Yes	NC020851.D	Yes
Synechococcus	SYSP001.D.00001	Synechococcus	SYSP001.D.00001	0.149987	0	Vir-Vir	NC015282.D	Yes	NC031935.D	Yes
Synechococcus	SYSP001.D.00001	Synechococcus	SYSP001.D.00001	0.149987	0	Vir-Vir	NC015282.D	Yes	NC015569.D	Yes
Synechococcus	SYSP001.D.00001	Synechococcus	SYSP001.D.00001	0.149987	0	Temp-Vir	NC015282.D	Yes	NC025461.D	Yes
Synechococcus	SYSP001.D.00001	Synechococcus	SYSP001.D.00001	0.149987	0	Temp-Vir	NC015282.D	Yes	NC020838.D	Yes
Synechococcus	SYSP001.D.00001	Synechococcus	SYSP001.D.00001	0.149987	0	Vir-Vir	NC020865.D	Yes	NC026923.D	Yes
Synechococcus	SYSP001.D.00001	Synechococcus	SYSP001.D.00001	0.149987	0	Vir-Vir	NC020865.D	Yes	NC031903.D	Yes
Synechococcus	SYSP001.D.00001	Synechococcus	SYSP001.D.00001	0.149987	0	Vir-Vir	NC020865.D	Yes	NC015285.D	Yes
Synechococcus	SYSP001.D.00001	Synechococcus	SYSP001.D.00001	0.149987	0	Vir-Vir	NC020865.D	Yes	NC023587.D	Yes
Synechococcus	SYSP001.D.00001	Synechococcus	SYSP001.D.00001	0.149987	0	Vir-Vir	NC020865.D	Yes	NC020486.D	Yes
Synechococcus	SYSP001.D.00001	Synechococcus	SYSP001.D.00001	0.149987	0	Vir-Vir	NC020865.D	Yes	NC021530.D	Yes
Synechococcus	SYSP001.D.00001	Synechococcus	SYSP001.D.00001	0.149987	0	Vir-Vir	NC020865.D	Yes	NC027132.D	Yes
Synechococcus	SYSP001.D.00001	Synechococcus	SYSP001.D.00001	0.149987	0	Vir-Vir	NC020865.D	Yes	NC008296.D	Yes
Synechococcus	SYSP001.D.00001	Synechococcus	SYSP001.D.00001	0.149987	0	Vir-Vir	NC020865.D	Yes	NC031242.D	Yes
Synechococcus	SYSP001.D.00001	Synechococcus	SYSP001.D.00001	0.149987	0	Vir-Vir	NC020865.D	Yes	NC020837.D	Yes
Synechococcus	SYSP001.D.00001	Synechococcus	SYSP001.D.00001	0.149987	0	Vir-Vir	NC020865.D	Yes	NC026927.D	Yes
Synechococcus	SYSP001.D.00001	Synechococcus	SYSP001.D.00001	0.149987	0	Vir-Vir	NC020865.D	Yes	NC015289.D	Yes
Synechococcus	SYSP001.D.00001	Synechococcus	SYSP001.D.00001	0.149987	0	Vir-Vir	NC020865.D	Yes	NC015281.D	Yes
Synechococcus	SYSP001.D.00001	Synechococcus	SYSP001.D.00001	0.149987	0	Vir-Vir	NC020865.D	Yes	NC015287.D	Yes
Synechococcus	SYSP001.D.00001	Synechococcus	SYSP001.D.00001	0.149987	0	Vir-Vir	NC020865.D	Yes	NC021536.D	Yes
Synechococcus	SYSP001.D.00001	Synechococcus	SYSP001.D.00001	0.149987	0	Vir-Vir	NC020865.D	Yes	NC031235.D	Yes
Synechococcus	SYSP001.D.00001	Synechococcus	SYSP001.D.00001	0.149987	0	Vir-Vir	NC020865.D	Yes	NC031900.D	Yes
Synechococcus	SYSP001.D.00001	Synechococcus	SYSP001.D.00001	0.149987	0	Vir-Vir	NC020865.D	Yes	NC020851.D	Yes
Synechococcus	SYSP001.D.00001	Synechococcus	SYSP001.D.00001	0.149987	0	Vir-Vir	NC020865.D	Yes	NC020859.D	Yes
Synechococcus	SYSP001.D.00001	Synechococcus	SYSP001.D.00001	0.149987	0	Vir-Vir	NC020865.D	Yes	NC031935.D	Yes
Synechococcus	SYSP001.D.00001	Synechococcus	SYSP001.D.00001	0.149987	0	Vir-Vir	NC020865.D	Yes	NC015569.D	Yes
Synechococcus	SYSP001.D.00001	Synechococcus	SYSP001.D.00001	0.149987	0	Vir-Vir	NC020865.D	Yes	NC013085.D	Yes
Synechococcus	SYSP001.D.00001	Synechococcus	SYSP001.D.00001	0.149987	0	Vir-Vir	NC020865.D	Yes	NC026928.D	Yes
Synechococcus	SYSP001.D.00001	Synechococcus	SYSP001.D.00001	0.149987	0	Vir-Vir	NC020867.D	Yes	NC026923.D	Yes
Synechococcus	SYSP001.D.00001	Synechococcus	SYSP001.D.00001	0.149987	0	Vir-Vir	NC020867.D	Yes	NC031903.D	Yes
Synechococcus	SYSP001.D.00001	Synechococcus	SYSP001.D.00001	0.149987	0	Vir-Vir	NC020867.D	Yes	NC015285.D	Yes
Synechococcus	SYSP001.D.00001	Synechococcus	SYSP001.D.00001	0.149987	0	Vir-Vir	NC020867.D	Yes	NC023587.D	Yes
Synechococcus	SYSP001.D.00001	Synechococcus	SYSP001.D.00001	0.149987	0	Vir-Vir	NC020867.D	Yes	NC020486.D	Yes
Synechococcus	SYSP001.D.00001	Synechococcus	SYSP001.D.00001	0.149987	0	Vir-Vir	NC020867.D	Yes	NC021530.D	Yes
Synechococcus	SYSP001.D.00001	Synechococcus	SYSP001.D.00001	0.149987	0	Vir-Vir	NC020867.D	Yes	NC027132.D	Yes
Synechococcus	SYSP001.D.00001	Synechococcus	SYSP001.D.00001	0.149987	0	Vir-Vir	NC020867.D	Yes	NC008296.D	Yes
Synechococcus	SYSP001.D.00001	Synechococcus	SYSP001.D.00001	0.149987	0	Vir-Vir	NC020867.D	Yes	NC031242.D	Yes
Synechococcus	SYSP001.D.00001	Synechococcus	SYSP001.D.00001	0.149987	0	Vir-Vir	NC020867.D	Yes	NC020837.D	Yes
Synechococcus	SYSP001.D.00001	Synechococcus	SYSP001.D.00001	0.149987	0	Vir-Vir	NC020867.D	Yes	NC026927.D	Yes
Synechococcus	SYSP001.D.00001	Synechococcus	SYSP001.D.00001	0.149987	0	Vir-Vir	NC020867.D	Yes	NC015289.D	Yes
Synechococcus	SYSP001.D.00001	Synechococcus	SYSP001.D.00001	0.149987	0	Vir-Vir	NC020867.D	Yes	NC015281.D	Yes
Synechococcus	SYSP001.D.00001	Synechococcus	SYSP001.D.00001	0.149987	0	Vir-Vir	NC020867.D	Yes	NC021536.D	Yes
Synechococcus	SYSP001.D.00001	Synechococcus	SYSP001.D.00001	0.149987	0	Vir-Vir	NC020867.D	Yes	NC031235.D	Yes
Synechococcus	SYSP001.D.00001	Synechococcus	SYSP001.D.00001	0.149987	0	Vir-Vir	NC020867.D	Yes	NC016656.D	Yes
Synechococcus	SYSP001.D.00001	Synechococcus	SYSP001.D.00001	0.149987	0	Vir-Vir	NC020867.D	Yes	NC031900.D	Yes
Synechococcus	SYSP001.D.00001	Synechococcus	SYSP001.D.00001	0.149987	0	Vir-Vir	NC020867.D	Yes	NC020851.D	Yes
Synechococcus	SYSP001.D.00001	Synechococcus	SYSP001.D.00001	0.149987	0	Vir-Vir	NC020867.D	Yes	NC020859.D	Yes
Synechococcus	SYSP001.D.00001	Synechococcus	SYSP001.D.00001	0.149987	0	Vir-Vir	NC020867.D	Yes	NC031935.D	Yes
Synechococcus	SYSP001.D.00001	Synechococcus	SYSP001.D.00001	0.149987	0	Vir-Vir	NC020867.D	Yes	NC015569.D	Yes
Synechococcus	SYSP001.D.00001	Synechococcus	SYSP001.D.00001	0.149987	0	Vir-Vir	NC020867.D	Yes	NC013085.D	Yes
Synechococcus	SYSP001.D.00001	Synechococcus	SYSP001.D.00001	0.149987	0	Vir-Vir	NC020867.D	Yes	NC026928.D	Yes
Synechococcus	SYSP001.D.00001	Synechococcus	SYSP001.D.00001	0.149987	0	Vir-Vir	NC019443.D	Yes	NC023587.D	Yes
Synechococcus	SYSP001.D.00001	Synechococcus	SYSP001.D.00001	0.149987	0	Vir-Vir	NC019443.D	Yes	NC027132.D	Yes
Synechococcus	SYSP001.D.00001	Synechococcus	SYSP001.D.00001	0.149987	0	Vir-Vir	NC019443.D	Yes	NC015279.D	Yes
Synechococcus	SYSP001.D.00001	Synechococcus	SYSP001.D.00001	0.149987	0	Vir-Vir	NC019443.D	Yes	NC015287.D	Yes
Synechococcus	SYSP001.D.00001	Synechococcus	SYSP001.D.00001	0.149987	0	Vir-Vir	NC019443.D	Yes	NC020851.D	Yes
Synechococcus	SYSP001.D.00001	Synechococcus	SYSP001.D.00001	0.149987	0	Vir-Vir	NC019443.D	Yes	NC015569.D	Yes
Synechococcus	SYSP001.D.00001	Synechococcus	SYSP001.D.00001	0.149987	0	Vir-Vir	NC019443.D	Yes	NC013085.D	Yes
Synechococcus	SYSP001.D.00001	Synechococcus	SYSP001.D.00001	0.149987	0	Vir-Vir	NC019443.D	Yes	NC026928.D	Yes
Synechococcus	SYSP001.D.00001	Synechococcus	SYSP001.D.00001	0.149987	0	Vir-Vir	NC026923.D	Yes	NC026927.D	Yes
Synechococcus	SYSP001.D.00001	Synechococcus	SYSP001.D.00001	0.149987	0	Vir-Vir	NC026923.D	Yes	NC006820.D	Yes
Synechococcus	SYSP001.D.00001	Synechococcus	SYSP001.D.00001	0.149987	0	Vir-Vir	NC026923.D	Yes	NC020851.D	Yes
Synechococcus	SYSP001.D.00001	Synechococcus	SYSP001.D.00001	0.149987	0	Vir-Vir	NC026923.D	Yes	NC031935.D	Yes
Synechococcus	SYSP001.D.00001	Synechococcus	SYSP001.D.00001	0.149987	0	Vir-Vir	NC026923.D	Yes	NC015569.D	Yes
Synechococcus	SYSP001.D.00001	Synechococcus	SYSP001.D.00001	0.149987	0	Temp-Vir	NC026923.D	Yes	NC025461.D	Yes
Synechococcus	SYSP001.D.00001	Synechococcus	SYSP001.D.00001	0.149987	0	Vir-Vir	NC026923.D	Yes	NC013085.D	Yes
Synechococcus	SYSP001.D.00001	Synechococcus	SYSP001.D.00001	0.149987	0	Temp-Vir	NC026923.D	Yes	NC020838.D	Yes
Synechococcus	SYSP001.D.00001	Synechococcus	SYSP001.D.00001	0.149987	0	Vir-Vir	NC031903.D	Yes	NC026927.D	Yes
Synechococcus	SYSP001.D.00001	Synechococcus	SYSP001.D.00001	0.149987	0	Vir-Vir	NC031903.D	Yes	NC006820.D	Yes
Synechococcus	SYSP001.D.00001	Synechococcus	SYSP001.D.00001	0.149987	0	Vir-Vir	NC031903.D	Yes	NC015287.D	Yes
Synechococcus	SYSP001.D.00001	Synechococcus	SYSP001.D.00001	0.149987	0	Vir-Vir	NC031903.D	Yes	NC020851.D	Yes
Synechococcus	SYSP001.D.00001	Synechococcus	SYSP001.D.00001	0.149987	0	Vir-Vir	NC031903.D	Yes	NC015569.D	Yes
Synechococcus	SYSP001.D.00001	Synechococcus	SYSP001.D.00001	0.149987	0	Temp-Vir	NC031903.D	Yes	NC025461.D	Yes
Synechococcus	SYSP001.D.00001	Synechococcus	SYSP001.D.00001	0.149987	0	Temp-Vir	NC031903.D	Yes	NC020838.D	Yes
Synechococcus	SYSP001.D.00001	Synechococcus	SYSP001.D.00001	0.149987	0	Vir-Vir	NC015285.D	Yes	NC015279.D	Yes
Synechococcus	SYSP001.D.00001	Synechococcus	SYSP001.D.00001	0.149987	0	Vir-Vir	NC015285.D	Yes	NC020837.D	Yes
Synechococcus	SYSP001.D.00001	Synechococcus	SYSP001.D.00001	0.149987	0	Vir-Vir	NC015285.D	Yes	NC026927.D	Yes
Synechococcus	SYSP001.D.00001	Synechococcus	SYSP001.D.00001	0.149987	0	Vir-Vir	NC015285.D	Yes	NC006820.D	Yes
Synechococcus	SYSP001.D.00001	Synechococcus	SYSP001.D.00001	0.149987	0	Vir-Vir	NC015285.D	Yes	NC015287.D	Yes
Synechococcus	SYSP001.D.00001	Synechococcus	SYSP001.D.00001	0.149987	0	Vir-Vir	NC015285.D	Yes	NC031235.D	Yes
Synechococcus	SYSP001.D.00001	Synechococcus	SYSP001.D.00001	0.149987	0	Vir-Vir	NC015285.D	Yes	NC016656.D	Yes
Synechococcus	SYSP001.D.00001	Synechococcus	SYSP001.D.00001	0.149987	0	Vir-Vir	NC015285.D	Yes	NC020851.D	Yes
Synechococcus	SYSP001.D.00001	Synechococcus	SYSP001.D.00001	0.149987	0	Vir-Vir	NC015285.D	Yes	NC031935.D	Yes
Synechococcus	SYSP001.D.00001	Synechococcus	SYSP001.D.00001	0.149987	0	Vir-Vir	NC015285.D	Yes	NC015569.D	Yes
Synechococcus	SYSP001.D.00001	Synechococcus	SYSP001.D.00001	0.149987	0	Temp-Vir	NC015285.D	Yes	NC025461.D	Yes
Synechococcus	SYSP001.D.00001	Synechococcus	SYSP001.D.00001	0.149987	0	Vir-Vir	NC015285.D	Yes	NC013085.D	Yes
Synechococcus	SYSP001.D.00001	Synechococcus	SYSP001.D.00001	0.149987	0	Temp-Vir	NC015285.D	Yes	NC020838.D	Yes
Synechococcus	SYSP001.D.00001	Synechococcus	SYSP001.D.00001	0.149987	0	Vir-Vir	NC023587.D	Yes	NC026927.D	Yes
Synechococcus	SYSP001.D.00001	Synechococcus	SYSP001.D.00001	0.149987	0	Vir-Vir	NC023587.D	Yes	NC015289.D	Yes
Synechococcus	SYSP001.D.00001	Synechococcus	SYSP001.D.00001	0.149987	0	Vir-Vir	NC023587.D	Yes	NC015281.D	Yes
Synechococcus	SYSP001.D.00001	Synechococcus	SYSP001.D.00001	0.149987	0	Vir-Vir	NC023587.D	Yes	NC015287.D	Yes
Synechococcus	SYSP001.D.00001	Synechococcus	SYSP001.D.00001	0.149987	0	Vir-Vir	NC023587.D	Yes	NC020851.D	Yes
Synechococcus	SYSP001.D.00001	Synechococcus	SYSP001.D.00001	0.149987	0	Vir-Vir	NC023587.D	Yes	NC031927.D	Yes
Synechococcus	SYSP001.D.00001	Synechococcus	SYSP001.D.00001	0.149987	0	Vir-Vir	NC023587.D	Yes	NC015569.D	Yes
Synechococcus	SYSP001.D.00001	Synechococcus	SYSP001.D.00001	0.149987	0	Temp-Vir	NC023587.D	Yes	NC025461.D	Yes
Synechococcus	SYSP001.D.00001	Synechococcus	SYSP001.D.00001	0.149987	0	Temp-Vir	NC023587.D	Yes	NC020838.D	Yes
Synechococcus	SYSP001.D.00001	Synechococcus	SYSP001.D.00001	0.149987	0	Vir-Vir	NC020486.D	Yes	NC026927.D	Yes
Synechococcus	SYSP001.D.00001	Synechococcus	SYSP001.D.00001	0.149987	0	Vir-Vir	NC020486.D	Yes	NC006820.D	Yes
Synechococcus	SYSP001.D.00001	Synechococcus	SYSP001.D.00001	0.149987	0	Vir-Vir	NC020486.D	Yes	NC015287.D	Yes
Synechococcus	SYSP001.D.00001	Synechococcus	SYSP001.D.00001	0.149987	0	Vir-Vir	NC020486.D	Yes	NC016656.D	Yes
Synechococcus	SYSP001.D.00001	Synechococcus	SYSP001.D.00001	0.149987	0	Vir-Vir	NC020486.D	Yes	NC020851.D	Yes
Synechococcus	SYSP001.D.00001	Synechococcus	SYSP001.D.00001	0.149987	0	Vir-Vir	NC020486.D	Yes	NC015569.D	Yes
Synechococcus	SYSP001.D.00001	Synechococcus	SYSP001.D.00001	0.149987	0	Temp-Vir	NC020486.D	Yes	NC025461.D	Yes
Synechococcus	SYSP001.D.00001	Synechococcus	SYSP001.D.00001	0.149987	0	Temp-Vir	NC020486.D	Yes	NC020838.D	Yes
Synechococcus	SYSP001.D.00001	Synechococcus	SYSP001.D.00001	0.149987	0	Vir-Vir	NC021530.D	Yes	NC026927.D	Yes
Synechococcus	SYSP001.D.00001	Synechococcus	SYSP001.D.00001	0.149987	0	Vir-Vir	NC021530.D	Yes	NC006820.D	Yes
Synechococcus	SYSP001.D.00001	Synechococcus	SYSP001.D.00001	0.149987	0	Vir-Vir	NC021530.D	Yes	NC015287.D	Yes
Synechococcus	SYSP001.D.00001	Synechococcus	SYSP001.D.00001	0.149987	0	Vir-Vir	NC021530.D	Yes	NC016656.D	Yes
Synechococcus	SYSP001.D.00001	Synechococcus	SYSP001.D.00001	0.149987	0	Vir-Vir	NC021530.D	Yes	NC015569.D	Yes
Synechococcus	SYSP001.D.00001	Synechococcus	SYSP001.D.00001	0.149987	0	Temp-Vir	NC021530.D	Yes	NC025461.D	Yes
Synechococcus	SYSP001.D.00001	Synechococcus	SYSP001.D.00001	0.149987	0	Vir-Vir	NC021530.D	Yes	NC013085.D	Yes
Synechococcus	SYSP001.D.00001	Synechococcus	SYSP001.D.00001	0.149987	0	Temp-Vir	NC021530.D	Yes	NC020838.D	Yes
Synechococcus	SYSP001.D.00001	Synechococcus	SYSP001.D.00001	0.149987	0	Vir-Vir	NC027132.D	Yes	NC015279.D	Yes
Synechococcus	SYSP001.D.00001	Synechococcus	SYSP001.D.00001	0.149987	0	Vir-Vir	NC027132.D	Yes	NC026927.D	Yes
Synechococcus	SYSP001.D.00001	Synechococcus	SYSP001.D.00001	0.149987	0	Vir-Vir	NC027132.D	Yes	NC015289.D	Yes
Synechococcus	SYSP001.D.00001	Synechococcus	SYSP001.D.00001	0.149987	0	Vir-Vir	NC027132.D	Yes	NC015287.D	Yes
Synechococcus	SYSP001.D.00001	Synechococcus	SYSP001.D.00001	0.149987	0	Vir-Vir	NC027132.D	Yes	NC020851.D	Yes
Synechococcus	SYSP001.D.00001	Synechococcus	SYSP001.D.00001	0.149987	0	Vir-Vir	NC027132.D	Yes	NC031927.D	Yes
Synechococcus	SYSP001.D.00001	Synechococcus	SYSP001.D.00001	0.149987	0	Vir-Vir	NC027132.D	Yes	NC015569.D	Yes
Synechococcus	SYSP001.D.00001	Synechococcus	SYSP001.D.00001	0.149987	0	Temp-Vir	NC027132.D	Yes	NC025461.D	Yes
Synechococcus	SYSP001.D.00001	Synechococcus	SYSP001.D.00001	0.149987	0	Temp-Vir	NC027132.D	Yes	NC020838.D	Yes
Synechococcus	SYSP001.D.00001	Synechococcus	SYSP001.D.00001	0.149987	0	Vir-Vir	NC008296.D	Yes	NC026927.D	Yes
Synechococcus	SYSP001.D.00001	Synechococcus	SYSP001.D.00001	0.149987	0	Vir-Vir	NC008296.D	Yes	NC006820.D	Yes
Synechococcus	SYSP001.D.00001	Synechococcus	SYSP001.D.00001	0.149987	0	Vir-Vir	NC008296.D	Yes	NC015287.D	Yes
Synechococcus	SYSP001.D.00001	Synechococcus	SYSP001.D.00001	0.149987	0	Vir-Vir	NC008296.D	Yes	NC031235.D	Yes
Synechococcus	SYSP001.D.00001	Synechococcus	SYSP001.D.00001	0.149987	0	Vir-Vir	NC008296.D	Yes	NC016656.D	Yes
Synechococcus	SYSP001.D.00001	Synechococcus	SYSP001.D.00001	0.149987	0	Vir-Vir	NC008296.D	Yes	NC031900.D	Yes
Synechococcus	SYSP001.D.00001	Synechococcus	SYSP001.D.00001	0.149987	0	Vir-Vir	NC008296.D	Yes	NC020851.D	Yes
Synechococcus	SYSP001.D.00001	Synechococcus	SYSP001.D.00001	0.149987	0	Vir-Vir	NC008296.D	Yes	NC015569.D	Yes
Synechococcus	SYSP001.D.00001	Synechococcus	SYSP001.D.00001	0.149987	0	Temp-Vir	NC008296.D	Yes	NC025461.D	Yes
Synechococcus	SYSP001.D.00001	Synechococcus	SYSP001.D.00001	0.149987	0	Temp-Vir	NC008296.D	Yes	NC020838.D	Yes
Synechococcus	SYSP001.D.00001	Synechococcus	SYSP001.D.00001	0.149987	0	Vir-Vir	NC031242.D	Yes	NC020837.D	Yes
Synechococcus	SYSP001.D.00001	Synechococcus	SYSP001.D.00001	0.149987	0	Vir-Vir	NC031242.D	Yes	NC026927.D	Yes
Synechococcus	SYSP001.D.00001	Synechococcus	SYSP001.D.00001	0.149987	0	Vir-Vir	NC031242.D	Yes	NC006820.D	Yes
Synechococcus	SYSP001.D.00001	Synechococcus	SYSP001.D.00001	0.149987	0	Vir-Vir	NC031242.D	Yes	NC015287.D	Yes
Synechococcus	SYSP001.D.00001	Synechococcus	SYSP001.D.00001	0.149987	0	Vir-Vir	NC031242.D	Yes	NC016656.D	Yes
Synechococcus	SYSP001.D.00001	Synechococcus	SYSP001.D.00001	0.149987	0	Vir-Vir	NC031242.D	Yes	NC031900.D	Yes
Synechococcus	SYSP001.D.00001	Synechococcus	SYSP001.D.00001	0.149987	0	Vir-Vir	NC031242.D	Yes	NC020851.D	Yes
Synechococcus	SYSP001.D.00001	Synechococcus	SYSP001.D.00001	0.149987	0	Vir-Vir	NC031242.D	Yes	NC015569.D	Yes
Synechococcus	SYSP001.D.00001	Synechococcus	SYSP001.D.00001	0.149987	0	Temp-Vir	NC031242.D	Yes	NC025461.D	Yes
Synechococcus	SYSP001.D.00001	Synechococcus	SYSP001.D.00001	0.149987	0	Temp-Vir	NC031242.D	Yes	NC020838.D	Yes
Synechococcus	SYSP001.D.00001	Synechococcus	SYSP001.D.00001	0.149987	0	Vir-Vir	NC015279.D	Yes	NC026927.D	Yes
Synechococcus	SYSP001.D.00001	Synechococcus	SYSP001.D.00001	0.149987	0	Vir-Vir	NC015279.D	Yes	NC015281.D	Yes
Synechococcus	SYSP001.D.00001	Synechococcus	SYSP001.D.00001	0.149987	0	Vir-Vir	NC015279.D	Yes	NC006820.D	Yes
Synechococcus	SYSP001.D.00001	Synechococcus	SYSP001.D.00001	0.149987	0	Vir-Vir	NC015279.D	Yes	NC015287.D	Yes
Synechococcus	SYSP001.D.00001	Synechococcus	SYSP001.D.00001	0.149987	0	Vir-Vir	NC015279.D	Yes	NC031235.D	Yes
Synechococcus	SYSP001.D.00001	Synechococcus	SYSP001.D.00001	0.149987	0	Vir-Vir	NC015279.D	Yes	NC031900.D	Yes
Synechococcus	SYSP001.D.00001	Synechococcus	SYSP001.D.00001	0.149987	0	Vir-Vir	NC015279.D	Yes	NC031935.D	Yes
Synechococcus	SYSP001.D.00001	Synechococcus	SYSP001.D.00001	0.149987	0	Vir-Vir	NC015279.D	Yes	NC031927.D	Yes
Synechococcus	SYSP001.D.00001	Synechococcus	SYSP001.D.00001	0.149987	0	Vir-Vir	NC015279.D	Yes	NC015569.D	Yes
Synechococcus	SYSP001.D.00001	Synechococcus	SYSP001.D.00001	0.149987	0	Vir-Vir	NC015279.D	Yes	NC013085.D	Yes
Synechococcus	SYSP001.D.00001	Synechococcus	SYSP001.D.00001	0.149987	0	Vir-Vir	NC015279.D	Yes	NC026928.D	Yes
Synechococcus	SYSP001.D.00001	Synechococcus	SYSP001.D.00001	0.149987	0	Vir-Vir	NC020837.D	Yes	NC026927.D	Yes
Synechococcus	SYSP001.D.00001	Synechococcus	SYSP001.D.00001	0.149987	0	Vir-Vir	NC020837.D	Yes	NC015289.D	Yes
Synechococcus	SYSP001.D.00001	Synechococcus	SYSP001.D.00001	0.149987	0	Vir-Vir	NC020837.D	Yes	NC015281.D	Yes
Synechococcus	SYSP001.D.00001	Synechococcus	SYSP001.D.00001	0.149987	0	Vir-Vir	NC020837.D	Yes	NC015287.D	Yes
Synechococcus	SYSP001.D.00001	Synechococcus	SYSP001.D.00001	0.149987	0	Vir-Vir	NC020837.D	Yes	NC016656.D	Yes
Synechococcus	SYSP001.D.00001	Synechococcus	SYSP001.D.00001	0.149987	0	Vir-Vir	NC020837.D	Yes	NC020851.D	Yes
Synechococcus	SYSP001.D.00001	Synechococcus	SYSP001.D.00001	0.149987	0	Vir-Vir	NC020837.D	Yes	NC015569.D	Yes
Synechococcus	SYSP001.D.00001	Synechococcus	SYSP001.D.00001	0.149987	0	Temp-Vir	NC020837.D	Yes	NC025461.D	Yes
Synechococcus	SYSP001.D.00001	Synechococcus	SYSP001.D.00001	0.149987	0	Temp-Vir	NC020837.D	Yes	NC020838.D	Yes
Synechococcus	SYSP001.D.00001	Synechococcus	SYSP001.D.00001	0.149987	0	Vir-Vir	NC026927.D	Yes	NC015289.D	Yes
Synechococcus	SYSP001.D.00001	Synechococcus	SYSP001.D.00001	0.149987	0	Vir-Vir	NC026927.D	Yes	NC015281.D	Yes
Synechococcus	SYSP001.D.00001	Synechococcus	SYSP001.D.00001	0.149987	0	Vir-Vir	NC026927.D	Yes	NC006820.D	Yes
Synechococcus	SYSP001.D.00001	Synechococcus	SYSP001.D.00001	0.149987	0	Vir-Vir	NC026927.D	Yes	NC015287.D	Yes
Synechococcus	SYSP001.D.00001	Synechococcus	SYSP001.D.00001	0.149987	0	Vir-Vir	NC026927.D	Yes	NC021536.D	Yes
Synechococcus	SYSP001.D.00001	Synechococcus	SYSP001.D.00001	0.149987	0	Vir-Vir	NC026927.D	Yes	NC031235.D	Yes
Synechococcus	SYSP001.D.00001	Synechococcus	SYSP001.D.00001	0.149987	0	Vir-Vir	NC026927.D	Yes	NC016656.D	Yes
Synechococcus	SYSP001.D.00001	Synechococcus	SYSP001.D.00001	0.149987	0	Vir-Vir	NC026927.D	Yes	NC031900.D	Yes
Synechococcus	SYSP001.D.00001	Synechococcus	SYSP001.D.00001	0.149987	0	Vir-Vir	NC026927.D	Yes	NC020851.D	Yes
Synechococcus	SYSP001.D.00001	Synechococcus	SYSP001.D.00001	0.149987	0	Vir-Vir	NC026927.D	Yes	NC020859.D	Yes
Synechococcus	SYSP001.D.00001	Synechococcus	SYSP001.D.00001	0.149987	0	Vir-Vir	NC026927.D	Yes	NC031935.D	Yes
Synechococcus	SYSP001.D.00001	Synechococcus	SYSP001.D.00001	0.149987	0	Vir-Vir	NC026927.D	Yes	NC015569.D	Yes
Synechococcus	SYSP001.D.00001	Synechococcus	SYSP001.D.00001	0.149987	0	Temp-Vir	NC026927.D	Yes	NC025461.D	Yes
Synechococcus	SYSP001.D.00001	Synechococcus	SYSP001.D.00001	0.149987	0	Vir-Vir	NC026927.D	Yes	NC013085.D	Yes
Synechococcus	SYSP001.D.00001	Synechococcus	SYSP001.D.00001	0.149987	0	Temp-Vir	NC026927.D	Yes	NC020838.D	Yes
Synechococcus	SYSP001.D.00001	Synechococcus	SYSP001.D.00001	0.149987	0	Vir-Vir	NC026927.D	Yes	NC026928.D	Yes
Synechococcus	SYSP001.D.00001	Synechococcus	SYSP001.D.00001	0.149987	0	Vir-Vir	NC015289.D	Yes	NC006820.D	Yes
Synechococcus	SYSP001.D.00001	Synechococcus	SYSP001.D.00001	0.149987	0	Vir-Vir	NC015289.D	Yes	NC015287.D	Yes
Synechococcus	SYSP001.D.00001	Synechococcus	SYSP001.D.00001	0.149987	0	Vir-Vir	NC015289.D	Yes	NC031235.D	Yes
Synechococcus	SYSP001.D.00001	Synechococcus	SYSP001.D.00001	0.149987	0	Vir-Vir	NC015289.D	Yes	NC016656.D	Yes
Synechococcus	SYSP001.D.00001	Synechococcus	SYSP001.D.00001	0.149987	0	Vir-Vir	NC015289.D	Yes	NC031900.D	Yes
Synechococcus	SYSP001.D.00001	Synechococcus	SYSP001.D.00001	0.149987	0	Vir-Vir	NC015289.D	Yes	NC020851.D	Yes
Synechococcus	SYSP001.D.00001	Synechococcus	SYSP001.D.00001	0.149987	0	Vir-Vir	NC015289.D	Yes	NC031935.D	Yes
Synechococcus	SYSP001.D.00001	Synechococcus	SYSP001.D.00001	0.149987	0	Vir-Vir	NC015289.D	Yes	NC015569.D	Yes
Synechococcus	SYSP001.D.00001	Synechococcus	SYSP001.D.00001	0.149987	0	Temp-Vir	NC015289.D	Yes	NC025461.D	Yes
Synechococcus	SYSP001.D.00001	Synechococcus	SYSP001.D.00001	0.149987	0	Vir-Vir	NC015289.D	Yes	NC013085.D	Yes
Synechococcus	SYSP001.D.00001	Synechococcus	SYSP001.D.00001	0.149987	0	Temp-Vir	NC015289.D	Yes	NC020838.D	Yes
Synechococcus	SYSP001.D.00001	Synechococcus	SYSP001.D.00001	0.149987	0	Vir-Vir	NC015289.D	Yes	NC026928.D	Yes
Synechococcus	SYSP001.D.00001	Synechococcus	SYSP001.D.00001	0.149987	0	Vir-Vir	NC015281.D	Yes	NC006820.D	Yes
Synechococcus	SYSP001.D.00001	Synechococcus	SYSP001.D.00001	0.149987	0	Vir-Vir	NC015281.D	Yes	NC015287.D	Yes
Synechococcus	SYSP001.D.00001	Synechococcus	SYSP001.D.00001	0.149987	0	Vir-Vir	NC015281.D	Yes	NC016656.D	Yes
Synechococcus	SYSP001.D.00001	Synechococcus	SYSP001.D.00001	0.149987	0	Vir-Vir	NC015281.D	Yes	NC020851.D	Yes
Synechococcus	SYSP001.D.00001	Synechococcus	SYSP001.D.00001	0.149987	0	Vir-Vir	NC015281.D	Yes	NC031935.D	Yes
Synechococcus	SYSP001.D.00001	Synechococcus	SYSP001.D.00001	0.149987	0	Vir-Vir	NC015281.D	Yes	NC015569.D	Yes
Synechococcus	SYSP001.D.00001	Synechococcus	SYSP001.D.00001	0.149987	0	Temp-Vir	NC015281.D	Yes	NC025461.D	Yes
Synechococcus	SYSP001.D.00001	Synechococcus	SYSP001.D.00001	0.149987	0	Vir-Vir	NC015281.D	Yes	NC013085.D	Yes
Synechococcus	SYSP001.D.00001	Synechococcus	SYSP001.D.00001	0.149987	0	Temp-Vir	NC015281.D	Yes	NC020838.D	Yes
Synechococcus	SYSP001.D.00001	Synechococcus	SYSP001.D.00001	0.149987	0	Vir-Vir	NC006820.D	Yes	NC021536.D	Yes
Synechococcus	SYSP001.D.00001	Synechococcus	SYSP001.D.00001	0.149987	0	Vir-Vir	NC006820.D	Yes	NC020851.D	Yes
Synechococcus	SYSP001.D.00001	Synechococcus	SYSP001.D.00001	0.149987	0	Vir-Vir	NC006820.D	Yes	NC020859.D	Yes
Synechococcus	SYSP001.D.00001	Synechococcus	SYSP001.D.00001	0.149987	0	Vir-Vir	NC006820.D	Yes	NC031927.D	Yes
Synechococcus	SYSP001.D.00001	Synechococcus	SYSP001.D.00001	0.149987	0	Vir-Vir	NC015287.D	Yes	NC021536.D	Yes
Synechococcus	SYSP001.D.00001	Synechococcus	SYSP001.D.00001	0.149987	0	Vir-Vir	NC015287.D	Yes	NC031235.D	Yes
Synechococcus	SYSP001.D.00001	Synechococcus	SYSP001.D.00001	0.149987	0	Vir-Vir	NC015287.D	Yes	NC016656.D	Yes
Synechococcus	SYSP001.D.00001	Synechococcus	SYSP001.D.00001	0.149987	0	Vir-Vir	NC015287.D	Yes	NC020851.D	Yes
Synechococcus	SYSP001.D.00001	Synechococcus	SYSP001.D.00001	0.149987	0	Vir-Vir	NC015287.D	Yes	NC020859.D	Yes
Synechococcus	SYSP001.D.00001	Synechococcus	SYSP001.D.00001	0.149987	0	Vir-Vir	NC015287.D	Yes	NC031935.D	Yes
Synechococcus	SYSP001.D.00001	Synechococcus	SYSP001.D.00001	0.149987	0	Vir-Vir	NC015287.D	Yes	NC031927.D	Yes
Synechococcus	SYSP001.D.00001	Synechococcus	SYSP001.D.00001	0.149987	0	Vir-Vir	NC015287.D	Yes	NC015569.D	Yes
Synechococcus	SYSP001.D.00001	Synechococcus	SYSP001.D.00001	0.149987	0	Vir-Vir	NC015287.D	Yes	NC013085.D	Yes
Synechococcus	SYSP001.D.00001	Synechococcus	SYSP001.D.00001	0.149987	0	Temp-Vir	NC015287.D	Yes	NC020838.D	Yes
Synechococcus	SYSP001.D.00001	Synechococcus	SYSP001.D.00001	0.149987	0	Vir-Vir	NC015287.D	Yes	NC026928.D	Yes
Synechococcus	SYSP001.D.00001	Synechococcus	SYSP001.D.00001	0.149987	0	Vir-Vir	NC021536.D	Yes	NC016656.D	Yes
Synechococcus	SYSP001.D.00001	Synechococcus	SYSP001.D.00001	0.149987	0	Vir-Vir	NC021536.D	Yes	NC020851.D	Yes
Synechococcus	SYSP001.D.00001	Synechococcus	SYSP001.D.00001	0.149987	0	Vir-Vir	NC021536.D	Yes	NC031935.D	Yes
Synechococcus	SYSP001.D.00001	Synechococcus	SYSP001.D.00001	0.149987	0	Vir-Vir	NC021536.D	Yes	NC015569.D	Yes
Synechococcus	SYSP001.D.00001	Synechococcus	SYSP001.D.00001	0.149987	0	Temp-Vir	NC021536.D	Yes	NC025461.D	Yes
Synechococcus	SYSP001.D.00001	Synechococcus	SYSP001.D.00001	0.149987	0	Temp-Vir	NC021536.D	Yes	NC020838.D	Yes
Synechococcus	SYSP001.D.00001	Synechococcus	SYSP001.D.00001	0.149987	0	Vir-Vir	NC031235.D	Yes	NC016656.D	Yes
Synechococcus	SYSP001.D.00001	Synechococcus	SYSP001.D.00001	0.149987	0	Vir-Vir	NC031235.D	Yes	NC020851.D	Yes
Synechococcus	SYSP001.D.00001	Synechococcus	SYSP001.D.00001	0.149987	0	Vir-Vir	NC031235.D	Yes	NC031927.D	Yes
Synechococcus	SYSP001.D.00001	Synechococcus	SYSP001.D.00001	0.149987	0	Vir-Vir	NC031235.D	Yes	NC015569.D	Yes
Synechococcus	SYSP001.D.00001	Synechococcus	SYSP001.D.00001	0.149987	0	Temp-Vir	NC031235.D	Yes	NC025461.D	Yes
Synechococcus	SYSP001.D.00001	Synechococcus	SYSP001.D.00001	0.149987	0	Temp-Vir	NC031235.D	Yes	NC020838.D	Yes
Synechococcus	SYSP001.D.00001	Synechococcus	SYSP001.D.00001	0.149987	0	Vir-Vir	NC016656.D	Yes	NC020851.D	Yes
Synechococcus	SYSP001.D.00001	Synechococcus	SYSP001.D.00001	0.149987	0	Vir-Vir	NC016656.D	Yes	NC020859.D	Yes
Synechococcus	SYSP001.D.00001	Synechococcus	SYSP001.D.00001	0.149987	0	Vir-Vir	NC016656.D	Yes	NC015569.D	Yes
Synechococcus	SYSP001.D.00001	Synechococcus	SYSP001.D.00001	0.149987	0	Temp-Vir	NC016656.D	Yes	NC025461.D	Yes
Synechococcus	SYSP001.D.00001	Synechococcus	SYSP001.D.00001	0.149987	0	Vir-Vir	NC016656.D	Yes	NC013085.D	Yes
Synechococcus	SYSP001.D.00001	Synechococcus	SYSP001.D.00001	0.149987	0	Temp-Vir	NC016656.D	Yes	NC020838.D	Yes
Synechococcus	SYSP001.D.00001	Synechococcus	SYSP001.D.00001	0.149987	0	Vir-Vir	NC031900.D	Yes	NC020851.D	Yes
Synechococcus	SYSP001.D.00001	Synechococcus	SYSP001.D.00001	0.149987	0	Vir-Vir	NC031900.D	Yes	NC031927.D	Yes
Synechococcus	SYSP001.D.00001	Synechococcus	SYSP001.D.00001	0.149987	0	Vir-Vir	NC031900.D	Yes	NC015569.D	Yes
Synechococcus	SYSP001.D.00001	Synechococcus	SYSP001.D.00001	0.149987	0	Temp-Vir	NC031900.D	Yes	NC025461.D	Yes
Synechococcus	SYSP001.D.00001	Synechococcus	SYSP001.D.00001	0.149987	0	Temp-Vir	NC031900.D	Yes	NC020838.D	Yes
Synechococcus	SYSP001.D.00001	Synechococcus	SYSP001.D.00001	0.149987	0	Vir-Vir	NC020851.D	Yes	NC020859.D	Yes
Synechococcus	SYSP001.D.00001	Synechococcus	SYSP001.D.00001	0.149987	0	Vir-Vir	NC020851.D	Yes	NC031935.D	Yes
Synechococcus	SYSP001.D.00001	Synechococcus	SYSP001.D.00001	0.149987	0	Vir-Vir	NC020851.D	Yes	NC031927.D	Yes
Synechococcus	SYSP001.D.00001	Synechococcus	SYSP001.D.00001	0.149987	0	Vir-Vir	NC020851.D	Yes	NC015569.D	Yes
Synechococcus	SYSP001.D.00001	Synechococcus	SYSP001.D.00001	0.149987	0	Temp-Vir	NC020851.D	Yes	NC025461.D	Yes
Synechococcus	SYSP001.D.00001	Synechococcus	SYSP001.D.00001	0.149987	0	Vir-Vir	NC020851.D	Yes	NC013085.D	Yes
Synechococcus	SYSP001.D.00001	Synechococcus	SYSP001.D.00001	0.149987	0	Temp-Vir	NC020851.D	Yes	NC020838.D	Yes
Synechococcus	SYSP001.D.00001	Synechococcus	SYSP001.D.00001	0.149987	0	Vir-Vir	NC020851.D	Yes	NC026928.D	Yes
Synechococcus	SYSP001.D.00001	Synechococcus	SYSP001.D.00001	0.149987	0	Vir-Vir	NC020859.D	Yes	NC015569.D	Yes
Synechococcus	SYSP001.D.00001	Synechococcus	SYSP001.D.00001	0.149987	0	Temp-Vir	NC020859.D	Yes	NC025461.D	Yes
Synechococcus	SYSP001.D.00001	Synechococcus	SYSP001.D.00001	0.149987	0	Temp-Vir	NC020859.D	Yes	NC020838.D	Yes
Synechococcus	SYSP001.D.00001	Synechococcus	SYSP001.D.00001	0.149987	0	Vir-Vir	NC031935.D	Yes	NC031927.D	Yes
Synechococcus	SYSP001.D.00001	Synechococcus	SYSP001.D.00001	0.149987	0	Vir-Vir	NC031935.D	Yes	NC015569.D	Yes
Synechococcus	SYSP001.D.00001	Synechococcus	SYSP001.D.00001	0.149987	0	Temp-Vir	NC031935.D	Yes	NC025461.D	Yes
Synechococcus	SYSP001.D.00001	Synechococcus	SYSP001.D.00001	0.149987	0	Temp-Vir	NC031935.D	Yes	NC020838.D	Yes
Synechococcus	SYSP001.D.00001	Synechococcus	SYSP001.D.00001	0.149987	0	Vir-Vir	NC031927.D	Yes	NC013085.D	Yes
Synechococcus	SYSP001.D.00001	Synechococcus	SYSP001.D.00001	0.149987	0	Vir-Vir	NC031927.D	Yes	NC026928.D	Yes
Synechococcus	SYSP001.D.00001	Synechococcus	SYSP001.D.00001	0.149987	0	Temp-Vir	NC015569.D	Yes	NC025461.D	Yes
Synechococcus	SYSP001.D.00001	Synechococcus	SYSP001.D.00001	0.149987	0	Vir-Vir	NC015569.D	Yes	NC013085.D	Yes
Synechococcus	SYSP001.D.00001	Synechococcus	SYSP001.D.00001	0.149987	0	Temp-Vir	NC015569.D	Yes	NC020838.D	Yes
Synechococcus	SYSP001.D.00001	Synechococcus	SYSP001.D.00001	0.149987	0	Vir-Vir	NC015569.D	Yes	NC026928.D	Yes
Synechococcus	SYSP001.D.00001	Synechococcus	SYSP001.D.00001	0.149987	0	Temp-Vir	NC025461.D	Yes	NC013085.D	Yes
Synechococcus	SYSP001.D.00001	Synechococcus	SYSP001.D.00001	0.149987	0	Temp-Vir	NC025461.D	Yes	NC026928.D	Yes
Synechococcus	SYSP001.D.00001	Synechococcus	SYSP001.D.00001	0.149987	0	Temp-Vir	NC013085.D	Yes	NC020838.D	Yes
Synechococcus	SYSP001.D.00001	Synechococcus	SYSP001.D.00001	0.149987	0	Temp-Vir	NC020838.D	Yes	NC026928.D	Yes
Vibrio	VIPA001.D.00001	Pseudoalteromonas	PSMA001.D.00001	0.149948	0.178699	Temp-Vir	NC029057.D	No	NC029094.D	No
Vibrio	VIAL001.D.00001	Pseudoalteromonas	PSAT001.D.00001	0.149948	0.155967	Temp-Vir	NC021068.D	Yes	NC031917.D	No
Acinetobacter	ACBA007.D.00001	Shigella	SHSO001.D.00001	0.149092	0.151121	Vir-Vir	NC014660.D	Yes	NC014595.D	No
Shigella	SHSO001.D.00001	Acinetobacter	ACJO001.D.00001	0.149092	0.143601	Vir-Vir	NC014595.D	No	NC014661.D	No
Citrobacter	CIFR001.D.00001	Proteus	PRMI001.D.00001	0.148942	0.169889	Vir-Vir	NC029013.D	No	NC028762.D	No
Escherichia	ESCO001.D.00001	Staphylococcus	STAU002.D.00001	0.147942	0.145958	Vir-Vir	NC025830.D	No	NC027991.D	No
Staphylococcus	STCA005.D.00001	Enterococcus	ENFA001.D.00001	0.14461	0.136855	Temp-Vir	NC019915.D	No	NC025453.D	No
Enterococcus	ENFA001.D.00001	Staphylococcus	STAU002.D.00001	0.14461	0.119512	Temp-Vir	NC025453.D	No	NC028775.D	No
Hamiltonella	CAHA001.D.00001	Escherichia	ESCO001.D.00001	0.142668	0.142728	Temp-Temp	NC011551.D	No	NC002730.D	No
Hamiltonella	CAHA001.D.00001	Escherichia	ESCO001.D.00001	0.142668	0.142728	Temp-Temp	NC000935.D	No	NC002730.D	No
Hamiltonella	CAHA001.D.00001	Shigella	SHFL001.D.00001	0.141864	0.141214	Temp-Temp	NC011551.D	No	NC005344.D	No
Hamiltonella	CAHA001.D.00001	Shigella	SHFL001.D.00001	0.141864	0.141214	Temp-Temp	NC000935.D	No	NC005344.D	No
Bacillus	BAME002.D.00001	Listeria	LIMO001.D.00001	0.139691	0.0977054	Temp-Vir	NC023719.D	No	NC024787.D	No
Paenibacillus	PALA002.D.00001	Bacillus	BACE002.D.00001	0.139604	0.136059	Temp-Temp	NC028837.D	No	NC007458.D	No
Paenibacillus	PALA002.D.00001	Bacillus	BAAN002.D.00001	0.139604	0.138418	Temp-Temp	NC028837.D	No	NC007734.D	No
Paenibacillus	PALA002.D.00001	Bacillus	BAAN002.D.00001	0.139604	0.138418	Temp-Temp	NC028837.D	No	NC007814.D	No
Paenibacillus	PALA002.D.00001	Bacillus	BACE002.D.00001	0.139604	0.136059	Temp-Temp	NC028788.D	No	NC007458.D	No
Paenibacillus	PALA002.D.00001	Bacillus	BAAN002.D.00001	0.139604	0.138418	Temp-Temp	NC028788.D	No	NC007734.D	No
Paenibacillus	PALA002.D.00001	Bacillus	BAAN002.D.00001	0.139604	0.138418	Temp-Temp	NC028788.D	No	NC007814.D	No
Bacillus	BACE002.D.00001	Paenibacillus	PALA002.D.00001	0.139604	0.136059	Temp-Temp	NC007458.D	No	NC041909.D	No
Bacillus	BACE002.D.00001	Paenibacillus	PALA002.D.00001	0.139604	0.136059	Temp-Temp	NC007458.D	No	NC028854.D	No
Bacillus	BAAN002.D.00001	Paenibacillus	PALA002.D.00001	0.139604	0.138418	Temp-Temp	NC007734.D	No	NC041909.D	No
Bacillus	BAAN002.D.00001	Paenibacillus	PALA002.D.00001	0.139604	0.138418	Temp-Temp	NC007734.D	No	NC028854.D	No
Paenibacillus	PALA002.D.00001	Bacillus	BAAN002.D.00001	0.139604	0.138418	Temp-Temp	NC041909.D	No	NC007814.D	No
Paenibacillus	PALA002.D.00001	Bacillus	BAAN002.D.00001	0.139604	0.138418	Temp-Temp	NC028854.D	No	NC007814.D	No
Bacillus	BAAE001.D.00001	Paenibacillus	PALA002.D.00001	0.139604	0.142756	Temp-Temp	NC006557.D	Yes	NC028767.D	No
Rhodococcus	RHAE001.D.00001	Streptomyces	STAC003.D.00001	0.139476	0.114832	Temp-Temp	NC023735.D	Yes	NC041889.D	Yes
Rhodococcus	RHAE001.D.00001	Streptomyces	STGR001.D.00001	0.139476	0.113219	Temp-Temp	NC023735.D	Yes	NC042016.D	No
Rhodococcus	RHAE001.D.00001	Streptomyces	STSC004.D.00001	0.139476	0.106843	Temp-Temp	NC023735.D	Yes	NC042042.D	No
Rhodococcus	RHAE001.D.00001	Streptomyces	STLI002.D.00001	0.139476	0.112933	Temp-Temp	NC023735.D	Yes	NC042106.D	No
Streptomyces	STAC003.D.00001	Rhodococcus	RHAE001.D.00001	0.139476	0.114832	Temp-Temp	NC041889.D	Yes	NC023694.D	Yes
Streptomyces	STGR001.D.00001	Rhodococcus	RHAE001.D.00001	0.139476	0.113219	Temp-Temp	NC042016.D	No	NC023694.D	Yes
Streptomyces	STSC004.D.00001	Rhodococcus	RHAE001.D.00001	0.139476	0.106843	Temp-Temp	NC042042.D	No	NC023694.D	Yes
Rhodococcus	RHAE001.D.00001	Streptomyces	STLI002.D.00001	0.139476	0.112933	Temp-Temp	NC023694.D	Yes	NC042106.D	No
Escherichia	ESCO001.D.00001	Proteus	PRMI001.D.00001	0.138091	0.138174	Vir-Vir	NC028957.D	No	NC028762.D	No
Escherichia	ESCO001.D.00001	Proteus	PRMI001.D.00001	0.138091	0.138174	Vir-Vir	NC028894.D	No	NC028762.D	No
Escherichia	ESCO001.D.00001	Proteus	PRMI001.D.00001	0.138091	0.138174	Vir-Vir	NC014792.D	No	NC028762.D	No
Klebsiella	KLPN001.D.00001	Morganella	MOMO001.D.00001	0.135272	0.134411	Vir-Vir	NC042138.D	No	NC031020.D	Yes
Klebsiella	KLPN001.D.00001	Morganella	MOMO001.D.00001	0.135272	0.134411	Vir-Vir	NC020080.D	No	NC031020.D	Yes
Klebsiella	KLAE001.D.00001	Morganella	MOMO001.D.00001	0.135272	0.142897	Vir-Vir	NC041980.D	No	NC031020.D	Yes
Morganella	MOMO001.D.00001	Klebsiella	KLPN001.D.00001	0.135272	0.134411	Vir-Vir	NC031020.D	Yes	NC041981.D	No
Morganella	MOMO001.D.00001	Klebsiella	KLPN001.D.00001	0.135272	0.134411	Vir-Vir	NC031020.D	Yes	NC014036.D	No
Morganella	MOMO001.D.00001	Klebsiella	KLPN001.D.00001	0.135272	0.134411	Vir-Vir	NC031020.D	Yes	NC028750.D	No
Pectobacterium	PEAT001.D.00001	Morganella	MOMO001.D.00001	0.134002	0.13765	Vir-Vir	NC028940.D	Yes	NC031020.D	Yes
Streptococcus	STPN001.D.00001	Enterococcus	ENFA001.D.00001	0.13289	0.158749	Vir-Vir	NC021868.D	No	NC009904.D	No
Streptococcus	STPN001.D.00001	Enterococcus	ENFA001.D.00001	0.13289	0.158749	Vir-Vir	NC021868.D	No	NC029026.D	No
Klebsiella	KLPN001.D.00001	Yersinia	YEEN001.D.00001	0.132582	0.136704	Temp-Temp	NC027399.D	No	NC042116.D	No
Yersinia	YEEN001.D.00001	Klebsiella	KLSP001.D.00001	0.132582	0.145332	Temp-Vir	NC042116.D	No	NC019526.D	Yes
Klebsiella	KLPN001.D.00001	Yersinia	YEEN001.D.00001	0.132582	0.136704	Vir-Vir	NC028670.D	No	NC028850.D	No
Klebsiella	KLPN001.D.00001	Yersinia	YEEN001.D.00001	0.132582	0.136704	Vir-Vir	NC028664.D	No	NC028850.D	No
Klebsiella	KLPN001.D.00001	Yersinia	YEEN001.D.00001	0.132582	0.136704	Vir-Vir	NC031246.D	No	NC028850.D	No
Klebsiella	KLPN001.D.00001	Yersinia	YEEN001.D.00001	0.132582	0.136704	Vir-Vir	NC031025.D	No	NC028850.D	No
Yersinia	YEEN001.D.00001	Klebsiella	KLOX001.D.00001	0.132582	0.144343	Temp-Temp	NC005069.D	No	NC005857.D	No
Klebsiella	KLPN001.D.00001	Yersinia	YEEN001.D.00001	0.132582	0.136704	Vir-Vir	NC028870.D	No	NC028850.D	No
Citrobacter	CIFR001.D.00001	Morganella	MOMO001.D.00001	0.129827	0.124103	Vir-Vir	NC029013.D	No	NC031020.D	Yes
Enterococcus	ENFA001.D.00001	Brochothrix	BRTH001.D.00001	0.127801	0.0992124	Temp-Temp	NC013648.D	No	NC015252.D	No
Brochothrix	BRTH001.D.00001	Enterococcus	ENFA001.D.00001	0.127801	0.0992124	Temp-Temp	NC015252.D	No	NC028671.D	No
Brevibacillus	BRLA001.D.00001	Paenibacillus	PALA002.D.00001	0.126368	0.113665	Temp-Vir	NC029029.D	No	NC028841.D	No
Morganella	MOMO001.D.00001	Escherichia	ESCO001.D.00001	0.124195	0.124124	Vir-Vir	NC031020.D	Yes	NC014467.D	No
Morganella	MOMO001.D.00001	Escherichia	ESCO001.D.00001	0.124195	0.124124	Vir-Vir	NC031020.D	Yes	NC021344.D	No
Serratia	SEMA001.D.00001	Edwardsiella	EDIC001.D.00001	0.122037	0.123144	Vir-Vir	NC024121.D	No	NC028683.D	No
Lactobacillus	LAJO001.D.00001	Lactobacillus	LAJO001.D.00001	0.119118	0.00785075	Temp-Temp	NC005355.D	No	NC005354.D	No
Lactobacillus	LACA001.D.00001	Lactobacillus	LAPA002.D.00001	0.119118	0.0221066	Temp-Temp	NC031036.D	No	NC028835.D	No
Lactobacillus	LACA001.D.00001	Lactobacillus	LARH001.D.00001	0.119118	0.0337014	Temp-Temp	NC031036.D	No	NC007501.D	No
Lactobacillus	LACA001.D.00001	Lactobacillus	LAPA002.D.00001	0.119118	0.0221066	Temp-Temp	NC031036.D	No	NC028830.D	No
Lactobacillus	LACA001.D.00001	Lactobacillus	LAPA002.D.00001	0.119118	0.0221066	Temp-Temp	NC031036.D	No	NC022756.D	No
Lactobacillus	LACA001.D.00001	Lactobacillus	LAPA002.D.00001	0.119118	0.0221066	Temp-Temp	NC031036.D	No	NC028888.D	No
Lactobacillus	LACA001.D.00001	Lactobacillus	LACA001.D.00001	0.119118	0.0224531	Temp-Temp	NC031036.D	No	NC005893.D	No
Lactobacillus	LACA001.D.00001	Lactobacillus	LAPA002.D.00001	0.119118	0.0221066	Temp-Temp	NC031036.D	No	NC028911.D	No
Lactobacillus	LACA001.D.00001	Lactobacillus	LACA001.D.00001	0.119118	0.0224531	Temp-Temp	NC031036.D	No	NC004112.D	No
Lactobacillus	LACA001.D.00001	Lactobacillus	LAPA002.D.00001	0.119118	0.0221066	Temp-Temp	NC031036.D	No	NC022757.D	No
Lactobacillus	LAFE001.D.00001	Lactobacillus	LAPA002.D.00001	0.119118	0.190279	Vir-Vir	NC029058.D	No	NC012530.D	No
Lactobacillus	LAPA002.D.00001	Lactobacillus	LARH001.D.00001	0.119118	0.0432168	Temp-Temp	NC028783.D	No	NC011104.D	No
Lactobacillus	LAPA002.D.00001	Lactobacillus	LAPA002.D.00001	0.119118	0.0036847	Temp-Temp	NC028783.D	No	NC028835.D	No
Lactobacillus	LAPA002.D.00001	Lactobacillus	LARH001.D.00001	0.119118	0.0432168	Temp-Temp	NC028783.D	No	NC007501.D	No
Lactobacillus	LAPA002.D.00001	Lactobacillus	LAPA002.D.00001	0.119118	0.0036847	Temp-Temp	NC028783.D	No	NC022756.D	No
Lactobacillus	LAPA002.D.00001	Lactobacillus	LAPA002.D.00001	0.119118	0.0036847	Temp-Temp	NC028783.D	No	NC028888.D	No
Lactobacillus	LAPA002.D.00001	Lactobacillus	LACA001.D.00001	0.119118	0.0221066	Temp-Temp	NC028783.D	No	NC005893.D	No
Lactobacillus	LAPA002.D.00001	Lactobacillus	LAPA002.D.00001	0.119118	0.0036847	Temp-Temp	NC028783.D	No	NC028911.D	No
Lactobacillus	LAPA002.D.00001	Lactobacillus	LACA001.D.00001	0.119118	0.0221066	Temp-Temp	NC028783.D	No	NC004112.D	No
Lactobacillus	LAPA002.D.00001	Lactobacillus	LAPA002.D.00001	0.119118	0.0036847	Temp-Temp	NC028783.D	No	NC022757.D	No
Lactobacillus	LABR001.D.00001	Lactobacillus	LARH001.D.00001	0.119118	0.108548	Temp-Temp	NC027990.D	No	NC007501.D	No
Lactobacillus	LAPL001.D.00001	Lactobacillus	LAPL001.D.00001	0.119118	0.00330438	Vir-Vir	NC006936.D	No	NC006565.D	No
Lactobacillus	LADE001.D.00001	Lactobacillus	LADE001.D.00001	0.119118	0.0084513	Temp-Vir	NC009554.D	No	NC022775.D	No
Lactobacillus	LARH001.D.00001	Lactobacillus	LAPA002.D.00001	0.119118	0.0432168	Temp-Temp	NC011104.D	No	NC028835.D	No
Lactobacillus	LARH001.D.00001	Lactobacillus	LARH001.D.00001	0.119118	0.00272488	Temp-Temp	NC011104.D	No	NC007501.D	No
Lactobacillus	LARH001.D.00001	Lactobacillus	LAPA002.D.00001	0.119118	0.0432168	Temp-Temp	NC011104.D	No	NC028830.D	No
Lactobacillus	LARH001.D.00001	Lactobacillus	LAPA002.D.00001	0.119118	0.0432168	Temp-Temp	NC011104.D	No	NC022756.D	No
Lactobacillus	LARH001.D.00001	Lactobacillus	LAPA002.D.00001	0.119118	0.0432168	Temp-Temp	NC011104.D	No	NC028888.D	No
Lactobacillus	LARH001.D.00001	Lactobacillus	LACA001.D.00001	0.119118	0.0337014	Temp-Temp	NC011104.D	No	NC031125.D	No
Lactobacillus	LARH001.D.00001	Lactobacillus	LACA001.D.00001	0.119118	0.0337014	Temp-Temp	NC011104.D	No	NC005893.D	No
Lactobacillus	LARH001.D.00001	Lactobacillus	LAPA002.D.00001	0.119118	0.0432168	Temp-Temp	NC011104.D	No	NC028911.D	No
Lactobacillus	LARH001.D.00001	Lactobacillus	LACA001.D.00001	0.119118	0.0337014	Temp-Temp	NC011104.D	No	NC004112.D	No
Lactobacillus	LARH001.D.00001	Lactobacillus	LAPA002.D.00001	0.119118	0.0432168	Temp-Temp	NC011104.D	No	NC022757.D	No
Lactobacillus	LAGA002.D.00001	Lactobacillus	LAJO001.D.00001	0.119118	0.0315098	Temp-Temp	NC007924.D	No	NC005354.D	No
Lactobacillus	LAGA002.D.00001	Lactobacillus	LAGA002.D.00001	0.119118	0.00555227	Temp-Temp	NC000896.D	No	NC024206.D	No
Lactobacillus	LAGA002.D.00001	Lactobacillus	LAJO001.D.00001	0.119118	0.0315098	Temp-Temp	NC000896.D	No	NC010179.D	No
Lactobacillus	LAPL001.D.00003	Lactobacillus	LASP001.D.00001	0.119118	0.155463	Temp-Temp	NC004305.D	No	NC019489.D	Yes
Lactobacillus	LASP001.D.00001	Lactobacillus	LAFE001.D.00001	0.119118	0.18186	Temp-Temp	NC019486.D	Yes	NC027982.D	No
Lactobacillus	LAPA002.D.00001	Lactobacillus	LARH001.D.00001	0.119118	0.0432168	Temp-Temp	NC028835.D	No	NC007501.D	No
Lactobacillus	LAPA002.D.00001	Lactobacillus	LAPA002.D.00001	0.119118	0.0036847	Temp-Temp	NC028835.D	No	NC028830.D	No
Lactobacillus	LAPA002.D.00001	Lactobacillus	LAPA002.D.00001	0.119118	0.0036847	Temp-Temp	NC028835.D	No	NC022756.D	No
Lactobacillus	LAPA002.D.00001	Lactobacillus	LACA001.D.00001	0.119118	0.0221066	Temp-Temp	NC028835.D	No	NC031125.D	No
Lactobacillus	LAPA002.D.00001	Lactobacillus	LADE001.D.00001	0.119118	0.1872	Temp-Temp	NC028835.D	No	NC025420.D	No
Lactobacillus	LAPA002.D.00001	Lactobacillus	LACA001.D.00001	0.119118	0.0221066	Temp-Temp	NC028835.D	No	NC005893.D	No
Lactobacillus	LAPA002.D.00001	Lactobacillus	LACA001.D.00001	0.119118	0.0221066	Temp-Temp	NC028835.D	No	NC004112.D	No
Lactobacillus	LAPA002.D.00001	Lactobacillus	LAPA002.D.00001	0.119118	0.0036847	Temp-Temp	NC028835.D	No	NC022757.D	No
Lactobacillus	LAPA002.D.00001	Lactobacillus	LADE001.D.00001	0.119118	0.1872	Temp-Vir	NC028835.D	No	NC025415.D	No
Lactobacillus	LARH001.D.00001	Lactobacillus	LAPA002.D.00001	0.119118	0.0432168	Temp-Temp	NC007501.D	No	NC022756.D	No
Lactobacillus	LARH001.D.00001	Lactobacillus	LAPA002.D.00001	0.119118	0.0432168	Temp-Temp	NC007501.D	No	NC028888.D	No
Lactobacillus	LARH001.D.00001	Lactobacillus	LACA001.D.00001	0.119118	0.0337014	Temp-Temp	NC007501.D	No	NC031125.D	No
Lactobacillus	LARH001.D.00001	Lactobacillus	LACA001.D.00001	0.119118	0.0337014	Temp-Temp	NC007501.D	No	NC005893.D	No
Lactobacillus	LARH001.D.00001	Lactobacillus	LAPA002.D.00001	0.119118	0.0432168	Temp-Temp	NC007501.D	No	NC028911.D	No
Lactobacillus	LARH001.D.00001	Lactobacillus	LACA001.D.00001	0.119118	0.0337014	Temp-Temp	NC007501.D	No	NC004112.D	No
Lactobacillus	LARH001.D.00001	Lactobacillus	LAPA002.D.00001	0.119118	0.0432168	Temp-Temp	NC007501.D	No	NC022757.D	No
Lactobacillus	LAPA002.D.00001	Lactobacillus	LAPA002.D.00001	0.119118	0.0036847	Temp-Temp	NC028830.D	No	NC028888.D	No
Lactobacillus	LAPA002.D.00001	Lactobacillus	LAPA002.D.00001	0.119118	0.0036847	Temp-Temp	NC022756.D	No	NC028888.D	No
Lactobacillus	LAPA002.D.00001	Lactobacillus	LAPA002.D.00001	0.119118	0.0036847	Temp-Vir	NC022756.D	No	NC012530.D	No
Lactobacillus	LAPA002.D.00001	Lactobacillus	LACA001.D.00001	0.119118	0.0221066	Temp-Temp	NC022756.D	No	NC031125.D	No
Lactobacillus	LAPA002.D.00001	Lactobacillus	LACA001.D.00001	0.119118	0.0221066	Temp-Temp	NC022756.D	No	NC005893.D	No
Lactobacillus	LAPA002.D.00001	Lactobacillus	LAPA002.D.00001	0.119118	0.0036847	Temp-Temp	NC022756.D	No	NC028911.D	No
Lactobacillus	LAPA002.D.00001	Lactobacillus	LACA001.D.00001	0.119118	0.0221066	Temp-Temp	NC022756.D	No	NC004112.D	No
Lactobacillus	LAPA002.D.00001	Lactobacillus	LACA001.D.00001	0.119118	0.0221066	Temp-Temp	NC028888.D	No	NC031125.D	No
Lactobacillus	LAPA002.D.00001	Lactobacillus	LADE001.D.00001	0.119118	0.1872	Temp-Temp	NC028888.D	No	NC025420.D	No
Lactobacillus	LAPA002.D.00001	Lactobacillus	LACA001.D.00001	0.119118	0.0221066	Temp-Temp	NC028888.D	No	NC005893.D	No
Lactobacillus	LAPA002.D.00001	Lactobacillus	LACA001.D.00001	0.119118	0.0221066	Temp-Temp	NC028888.D	No	NC004112.D	No
Lactobacillus	LAPA002.D.00001	Lactobacillus	LAPA002.D.00001	0.119118	0.0036847	Temp-Temp	NC028888.D	No	NC022757.D	No
Lactobacillus	LAPA002.D.00001	Lactobacillus	LADE001.D.00001	0.119118	0.1872	Temp-Vir	NC028888.D	No	NC025415.D	No
Lactobacillus	LAPA002.D.00001	Lactobacillus	LACA001.D.00001	0.119118	0.0221066	Temp-Vir	NC012530.D	No	NC005893.D	No
Lactobacillus	LAPA002.D.00001	Lactobacillus	LAPA002.D.00001	0.119118	0.0036847	Temp-Vir	NC012530.D	No	NC022757.D	No
Lactobacillus	LACA001.D.00001	Lactobacillus	LACA001.D.00001	0.119118	0.0224531	Temp-Temp	NC031125.D	No	NC005893.D	No
Lactobacillus	LACA001.D.00001	Lactobacillus	LAPA002.D.00001	0.119118	0.0221066	Temp-Temp	NC031125.D	No	NC028911.D	No
Lactobacillus	LACA001.D.00001	Lactobacillus	LACA001.D.00001	0.119118	0.0224531	Temp-Temp	NC031125.D	No	NC004112.D	No
Lactobacillus	LACA001.D.00001	Lactobacillus	LAPA002.D.00001	0.119118	0.0221066	Temp-Temp	NC031125.D	No	NC022757.D	No
Lactobacillus	LADE001.D.00001	Lactobacillus	LAPA002.D.00001	0.119118	0.1872	Temp-Temp	NC025420.D	No	NC028911.D	No
Lactobacillus	LACA001.D.00001	Lactobacillus	LAPA002.D.00001	0.119118	0.0221066	Temp-Temp	NC005893.D	No	NC028911.D	No
Lactobacillus	LACA001.D.00001	Lactobacillus	LACA001.D.00001	0.119118	0.0224531	Temp-Temp	NC005893.D	No	NC004112.D	No
Lactobacillus	LACA001.D.00001	Lactobacillus	LAPA002.D.00001	0.119118	0.0221066	Temp-Temp	NC005893.D	No	NC022757.D	No
Lactobacillus	LAPA002.D.00001	Lactobacillus	LACA001.D.00001	0.119118	0.0221066	Temp-Temp	NC028911.D	No	NC004112.D	No
Lactobacillus	LAPA002.D.00001	Lactobacillus	LAPA002.D.00001	0.119118	0.0036847	Temp-Temp	NC028911.D	No	NC022757.D	No
Lactobacillus	LAPA002.D.00001	Lactobacillus	LADE001.D.00001	0.119118	0.1872	Temp-Vir	NC028911.D	No	NC025415.D	No
Lactobacillus	LACA001.D.00001	Lactobacillus	LAPA002.D.00001	0.119118	0.0221066	Temp-Temp	NC004112.D	No	NC022757.D	No
Sodalis	SOGL001.D.00001	Shigella	SHFL001.D.00001	0.11848	0.086349	Temp-Temp	NC007902.D	No	NC005344.D	No
Flavobacterium	FLCO002.D.00001	Flavobacterium	FLPS001.D.00001	0.116835	0.1242	Temp-Temp	NC027125.D	No	NC031926.D	No
Flavobacterium	FLCO002.D.00001	Flavobacterium	FLPS001.D.00001	0.116835	0.1242	Temp-Temp	NC027125.D	No	NC021867.D	No
Flavobacterium	FLCO002.D.00001	Flavobacterium	FLPS001.D.00001	0.116835	0.1242	Temp-Vir	NC027125.D	No	NC031911.D	No
Flavobacterium	FLCO002.D.00001	Flavobacterium	FLPS001.D.00001	0.116835	0.1242	Temp-Temp	NC027125.D	No	NC041859.D	No
Flavobacterium	FLPS001.D.00001	Flavobacterium	FLCO002.D.00001	0.116835	0.1242	Temp-Temp	NC031926.D	No	NC041845.D	No
Flavobacterium	FLPS001.D.00001	Flavobacterium	FLCO002.D.00001	0.116835	0.1242	Temp-Temp	NC021867.D	No	NC041845.D	No
Flavobacterium	FLPS001.D.00001	Flavobacterium	FLCO002.D.00001	0.116835	0.1242	Temp-Vir	NC031911.D	No	NC041845.D	No
Flavobacterium	FLPS001.D.00001	Flavobacterium	FLCO002.D.00001	0.116835	0.1242	Temp-Temp	NC041859.D	No	NC041845.D	No
Escherichia	ESCO001.D.00001	Edwardsiella	EDIC001.D.00001	0.116245	0.105477	Vir-Vir	NC031050.D	No	NC028683.D	No
Escherichia	ESCO001.D.00001	Edwardsiella	EDIC001.D.00001	0.116245	0.105477	Vir-Vir	NC025830.D	No	NC028683.D	No
Escherichia	ESCO001.D.00001	Edwardsiella	EDIC001.D.00001	0.116245	0.105477	Vir-Vir	NC018855.D	No	NC028683.D	No
Escherichia	ESCO001.D.00001	Edwardsiella	EDTA001.D.00001	0.116245	0.12329	Temp-Temp	NC010237.D	No	NC026611.D	No
Edwardsiella	EDTA001.D.00001	Escherichia	ESCO001.D.00001	0.116245	0.12329	Temp-Temp	NC026611.D	No	NC019709.D	No
Edwardsiella	EDTA001.D.00001	Escherichia	ESCO001.D.00001	0.116245	0.12329	Temp-Temp	NC026611.D	No	NC027984.D	No
Edwardsiella	EDTA001.D.00001	Escherichia	ESCO001.D.00001	0.116245	0.12329	Temp-Temp	NC026611.D	No	NC011357.D	No
Edwardsiella	EDTA001.D.00001	Escherichia	ESCO001.D.00001	0.116245	0.12329	Temp-Temp	NC026611.D	No	NC008464.D	No
Edwardsiella	EDTA001.D.00001	Escherichia	ESCO001.D.00001	0.116245	0.12329	Temp-Temp	NC026611.D	No	NC004813.D	No
Edwardsiella	EDTA001.D.00001	Escherichia	ESCO001.D.00001	0.116245	0.12329	Temp-Temp	NC026611.D	No	NC011356.D	No
Edwardsiella	EDTA001.D.00001	Escherichia	ESCO001.D.00001	0.116245	0.12329	Temp-Temp	NC026611.D	No	NC019768.D	No
Edwardsiella	EDTA001.D.00001	Escherichia	ESCO001.D.00001	0.116245	0.12329	Temp-Temp	NC026611.D	No	NC000924.D	No
Edwardsiella	EDTA001.D.00001	Escherichia	ESCO001.D.00001	0.116245	0.12329	Temp-Temp	NC026611.D	No	NC041935.D	No
Edwardsiella	EDTA001.D.00001	Escherichia	ESCO001.D.00001	0.116245	0.12329	Temp-Temp	NC026611.D	No	NC004913.D	No
Edwardsiella	EDTA001.D.00001	Escherichia	ESCO001.D.00001	0.116245	0.12329	Temp-Temp	NC026611.D	No	NC019715.D	No
Edwardsiella	EDTA001.D.00001	Escherichia	ESCO001.D.00001	0.116245	0.12329	Temp-Temp	NC026611.D	No	NC019708.D	No
Edwardsiella	EDTA001.D.00001	Escherichia	ESCO001.D.00001	0.116245	0.12329	Temp-Temp	NC026611.D	No	NC042057.D	No
Bacillus	BAME002.D.00001	Bacillus	BATH002.D.00001	0.11466	0.0848499	Vir-Vir	NC027374.D	No	NC024216.D	No
Bacillus	BAME002.D.00001	Bacillus	BATH002.D.00001	0.11466	0.0848499	Temp-Vir	NC027374.D	No	NC031034.D	No
Bacillus	BAME002.D.00001	Bacillus	BACE002.D.00001	0.11466	0.0844226	Vir-Vir	NC027374.D	No	NC018860.D	No
Bacillus	BAME002.D.00001	Bacillus	BASU001.D.00001	0.11466	0.120162	Vir-Vir	NC027374.D	No	NC022771.D	No
Bacillus	BAME002.D.00001	Bacillus	BACE002.D.00001	0.11466	0.0844226	Vir-Vir	NC027374.D	No	NC016563.D	No
Bacillus	BAME002.D.00001	Bacillus	BASP001.D.00001	0.11466	0.121484	Vir-Vir	NC027374.D	No	NC030925.D	Yes
Bacillus	BAME002.D.00001	Bacillus	BACE002.D.00001	0.11466	0.0844226	Vir-Vir	NC027374.D	No	NC023501.D	No
Bacillus	BAME002.D.00001	Bacillus	BACE002.D.00001	0.11466	0.0844226	Vir-Vir	NC027374.D	No	NC024137.D	No
Bacillus	BAME002.D.00001	Bacillus	BATH002.D.00001	0.11466	0.0848499	Temp-Vir	NC027374.D	No	NC028944.D	No
Bacillus	BAME002.D.00001	Bacillus	BATH002.D.00001	0.11466	0.0848499	Vir-Vir	NC027374.D	No	NC031024.D	No
Bacillus	BAME002.D.00001	Bacillus	BACE002.D.00001	0.11466	0.0844226	Vir-Vir	NC027374.D	No	NC018857.D	No
Bacillus	BAME002.D.00001	Bacillus	BATH002.D.00001	0.11466	0.0848499	Vir-Vir	NC027374.D	No	NC022769.D	No
Bacillus	BAME002.D.00001	Bacillus	BATH002.D.00001	0.11466	0.0848499	Vir-Vir	NC027374.D	No	NC022763.D	No
Bacillus	BAME002.D.00001	Bacillus	BACE002.D.00001	0.11466	0.0844226	Vir-Vir	NC027374.D	No	NC020873.D	No
Bacillus	BAME002.D.00001	Bacillus	BATH002.D.00001	0.11466	0.0848499	Temp-Vir	NC027374.D	No	NC024207.D	No
Bacillus	BAME002.D.00001	Bacillus	BATH002.D.00001	0.11466	0.0848499	Vir-Vir	NC027374.D	No	NC024205.D	No
Bacillus	BAME002.D.00001	Bacillus	BATH002.D.00001	0.11466	0.0848499	Vir-Vir	NC027374.D	No	NC024213.D	No
Bacillus	BAME002.D.00001	Bacillus	BATH002.D.00001	0.11466	0.0848499	Vir-Vir	NC027374.D	No	NC028890.D	No
Bacillus	BAME002.D.00001	Bacillus	BATH002.D.00001	0.11466	0.0848499	Vir-Vir	NC027374.D	No	NC024792.D	No
Bacillus	BAME002.D.00001	Bacillus	BATH002.D.00001	0.11466	0.0848499	Vir-Vir	NC027374.D	No	NC031070.D	No
Bacillus	BAME002.D.00001	Bacillus	BATH002.D.00001	0.11466	0.0848499	Vir-Vir	NC027374.D	No	NC022088.D	No
Bacillus	BAME002.D.00001	Bacillus	BATH002.D.00001	0.11466	0.0848499	Vir-Vir	NC027374.D	No	NC031012.D	No
Bacillus	BAME002.D.00001	Bacillus	BATH002.D.00001	0.11466	0.0848499	Vir-Vir	NC027374.D	No	NC031006.D	No
Bacillus	BAME002.D.00001	Bacillus	BATH002.D.00001	0.11466	0.0848499	Vir-Vir	NC027374.D	No	NC031100.D	No
Bacillus	BAME002.D.00001	Bacillus	BAPU001.D.00001	0.11466	0.110781	Vir-Vir	NC027374.D	No	NC029121.D	No
Bacillus	BAME002.D.00001	Bacillus	BATH002.D.00001	0.11466	0.0848499	Vir-Vir	NC027374.D	No	NC031049.D	No
Bacillus	BAME002.D.00001	Bacillus	BATH002.D.00001	0.11466	0.0848499	Vir-Vir	NC027374.D	No	NC024211.D	No
Bacillus	BAME002.D.00001	Bacillus	BATH002.D.00001	0.11466	0.0848499	Vir-Vir	NC027374.D	No	NC031037.D	No
Bacillus	BAME002.D.00001	Bacillus	BACE002.D.00001	0.11466	0.0844226	Vir-Vir	NC027374.D	No	NC018863.D	No
Bacillus	BAME002.D.00001	Bacillus	BASU001.D.00001	0.11466	0.120162	Vir-Vir	NC027374.D	No	NC021856.D	No
Bacillus	BAME002.D.00001	Bacillus	BATH002.D.00001	0.11466	0.0848499	Vir-Vir	NC027374.D	No	NC031054.D	No
Bacillus	BAME002.D.00001	Bacillus	BACE002.D.00001	0.11466	0.0844226	Vir-Vir	NC027374.D	No	NC031056.D	No
Bacillus	BAME002.D.00001	Bacillus	BATH002.D.00001	0.11466	0.0848499	Vir-Vir	NC027374.D	No	NC028887.D	No
Bacillus	BAME002.D.00001	Bacillus	BATH002.D.00001	0.11466	0.0848499	Vir-Vir	NC027374.D	No	NC031027.D	No
Bacillus	BAME002.D.00001	Bacillus	BACE002.D.00001	0.11466	0.0844226	Vir-Vir	NC027374.D	No	NC027355.D	No
Bacillus	BAME002.D.00001	Bacillus	BATH002.D.00001	0.11466	0.0848499	Vir-Vir	NC027374.D	No	NC031116.D	No
Bacillus	BAME002.D.00001	Bacillus	BACE002.D.00001	0.11466	0.0844226	Temp-Vir	NC027374.D	No	NC018856.D	No
Bacillus	BAME002.D.00001	Bacillus	BATH002.D.00001	0.11466	0.0848499	Vir-Vir	NC027374.D	No	NC024788.D	No
Bacillus	BACE002.D.00001	Bacillus	BASU001.D.00001	0.11466	0.156625	Temp-Vir	NC028982.D	No	NC022761.D	No
Bacillus	BACE002.D.00001	Bacillus	BASU001.D.00001	0.11466	0.156625	Temp-Vir	NC028982.D	No	NC011421.D	No
[truncated: 12,513 more rows]
