# Supplementary material for: Causes and Consequences of Bacteriophage Diversification via Genetic Exchanges across Lifestyles and Bacterial Taxa
Source: Mol Biol Evol. 2021 Feb 11;38(6):2497–512. doi: 10.1093/molbev/msab044 (PMC8136500; doi:10.1093/molbev/msab044)
Supplement: msab044_Supplementary_Data [file msab044_supplementary_data.zip › File S5.xlsx]

## Sheet: function_manual_annot_March3rd
VOG	Manual_annotation	Functional_Category	Number_of_proteins	Viral.Quotient	Piled_protein_annotation
VOG0001	v1	DNA_metabolism,Regulation&Recombination	16	0.407	V protein [n=4]; single-stranded DNA binding protein [n=2]; V [n=2]; hypothetical protein [n=2]; protein V [n=2]; No annotation provided [n=1]; helix destabilising protein [n=1]; hypotheical protein [n=1]; G V protein [n=1];
VOG0002	v1	Structure	12	0.77	major coat protein [n=4]; VIII protein [n=3]; VIII [n=2]; protein VIII [n=2]; No annotation provided [n=1];
VOG0005	v1	Packaging,Injection&Assembly	15	0.0147041	phage assembly protein [n=6]; IV protein [n=3]; protein IV [n=2]; IV [n=2]; No annotation provided [n=1]; phage morphogenesis protein [n=1];
VOG0006	v1	Structure	10	0.601398	Vpf491 [n=2]; Vpf504 [n=2]; RstR protein [n=1]; hypothetical protein [n=1]; minor capsid protein [n=1]; putative adsorption protein [n=1]; receptor-binding protein [n=1];
VOG0007	v1	Structure	9	0.376367	putative minor coat protein [n=6]; putative minor capsid protein [n=1]; Vpf104 [n=1];
VOG0008	v1	Unknown	5	1	hypothetical protein [n=4]; conserved hypothetical protein [n=1];
VOG0009	v1	DNA_metabolism,Regulation&Recombination	9	0.413785	putative transcription regulator [n=4]; No annotation provided [n=3]; putative transcriptional regulator LysR family protein [n=1]; hypothetical protein [n=1];
VOG0010	v1	Unknown	23	0.578	hypothetical protein [n=15]; No annotation provided [n=3]; 18.2K protein [n=1]; regulatory protein [n=1]; gp24, hypothetical protein [n=1]; putative regulator protein [n=1]; helix-turn-helix domain protein [n=1];
VOG0011	v1	Unknown	5	0.80736	No annotation provided [n=2]; DNA primase [n=1]; hypothetical protein [n=1]; prim-VSK [n=1];
VOG0012	v1	Unknown	3	0.626365	hypothetical protein [n=3];
VOG0013	v1	DNA_metabolism,Regulation&Recombination	25	0.340983	DNA replication initiation protein [n=8]; hypothetical protein [n=5]; RstA [n=4]; phage replication protein [n=3]; putative replication protein [n=1]; RstA protein [n=1]; Vpf402 [n=1]; No annotation provided [n=1]; putative phage DNA replicase [n=1];
VOG0014	v1	Unknown	11	0.528	hypothetical protein [n=9]; RstB protein [n=1]; Vpf117 [n=1];
VOG0015	v1	Structure	7	0.489262	putative major coat protein [n=2]; putative major coat protein precursor [n=2]; Vpf77 [n=1]; major capsid protein [n=1]; putative major capsid protein [n=1];
VOG0016	v1	Others	41	1	S-adenosyl-L-methionine hydrolase [n=13]; hypothetical protein [n=12]; putative S-adenosyl-L-methionine hydrolase [n=7]; gp0.3 [n=4]; S-adenosyl-L-methionine hydrolase-like protein [n=1]; S-adenosyl-L-methionine hydrolase,phage-associated [n=1]; Putative S-adenosyl-L-methionine hydrolase [n=1]; anti-restriction SAMase [n=1]; s-adenosyl-l-methionine hydrolase [n=1];
VOG0017	v1	Unknown	15	1	hypothetical protein [n=13]; 1.05 protein [n=1]; gene 1.05 protein [n=1];
VOG0018	v1	DNA_metabolism,Regulation&Recombination	495	0.319017	DNA ligase [n=230]; putative DNA ligase [n=65]; ATP-dependent DNA ligase [n=50]; putative ATP-dependent DNA ligase [n=26]; hypothetical protein [n=26]; gp30 DNA ligase [n=17]; No annotation provided [n=11]; putative ligase [n=6]; putative ATP-dependent DNA ligase protein [n=5]; ATP dependent DNA ligase [n=5]; gp1.3 [n=4]; DNA ligase, phage-associated [n=4]; putative ATP-dependent polynucleotide l…
VOG0019	v1	DNA_metabolism,Regulation&Recombination	238	0.941679	RNA polymerase [n=49]; T3/T7-like RNA polymerase [n=33]; DNA-directed RNA polymerase [n=29]; hypothetical protein [n=22]; DNA-dependent RNA polymerase [n=17]; putative RNA polymerase [n=14]; putative DNA-dependent RNA polymerase [n=9]; RNA polymerase subunit [n=6]; No annotation provided [n=6]; putative DNA-dependent RNA polymerase protein [n=5]; gp1 [n=4]; T7-like RNA polymerase [n=3]; DNA-direc…
VOG0020	v1	DNA_metabolism,Regulation&Recombination	404	0.907	hypothetical protein [n=152]; deoxynucleoside monophosphate kinase [n=52]; dNMP kinase [n=49]; deoxynucleotide monophosphate kinase [n=17]; putative deoxynucleotide monophosphate kinase [n=16]; putative dNMP kinase [n=15]; putative deoxynucleoside monophosphate kinase [n=9]; deoxynucleoside-5'-monophosphate kinase [n=9]; gp1 dNMP kinase [n=8]; adenylate kinase [n=7]; putative adenylate kinase-lik…
VOG0021	v1	DNA_metabolism,Regulation&Recombination	194	0.781253	hypothetical protein [n=92]; single-stranded DNA-binding protein [n=31]; ssDNA binding protein [n=18]; ssDNA-binding protein [n=11]; single-stranded DNA binding protein [n=4]; gp2.5 [n=4]; putative ssDNA binding protein [n=3]; No annotation provided [n=2]; T7-like phage ssDNA-binding protein [n=2]; conserved phage protein [n=2]; predicted helix-destabilizing protein [n=2]; ligase [n=2]; T7-like s…
VOG0024	v2	Unknown	5	1	hypothetical protein [n=5];
VOG0025	v1	DNA_metabolism,Regulation&Recombination	1644	0.238	putative DNA helicase [n=124]; DnaB-like helicase [n=113]; DNA primase/helicase [n=89]; hypothetical protein [n=83]; DNA helicase [n=81]; replicative DNA helicase [n=59]; DNA primase-helicase [n=56]; RecA-like protein [n=47]; RecA-like recombination protein [n=46]; helicase [n=42]; DNA primase-helicase subunit [n=37]; primase/helicase [n=32]; recombinase A [n=25]; UvsX RecA-like recombination pro…
VOG0026	v1	DNA_metabolism,Regulation&Recombination	997	0.274843	DNA polymerase [n=254]; DNA polymerase I [n=240]; putative DNA polymerase [n=99]; No annotation provided [n=38]; hypothetical protein [n=33]; gp45 [n=22]; putative DNA polymerase I [n=21]; DNA polymerase II [n=14]; gp44 [n=13]; gp60 [n=11]; DNA polymerase A [n=10]; gp62 [n=10]; DNA polymerase 1 [n=7]; gp59 [n=7]; gp43 [n=7]; gp5 [n=7]; putative DNA polymerase A [n=6]; PolA [n=6]; putative T7-like…
VOG0028	v1	DNA_metabolism,Regulation&Recombination	477	0.241689	exonuclease [n=75]; hypothetical protein [n=48]; putative exodeoxyribonuclease [n=39]; 5'-3' exonuclease [n=29]; RNaseH ribonuclease [n=28]; RnaseH [n=26]; putative exonuclease [n=25]; putative 5'-3' exonuclease [n=17]; DNA polymerase I [n=15]; RNaseH [n=12]; flap endonuclease [n=12]; ribonuclease RNaseH [n=12]; putative DNA exonuclease [n=11]; exodeoxyribonuclease [n=10]; ribonuclease H [n=10]; …
VOG0029	v1	Packaging,Injection&Assembly	70	0.925	hypothetical protein [n=31]; tail assembly protein [n=19]; gp7.3 [n=6]; host specificity protein B [n=3]; No annotation provided [n=2]; putative tail assembly protein [n=2]; virion structural protein [n=1]; virion protein ejected into cell [n=1]; gp29 [n=1]; 28 [n=1]; phage virion protein [n=1]; host rangep rotein [n=1]; conserved phage virion protein [n=1];
VOG0030	v1	Packaging,Injection&Assembly	203	0.831	head-tail connector protein [n=33]; head-to-tail joining protein [n=27]; putative head-tail connector protein [n=20]; hypothetical protein [n=20]; gp8 [n=7]; collar protein [n=6]; putative head-to-tail joining protein [n=6]; head-tail connector [n=5]; head portal protein [n=5]; head to tail joining protein [n=5]; head-to-tail connector (portal) [n=5]; No annotation provided [n=5]; Head portal-lik…
VOG0031	v1	Packaging,Injection&Assembly	171	0.986	capsid assembly protein [n=38]; putative scaffolding protein [n=32]; scaffolding protein [n=19]; hypothetical protein [n=17]; capsid and scaffold protein [n=13]; putative capsid assembly protein [n=8]; scaffold protein [n=6]; capsid assembly protein (scaffold) [n=5]; gp9 [n=4]; Scaffolding-like protein [n=4]; scaffolding-like protein [n=4]; predicted capsid assembly protein [n=3]; Phage capsid an…
VOG0034	v1	Structure	175	0.986473	tail tubular protein B [n=69]; putative tail tubular protein B [n=32]; tail fiber protein [n=8]; hypothetical protein [n=8]; gp12 [n=7]; tail protein [n=7]; tail tuber protein B [n=4]; tail tube protein B [n=4]; tail fibers protein [n=4]; tail tube [n=3]; putative tail tubular B protein [n=2]; predicted tail tube protein B [n=2]; tubular tail protein B [n=2]; No annotation provided [n=2]; putativ…
VOG0035	v1	Unknown	91	0.828	internal virion protein A [n=34]; hypothetical protein [n=26]; putative internal virion protein A [n=5]; gp13 [n=4]; protein inside capsid A [n=3]; predicted internal virion protein A [n=3]; internal virion protein [n=3]; gp42 [n=3]; internal (core) protein [n=2]; internal core protein [n=2]; putative internal virion protein [n=1]; polyketide synthase [n=1]; Phage internal (core) protein [n=1]; P…
VOG0037	v1	Packaging,Injection&Assembly	62	1	internal virion protein C [n=36]; gp15 [n=4]; predicted internal virion protein C [n=3]; putative internal virion protein C [n=3]; internal (core) protein [n=3]; internal core protein [n=2]; DNA injection channel protein B [n=2]; protein inside capsid C [n=2]; hypothetical protein [n=1]; internal virion protein [n=1]; DNA translocation protein [n=1]; virion structural protein [n=1]; phage interna…
VOG0038	v1	Structure	148	0.964297	internal virion protein D [n=37]; internal virion protein [n=17]; putative internal core protein [n=15]; putative internal virion protein [n=14]; hypothetical protein [n=13]; internal core protein [n=6]; internal (core) protein [n=5]; virion protein [n=5]; gp16 [n=4]; predicted internal virion protein D [n=3]; putative transglycosylase [n=3]; putative internal virion core protein [n=3]; putative …
VOG0040	v1	Lysis	87	0.974	type II holin [n=16]; putative holin [n=9]; hypothetical protein [n=9]; holin [n=8]; lysis protein [n=7]; putative lysis protein [n=6]; No annotation provided [n=6]; class II holin [n=5]; gp17.5 [n=4]; holin class II [n=3]; Phage holin, class II [n=2]; predicted lysis protein; holin [n=2]; holin-like protein [n=1]; 38 [n=1]; lysin protein [n=1]; pinholin [n=1]; putative class II holin [n=1]; puta…
VOG0041	v1	Packaging,Injection&Assembly	167	0.992	hypothetical protein [n=54]; putative DNA maturase A [n=19]; DNA packaging protein A [n=13]; DNA packaging protein, small subunit [n=12]; terminase small subunit [n=8]; DNA packaging protein small subunit [n=5]; putative terminase protein small subunit [n=4]; gp18 [n=4]; DNA packaging/maturation protein A [n=4]; DNA maturase A [n=4]; small terminase subunit [n=3]; No annotation provided [n=3]; pu…
VOG0043	v1	Unknown	82	0.994	hypothetical protein [n=75]; gp165 [n=1]; No annotation provided [n=1]; ORF048 [n=1]; gp134 [n=1]; gp168 [n=1]; gp36.2 [n=1]; gp96 [n=1];
VOG0044	v1	Unknown	199	0.756	hypothetical protein [n=98]; YopX protein [n=13]; YopX-like protein [n=12]; YopX domain protein [n=7]; No annotation provided [n=6]; YopX superfamily protein [n=4]; putative sensor protein [n=3]; YopX [n=3]; ORF044 [n=3]; possible sensor protein [n=3]; ORF041 [n=2]; YopX superfamily phage related protein [n=2]; yopX family protein [n=2]; putative YopX protein [n=2]; YpoX protein I [n=2]; YpoX pro…
VOG0045	v1	Unknown	74	0.559577	hypothetical protein [n=43]; DUF2829 domain-containing protein [n=3]; DUF2829 domain containing protein [n=3]; No annotation provided [n=2]; gp49 [n=1]; gp34.65 [n=1]; gp64 [n=1]; gp59 [n=1]; phage related protein gp64 [n=1]; phage related protein [n=1]; gp169 [n=1]; tRNA (cytosine34-2-O-)-methyltransferase [n=1];
VOG0046	v1	Others	22	0.655767	superinfection exclusion protein [n=9]; hypothetical protein [n=7]; putative superinfection exclusion protein [n=3]; Gp17 [n=1]; putative major tail shaft protein [n=1]; Superinfection exclusion protein [n=1];
VOG0047	v1	Unknown	13	0.770264	hypothetical protein [n=11]; gp34.55 [n=1];
VOG0048	v1	Structure	21	0.274318	hypothetical protein [n=11]; tailspike [n=2]; putative pectin lyase-like protein [n=2]; gp19.1 [n=1]; putative tail spike protein [n=1]; tower [n=1]; tail fiber [n=1]; putative Pectin lyase-like protein [n=1]; tailspike protein [n=1];
VOG0049	v1	DNA_metabolism,Regulation&Recombination	70	0.0645114	RtcB [n=13]; hypothetical protein [n=11]; tRNA-splicing ligase [n=8]; putative RtcB-like protein [n=7]; rtcB protein [n=3]; gp84 [n=2]; hedgehog/intein domain containing protein [n=2]; gp85 [n=2]; putative RtcB protein [n=2]; tRNA processing protein [n=1]; gp88 [n=1]; tRNA splicing ligase [n=1]; gp82 [n=1]; RctB RNA ligase [n=1]; gp160 [n=1]; RNA ligase [n=1]; gp52 [n=1]; RtcB-like protein [n=1];…
VOG0050	v1	DNA_metabolism,Regulation&Recombination	333	0.18475	dCMP deaminase [n=82]; deoxycytidylate deaminase [n=65]; hypothetical protein [n=30]; cytidine deaminase [n=19]; putative dCMP deaminase [n=17]; putative deoxycytidylate deaminase [n=11]; gp35 [n=10]; Cd dCMP deaminase [n=10]; tRNA-specific adenosine deaminase [n=8]; No annotation provided [n=8]; gp36 [n=5]; deaminase [n=5]; gp41 [n=4]; putative CMP/dCMP deaminase, zinc-binding [n=3]; gp40 [n=3];…
VOG0051	v1	Packaging,Injection&Assembly	169	0.623	terminase large subunit [n=78]; terminase [n=13]; hypothetical protein [n=13]; putative terminase large subunit [n=9]; large terminase subunit [n=6]; putative large terminase [n=5]; No annotation provided [n=3]; putative large terminase subunit [n=3]; DNA packaging protein [n=3]; terminase large subunit A [n=3]; Ter [n=2]; putative terminase, large subunit [n=2]; putative terminase large subunit …
VOG0052	v1	DNA_metabolism,Regulation&Recombination	106	0.0220359	RNA polymerase sigma factor [n=33]; putative RNA polymerase sigma factor [n=7]; hypothetical protein [n=4]; putative RNA polymerase sigma factor SigF 1 [n=3]; RNA polymerase sigma-70 factor, sigma-B/F/G subfamily [n=3]; RNA polymerase sigma-70 factor [n=3]; putative sporulation sigma factor [n=3]; putative RNA polymerase sigma factor G [n=3]; putative RNA polymerase sigma 28 subunit SigF [n=3]; p…
VOG0054	v1	Lysis	125	0.957	holin [n=57]; putative holin [n=22]; hypothetical protein [n=8]; ORF031 [n=3]; small integral membrane protein [n=3]; Hol [n=3]; phage holin [n=2]; putative holin protein [n=2]; putative phage holin [n=1]; ORF43 [n=1]; LysA [n=1]; HOL [n=1]; holin1 [n=1]; ORF032 [n=1]; putative holin class II [n=1]; ORF061 [n=1]; ORF176 [n=1]; Holin, phage phi LC3 holin homolog [n=1]; ORF029 [n=1]; HolA [n=1]; en…
VOG0058	v1	DNA_metabolism,Regulation&Recombination	271	0.107	P-starvation inducible protein [n=47]; hypothetical protein [n=31]; PhoH-like protein [n=28]; phosphate starvation-inducible protein [n=18]; phosphate-starvation inducible protein [n=16]; PhoH family protein [n=16]; putative PhoH-like protein [n=13]; putative PhoH family protein [n=12]; PhoH [n=10]; phosphate starvation-inducible protein PhoH [n=7]; putative ATPase [n=4]; No annotation provided […
VOG0061	v1	Structure	84	1	major capsid protein [n=25]; putative major capsid protein [n=11]; major capsid protein precursor [n=10]; capsid protein [n=8]; putative capsid protein [n=7]; hypothetical protein [n=5]; major capsid precursor [n=3]; putative major capsid precursor [n=2]; putative major structural protein [n=2]; major structural protein [n=2]; Mcp [n=1]; Cps [n=1]; No annotation provided [n=1]; capsid protein pre…
VOG0064	v1	Unknown	77	1	hypothetical protein [n=65]; putative structural protein [n=5]; gp6.3 [n=1]; gp17 [n=1]; ORF032 [n=1]; gp90 [n=1]; No annotation provided [n=1]; gp19 [n=1]; gp88 [n=1];
VOG0065	v1	Unknown	96	1	hypothetical protein [n=77]; capsid protein [n=4]; ORF034 [n=2]; putative structural protein [n=2]; No annotation provided [n=2]; structural protein [n=1]; gp6.4 [n=1]; gp89 [n=1]; conserved phage protein [n=1]; Zn ribbon [n=1]; gp91 [n=1]; virion component [n=1]; gp20 [n=1]; gp18 [n=1];
VOG0066	v1	Unknown	79	1	hypothetical protein [n=69]; No annotation provided [n=4]; gp21 [n=1]; gp92 [n=1]; gp8.1 [n=1]; ORF185 [n=1]; gp94 [n=1]; gp23 [n=1];
VOG0067	v1	Structure	126	0.987	tail sheath protein [n=38]; hypothetical protein [n=17]; putative tail sheath protein [n=15]; major tail sheath protein [n=5]; putative major tail sheath protein [n=4]; tail sheath [n=4]; major tail sheath [n=4]; Tsp [n=3]; gp126 [n=3]; gp122 [n=3]; gp127 [n=2]; gp123 [n=2]; gp120 [n=2]; tail sheath protein precursor [n=2]; gp125 [n=2]; putative structural phage tail sheath protein [n=2]; putativ…
VOG0068	v1	Structure	83	1	hypothetical protein [n=31]; tail tube subunit [n=8]; structural protein [n=6]; putative structural protein [n=6]; putative tail protein [n=5]; TmpA [n=4]; portal protein [n=3]; tail tube [n=3]; tail tube protein [n=3]; capsid protein [n=3]; putative tail tube protein [n=2]; ORF106 [n=1]; gp96 [n=1]; tail protein [n=1]; gp25 [n=1]; No annotation provided [n=1]; gp23 [n=1]; gp94 [n=1]; truncated c…
VOG0069	v1	Structure	81	1	hypothetical protein [n=65]; tail assembly chaperone [n=7]; gp26 [n=1]; putative tapemeasure chaperone protein [n=1]; No annotation provided [n=1]; gp27 [n=1]; gp95 [n=1]; gp97 [n=1]; ORF229 [n=1]; putative tape measure chaperone protein [n=1];
VOG0079	v1	Structure	63	1	hypothetical protein [n=36]; structural protein [n=8]; putative structural protein [n=7]; baseplate protein [n=4]; ORF073 [n=1]; BmpC [n=1]; gp16.1 [n=1]; putative spore cortex-lytic hydrolase [n=1]; No annotation provided [n=1]; gp105 [n=1]; gp107 [n=1]; gp36 [n=1];
VOG0080	v1	Structure	196	1	hypothetical protein [n=45]; virion structural protein [n=29]; structural protein [n=17]; VrlC protein [n=16]; putative tail protein [n=15]; tail protein [n=15]; putative adsorption associated tail protein [n=11]; TmpG [n=5]; putative structural protein [n=3]; adsorption-associated tail protein [n=3]; No annotation provided [n=3]; vrlC protein [n=3]; virulence associated protein [n=2]; tail fiber…
VOG0083	v1	DNA_metabolism,Regulation&Recombination	415	0.264476	recombination endonuclease subunit [n=74]; hypothetical protein [n=46]; gpre46 combination endonuclease [n=31]; putative exonuclease [n=28]; endonuclease subunit [n=27]; gp46 recombination endonuclease subunit [n=15]; recombination endonuclease [n=13]; exonuclease I [n=11]; exonuclease [n=11]; chromosome segregation protein [n=10]; recombination-related endonuclease [n=9]; ATPase [n=8]; nucleosid…
VOG0085	v1	DNA_metabolism,Regulation&Recombination	271	0.0958846	deoxyuridine 5'-triphosphate nucleotidohydrolase [n=40]; dUTPase [n=33]; putative deoxyuridine 5'-triphosphate nucleotidohydrolase [n=25]; hypothetical protein [n=23]; putative dUTP pyrophosphatase [n=16]; deoxycytidine triphosphate deaminase [n=15]; putative dUTPase [n=13]; dCTP deaminase [n=12]; dUTP nucleotidohydrolase [n=10]; dUTP pyrophosphatase [n=8]; putative deoxyUTP pyrophosphatase [n=6]…
VOG0086	v1	DNA_metabolism,Regulation&Recombination	120	1	hypothetical protein [n=58]; holliday junction resolvase [n=12]; resolvase [n=10]; putative resolvase [n=10]; D14 protein [n=8]; No annotation provided [n=3]; Holliday junction resolvase [n=2]; endonuclease [n=2]; restriction endonuclease [n=1]; gp54 [n=1]; endonuclease - holliday junction resolvase-like protein [n=1]; D14 protein/putative resolvase [n=1]; ORF063 [n=1]; holiday junction resolvase…
VOG0088	v1	DNA_metabolism,Regulation&Recombination	690	0.189471	ribonucleotide reductase [n=100]; ribonucleotide reductase subunit A [n=43]; ribonucleoside-diphosphate reductase subunit alpha [n=41]; ribonucleotide-diphosphate reductase subunit alpha [n=30]; hypothetical protein [n=26]; ribonucleotide reductase of class Ia (aerobic) alpha subunit [n=21]; ribonucleotide reductase large subunit [n=18]; ribonucleoside-diphosphate reductase alpha subunit [n=17]; …
VOG0090	v1	Unknown	30	0.965109	hypothetical protein [n=20]; putative thymidylate kinase [n=2]; putative kinase [n=2]; No annotation provided [n=2]; nucleoside triphosphate hydrolases [n=1]; hypothetical protein ORF054 [n=1]; putative uncharacterised protein [n=1]; baseplate hub [n=1];
VOG0092	v1	DNA_metabolism,Regulation&Recombination	385	0.124874	thymidylate synthase [n=129]; putative thymidylate synthase [n=53]; dCMP hydroxymethylase [n=29]; hypothetical protein [n=27]; dTMP thymidylate synthase [n=17]; dTMP (thymidylate) synthase [n=15]; thymidylate synthetase [n=13]; dTMP synthase [n=13]; Thymidylate synthase [n=9]; Td thymidylate synthetase [n=7]; No annotation provided [n=6]; Thymidylate synthase 1 [n=6]; gp42 dCMP hydroxymethylase […
VOG0094	v1	DNA_metabolism,Regulation&Recombination	118	0.0497172	hypothetical protein [n=19]; putative DNA-binding protein [n=18]; DNA binding protein [n=18]; integration host factor [n=8]; DNA-binding protein [n=5]; putative integration host factor [n=4]; DNA-binding protein HU [n=3]; DNA-binding protein HU-beta [n=3]; No annotation provided [n=2]; putative histone family DNA-binding protein [n=2]; DNA-binding family protein [n=2]; putative DNA binding protei…
VOG0095	v1	Unknown	85	0.81	hypothetical protein [n=79]; gp98 [n=1]; No annotation provided [n=1]; gp148 [n=1]; ORF077 [n=1]; gp139 [n=1]; gp70 [n=1];
VOG0098	v1	DNA_metabolism,Regulation&Recombination	89	1	hypothetical protein [n=23]; putative sigma factor [n=15]; RNA polymerase sigma factor [n=15]; sigma factor [n=8]; RNA polymerase sigma-70 factor [n=8]; putative RNA polymerase sigma factor [n=4]; RNA polymerase sigma factor sigma-28 [n=4]; No annotation provided [n=2]; gp152 [n=1]; gp105 [n=1]; RNA polymerase sigma factor-like protein [n=1]; sigma factor for late transcription [n=1]; putative la…
VOG0100	v1	Unknown	17	0.612895	hypothetical protein [n=11]; nucleoside triphosphate hydrolase [n=2]; lipid A export ATP-binding/permease protein Msb [n=1]; gp27.4 [n=1]; lipid A export ATP-binding/permease protein MsbA [n=1]; gp156 [n=1];
VOG0101	v1	Others	18	0.174	hypothetical protein [n=9]; putative poly-gamma-glutamate hydrolase [n=3]; replication protein [n=2]; poly-gamma-glutamate hydrolase of phage (PghP) [n=1]; phage-related replication protein [n=1]; gp34.16 [n=1]; poly-gamma-glutamate hydrolase [n=1];
VOG0102	v1	Unknown	7	0.582813	hypothetical protein [n=7];
VOG0103	v1	Unknown	17	0.941	hypothetical protein [n=17];
VOG0104	v1	Unknown	64	1	hypothetical protein [n=45]; No annotation provided [n=13]; gp74 [n=1]; membrane protein [n=1]; Dmd [n=1]; gp2 [n=1]; ORF133 [n=1]; gp71 [n=1];
VOG0105	v1	Unknown	70	1	hypothetical protein [n=61]; No annotation provided [n=2]; ORF092 [n=1]; gp5 [n=1]; gp72 [n=1]; gp73 [n=1]; putative terminase [n=1]; gp3 [n=1]; putative terminase small subunit [n=1];
VOG0106	v1	Packaging,Injection&Assembly	36	1	terminase large subunit [n=8]; putative terminase small subunit [n=5]; hypothetical protein [n=4]; No annotation provided [n=4]; terminase [n=3]; putative large terminase [n=2]; putative terminase large subunit I [n=2]; ORF151 [n=1]; putative terminase large subunit [n=1]; gp4 [n=1]; gp72 [n=1]; gp73 [n=1]; large terminase subunit [n=1]; putative large terminase subunit-like protein 1 [n=1]; puta…
VOG0107	v1	Unknown	78	0.979	hypothetical protein [n=65]; No annotation provided [n=2]; primosomal protein I [n=1]; virion component [n=1]; ORF039 [n=1]; DUF1376 domain-containing protein [n=1]; gp6 [n=1]; gpORF059 [n=1]; putative structural protein [n=1]; ORF040 [n=1]; gp62 [n=1]; gp75 [n=1];
VOG0108	v1	Unknown	73	1	hypothetical protein [n=66]; No annotation provided [n=1]; gp252 [n=1]; ORF057 [n=1]; gp77 [n=1]; gp8 [n=1]; putative membrane protein [n=1]; gp61 [n=1];
VOG0109	v1	Unknown	56	1	hypothetical protein [n=51]; No annotation provided [n=2]; gp9 [n=1]; gp78 [n=1]; gp251 [n=1];
VOG0113	v1	Unknown	72	1	hypothetical protein [n=62]; putative portal protein [n=3]; No annotation provided [n=2]; gp82 [n=2]; ORF121 [n=1]; gp13 [n=1]; gp11 [n=1];
VOG0114	v1	Unknown	41	1	hypothetical protein [n=34]; No annotation provided [n=2]; head scaffolding protein [n=1]; gp3.3 [n=1]; gp85 [n=1]; gp17 [n=1]; ORF028 [n=1];
VOG0115	v1	Unknown	76	1	hypothetical protein [n=65]; No annotation provided [n=3]; putative lipoprotein [n=3]; ORF138 [n=1]; gp16 [n=1]; gp89 [n=1]; gp87 [n=1]; gp18 [n=1];
VOG0116	v1	Unknown	78	1	hypothetical protein [n=70]; No annotation provided [n=2]; gp92 [n=1]; ORF055 [n=1]; gp7.1 [n=1]; gp19 [n=1]; gp21 [n=1]; gp90 [n=1];
VOG0117	v1	Unknown	81	1	hypothetical protein [n=73]; gp7.2 [n=1]; gp93 [n=1]; gp20 [n=1]; gp22 [n=1]; gp91 [n=1]; No annotation provided [n=1]; ORF037 [n=1]; baseplate hub assembly protein [n=1];
VOG0118	v1	DNA_metabolism,Regulation&Recombination	86	1	hypothetical protein [n=49]; tail assembly chaperone [n=7]; putative RNA polymerase [n=5]; tail morphogenetic protein [n=4]; TmpB [n=4]; tail assembly chaperone protein [n=2]; No annotation provided [n=2]; gp181 [n=1]; tail protein [n=1]; gp98 [n=1]; gp11.1 [n=1]; gp96 [n=1]; gp27 [n=1]; RNA polymerase [n=1]; gp182 [n=1]; gp28 [n=1]; putative structural protein [n=1]; ORF081 [n=1];
VOG0122	v1	Unknown	75	1	hypothetical protein [n=63]; structural protein [n=3]; No annotation provided [n=2]; gp36 [n=1]; gp103 [n=1]; gp101 [n=1]; ORF072 [n=1]; gp32 [n=1]; putative structural protein [n=1]; baseplate protein [n=1];
VOG0125	v1	DNA_metabolism,Regulation&Recombination	76	1	hypothetical protein [n=18]; putative transcriptional regulator [n=15]; helix-turn-helix binding domain protein [n=5]; Rep protein [n=5]; winged helix-turn-helix domain-containing protein [n=4]; HTH binding domain protein [n=3]; transcriptional regulator [n=3]; putative Rep protein [n=3]; winged helix-turn-helix domain containing [n=3]; winged helix-turn-helix domain containing protein [n=2]; DNA…
VOG0126	v1	Unknown	79	1	hypothetical protein [n=69]; putative repressor [n=2]; No annotation provided [n=2]; ORF065 [n=1]; gp52 [n=1]; anti- sigma factor [n=1]; gp48 [n=1]; Asf [n=1]; gp116 [n=1];
VOG0127	v1	Unknown	20	1	hypothetical protein [n=13]; putative dUTPase [n=3]; No annotation provided [n=2]; gp119 [n=1]; gp51 [n=1];
VOG0128	v1	Unknown	20	1	hypothetical protein [n=12]; putative phosphotransferase/anion transport protein [n=4]; No annotation provided [n=2]; gp52 [n=1]; gp120 [n=1];
VOG0129	v1	Unknown	74	1	hypothetical protein [n=69]; gp59 [n=1]; No annotation provided [n=1]; gp122 [n=1]; gp121 [n=1]; gp53 [n=1];
VOG0131	v1	Unknown	78	1	hypothetical protein [n=62]; synaptonemal complex 1 (SCP-1) domain containing protein [n=5]; synaptonemal complex 1 (SCP-1) domain-containing protein [n=4]; ORF066 [n=1]; gp66 [n=1]; ORF064 [n=1]; gp138 [n=1]; gp135 [n=1]; gp77 [n=1]; synaptonemal complex 1 domain containing protein [n=1];
VOG0133	v1	DNA_metabolism,Regulation&Recombination	88	1	hypothetical protein [n=69]; ssDNA binding domain protein [n=5]; No annotation provided [n=2]; single-stranded DNA-binding protein [n=2]; ORF020 [n=1]; gp140 [n=1]; putative DNA polymerase III subunits gamma and tau [n=1]; ssDNA binding domain [n=1]; ssDNA binding domain-lke protein [n=1]; gp71 [n=1]; gp102 [n=1]; putative ssDNA binding domain protein [n=1]; gp149 [n=1]; ORF022 [n=1];
VOG0134	v1	Unknown	72	1	hypothetical protein [n=63]; No annotation provided [n=2]; gp104 [n=1]; gp142 [n=1]; gp73 [n=1]; RNA-binding protein [n=1]; ORF112 [n=1]; gp151 [n=1];
VOG0136	v1	Lysis	140	0.77	holin [n=68]; putative holin [n=16]; hypothetical protein [n=15]; holin protein [n=4]; lysis protein [n=4]; putative holin protein [n=4]; gp54 [n=3]; ORF050 [n=2]; putative phage holin [n=2]; No annotation provided [n=2]; gp43 [n=1]; gp71 [n=1]; 77ORF035 [n=1]; holin-like protein [n=1]; putative SPP1 family holin [n=1]; ORF034 [n=1]; ORF051 [n=1]; HNH endonuclease domain protein [n=1]; gp55 [n=1]…
VOG0139	v1	Unknown	58	1	hypothetical protein [n=49]; exopolyphosphatase [n=4]; No annotation provided [n=1]; gp147 [n=1]; gp79 [n=1]; gp111 [n=1]; gp156 [n=1];
VOG0141	v1	Unknown	19	1	hypothetical protein [n=16]; gp149 [n=1]; gp81 [n=1]; No annotation provided [n=1];
VOG0142	v1	Unknown	76	1	hypothetical protein [n=67]; No annotation provided [n=3]; ORF071 [n=1]; gp150 [n=1]; gp159 [n=1]; membrane protein [n=1]; gp82 [n=1]; gp118 [n=1];
VOG0143	v1	Unknown	78	0.609232	hypothetical protein [n=71]; No annotation provided [n=2]; gp84 [n=1]; gp152 [n=1]; ORF043 [n=1]; gp124 [n=1]; gp160 [n=1];
VOG0144	v1	Unknown	71	1	hypothetical protein [n=65]; No annotation provided [n=1]; gp130 [n=1]; gp153 [n=1]; gp85 [n=1]; ORF093 [n=1]; gp161 [n=1];
VOG0145	v1	Unknown	75	1	hypothetical protein [n=68]; DNA maturase A [n=2]; Thy1 [n=1]; gp154 [n=1]; gp131 [n=1]; ORF038 [n=1]; gp86 [n=1];
VOG0149	v1	Unknown	15	0.909572	hypothetical protein [n=9]; conserved hypothetical protein [n=3]; No annotation provided [n=2];
VOG0151	v1	Unknown	17	0.788376	hypothetical protein [n=13]; gp18 [n=1]; gp187 [n=1];
VOG0152	v1	Unknown	113	0.921	hypothetical protein [n=58]; DUF1642 domain protein [n=9]; No annotation provided [n=5]; unknown [n=5]; conserved hypothetical protein [n=4]; DUF1642 domain containing protein [n=4]; DUF1642 domain-containing protein [n=4]; gp45 [n=2]; Orf27 [n=2]; asch domain protein [n=1]; gp31 [n=1]; Gp35 protein [n=1]; ORF15 [n=1]; gp124 [n=1]; phage protein [n=1]; ORF19 [n=1]; gp51 [n=1]; Orf23 [n=1]; gp49 […
VOG0154	v1	Unknown	64	0.185885	hypothetical protein [n=46]; DUF1768 domain-containing protein [n=4]; DUF1768 domain containing protein [n=3]; No annotation provided [n=2]; hyphothetical protein [n=1]; swarming motility protein ybiA [n=1]; GTP cyclohydrolase II [n=1]; COG3236 protein [n=1]; Phi92_gp223 [n=1]; swarming motility protein [n=1]; gp158 [n=1]; gp50 [n=1]; putative GTP cyclohydrolase II [n=1];
VOG0156	v1	DNA_metabolism,Regulation&Recombination	105	0.068	serine/threonine protein phosphatase [n=22]; putative serine/threonine protein phosphatase [n=16]; NinI protein [n=11]; hypothetical protein [n=7]; putative Ser/Thr protein phosphatase [n=5]; calcineurin-like phosphoesterase [n=4]; No annotation provided [n=3]; metallophosphoesterase [n=3]; putative metallophosphoesterase [n=2]; Ppp [n=2]; putative protein phosphatase [n=2]; phosphatase [n=2]; me…
VOG0157	v1	Others	155	0.450562	hypothetical protein [n=31]; putative phosphoesterase [n=30]; putative serine/threonine protein phosphatase [n=19]; phosphoesterase [n=12]; metallophosphatase [n=9]; No annotation provided [n=5]; putative phosphoesterase or phosphohydrolase [n=4]; metallophosphoesterase [n=4]; phosphohydrolase [n=3]; Phosphoesterase [n=2]; serine/threonine protein phosphatase [n=2]; putative phosphohydrolase [n=2…
VOG0158	v1	Others	39	0.245378	hypothetical protein [n=29]; gp236 [n=1]; gp96 [n=1]; ORF197 [n=1]; hypothetical membrane protein [n=1]; gp107 [n=1]; No annotation provided [n=1]; gp145 [n=1]; DUF3307-containing protein [n=1];
VOG0159	v1	Unknown	52	0.430722	hypothetical protein [n=42]; No annotation provided [n=4]; gp055 [n=1]; gp150 [n=1]; protein of unknown function (DUF3268) [n=1]; gp41 [n=1]; conserved uncharacterised protein [n=1];
VOG0162	v1	Unknown	18	1	hypothetical protein [n=15]; No annotation provided [n=1]; gp59 [n=1]; gp166 [n=1];
VOG0163	v1	DNA_metabolism,Regulation&Recombination	25	0.928	hypothetical protein [n=11]; putative ATPase [n=3]; putative ATPase or Zn metalloprotease [n=2]; AAA superfamily ATPase [n=2]; Phi92_gp221 [n=1]; gp41 [n=1]; Phi92_gp190 [n=1]; No annotation provided [n=1]; putative AAA superfamily ATPase [n=1]; AAA ATPase domain-containing protein [n=1];
VOG0166	v1	Packaging,Injection&Assembly	9	1	maturation protein [n=5]; putative maturation/attachment protein [n=2]; maturation/assembly protein [n=1]; No annotation provided [n=1];
VOG0167	v1	DNA_metabolism,Regulation&Recombination	14	1	replicase [n=6]; RNA replicase, beta subunit [n=5]; RNA replicase beta chain [n=1]; No annotation provided [n=1]; replicase beta subunit [n=1];
VOG0168	v1	DNA_metabolism,Regulation&Recombination	57	0.989	gpA [n=41]; DNA replication initiation protein gpA [n=7]; DNA replication initiation protein [n=2]; No annotation provided [n=2]; replication initiation protein [n=1]; A [n=1]; putative replication initiation protein [n=1]; protein A [n=1]; hypothetical protein [n=1];
VOG0169	v1	DNA_metabolism,Regulation&Recombination	42	0.989	gpA* [n=31]; protein A* [n=9]; A* [n=1]; No annotation provided [n=1];
VOG0170	v1	Packaging,Injection&Assembly	55	1	gpB [n=40]; internal scaffolding protein [n=11]; No annotation provided [n=1]; protein B [n=1]; B [n=1]; hypothetical protein [n=1];
VOG0171	v1	Unknown	42	1	gpK [n=31]; protein K [n=9]; K [n=1]; No annotation provided [n=1];
VOG0172	v1	Packaging,Injection&Assembly	56	0.989	gpC [n=46]; DNA maturation protein [n=3]; C [n=2]; protein C [n=2]; No annotation provided [n=1]; ORF183 [n=1]; hypothetical protein [n=1];
VOG0173	v1	Packaging,Injection&Assembly	56	1	gpD [n=40]; external scaffolding protein [n=11]; protein D [n=1]; D [n=1]; No annotation provided [n=1]; putative minor capsid protein [n=1]; hypothetical protein [n=1];
VOG0174	v1	Lysis	55	1	gpE [n=40]; cell lysis protein [n=11]; hypothetical protein [n=1]; protein E [n=1]; E [n=1]; No annotation provided [n=1];
VOG0175	v1	Packaging,Injection&Assembly	37	1	gpJ [n=25]; DNA packaging protein [n=9]; No annotation provided [n=1]; hypothetical protein [n=1]; J [n=1];
VOG0176	v1	Structure	57	1	gpF [n=40]; capsid protein [n=11]; protein F [n=1]; No annotation provided [n=1]; hypothetical protein [n=1]; putative major capsid protein [n=1]; F [n=1];
VOG0177	v1	Structure	55	0.989	gpG [n=40]; major spike protein [n=11]; hypothetical protein [n=1]; protein G [n=1]; G [n=1]; No annotation provided [n=1];
VOG0178	v1	Packaging,Injection&Assembly	56	0.989	gpH [n=40]; minor spike protein [n=11]; hypothetical protein [n=2]; No annotation provided [n=1]; protein H [n=1]; H [n=1];
VOG0179	v1	Unknown	3	0.690902	hypothetical protein [n=2]; memb3 [n=1];
VOG0181	v1	Unknown	39	0.562	hypothetical protein [n=25]; unknown [n=3]; No annotation provided [n=2]; ORF033 [n=1]; ORF045 [n=1]; ORF040 [n=1]; Orf7 [n=1]; gp38 [n=1]; Orf9 [n=1]; gp31 [n=1]; conserved hypothetical protein [n=1]; ORF049 [n=1];
VOG0182	v2	Unknown	7	0.921476	hypothetical protein [n=3]; conserved hypothetical protein [n=1]; Orf82 [n=1]; unknown [n=1]; ORF8 [n=1];
VOG0183	v1	DNA_metabolism,Regulation&Recombination	15	0.887	putative transcription regulator [n=6]; unknown [n=5]; putative tail assembly protein [n=1]; conserved hypothetical protein [n=1]; putative transcriptional regulator [n=1];
VOG0186	v1	DNA_metabolism,Regulation&Recombination	17	0.434	hypothetical protein [n=14]; exodeoxyribonuclease VIII [n=1]; Orf13 [n=1]; PDDEXK-like PF12684 domain protein [n=1];
VOG0189	v1	DNA_metabolism,Regulation&Recombination	191	0.128	DNA replication protein [n=27]; hypothetical protein [n=15]; DnaC [n=12]; DNA replication protein DnaC [n=12]; putative DNA replication protein [n=11]; DnaC-like protein [n=7]; putative DnaC [n=6]; putative DnaC protein [n=4]; gp195 [n=4]; IstB-like ATP binding protein [n=4]; ORF017 [n=3]; ORF015 [n=3]; putative replication protein DnaC [n=3]; gp200 [n=3]; gp201 [n=2]; replication initiator prote…
VOG0190	v1	Unknown	16	0.964	hypothetical protein [n=10]; No annotation provided [n=2]; conserved hypothetical protein [n=1]; Orf18 [n=1]; Orf16 [n=1]; gp20 [n=1];
VOG0192	v2	Unknown	9	0.943707	hypothetical protein [n=4]; unknown [n=4]; conserved hypothetical protein [n=1];
VOG0193	v2	Unknown	9	1	unknown [n=4]; hypothetical protein [n=2]; Orf24 [n=1]; Orf20 [n=1]; conserved hypothetical protein [n=1];
VOG0194	v1	Unknown	21	0.957684	hypothetical protein [n=19]; Orf26 [n=1]; conserved hypothetical protein [n=1];
VOG0195	v1	DNA_metabolism,Regulation&Recombination	23	0.828	hypothetical protein [n=10]; unknown [n=5]; putative methylase [n=1]; DNA methylase [n=1]; putative methylotransferase [n=1]; putative DNA methylase [n=1]; type I restriction-modification system [n=1]; conserved hypothetical protein [n=1]; gp42 [n=1]; putative methyltransferase [n=1];
VOG0196	v1	Unknown	33	0.982	hypothetical protein [n=23]; unknown [n=5]; Orf33 [n=2]; Orf28 [n=1]; ORF26 [n=1]; conserved hypothetical protein [n=1];
VOG0197	v2	Unknown	6	0.834141	hypothetical protein [n=3]; unknown [n=1]; conserved hypothetical protein [n=1]; Orf29 [n=1];
VOG0198	v1	DNA_metabolism,Regulation&Recombination	202	0.565	hypothetical protein [n=64]; transcriptional regulator [n=9]; transcriptional activator RinA [n=8]; ArpU-like transcriptional regulator [n=7]; DUF1492 domain protein [n=7]; ArpU family transcriptional regulator [n=5]; ORF030 [n=4]; RinA family transcriptional regulator [n=4]; unknown [n=4]; transcriptional activator [n=3]; RinA [n=3]; transcriptional regulator ArpU family [n=3]; putative transcri…
VOG0202	v1	Unknown	11	0.949	putative head-tail joining protein [n=3]; hypothetical protein [n=2]; conserved hypothetical protein [n=1]; phage head-tail joining protein [n=1]; head-tail joining protein [n=1]; Orf42 [n=1]; putative head-tail-joining [n=1]; ORF23 [n=1];
VOG0204	v1	Packaging,Injection&Assembly	168	0.629	hypothetical protein [n=40]; coat protein [n=18]; DNA packaging protein [n=16]; putative DNA packaging protein [n=14]; head-tail connector protein [n=11]; head-tail connector I [n=10]; head-tail connector [n=7]; No annotation provided [n=5]; head-tail joining protein [n=5]; conserved phage protein [n=3]; Phage DNA packaging protein [n=2]; ORF046 [n=2]; gp7 [n=2]; head tail joining protein [n=2]; …
VOG0205	v1	DNA_metabolism,Regulation&Recombination&Packaging,Injection&Assembly	21	0.606	putative head-tail joining protein [n=6]; hypothetical protein [n=3]; head-tail joining protein [n=2]; capsid-tail joining protein [n=2]; Orf47 [n=1]; phage head-tail adaptor [n=1]; conserved hypothetical protein [n=1]; head tail joining protein [n=1]; ORF28 [n=1]; Orf45 [n=1]; putative head-tail adapter [n=1];
VOG0207	v1	Unknown	21	0.848	hypothetical protein [n=6]; putative tail component protein [n=3]; tail protein [n=2]; putative tail component [n=2]; tail component protein [n=1]; No annotation provided [n=1]; Orf47 [n=1]; head-tail joining protein [n=1]; conserved hypothetical protein [n=1]; putative tail protein [n=1]; Orf49 [n=1]; ORF30 [n=1];
VOG0209	v1	Packaging,Injection&Assembly	13	0.824	putative tail component protein [n=4]; putative tail component [n=4]; hypothetical protein [n=2]; ORF32 [n=1]; tail component protein [n=1]; Orf51 [n=1];
VOG0217	v1	Unknown	7	0.770264	unknown [n=3]; hypothetical protein [n=2]; conserved hypothetical protein [n=1];
VOG0221	v1	DNA_metabolism,Regulation&Recombination	264	0.301	integrase [n=57]; serine integrase [n=15]; serine recombinase [n=13]; hypothetical protein [n=11]; gp38 [n=10]; gp33 [n=9]; resolvase [n=9]; recombinase [n=8]; gp37 [n=7]; putative recombinase [n=7]; putative integrase [n=7]; DNA invertase [n=5]; integrase (S-int) [n=4]; site-specific recombinase [n=4]; gp34 [n=4]; integrase (S-Int) [n=4]; putative resolvase [n=3]; gp39 [n=3]; Resolvase domain pr…
VOG0223	v1	Unknown	6	0.937841	hypothetical protein [n=2]; Lxc [n=2]; Modulator protein [n=1]; gp59 [n=1];
VOG0226	v1	DNA_metabolism,Regulation&Recombination	536	0.100219	hypothetical protein [n=142]; single-stranded DNA-binding protein [n=50]; ssDNA binding protein [n=35]; putative early protein [n=28]; SSB protein [n=27]; single-stranded DNA binding protein [n=23]; putative single-stranded DNA binding protein [n=15]; ssDNA-binding protein [n=14]; single-strand binding protein [n=9]; single stranded DNA binding protein [n=9]; putative single-strand binding protei…
VOG0227	v1	Structure&Packaging,Injection&Assembly	140	0.392	tail fiber assembly protein [n=32]; hypothetical protein [n=22]; putative tail fiber assembly protein [n=15]; tail fibers protein [n=5]; gpG [n=3]; Caudovirales tail fiber assembly protein [n=3]; gp38 distal long tail fiber assembly catalyst [n=2]; putative phage tail fiber assembly protein [n=2]; tail fiber assembly [n=2]; distal long tail fiber assembly catalyst [n=2]; conserved hypothetical ta…
VOG0233	v1	Unknown	8	0.132247	hypothetical bacteriophage protein [n=3]; hypothetical protein [n=3]; RlfA [n=1]; RapA [n=1];
VOG0234	v1	DNA_metabolism,Regulation&Recombination	4	0.0309436	ParB [n=2]; partitioning protein SpyB [n=1]; Gp24 [n=1];
VOG0236	v1	Unknown	4	0.527769	Gp63 [n=1]; Upf62.1 [n=1]; UpfA [n=1]; conserved protein of unknown function UpfA [n=1];
VOG0237	v1	Lysis	21	0.905	LysC [n=4]; outer membrane lipoprotein Rz1 [n=2]; lysis protein LysC [n=2]; hypothetical protein [n=2]; gp43, LysC [n=1]; Mlp [n=1]; P2 LysC-like protein [n=1]; Upf62.4 [n=1]; gp25 [n=1]; gp31 [n=1]; putative host lysis-related protein [n=1]; gp12 [n=1]; protein LysC [n=1]; gp41, LysC [n=1];
VOG0238	v1	Unknown	137	0.420731	hypothetical protein [n=81]; gp5.4 conserved hypothetical protein [n=12]; phospholipase [n=6]; No annotation provided [n=4]; PAAR repeat-containing protein [n=3]; putative phospholipase [n=2]; gp5.4 hypothetical protein [n=2]; PAAR [n=2]; helicase [n=2]; baseplate hub needle [n=2]; PAAR motif domain-containing protein [n=1]; gp5.4 [n=1]; putative PAAR repeat-containing protein [n=1]; Helicase [n=…
VOG0239	v1	DNA_metabolism,Regulation&Recombination	47	0.051966	hypothetical protein [n=14]; recombination-associated protein [n=3]; exonuclease RdgC [n=3]; HrdC [n=2]; putative recombination associated protein [n=2]; DNA recombination-dependent growth factor C [n=2]; recombination-associated protein RdgC [n=2]; RdgC-like exonuclease [n=2]; recombination associated protein [n=2]; putative exonuclease RdgC [n=2]; recombination protein [n=1]; RgdC-like exonucle…
VOG0242	v1	Others	8	0.796401	hypothetical protein [n=2]; putative alpha-2,3-sialyltransferase-like protein [n=1]; structural protein [n=1]; No annotation provided [n=1]; putative morphogenic function protein PmgO [n=1]; HdmB [n=1]; PmgO [n=1];
VOG0243	v1	DNA_metabolism,Regulation&Recombination	365	0.765212	hypothetical protein [n=71]; polynucleotide kinase [n=59]; polynucleotide 5'-kinase and 3'-phosphatase [n=21]; deoxynucleoside-5'-monophosphatase [n=17]; putative polynucleotide 5'-kinase and 3'-phosphatase [n=15]; Pnk [n=12]; No annotation provided [n=10]; PseT polynucleotide 5'-kinase and 3'-phosphatase [n=10]; putative polynucleotide kinase/phosphatase [n=8]; putative kinase-phosphatase [n=6];…
VOG0244	v1	Unknown	19	0.229394	hypothetical protein [n=14]; Hypothetical protein [n=1]; Upf86.8 [n=1]; ASCH domain protein [n=1]; conserved protein of unknown function [n=1]; PmgT [n=1];
VOG0245	v1	Unknown	6	0.477645	hypothetical protein [n=4]; No annotation provided [n=1]; Upf87.6 [n=1];
VOG0248	v1	Unknown	11	0.00969156	hypothetical protein [n=3]; HumD [n=2]; UmuD [n=2]; protein umuD [n=1]; Gp23 [n=1]; errror-prone repair protein UmuD [n=1]; DNA repair protein HumD [n=1];
VOG0249	v1	Others	7	0.012	Doc [n=2]; Fic/DOC family protein [n=1]; hypothetical protein [n=1]; Death-on-curing family protein [n=1]; Toxin Doc [n=1]; putative Doc-like protein [n=1];
VOG0251	v1	Unknown	11	0.113	hypothetical protein [n=7]; PdcB [n=1]; conserved protein of unknown function PdcB [n=1]; antitermination protein Q [n=1]; Upf95.7 [n=1];
VOG0253	v1	Packaging,Injection&Assembly	49	0.665362	terminase small subunit [n=20]; putative terminase small subunit [n=9]; hypothetical protein [n=8]; Gp3 [n=3]; Terminase, small subunit [n=2]; putative phage terminase small subunit [n=1]; TerS [n=1]; AB1gp33 [n=1]; gp60 [n=1]; packaging protein gp3 [n=1]; putative holin [n=1];
VOG0254	v1	Packaging,Injection&Assembly	61	0.585	portal protein [n=19]; hypothetical protein [n=14]; putative portal protein [n=8]; phage portal protein [n=6]; No annotation provided [n=4]; Gp1 [n=3]; Portal protein [n=2]; gene 3 protein [n=1]; putative phage portal protein [n=1]; P19 [n=1]; structural protein [n=1]; Port [n=1];
VOG0258	v1	Packaging,Injection&Assembly	24	0.383731	DNA stabilization protein [n=9]; Gp4 [n=3]; head completion protein [n=2]; hypothetical protein [n=2]; capsid portal closure protein [n=1]; putative head DNA stabilization protein [n=1]; Tail accessory protein [n=1]; putative head completion protein [n=1]; phage DNA stabilization protein [n=1]; P27 [n=1]; gene 7 protein [n=1]; DNA stabilization gp4 [n=1];
VOG0259	v1	Packaging,Injection&Assembly	27	0.393	DNA stabilization protein [n=8]; hypothetical protein [n=4]; head completion protein [n=2]; Gp10 [n=2]; capsid portal closure protein [n=1]; putative packaged DNA protein [n=1]; DNA stabilization gp10 [n=1]; gp10 [n=1]; Tail accessory protein [n=1]; putative structural protein [n=1]; putative head completion protein [n=1]; phage DNA stabilization protein [n=1]; packaged DNA stabilization protein …
VOG0260	v1	Structure	46	0.483	hypothetical protein [n=22]; DNA stabilization protein [n=7]; Gp26 [n=2]; packaged DNA stabilization protein [n=1]; gene 9 protein [n=1]; putative structural protein [n=1]; unknown structural protein [n=1]; Tail accessory protein [n=1]; putative head completion protein [n=1]; P30 [n=1]; head completion protein [n=1]; DNA stabilization gp26 [n=1]; phage DNA stabilization protein [n=1]; gp26 [n=1];…
VOG0261	v1	Packaging,Injection&Assembly	20	0.305102	head assembly protein [n=10]; hypothetical protein [n=6]; putative head assembly protein [n=1]; Gp14 [n=1]; capsid and scaffolding protein [n=1]; virion stability protein [n=1];
VOG0263	v1	Packaging,Injection&Assembly	24	0.333047	DNA transfer protein [n=9]; Gp7 [n=2]; injection protein [n=2]; DNA transfer protein 1 [n=1]; Ejection protein [n=1]; phage DNA transfer protein [n=1]; gp7 [n=1]; No annotation provided [n=1]; P32 [n=1]; putative phage injection protein [n=1]; gene 11 protein [n=1]; injection gp7 [n=1]; putative DNA transfer protein [n=1];
VOG0264	v1	Packaging,Injection&Assembly	23	0.318	hypothetical protein [n=5]; DNA transfer protein [n=3]; gp20 [n=2]; DNA injection protein [n=2]; injection protein [n=2]; Gp20 [n=2]; DNA transfer protein 2 [n=1]; Ejection protein [n=1]; injection gp20 [n=1]; putative phage injection protein [n=1]; prophage DNA injection protein [n=1]; P33 [n=1]; gene 12 protein [n=1];
VOG0265	v1	Packaging,Injection&Assembly	24	0.377876	DNA transfer protein [n=4]; transglycosylase [n=3]; injection protein [n=2]; Gp16 [n=2]; DNA helicase [n=1]; putative DNA transfer protein [n=1]; gp16 [n=1]; putative transglycosylase [n=1]; P35 [n=1]; phage DNA transfer protein [n=1]; gene 13 protein [n=1]; DNA injection protein [n=1]; injection gp16 [n=1]; hypothetical protein [n=1]; Ejection protein [n=1]; No annotation provided [n=1]; DNA tra…
VOG0267	v1	DNA_metabolism,Regulation&Recombination	82	0.327814	hypothetical protein [n=37]; regulatory protein [n=6]; Arc-like DNA binding domain protein [n=6]; Mnt [n=5]; No annotation provided [n=4]; putative regulator protein Arc-like DNA binding domain [n=2]; phage regulatory protein [n=2]; Arc [n=2]; putative regulator protein [n=1]; hypothetical protein predicted by Glimmer/Critica [n=1]; putative chromosome segregation ATPase [n=1]; putative Arc-like …
VOG0273	v1	Others	10	0.108924	O-antigen conversion protein C [n=3]; GtrC [n=3]; TerL [n=2]; O-antigen conversion translocase [n=1]; hypothetical protein [n=1];
VOG0274	v1	Others	18	0.0084779	GtrB [n=4]; bactoprenol glucosyltransferase [n=3]; bactoprenol glucosyl transferase [n=3]; Bactoprenol glucosyl transferase [n=2]; O-antigen conversion protein [n=2]; GtrB; bactoprenol glucosyl transferase [n=1]; O-antigen conversion protein B [n=1]; DNA-binding helix-turn-helix protein [n=1]; endolysin [n=1];
VOG0275	v1	DNA_metabolism,Regulation&Recombination	767	0.215	integrase [n=365]; putative integrase [n=46]; hypothetical protein [n=28]; site-specific recombinase [n=18]; phage integrase [n=18]; No annotation provided [n=11]; putative phage integrase [n=10]; Int [n=9]; gp41 [n=9]; gp33 [n=8]; putative tyrosine recombinase [n=7]; gp40 [n=6]; gp36 [n=6]; gp32 [n=6]; ORF011 [n=6]; putative integrase protein [n=6]; integrase domain protein [n=6]; gp38 [n=5]; gp…
VOG0278	v1	Unknown	52	0.542848	hypothetical protein [n=36]; eae-like protein [n=2]; EaE protein [n=2]; putative EaE-like protein [n=2]; Eae-like protein [n=1]; gp43 [n=1]; Eae [n=1]; EaE [n=1]; putative EaE protein [n=1]; Gp37 [n=1]; ORF9 [n=1]; TMP domain-containing protein [n=1]; putative eae protein [n=1]; similar to Eae protein [n=1];
VOG0280	v1	Unknown	50	0.793	hypothetical protein [n=40]; No annotation provided [n=5]; P22 gp33-like protein [n=1]; Gp38 [n=1]; gene 23 protein [n=1]; gp44 [n=1]; ORF10 [n=1];
VOG0281	v1	DNA_metabolism,Regulation&Recombination	30	0.464136	Abc2 protein [n=11]; Abc2 [n=5]; hypothetical protein [n=4]; anti-RecBCD protein 2 [n=2]; Putative ABC transporter ATP-binding protein [n=1]; anti-RecBCD protein [n=1]; Abc2; anti-RecBCD [n=1]; gene 25 protein [n=1]; putative ABC transporter ATP-binding protein [n=1]; putative anti-RecBCD protein 2 [n=1]; Gp39 [n=1]; gp46 [n=1];
VOG0283	v1	DNA_metabolism,Regulation&Recombination	206	0.776	hypothetical protein [n=41]; putative recombination protein [n=17]; recombination protein [n=10]; essential recombination function protein [n=10]; ERF superfamily protein [n=9]; Erf [n=8]; Erf protein [n=7]; putative essential recombination function protein [n=5]; ERF family protein [n=5]; putative ERF family protein [n=4]; recombinase [n=4]; gp67 [n=3]; gp70 [n=3]; gp69 [n=3]; putative phage ess…
VOG0284	v1	Unknown	7	0.376367	Arf [n=3]; No annotation provided [n=1]; hypothetical protein [n=1]; Arf protein [n=1]; terminase large subunit [n=1];
VOG0285	v1	Others	7	0.284203	Kil [n=4]; Kil protein [n=1]; Na(+)/H(+) antiporter [n=1]; hypothetical protein [n=1];
VOG0286	v1	DNA_metabolism,Regulation&Recombination	47	0.81	CIII protein [n=15]; C3 [n=4]; regulatory protein CIII [n=4]; antitermination protein [n=3]; cIII [n=2]; regulatory protein [n=2]; hypothetical protein [n=2]; regulatory protein cIII [n=2]; putative CIII protein [n=2]; gp52 [n=1]; site-specific recombinase [n=1]; C3 protein [n=1]; Lambda c3-like immunity protein [n=1]; putative regulatory protein CIII [n=1]; No annotation provided [n=1]; CIII-lik…
VOG0287	v1	Others	9	0.330236	SieB [n=3]; superinfection exclusion protein B [n=3]; superinfection exclusion protein [n=2]; superinfection exclusion [n=1];
VOG0288	v1	DNA_metabolism,Regulation&Recombination	72	0.601061	antitermination protein N [n=31]; anti-termination protein N [n=11]; N protein [n=4]; hypothetical protein [n=4]; No annotation provided [n=3]; antitermination protein [n=3]; N anti-termination protein [n=2]; Gp24 [n=2]; putative anti-termination protein N [n=2]; putative transcription antitermination protein [n=1]; early gene regulator [n=1]; gp54 [n=1]; N [n=1]; transcription antitermination pr…
VOG0291	v1	Unknown	18	0.812	hypothetical protein [n=6]; NinA [n=5]; NinA protein [n=3]; Gp56 [n=1]; unknown protein [n=1]; gp63 [n=1]; gene 45 protein [n=1];
VOG0292	v1	DNA_metabolism,Regulation&Recombination	89	0.469	NinB protein [n=18]; protein NinB [n=17]; hypothetical protein [n=15]; NinB [n=12]; putative recombination protein NinB [n=2]; recombination protein NinB [n=2]; NinB DNA recombination [n=2]; putative NinB [n=2]; PRK09741 superfamily protein [n=1]; putative NinB protein [n=1]; NinB DNA recombinase [n=1]; putative recombination protein [n=1]; Gp61 [n=1]; NinB recombinase [n=1]; Putative ninB protei…
VOG0293	v1	Unknown	43	0.778	NinE protein [n=17]; NinE [n=12]; hypothetical protein [n=6]; Gp63 [n=1]; unknown protein [n=1]; ORF180 [n=1]; protein NinE [n=1]; similar to nin 60 protein of bacteriophage lambda [n=1]; protein ninE [n=1]; gp66 [n=1]; gene 52 protein [n=1];
VOG0294	v1	Unknown	38	0.317718	hypothetical protein [n=22]; NinX protein [n=7]; NinX [n=3]; No annotation provided [n=2]; ninX protein [n=1]; putative NinX-like protein [n=1]; ninX [n=1]; gp095 [n=1];
VOG0295	v1	Unknown	39	0.555	NinF protein [n=18]; NinF [n=10]; hypothetical protein [n=5]; protein ninF [n=1]; gene 53 protein [n=1]; No annotation provided [n=1]; unknown protein [n=1]; gp67 [n=1]; Gp64 [n=1];
VOG0296	v1	DNA_metabolism,Regulation&Recombination	79	0.519	NinG protein [n=21]; NinG [n=11]; hypothetical protein [n=8]; No annotation provided [n=5]; protein NinG [n=4]; NinG recombination protein [n=4]; recombination endonuclease [n=3]; putative NinG protein [n=2]; NinG family protein [n=2]; putative NinG recombination protein [n=1]; protein ninG. [n=1]; Putative recombination protein [n=1]; gene 54 protein [n=1]; DNA junction-specific endonuclease Rap…
VOG0297	v1	Unknown	39	0.64354	hypothetical protein [n=20]; NinZ [n=8]; No annotation provided [n=6]; NinZ protein [n=2]; putative NinZ-like protein [n=1]; gp72 [n=1]; putative tail tape measure protein [n=1];
VOG0298	v1	DNA_metabolism,Regulation&Recombination	42	0.310235	late gene regulator Q [n=14]; antitermination protein Q [n=5]; antitermination protein [n=3]; late gene regulator [n=3]; regulatory protein Q [n=2]; bacteriophage antitermination protein Q [n=1]; Antitermination protein [n=1]; putative antitermination protein [n=1]; transcription antitermination protein [n=1]; antitermination Q [n=1]; prophage antitermination protein; late gene regulator; Lamba g…
VOG0299	v1	Lysis	158	0.497	endopeptidase [n=16]; phage lambda Rz-like lysis protein [n=14]; lysis protein Rz [n=12]; endopeptidase Rz [n=11]; hypothetical protein [n=11]; outer membrane lytic protein Rz [n=7]; lysis protein [n=7]; Rz lysis protein [n=6]; Rz-like lysis protein [n=5]; gp18.5 [n=4]; Rz [n=4]; Rz protein [n=4]; bacteriophage lysis protein [n=3]; putative endopeptidase [n=3]; i-spanin [n=2]; Rz-like phage lysis…
VOG0300	v1	Lysis	23	0.934	Rz1 protein [n=6]; Rz1 protein precursor [n=3]; Rz1 [n=3]; outer membrane lipoprotein Rz1 [n=1]; Rz1 (o-spanin) [n=1]; lysis protein Rz1 [n=1]; lipoprotein precursor [n=1]; gp78 [n=1]; putative lipoprotein Rz1 precursor [n=1]; outer membrane lipoprotein Rz1 precursor [n=1]; hypothetical protein [n=1]; gene 64 protein [n=1];
VOG0302	v1	Unknown	17	0.298093	hypothetical protein [n=16]; No annotation provided [n=1];
VOG0303	v2	Unknown	6	0.489262	hypothetical protein [n=4]; site-specific recombinase [n=2];
VOG0311	v1	Unknown	12	0.834141	hypothetical protein [n=7]; Gp17-1 protein [n=2]; gp22 [n=1]; gp29 [n=1]; ORF032 [n=1];
VOG0312	v1	Unknown	6	0.770264	Gp18 protein [n=2]; hypothetical protein [n=2]; gp30 [n=1]; gp23 [n=1];
VOG0315	v1	Unknown	10	0.690902	hypothetical protein [n=5]; Gp22 protein [n=2]; No annotation provided [n=1]; gp32 [n=1]; gp26 [n=1];
VOG0316	v1	Unknown	9	0.626365	hypothetical protein [n=4]; Gp23 protein [n=2]; gp30 [n=1]; gp27 [n=1]; gp33 [n=1];
VOG0319	v1	Unknown	20	1	hypothetical protein [n=15]; Gp37 protein [n=2]; gp126 [n=1]; gp19 [n=1]; No annotation provided [n=1];
VOG0320	v2	Unknown	6	0.80736	Gp45 protein [n=2]; hypothetical protein [n=2]; gp55 [n=1]; gp43 [n=1];
VOG0321	v1	Unknown	80	0.409	hypothetical protein [n=52]; No annotation provided [n=4]; Gp157 family protein [n=2]; Gp157-like protein [n=2]; putative bacteriophage resistance factor [n=2]; ORF027 [n=2]; Gp46 protein [n=2]; conserved hypothetical protein (Gp157-like) [n=2]; ORF029 [n=1]; gp034 [n=1]; gp157-like protein [n=1]; orf35 [n=1]; gp56 [n=1]; putative ATPase [n=1]; Siphovirus Gp157-like protein [n=1]; gp157 [n=1]; gp…
VOG0322	v1	DNA_metabolism,Regulation&Recombination	262	0.846	hypothetical protein [n=129]; RecA-like exonuclease [n=6]; RecA-like DNA recombinase [n=5]; N4 gp44-like protein [n=5]; RecA [n=5]; recombinase [n=4]; putative NTP-binding protein [n=4]; AAA domain ATPase [n=4]; phage nucleotide-binding protein [n=4]; ATPase [n=4]; AAA domain protein [n=3]; RecA-like recombinase [n=3]; gp58 [n=3]; AAA_24 domain protein [n=3]; ABC transporter ATP binding domain pr…
VOG0327	v1	DNA_metabolism,Regulation&Recombination	264	0.764	hypothetical protein [n=129]; putative type III restriction endonuclease [n=26]; No annotation provided [n=12]; VRR-NUC domain-containing protein [n=9]; VRR-NUC domain protein [n=9]; endonuclease [n=9]; VRR-NUC domain containing protein [n=5]; Vsr endonuclease [n=4]; putative restriction endonuclease [n=4]; nuclease [n=2]; gp104 [n=2]; Holliday-junction resolvase [n=2]; type III restriction endon…
VOG0329	v1	Unknown	42	1	hypothetical protein [n=16]; gp49 [n=4]; gp51 [n=3]; gp53 [n=3]; gp48 [n=2]; gp52 [n=2]; gp50 [n=2]; gp55 [n=2]; No annotation provided [n=2]; gp56 [n=1]; gp45 [n=1]; gp42 [n=1]; gp64 [n=1]; gp76 [n=1]; gp84 [n=1];
VOG0334	v1	DNA_metabolism,Regulation&Recombination	44	0.924776	DNA polymerase [n=35]; putative DNA polymerase [n=4]; putative DNA polymerase, phage-associated [n=1]; No annotation provided [n=1]; putative protein-primed DNA polymerase [n=1]; hypothetical protein [n=1]; putative DNA polymerase type B [n=1];
VOG0335	v1	Unknown	5	0.626365	hypothetical protein [n=2]; putative virion assembly protein [n=1]; putative protein 11 [n=1]; virion assembly protein [n=1];
VOG0336	v1	Unknown	5	1	hypothetical protein [n=4]; putative protein 12 [n=1];
VOG0337	v1	Packaging,Injection&Assembly	12	0.770264	putative DNA-packaging protein [n=2]; DNA packaging ATPase [n=1]; putative DNA packaging ATPase [n=1]; putative protein 14 [n=1];
VOG0338	v1	Unknown	5	1	hypothetical protein [n=2]; putative DNA packaging protein [n=1]; putative protein 16 [n=1]; DNA packaging protein [n=1];
VOG0339	v1	Unknown	5	0.582813	hypothetical protein [n=2]; putative protein 18 [n=1]; major capsid protein [n=1]; putative major capsid protein [n=1];	v1	Unknown	14	1	hypothetical protein [n=14];
VOG0340	v1	Unknown	5	0.582813	hypothetical protein [n=4]; putative protein 19 [n=1];
VOG0341	v1	Unknown	5	0.582813	hypothetical protein [n=2]; putative protein 21 [n=1]; putative DNA delivery protein [n=1]; DNA delivery protein [n=1];
VOG0342	v1	Unknown	5	0.582813	hypothetical protein [n=2]; putative minor capsid protein [n=1]; minor capsid protein [n=1]; putative protein 24 [n=1];
VOG0344	v1	Unknown	5	0.582813	hypothetical protein [n=2]; putative protein 27 [n=1]; pentameric base spike [n=1]; putative pentameric base spike protein [n=1];
VOG0345	v1	Unknown	5	0.626365	hypothetical protein [n=2]; putative protein 28 [n=1]; trimeric spike protein [n=1]; putative trimeric spike protein [n=1];
VOG0346	v1	Unknown	4	0.870225	hypothetical protein [n=4];
VOG0347	v2	Unknown	3	0.834141	hypothetical protein [n=3];
VOG0348	v1	Others	13	0.269742	hypothetical protein [n=4]; putative SMC domain-containing protein [n=3]; putative SbcC-ATPase [n=1]; SbcC-like protein [n=1]; putative SbcC ATPase [n=1]; ORF165 [n=1]; SbcC [n=1]; SbcC protein [n=1];
VOG0350	v1	Others	186	0.165049	nicotinamide phosphoribosyltransferase [n=40]; nicotinamide phosphoribosyl transferase [n=29]; putative nicotinate phosphoribosyltransferase [n=22]; putative nicotinamide phosphoribosyl transferase [n=17]; nicotinate phosphoribosyltransferase [n=12]; hypothetical protein [n=11]; putative nictotinate phosphoribosyltransferase [n=10]; NadV [n=6]; putative nicotinamide phosphoribosyltransferase fami…
VOG0351	v1	Packaging,Injection&Assembly	233	1	prohead core scaffolding protein and protease [n=43]; prohead core scaffold protein [n=35]; prohead core scaffold and protease [n=26]; prohead core scaffold protein and protease [n=21]; hypothetical protein [n=16]; prohead protease [n=11]; gp21 prohead core scaffold protein and protease [n=9]; prohead core protein protease [n=8]; prohead assembly (scaffolding) protein [n=7]; prohead core and prot…
VOG0352	v1	Structure&Lysis	65	0.406484	hypothetical protein [n=27]; plate protein [n=9]; peptidase [n=7]; peptidase M15 [n=5]; peptidase M15 family protein [n=2]; peptidase M15A [n=2]; putative peptidase [n=2]; K1E myramoyl peptidase [n=1]; peptidase M15A domain-containing protein [n=1]; phage K1E myramoyl peptidase [n=1]; endolysin gp23 [n=1]; No annotation provided [n=1]; gp46 [n=1]; peptidase m15a [n=1]; carboxypeptidase [n=1]; 43 …
VOG0354	v1	DNA_metabolism,Regulation&Recombination	13	1	hypothetical protein [n=3]; putative RNA polymerase beta subunit [n=3]; putative DNA-directed RNA polymerase beta subunit 5 [n=1]; putative virion-associated RNA polymerase beta subunit [n=1]; putative DNA-directed RNA polymerase beta subunit 3 [n=1]; ORF178 [n=1]; RNA polymerase beta subunit [n=1]; putative phage DNA-directed RNA polymerase beta subunit 2 [n=1]; putative RNA-polymerase beta-subu…
VOG0355	v1	DNA_metabolism,Regulation&Recombination	24	0.343	replication protein P [n=6]; DNA replication protein P [n=3]; hypothetical protein [n=3]; putative replication protein P [n=3]; DNA replication protein [n=2]; replication protein 14 [n=1]; Putative replication protein P [n=1]; replication P family protein [n=1]; P protein [n=1]; putative DNA replication protein P [n=1]; replication initiation protein 14 [n=1]; putative replication protein p [n=1];
VOG0356	v1	Structure	295	0.893	tail sheath protein [n=101]; tail sheath monomer [n=40]; tail sheath monomer protein [n=31]; major tail sheath protein [n=16]; gp18 tail sheath protein [n=14]; hypothetical protein [n=13]; tail sheath [n=8]; tail sheath protein FI [n=6]; Phage tail sheath protein [n=6]; putative tail sheath protein [n=6]; phage tail sheath protein [n=5]; phage tail sheath monomer [n=3]; gp18 [n=3]; putative tail …
VOG0362	v1	DNA_metabolism,Regulation&Recombination	13	1	hypothetical protein [n=3]; putative virion-associated RNA polymerase beta' subunit [n=1]; putative phage DNA-directed RNA polymerase beta subunit [n=1]; hypothetical RNA polymerase beta' subunit [n=1]; putative DNA-directed RNA polymerase beta subunit [n=1]; putative DNA-directed RNA polymerase beta subunit 2 [n=1]; putative RNA polymerase beta subunit [n=1]; putative RNA polymerase beta prime s…
VOG0364	v1	Structure	12	0.800931	hypothetical protein [n=4]; virion structural protein [n=3]; putative virion structural protein 17 [n=1]; ORF149 [n=1]; putative RNA polymerase beta subunit [n=1]; putative virion structural protein 22 [n=1]; putative virion structural protein [n=1];
VOG0367	v1	DNA_metabolism,Regulation&Recombination	105	1	hypothetical protein [n=81]; No annotation provided [n=7]; motB.2 hypothetical protein [n=3]; MotB.2 hypothetical protein [n=3]; gp14 [n=2]; putative MotB.2 [Shigella phage Shfl2] [n=1]; gp5 [n=1]; transcriptional regulator [n=1]; motB.2 hypothetical protein [Enterobacteria phage RB51] [n=1]; MotB.2 conserved hypothetical protein [n=1]; putative MotB.2 [n=1]; gp26 [n=1]; conserved hypothetical pr…
VOG0368	v1	Unknown	13	0.915943	hypothetical protein [n=5]; putative RNA polymerase beta prime subunit [n=1]; ORF080 [n=1]; phage putative RNA polymerase beta subunit 3 [n=1]; putative DNA-directed RNA polymerase beta subunit 3 [n=1]; putative RNA polymerase beta subunit [n=1]; DNA-directed RNA-polymerase beta-subunit [n=1]; putative DNA-directed RNA polymerase beta' subunit 2 [n=1]; putative virion-associated RNA polymerase be…
VOG0369	v1	Unknown	13	0.0140506	hypothetical protein [n=5]; RNA polymerase beta subunit [n=1]; putative DNA-directed RNA polymerase beta subunit 1 [n=1]; DNA-directed RNA polymerase beta subunit,C-terminus [n=1]; ORF071 [n=1]; putative DNA directed RNA polymerase beta subunit [n=1]; putative DNA-directed RNA polymerase beta subunit 2 [n=1]; putative RNA polymerase beta subunit [n=1]; No annotation provided [n=1];
VOG0370	v1	Unknown	44	0.962	hypothetical protein [n=40]; Phage conserved protein [n=1]; phage conserved protein [n=1]; gp47 [n=1]; holin [n=1];
VOG0371	v1	Unknown	108	1	hypothetical protein [n=97]; No annotation provided [n=5]; RB32ORF096c hypothetical protein [n=2]; signal-peptide domain-containing protein [n=1]; conserved hypothetical protein [n=1]; RB69ORF104c hypothetical protein [n=1]; hypothetical protein ACG-C40_0096 [Enterobacteria phage vB_EcoM_ACG-C40] [n=1];
VOG0372	v1	DNA_metabolism,Regulation&Recombination	29	0.00497507	NAD-dependent DNA ligase subunit A [n=5]; NAD-dependent DNA ligase, subunit A [n=5]; putative DNA ligase [n=4]; putative NAD-dependent DNA ligase [n=3]; DNA ligase [n=2]; gp236 [n=1]; NAD-dependent DNA ligase large subunit [n=1]; NAD-dependent DNA-ligase [n=1]; putative NAD-dependent DNA ligase subunit A [n=1]; hypothetical protein [n=1]; NAD-dependent DNA subunit A [n=1]; DNA ligase, phage-assoc…
VOG0373	v1	Unknown	13	0.295329	hypothetical protein [n=4]; ORF055 [n=1]; putative RNA polymerase beta prime subunit [n=1]; putative DNA-directed RNA polymerase beta subunit 1 [n=1]; putative PHAGE DNA-directed RNA polymerase beta subunit 3 [n=1]; putative DNA-directed RNA polymerase beta subunit [n=1]; putative DNA-directed RNA polymerase beta' subunit [n=1]; RNA polymerase beta' subunit [n=1]; RpoBC [n=1]; RNA-polymerase beta…
VOG0374	v1	Unknown	96	1	hypothetical protein [n=81]; gp5.1 conserved hypothetical protein [n=6]; No annotation provided [n=3]; phage protein [n=2]; hypothetical protein RB32ORF151w [Enterobacteria phage RB32] [n=1]; putative 18.5 kDa protein [n=1]; conserved hypothetical protein [n=1]; hypothetical protein gp5.1 [n=1];
VOG0375	v1	Others	119	0.0597223	hypothetical protein [n=92]; DNA-binding protein [n=4]; No annotation provided [n=2]; rI.-1 conserved hypothetical protein [n=2]; MobD.6 conserved hypothetical phage protein [n=2]; DNA-binding ferritin-like protein [n=2]; phage protein [n=1]; hypothetical protein MobD.6 [Shigella phage Shfl2] [n=1]; starvation-inducible DNA-binding protein [n=1]; general stress protein [n=1]; gp346 [n=1]; conserv…
VOG0376	v1	DNA_metabolism,Regulation&Recombination	45	0.10279	hypothetical protein [n=24]; antitoxin HicB [n=8]; HicB-like protein [n=4]; toxin-antitoxin system antitoxin component HicB [n=3]; pilus assembly protein HicB [n=2]; toxin-antitoxin system, antitoxin component, HicB family [n=2]; HicB-like antitoxin [n=1]; CopG family transcriptional regulator [n=1];
VOG0377	v1	DNA_metabolism,Regulation&Recombination	270	0.12	DNA helicase [n=102]; putative helicase [n=27]; Dda DNA helicase [n=22]; hypothetical protein [n=16]; ATP-dependent RecD-like DNA helicase [n=12]; ATP-dependent exonuclease [n=10]; putative DNA helicase [n=9]; No annotation provided [n=6]; putative RecD-like helicase [n=6]; RecD-like DNA helicase YrrC [n=4]; putative ATP-dependent exonuclease V [n=3]; ATP-dependent DNA helicase [n=3]; helicase [n…
VOG0382	v1	DNA_metabolism,Regulation&Recombination	156	0.0506731	DNA topoisomerase II large subunit [n=35]; topoisomerase II large subunit [n=26]; DNA gyrase subunit B [n=12]; DNA topoisomerase II large subunit DNA-dependent ATPase [n=10]; DNA topoisomerase large subunit [n=7]; DNA topoisomerase subunit [n=7]; gp60plus39 DNA topoisomerase subunit [n=6]; hypothetical protein [n=6]; DNA topoisomerase [n=4]; topoisomerase II, large subunit, N-terminal region [n=3…
VOG0384	v1	DNA_metabolism,Regulation&Recombination	160	0.0515042	DNA topisomerase II medium subunit [n=28]; topoisomerase II medium subunit [n=23]; DNA topoisomerase II medium subunit [n=19]; DNA topoisomerase [n=10]; DNA gyrase subunit A [n=10]; gp52 topoisomerase II medium subunit [n=9]; DNA topoisomerase medium subunit [n=6]; hypothetical protein [n=6]; DNA topoisomerase subunit [n=5]; topoisomerase II, medium subunit [n=2]; DNA topoisomerase II [n=2]; puta…
VOG0388	v1	Unknown	73	0.992	hypothetical protein [n=61]; gp39.1 hypothetical protein [n=5]; gp39.1 conserved hypothetical protein [n=2]; conserved hypothetical protein [n=1]; No annotation provided [n=1]; gp39.1 [n=1]; hypothetical protein Shfl2p003 [Shigella phage Shfl2] [n=1]; gp19 [n=1];
VOG0389	v1	Unknown	35	1	hypothetical protein [n=5]; RB69ORF005c hypothetical protein [n=1];
VOG0390	v1	DNA_metabolism,Regulation&Recombination	198	0.979	hypothetical protein [n=141]; No annotation provided [n=8]; Zinc ribbon domain protein [n=6]; gp39.2 conserved hypothetical protein [n=6]; gp39.2 hypothetical protein [n=5]; gp230 [n=4]; regulatory protein [n=3]; regulatory, FmdB family domain protein [n=2]; FmdB family putative regulatory protein [n=2]; hypothetical cyanophage protein [n=2]; regulatory protein, FmdB family [n=1]; zinc-ribbon dom…
VOG0393	v1	DNA_metabolism,Regulation&Recombination	92	1	ADP-ribosylase [n=36]; hypothetical protein [n=17]; ModB ADP-ribosylase [n=11]; ModA ADP-ribosylase [n=4]; RNA polymerase ADP-ribosylase [n=3]; putative adenylribosylating enzyme [n=2]; ADP-ribosyltransferase [n=2]; ModB [n=2]; No annotation provided [n=2]; adenylribosylating enzyme [n=2]; ModA [n=1]; putative adenylribosylating enzyme [Shigella phage Shfl2] [n=1]; ModA RNA polymerase ADP-ribosyl…
VOG0394	v1	Unknown	71	1	hypothetical protein [n=55]; ModA.2 hypothetical protein [n=3]; modA.2 hypothetical protein [n=2]; ModA.2 conserved hypothetical protein [n=2]; No annotation provided [n=1]; hypothetical protein ModA.2 [n=1]; conserved hypothetical protein [n=1]; hypothetical protein ModA.2 [Shigella phage Shfl2] [n=1]; gp36 [n=1];
VOG0395	v1	Unknown	65	1	hypothetical protein [n=50]; No annotation provided [n=3]; ModA.3 hypothetical protein [n=3]; modA.3 hypothetical protein [n=2]; transcription modulator under heat shock [n=2]; hypothetical protein ModA.3 [n=1]; gp37 [n=1]; conserved hypothetical protein [n=1]; hypothetical protein ModA.3 [Shigella phage Shfl2] [n=1]; ModA.3 conserved hypothetical protein [n=1];
VOG0396	v1	Unknown	58	1	hypothetical protein [n=47]; No annotation provided [n=3]; mrh.1 hypothetical protein [n=2]; gp41 [n=1]; hypothetical protein Mrh.1 [n=1]; Mrh.1 hypothetical protein [n=1]; conserved hypothetical protein [n=1]; Mrh.1 conserved hypothetical protein [n=1]; Mrh.1 hypothetical protein [Enterobacteria phage T4] [n=1];
VOG0397	v1	DNA_metabolism,Regulation&Recombination	200	0.404758	dUTPase [n=42]; dCTP pyrophosphatase [n=34]; hypothetical protein [n=33]; dCTPase [n=21]; putative dUTP diphosphatase [n=10]; gp56 dCTPase [n=6]; putative dUTPase [n=5]; dUTP diphosphatase [n=5]; conserved phage protein [n=4]; dimeric dUTPase [n=3]; nucleoside triphosphate pyrophosphohydrolase [n=3]; ORF023 [n=3]; dUTPase family protein [n=2]; DUTPase [n=2]; ORF025 [n=2]; 2-Deoxyuridine 5-triphos…
VOG0398	v1	Structure	61	1	hypothetical protein [n=43]; gp61.1 hypothetical protein [n=5]; gp61.1 conserved hypothetical protein [n=4]; gp61.1 [n=2]; Gp61.1 [n=2]; No annotation provided [n=1]; hypothetical protein [Escherichia phage wV7] [n=1]; conserved hypothetical protein [n=1]; major capsid domain-containing protein [n=1]; gp47 [n=1];
VOG0400	v1	Others	65	1	spackle periplasmic protein [n=26]; hypothetical protein [n=24]; sp spackle periplasmic protein [n=5]; Sp [n=2]; No annotation provided [n=1]; gp49 [n=1]; periplasmic rIV [n=1]; conserved hypothetical protein [n=1]; protein spackle precursor [n=1]; spackle [n=1]; putative Sp [n=1]; sp spackle periplasmic protein [Enterobacteria phage T4] [n=1];
VOG0401	v1	Unknown	68	1	hypothetical protein [n=53]; gp61.4 hypothetical protein [n=6]; gp61.4 conserved hypothetical protein [n=1]; hypothetical protein gp61.4 [n=1]; gp50 [n=1]; conserved hypothetical protein [n=1]; gp61.4 hypothetical protein [Enterobacteria phage T4] [n=1]; No annotation provided [n=1];
VOG0402	v1	Packaging,Injection&Assembly	103	1	head vertex assembly chaperone [n=29]; membrane-associated initiation of head vertex [n=16]; gp40 head vertex assembly chaperone [n=12]; hypothetical protein [n=12]; Head assembly gene product [n=6]; head assembly protein [n=5]; gp40 membrane-associated initiation of head vertex [n=4]; putative head vertex assembly chaperone [n=2]; initiator of head vertex [n=2]; head vertex assembly initiator [n…
VOG0403	v1	Unknown	43	0.986317	hypothetical protein [n=21]; beta-glucosyl-HMC-alpha-glucosyl-transferase [n=15]; RB32ORF041c hypothetical protein [n=2]; hypothetical protein ACG-C40_0042 [Enterobacteria phage vB_EcoM_ACG-C40] [n=1]; No annotation provided [n=1]; putative beta-glucosyl-HMC-alpha-glucosyl-transferase [n=1]; gp55 [n=1];
VOG0404	v1	Unknown	42	1	hypothetical protein [n=30]; No annotation provided [n=7]; gp42.1 hypothetical protein [n=2]; gp57 [n=1]; gp42.1 conserved hypothetical protein [n=1]; conserved hypothetical protein [n=1];
VOG0405	v1	Others	166	0.611232	hypothetical protein [n=67]; immunity to superinfection membrane protein [n=34]; No annotation provided [n=9]; Imm immunity to superinfection membrane protein [n=8]; gp66 [n=4]; putative membrane immunity protein [n=4]; gp70 [n=4]; gp74 [n=3]; putative superinfection immunity protein [n=3]; putative immunity to superinfection membrane protein [n=2]; gp72 [n=2]; putative imm immunity to superinfec…
VOG0407	v1	Unknown	22	1	hypothetical protein [n=21]; conserved hypothetical protein [n=1];
VOG0408	v1	DNA_metabolism,Regulation&Recombination	219	1	clamp loader subunit [n=85]; clamp loader small subunit [n=27]; hypothetical protein [n=17]; clamp loader subunit DNA polymerase accessory protein [n=17]; DNA polymerase clamp loader subunit [n=11]; gp62 clamp loader subunit [n=8]; gp62 clamp-loader subunit [n=6]; clamp loader subunit, DNA polymerase accessory protein [n=6]; clamp-loader subunit [n=4]; phage DNA polymerase clamp loader subunit Gp…
VOG0409	v1	DNA_metabolism,Regulation&Recombination	221	1	sliding clamp DNA polymerase accessory protein [n=54]; sliding clamp DNA polymerase [n=39]; sliding clamp [n=38]; hypothetical protein [n=19]; sliding clamp protein [n=9]; sliding clamp, DNA polymerase accessory protein [n=5]; putative sliding clamp DNA polymerase accessory protein [n=4]; gp45 sliding clamp protein [n=4]; gp45 sliding clamp [n=4]; gp45 sliding clamp DNA polymerase [n=4]; gp45 sli…
VOG0410	v1	DNA_metabolism,Regulation&Recombination	99	1	RNA polymerase binding protein [n=50]; RpbA RNA polymerase binding protein [n=14]; Phage RNA polymerase binding, RpbA [n=6]; hypothetical protein [n=6]; RpbA RNA polymerase binding protein, function unknown [n=4]; RNA polymerase-binding protein [n=4]; RNA polymerase binding [n=3]; RpbA [n=2]; No annotation provided [n=2]; gp65 [n=1]; RNAP binding protein [n=1]; putative RNA polymerase binding pro…
VOG0411	v1	Unknown	53	1	hypothetical protein [n=41]; gp46.2 hypothetical protein [n=6]; No annotation provided [n=1]; hypothetical protein [Escherichia phage wV7] [n=1]; conserved hypothetical protein [n=1]; gp46.2 conserved hypothetical protein [n=1]; gp69 [n=1]; phage protein [n=1];
VOG0412	v1	Others	39	1	alpha-glucosyl-transferase [n=16]; DNA alpha-glucosyltransferase [n=6]; alpha glucosyl transferase [n=4]; hypothetical protein [n=3]; putative alpha-glucosyl-transferase [n=2]; DNA alpha glucosyl transferase [n=1]; gp71 [n=1]; gp313 [n=1]; a-gt alpha glucosyl transferase [n=1]; alpha-glucosyltransferase [n=1]; a-gt alpha glucosyl transferase [Enterobacteria phage T4] [n=1]; gp306 [n=1]; chain A a…
VOG0413	v1	Unknown	54	0.990471	hypothetical protein [n=40]; a-gt.2 hypothetical protein [n=6]; prohead core protein protease [n=2]; gp72 [n=1]; conserved hypothetical protein [n=1]; hypothetical protein a-gt.2 [n=1]; No annotation provided [n=1];
VOG0414	v1	Unknown	64	1	hypothetical protein [n=52]; a-gt.3 hypothetical protein [n=6]; No annotation provided [n=2]; hypothetical protein a-gt.3 [Shigella phage Shfl2] [n=1]; gp73 [n=1]; conserved hypothetical protein [n=1]; hypothetical protein a-gt.3 [n=1];
VOG0415	v1	Unknown	57	1	hypothetical protein [n=52]; gp77 [n=1]; No annotation provided [n=1]; hypothetical protein Shfl2p069 [Shigella phage Shfl2] [n=1]; conserved hypothetical protein [n=1]; RB69ORF072c hypothetical protein [n=1];
VOG0416	v1	Unknown	60	1	hypothetical protein [n=53]; gp55.1 hypothetical protein [n=3]; gp78 [n=1]; No annotation provided [n=1]; conserved hypothetical protein [n=1]; gp55.1 conserved hypothetical protein [n=1];
VOG0417	v1	Unknown	22	1	hypothetical protein [n=20]; conserved hypothetical protein [n=1]; No annotation provided [n=1];
VOG0418	v1	Unknown	34	1	hypothetical protein [n=22]; gp55.8 conserved hypothetical predicted membrane protein [n=4]; conserved hypothetical predicted membrane protein [n=3]; gp55.8 hypothetical protein [n=2]; No annotation provided [n=1]; putative membrane protein [n=1]; predicted membrane protein [n=1];
VOG0419	v1	Others	130	0.112599	anaerobic NTP reductase small subunit [n=31]; anaerobic nucleotide reductase subunit [n=8]; anaerobic ribonucleotide reductase-activating protein [n=6]; NrdG anaerobic NTP reductase small subunit [n=6]; putative anaerobic NTP reductase small subunit [n=6]; ribonucleotide reductase of class III (anaerobic) activating protein [n=5]; hypothetical protein [n=5]; anaerobic NTP reductase, small subunit…
VOG0420	v1	Others	183	0.0967711	anaerobic NTP reductase large subunit [n=23]; anaerobic ribonucleoside-triphosphate reductase [n=22]; anaerobic ribonucleotide reductase subunit [n=12]; putative anaerobic NTP reductase large subunit [n=11]; anaerobic ribonucleoside triphosphate reductase [n=10]; Anaerobic ribonucleoside-triphosphate reductase [n=9]; ribonucleotide reductase of class III (anaerobic) large subunit [n=8]; anaerobic…
VOG0421	v1	Others	53	1	inhibitor of host Lon protease [n=16]; protease inhibitor [n=11]; hypothetical protein [n=6]; PinA peptidase inhibitor [n=6]; peptidase inhibitor [n=4]; Pin protease inhibitor [n=2]; inhibitor of host Lon protease [Escherichia phage wV7] [n=2]; putative inhibitor of host Lon protease [n=1]; gp92 [n=1]; No annotation provided [n=1]; host protease inhibitor [n=1]; peptidase inhibitor domain-contain…
VOG0422	v1	Unknown	46	1	hypothetical protein [n=40]; No annotation provided [n=1]; gp94 [n=1]; gp5.8 [n=1]; Nucleotide reductase subunit C [n=1]; hyphothetical protein [n=1]; gp49.2 hypothetical protein [n=1];
VOG0424	v1	Unknown	16	1	hypothetical protein [n=14]; conserved hypothetical protein [n=1]; NrdC.1 conserved hypothetical protein [n=1];
VOG0425	v1	Others	65	1	hypothetical protein [n=52]; NrdC.2 conserved hypothetical protein [n=6]; thioredoxin [n=1]; gp443 [n=1]; NrdC.2 [n=1]; gp29 [n=1]; conserved hypothetical protein [n=1]; No annotation provided [n=1]; nrdC.2 hypothetical protein [n=1];
VOG0426	v1	Unknown	45	1	hypothetical protein [n=36]; NrdC.4 conserved hypothetical protein [n=4]; nrdC.4 hypothetical protein [n=2]; thioredoxin, phage-associated [n=1]; hypothetical protein nrdc.4 [n=1]; No annotation provided [n=1];
VOG0427	v1	Unknown	49	1	hypothetical protein [n=40]; nrdC.5 hypothetical protein [n=2]; NrdC.5 conserved hypothetical protein [n=2]; thioredoxin [n=1]; thioredoxin, phage-associated [n=1]; hypothetical protein nrdc.5 [n=1]; hypothetical protein nrdc.5 [Shigella phage Shfl2] [n=1]; No annotation provided [n=1];
VOG0428	v1	Unknown	46	1	hypothetical protein [n=24]; putative membrane protein [n=8]; predicted membrane protein [n=3]; NrdC.7 conserved hypothetical, predicted membrane protein [n=2]; nrdC.7 hypothetical protein [n=2]; No annotation provided [n=1]; Mur ligase domain-containing protein [n=1]; hypothetical protein nrdc.7 [n=1]; putative NrdC.7 [n=1]; thioredoxin, phage-associated [n=1]; hypothetical protein ACG-C40_0088 …
VOG0429	v1	Unknown	52	1	hypothetical protein [n=41]; NrdC.8 conserved hypothetical protein [n=4]; No annotation provided [n=2]; nrdC.8 hypothetical protein [n=2]; thioredoxin, phage-associated [n=1]; hypothetical protein nrdc.8 [Shigella phage Shfl2] [n=1]; hypothetical protein nrdc.8 [n=1];
VOG0433	v1	DNA_metabolism,Regulation&Recombination	94	1	hypothetical protein [n=28]; lysis inhibition regulator membrane protein [n=16]; lysis inhibition regulator [n=9]; rI lysis inhibition regulator [n=8]; rI lysis inhibition regulator membrane protein [n=5]; No annotation provided [n=4]; lysis inhibitor regulator [n=3]; RI membrane protein [n=3]; rI antiholin [n=3]; rI membrane protein [n=3]; rI lysis inhibition regulator, membrane protein [n=2]; p…
VOG0434	v1	Unknown	32	1	hypothetical protein [n=26]; hypothetical protein Tk.2 [n=1]; tk.2 hypothetical protein [n=1]; No annotation provided [n=1]; conserved hypothetical protein [n=1]; phage protein [n=1]; hypothetical protein Tk.2 [Shigella phage Shfl2] [n=1];
VOG0435	v1	Unknown	67	1	hypothetical protein [n=62]; No annotation provided [n=2]; RB32ORF111c hypothetical protein [n=2]; hypothetical protein RB32ORF111c [Enterobacteria phage RB32] [n=1];
VOG0436	v1	DNA_metabolism,Regulation&Recombination	86	1	site-specific RNA endonuclease [n=42]; hypothetical protein [n=12]; RegB site-specific RNA endonuclease [n=9]; Endoribonuclease RegB T4-bacteriophage encoded [n=6]; site-specific RNase [n=4]; endoribonuclease [n=4]; site-specific endoribonuclease [n=1]; putative endoribonuclease [Shigella phage Shfl2] [n=1]; endoribonuclease RegB [n=1]; regB [n=1]; No annotation provided [n=1]; RegB site-specific…
VOG0437	v1	Unknown	48	1	hypothetical protein [n=31]; Endoribonuclease RegB T4-bacteriophage encoded [n=6]; No annotation provided [n=3]; vs.3 hypothetical protein [n=2]; Vs.3 conserved hypothetical protein [n=2]; endoribonuclease RegB domain-containing protein [n=1]; hypothetical protein Vs.3 [n=1]; conserved hypothetical protein [n=1]; hypothetical protein Vs.3 [Shigella phage Shfl2] [n=1];
VOG0438	v1	Unknown	93	0.913	hypothetical protein [n=76]; Vs.4 conserved hypothetical protein [n=6]; No annotation provided [n=2]; vs.4 hypothetical protein [n=2]; conserved hypothetical protein [n=1]; hypothetical protein Vs.4 [n=1]; Vs.4 hypothetical protein [n=1]; p26 [n=1]; phage protein [n=1]; hypothetical protein [Escherichia phage e11/2] [n=1]; Vs.4 [n=1];
VOG0439	v1	Unknown	57	1	hypothetical protein [n=49]; No annotation provided [n=3]; vs.5 hypothetical protein [n=2]; hypothetical protein Vs.5 [n=1]; putative phage protein [Escherichia phage wV7] [n=1]; conserved hypothetical protein [n=1];
VOG0440	v1	Others	81	0.146168	hypothetical protein [n=35]; Vs.6 conserved hypothetical protein [n=9]; Autonomous glycyl radical cofactor [n=6]; putative acetyltransferase-related protein [n=4]; pyruvate formate-lyase [n=4]; autonomous glycyl radical cofactor [n=3]; No annotation provided [n=3]; Vs.6 [n=3]; glycyl radical cofactor [n=2]; vs.6 hypothetical protein [n=2]; putative autonomous glycyl radical cofactor GrcA [n=2]; p…
VOG0441	v1	Unknown	54	1	hypothetical protein [n=36]; Endoribonuclease RegB T4-bacteriophage encoded [n=6]; No annotation provided [n=4]; Vs.7 conserved hypothetical protein [n=4]; vs.7 hypothetical protein [n=2]; hypothetical protein Vs.7 [n=1]; endoribonuclease RegB domain-containing protein [n=1];
VOG0443	v1	Others	88	0.174909	nudix hydrolase [n=37]; putative nudix hydrolase [n=13]; NudE nudix hydrolase [n=10]; NUDIX hydrolase [n=6]; RNA pyrophosphohydrolase [n=5]; hypothetical protein [n=5]; NUDIX domain protein [n=3]; No annotation provided [n=2]; nudix hydrolase [Enterobacteria phage RB14] [n=2]; NUDIX family hydrolase [n=2]; uncharacterized 17.7 kDa protein [n=1];
VOG0444	v1	Unknown	50	1	hypothetical protein [n=35]; No annotation provided [n=2]; predicted membrane protein [n=2]; e.2 conserved hypothetical, predicted membrane protein [n=2]; e.2 hypothetical protein [n=2]; hypothetical protein ACG-C40_0126 [Enterobacteria phage vB_EcoM_ACG-C40] [n=1]; transmembrane region domain-containing protein [n=1]; conserved hypothetical, predicted membrane protein [n=1]; conserved hypothetic…
VOG0445	v1	Unknown	50	1	hypothetical protein [n=31]; putative membrane protein [n=8]; predicted membrane protein [n=2]; e.3 conserved hypothetical, predicted membrane protein [n=2]; e.3 hypothetical protein [n=2]; hypothetical protein e.3 [n=1]; No annotation provided [n=1]; transmembrane region domain-containing protein [n=1]; hypothetical protein [Escherichia phage wV7] [n=1]; e.3 conserved hypothetical protein [n=1];
VOG0447	v1	Unknown	82	1	hypothetical protein [n=63]; e.6 conserved hypothetical protein [n=6]; e.6 hypothetical protein [n=3]; e.6 [n=2]; No annotation provided [n=2]; Phage protein [n=1]; phage protein [n=1]; conserved uncharacterized protein [n=1]; hypothetical protein ACG-C40_0130 [Enterobacteria phage vB_EcoM_ACG-C40] [n=1]; conserved hypothetical protein [n=1]; hypothetical protein e.6 [n=1];
VOG0448	v1	Unknown	35	1	hypothetical protein [n=32]; No annotation provided [n=2]; RB69ORF151c hypothetical protein [n=1];
VOG0449	v1	Unknown	65	1	hypothetical protein [n=54]; Trna.2 conserved hypothetical protein [n=3]; tRNA.2 hypothetical protein [n=2]; No annotation provided [n=1]; hypothetical protein [Escherichia phage wV7] [n=1]; conserved hypothetical protein [n=1]; putative Trna.2 protein [n=1]; TRNA.2 conserved hypothetical protein [n=1]; hypothetical protein tRNA.2 [n=1];
VOG0450	v1	Unknown	114	0.98	hypothetical protein [n=99]; gp57B conserved hypothetical protein [n=5]; No annotation provided [n=3]; RNA ligase [n=2]; gp57B conserved hypothetical phage protein [n=1]; hypothetical protein gp57b [n=1]; 57B conserved hypothetical protein [n=1]; hypothetical protein [Escherichia phage wV7] [n=1]; conserved hypothetical protein [n=1];
VOG0451	v1	DNA_metabolism,Regulation&Recombination&Packaging,Injection&Assembly	348	0.941	head completion protein [n=164]; endonuclease [n=45]; endonuclease I [n=26]; hypothetical protein [n=22]; gp4 head completion protein [n=16]; No annotation provided [n=7]; T7-like endonuclease [n=7]; putative head completion protein [n=7]; phage head completion protein [n=6]; putative endonuclease [n=5]; gp3 [n=4]; head completion [n=3]; predicted endonuclease [n=3]; putative endonuclease I [n=3]…
VOG0452	v1	Structure	214	1	baseplate wedge subunit [n=83]; base plate wedge component [n=46]; hypothetical protein [n=19]; baseplate wedge component [n=11]; gp53 baseplate wedge subunit [n=10]; Base plate wedge protein 53 [n=6]; phage baseplate wedge [n=5]; baseplate wedge protein [n=4]; baseplate structural protein [n=2]; putative base plate wedge component [n=2]; baseplate wedge subunit protein [n=2]; No annotation provi…
VOG0454	v1	Structure	111	1	baseplate wedge subunit [n=44]; baseplate wedge initiator [n=27]; hypothetical protein [n=10]; gp7 baseplate wedge initiator [n=7]; phage baseplate wedge initiator [n=5]; gp7 baseplate wedge subunit [n=3]; base plate wedge initiator [n=2]; baseplate wedge subunit [Escherichia phage e11/2] [n=1]; baseplate structural protein [n=1]; gp7 base plate wedge initiator [n=1]; Putative baseplate wedge ini…
VOG0456	v1	Structure	111	1	baseplate wedge subunit and tail pin [n=66]; gp10 baseplate wedge subunit and tail pin [n=8]; Bacteriophage T4 gp9/10-like protein [n=6]; hypothetical protein [n=4]; phage baseplate wedge [n=2]; gp10 baseplate wedge subunit and tail pin protein [n=2]; base plate wedge completion tail pin [n=2]; baseplate wedge subunit [n=2]; baseplate structural protein [n=2]; gp10 baseplate wedge subunit and tai…
VOG0457	v1	Structure	111	1	baseplate wedge subunit and tail pin [n=64]; gp11 baseplate wedge subunit and tail pin [n=7]; GP11 baseplate wedge protein [n=6]; hypothetical protein [n=5]; baseplate wedge subunit [n=4]; baseplate wedge protein [n=3]; baseplate wedge completion tail pin [n=3]; phage baseplate wedge [n=2]; base plate wedge completion tail pin [n=2]; putative baseplate wedge subunit and tail pin [Shigella phage S…
VOG0459	v1	Structure	108	1	fibritin [n=26]; fibritin neck whiskers [n=21]; fibritin neck whiskers protein [n=13]; hypothetical protein [n=12]; Wac fibritin neck whiskers [n=6]; whisker protein [n=5]; Wac fibritin neck whiskers protein [n=4]; neck whiskers protein [n=3]; No annotation provided [n=2]; neck whiskers [n=2]; fibritin neck whisker protein [n=2]; putative fibritin neck whiskers [n=1]; fibritin/whisker protein [n=…
VOG0460	v1	Structure	223	1	neck protein [n=153]; hypothetical protein [n=19]; gp13 neck protein [n=17]; putative neck protein [n=7]; head completion neck hetero-dimeric protein [n=3]; No annotation provided [n=3]; head completion protein [n=2]; T4-like phage head completion, neck hetero-dimeric protein (T4-like gp13) [n=2]; Gp13 neck protein [n=2]; phage neck protein [n=2]; neck protein 2 [n=2]; Possible phage neck protein…
VOG0461	v1	Structure	234	1	neck protein [n=146]; hypothetical protein [n=26]; gp14 neck protein [n=10]; putative neck protein [n=7]; Virus neck protein [n=6]; No annotation provided [n=4]; gp14 head completion protein [n=3]; head completion neck hetero-dimeric protein [n=3]; head completion protein [n=3]; head completion [n=2]; virus neck family protein [n=2]; head completion, neck hetero-dimeric protein [n=2]; T4-like pha…
VOG0462	v1	Structure	223	1	tail sheath stabilizer and completion protein [n=74]; proximal tail sheath protein [n=31]; proximal tail sheath stabilization [n=24]; hypothetical protein [n=22]; gp15 tail sheath stabilizer and completion protein [n=15]; tail sheath stabilizer [n=11]; proximal tail sheath stabilization protein [n=8]; tail assembly protein [n=6]; putative proximal tail sheath stabilization protein [n=3]; proximal…
VOG0463	v1	Packaging,Injection&Assembly	112	1	prohead core protein [n=60]; hypothetical protein [n=19]; gp67 prohead core protein [n=5]; No annotation provided [n=3]; prohead core protein, precursor to internal peptides [n=2]; prohead core protein precursor [n=2]; gp67 prohead core [n=2]; phage prohead core protein [n=2]; prohead core protein precursor to internal peptides [n=2]; gp67 prohead core protein precursor [n=1]; Putative prohead co…
VOG0464	v1	Packaging,Injection&Assembly	109	1	prohead core protein [n=68]; hypothetical protein [n=10]; gp68 prohead core protein [n=9]; capsid and scaffold protein [n=6]; prohead core-like protein [n=2]; phage capsid and scaffold protein [n=2]; putative prohead core [Shigella phage Shfl2] [n=2]; phage capsid and scaffold [n=1]; putative prohead core [n=1]; prohead core [n=1]; essential prohead core protein [n=1]; gp68 prohead core [n=1]; pr…
VOG0465	v1	Packaging,Injection&Assembly	215	1	scaffold prohead core protein [n=59]; prohead core scaffold protein [n=42]; prohead core protein [n=38]; hypothetical protein [n=17]; gp22 prohead core scaffold protein [n=12]; prohead assembly (scaffolding) protein [n=5]; prohead assembly scaffold protein [n=3]; gp22 prohead core protein [n=3]; putative prohead core scaffold protein [n=3]; major prohead-scaffolding core protein [n=3]; Possible p…
VOG0466	v1	Structure	349	1	major capsid protein [n=99]; head vertex precursor [n=31]; capsid vertex protein [n=29]; head vertex protein [n=27]; precursor of major head subunit [n=23]; major head protein [n=17]; precursor of head vertex subunit [n=16]; Major capsid protein Gp23 [n=12]; hypothetical protein [n=10]; gp23 major head protein [n=9]; gp24 head vertex protein [n=9]; No annotation provided [n=5]; capsid vertex [n=5…
VOG0468	v1	Unknown	65	0.982758	hypothetical protein [n=54]; No annotation provided [n=3]; gp24.2 hypothetical protein [n=2]; gp24.2 conserved hypothetical protein [n=2]; conserved hypothetical protein [n=1]; putative transcriptional regulator [n=1]; gp48 [n=1]; hypothetical protein [Escherichia phage e11/2] [n=1];
VOG0469	v1	Unknown	73	1	hypothetical protein [n=59]; gp24.3 conserved hypothetical protein [n=5]; gp24.3 hypothetical protein [n=3]; conserved hypothetical protein [n=1]; No annotation provided [n=1]; DNA primase-helicase subunit [n=1]; hypothetical protein [Escherichia phage e11/2] [n=1];
VOG0471	v1	Packaging,Injection&Assembly	109	1	inhibitor of prohead protease [n=25]; hypothetical protein [n=16]; Inh inhibitor of prohead protease gp21 [n=14]; inhibitor of prohead protease gp21 [n=11]; minor capsid protein inhibitor of prohead protease [n=11]; Inh [n=4]; minor capsid protein inhibitor of 21 protease [n=4]; minor capsid protein [n=3]; Inh minor capsid protein inhibitor of 21 protease [n=3]; inhibitor of prohead protease [Ent…
VOG0473	v1	DNA_metabolism,Regulation&Recombination	214	1	UvsY [n=79]; recombination, repair and ssDNA binding protein [n=36]; hypothetical protein [n=17]; single stranded DNA-binding protein [n=9]; putative repair and recombination protein [n=7]; UvsY recombination, repair and ssDNA binding protein [n=6]; Recombination, repair and ssDNA binding protein UvsY [n=6]; UvsY recombination repair and ssDNA binding protein [n=6]; No annotation provided [n=4]; …
VOG0474	v1	Structure	98	1	baseplate hub subunit [n=57]; gp27 baseplate hub subunit [n=10]; Baseplate structural protein, domain 1 [n=6]; base plate hub subunit [n=4]; hypothetical protein [n=4]; baseplate hub [n=3]; baseplate structural protein domain 1 [n=2]; baseplate hub protein [n=2]; phage baseplate hub subunit [n=2]; putative baseplate hub subunit [n=1]; baseplate hub subunit [Escherichia phage e11/2] [n=1]; tape me…
VOG0475	v1	Structure	92	1	baseplate hub distal subunit [n=39]; gp28 baseplate hub distal subunit [n=13]; baseplate distal hub subunit [n=9]; Baseplate hub distal subunit [n=6]; phage baseplate hub [n=3]; base plate distal hub subunit [n=3]; gp28 base plate distal hub subunit [n=3]; hypothetical protein [n=3]; gp28 baseplate distal hub subunit [n=2]; putative baseplate distal hub subunit [n=2]; baseplate hub distal subunit…
VOG0476	v1	DNA_metabolism,Regulation&Recombination	97	1	baseplate hub subunit tail length determinator [n=26]; hypothetical protein [n=20]; baseplate hub subunit, tail length determinator [n=6]; baseplate hub subunit [n=5]; baseplate hub [n=4]; gp29 baseplate hub subunit [n=4]; gp29 base plate hub [n=3]; gp29 baseplate hub subunit, tail length determinator [n=3]; gp29 baseplate hub subunit tail length determinator [n=3]; phage baseplate hub [n=3]; tai…
VOG0477	v1	Structure	211	0.989	baseplate tail tube cap [n=63]; baseplate subunit [n=34]; baseplate tail tube cap protein [n=28]; hypothetical protein [n=21]; gp48 baseplate tail tube cap [n=10]; putative baseplate tail tube cap [n=7]; tail-tube assembly protein [n=6]; Tail-tube assembly protein [n=6]; T4-like baseplate tail tube cap [n=4]; putative tail tube associated base plate protein [n=3]; gp48 baseplate subunit [n=2]; hy…
VOG0479	v1	Unknown	65	1	hypothetical protein [n=55]; Alt.-3 conserved hypothetical protein [n=5]; alt.-3 hypothetical protein [n=2]; conserved hypothetical protein [n=1]; hypothetical protein Shfl2p197 [Shigella phage Shfl2] [n=1]; No annotation provided [n=1];
VOG0480	v1	DNA_metabolism,Regulation&Recombination	124	1	ADP-ribosyltransferase [n=30]; hypothetical protein [n=19]; RNA polymerase ADP-ribosylase [n=16]; ADP-ribosyltransferase exoenzyme [n=12]; adenosylribosyl-transferase [n=11]; Alt RNA polymerase ADP-ribosylase [n=9]; ADP-ribosylase [n=3]; putative adenosylribosyl-transferase packaged protein [n=2]; No annotation provided [n=2]; RNA polymerase-ADP-ribosyltransferase Alt [n=2]; alt RNA polymerase AD…
VOG0481	v1	DNA_metabolism,Regulation&Recombination	221	0.431324	hypothetical protein [n=172]; putative 5'(3')-deoxyribonucleotidase [n=6]; gp30.2 conserved hypothetical protein [n=6]; No annotation provided [n=3]; deoxyribonucleotidase [n=3]; 5' nucleotidase [n=3]; SPBc2 prophage-derived 5'(3')-deoxyribonucleotidase [n=2]; phage protein [n=2]; putative 5'(3') deoxyribonucleotidase [n=2]; putative polynucleotide kinase [n=1]; phosphoglycolate phosphatase [n=1]…
VOG0482	v1	Unknown	99	0.951	hypothetical protein [n=80]; gp30.3 conserved hypothetical protein [n=7]; Bacteriophage protein GP30.3 [n=4]; No annotation provided [n=2]; putative homing endonuclease [n=1]; putative 32.4 kDa protein [n=1]; hypothetical protein [Escherichia phage e11/2] [n=1]; GP30.3 family protein [n=1]; conserved hypothetical protein [n=1];
VOG0483	v1	Unknown	62	1	hypothetical protein [n=46]; Phage Gp30.7 protein [n=6]; gp30.7 conserved hypothetical protein [n=5]; conserved hypothetical protein [n=1]; gp30.7 hypothetical protein [n=1]; No annotation provided [n=1]; phage protein [n=1]; hypothetical protein Shfl2p208 [Shigella phage Shfl2] [n=1];
VOG0484	v1	Unknown	70	1	hypothetical protein [n=49]; Phage GP30.8 protein [n=6]; gp30.8 conserved hypothetical protein [n=5]; gp30.8 hypothetical protein [n=2]; No annotation provided [n=2]; hypothetical protein ACG-C40_0206 [Enterobacteria phage vB_EcoM_ACG-C40] [n=1]; conserved hypothetical protein [n=1]; Phi92_gp248 [n=1]; hyphothetical protein [n=1];
VOG0485	v1	Others	78	1	lysis inhibition accessory protein [n=28]; hypothetical protein [n=15]; rIII lysis inhibition accessory protein, rapid lysis phenotype [n=8]; rIII lysis inhibition accessory protein [n=7]; rIII lysis inhibition accessory protein rapid lysis phenotype [n=6]; lysis inhibition accessory protein, rapid lysis phenotype [n=3]; rIII lysis inhibition protein [n=2]; No annotation provided [n=2]; RIII lysi…
VOG0486	v1	Structure	54	1	hypothetical protein [n=28]; tail fiber protein [n=13]; gp31.2 hypothetical protein [n=6]; No annotation provided [n=2]; gp31.2 hypothetical protein [Enterobacteria phage RB51] [n=1]; conserved hypothetical protein [n=1]; phage tail fiber protein [n=1]; gp5 [n=1]; phage tail fibers [n=1];
VOG0487	v1	Unknown	56	1	hypothetical protein [n=48]; cd.1 hypothetical protein [n=2]; Cd.1 hypothetical protein [n=1]; hypothetical protein Shfl2p216 [Shigella phage Shfl2] [n=1]; No annotation provided [n=1]; Cd.1 conserved hypothetical protein [n=1];
VOG0488	v1	Unknown	38	1	hypothetical protein [n=34]; RB32ORF214c hypothetical protein [n=1]; hypothetical protein [Enterobacteria phage ime09] [n=1]; goF mRNA metabolism modulator [n=1]; No annotation provided [n=1];
VOG0489	v1	Unknown	41	1	hypothetical protein [n=36]; Cd.5 hypothetical protein [n=1]; hypothetical protein [Enterobacteria phage ime09] [n=1]; signal-peptide domain-containing protein [n=1]; conserved hypothetical protein [n=1]; No annotation provided [n=1];
VOG0493	v1	DNA_metabolism,Regulation&Recombination	93	0.994	endonuclease II [n=59]; DenA endonuclease II [n=10]; GIY-YIG catalytic domain protein [n=8]; hypothetical protein [n=5]; putative endonuclease II [n=2]; putative endonuclease II [Shigella phage Shfl2] [n=2]; homing endonuclease [n=2]; Putative endonuclease II; DenA [n=1]; endonuclease [n=1]; No annotation provided [n=1]; phage endonuclease [n=1]; endonuclease II restricts dC-DNA [n=1];
VOG0494	v1	Unknown	193	0.874137	hypothetical protein [n=138]; NrdA.1 conserved hypothetical protein [n=12]; No annotation provided [n=11]; NrdA.1 [n=3]; NrdA.1-like protein [n=2]; nrdA.1 hypothetical protein [n=2]; T4 NrdA.1-like protein [n=2]; gp57 [n=1]; putative 12.4 kDa protein [n=1]; gp80 [n=1]; NrdA [n=1]; putative NrdA.1-like protein [n=1]; DNA-binding protein [n=1]; gp12 [n=1]; gp61 [n=1]; conserved hypothetical protein…
VOG0495	v1	Unknown	44	1	hypothetical protein [n=38]; nrdA.2 hypothetical protein [n=2]; NrdA.2 conserved hypothetical protein [n=2]; hypothetical protein ACG-C40_0229 [Enterobacteria phage vB_EcoM_ACG-C40] [n=1]; No annotation provided [n=1];
VOG0496	v1	Others	222	0.0917618	dihydrofolate reductase [n=134]; putative dihydrofolate reductase [n=34]; Frd dihydrofolate reductase [n=19]; hypothetical protein [n=10]; Dihydrofolate reductase [n=5]; No annotation provided [n=2]; dihydrofolate reductase type 3 [n=2]; dihyrdofolate reductase [n=1]; dihydrofolate reducatse [n=1]; dihydrofolate reductase [Enterobacteria phage RB14] [n=1]; FolA [n=1]; gp158 [n=1]; dihydrofolate r…
VOG0497	v1	Unknown	33	1	hypothetical protein [n=31]; No annotation provided [n=1]; hypothetical protein [Escherichia phage e11/2] [n=1];
VOG0498	v1	Unknown	16	1	hypothetical protein [n=16];
VOG0499	v1	DNA_metabolism,Regulation&Recombination	269	0.927	single-stranded DNA binding protein [n=72]; ssDNA binding protein [n=62]; hypothetical protein [n=38]; single stranded DNA-binding protein [n=19]; D11 protein [n=11]; gp32 single-stranded DNA binding protein [n=10]; single-stranded DNA-binding protein [n=6]; gp32 DNA binding protein like protein [n=6]; putative ssDNA binding protein [n=5]; ssDNA-binding protein [n=5]; gp32 ssDNA binding protein […
VOG0505	v1	Lysis	106	1	holin lysis mediator [n=29]; holin [n=21]; putative holin [n=13]; t holin lysis mediator [n=12]; T holin lysis mediator [n=6]; hypothetical protein [n=6]; Bacteriophage T holin [n=5]; phage holin [n=4]; T holin [n=2]; holin protein [n=2]; putative holin [Shigella phage Shfl2] [n=1]; holin lysis protein [n=1]; holin lysis mediator t [n=1]; holin lysis mediator T [n=1]; Putative holin [n=1]; putati…
VOG0506	v1	Unknown	53	1	hypothetical protein [n=47]; Arn.2 conserved hypothetical protein [n=3]; arn.2 hypothetical protein [n=2]; No annotation provided [n=1];
VOG0507	v1	Unknown	118	0.99	hypothetical protein [n=93]; Arn.3 conserved hypothetical protein [n=8]; No annotation provided [n=3]; C-N hydrolase superfamily protein [n=2]; ORF245 [n=1]; gp53 [n=1]; conserved hypothetical protein [n=1]; hypothetical protein [Escherichia phage vB_EcoM_JS09] [n=1]; arn.3 hypothetical protein [n=1]; conserved uncharacterised protein [n=1]; putative Arn.3 [n=1]; Phi92_gp098 [n=1]; p063 [n=1];
VOG0509	v1	DNA_metabolism,Regulation&Recombination	76	1	activator of middle period transcription [n=28]; MotA activator of middle period transcription [n=11]; hypothetical protein [n=7]; Transcription factor MotA, activation domain [n=6]; activator of middle transcription [n=4]; MotA [n=3]; putative activator of middle period transcription [Shigella phage Shfl2] [n=2]; transcription factor [n=2]; putative activator of middle period transcription [n=2]…
VOG0510	v1	DNA_metabolism,Regulation&Recombination	97	1	nucleoid disruption protein [n=43]; hypothetical protein [n=10]; Ndd nucleoid disruption protein [n=9]; nuclear disruption protein [n=7]; Ndd [n=6]; T4-like phage nuclear disruption protein (Ndd) [n=6]; host nucleoid disrupting protein [n=4]; Ndd nuclear disruption protein [n=3]; disrupts host nucleoid [Enterobacteria phage RB32] [n=2]; putative nucleoid disruption protein [n=2]; disrupts host nu…
VOG0511	v1	Unknown	47	1	hypothetical protein [n=25]; outer membrane protein [n=11]; No annotation provided [n=3]; Ndd.1 conserved hypothetical protein [n=3]; ndd.1 hypothetical protein [n=2]; gp6 [n=1]; conserved hypothetical protein [n=1]; hypothetical protein [Escherichia phage wV7] [n=1];
VOG0513	v1	Unknown	16	0.877	hypothetical protein [n=11]; 77ORF023 [n=1]; ORF033 [n=1]; ORF024 [n=1]; antA/B anti-repressor [n=1]; ORF029 [n=1];
VOG0514	v1	Unknown	67	0.858	hypothetical protein [n=40]; ORF020 [n=5]; ORF019 [n=4]; ORF021 [n=2]; ORF018 [n=2]; ORF017 [n=2]; similar to phage phig1e RORF242 [n=1]; phi PV83 orf 19-like protein [n=1]; ORF024 [n=1]; gp49 [n=1]; putative virulence associated protein [n=1]; conserved protein [n=1]; conserved phage protein [n=1]; gp56 [n=1]; gp70 [n=1]; 77ORF018 [n=1]; No annotation provided [n=1]; phi ETA orf 20-like protein …
VOG0518	v1	Unknown	85	0.955	hypothetical protein [n=47]; No annotation provided [n=5]; ORF065 [n=3]; ORF060 [n=3]; UboA [n=2]; phi PVL orf 52-like protein [n=2]; phi PVL ORF 52 family protein [n=2]; ORF062 [n=2]; phi PVL ORF 52 analogue [n=1]; ORF061 [n=1]; conserved hypothetical protein [n=1]; ORF059 [n=1]; ORF053 [n=1]; ORF064 [n=1]; similar to phage phi PVL ORF52 [n=1]; ORF052 [n=1]; ORF054 [n=1]; gp106 [n=1]; 77ORF053 […
VOG0519	v1	Unknown	14	0.465026	hypothetical protein [n=13]; 77ORF037 [n=1];
VOG0521	v2	Unknown	11	0.860078	hypothetical protein [n=6]; No annotation provided [n=4]; PV83 orf 4-like protein [n=1];
VOG0523	v1	Unknown	33	0.938	hypothetical protein [n=14]; No annotation provided [n=7]; ORF108 [n=4]; ORF101 [n=1]; ORF098 [n=1]; putative SaPI1 derepressor [n=1]; ORF103 [n=1]; ORF117 [n=1]; ORF087 [n=1]; 77ORF104 [n=1]; ORF107 [n=1];
VOG0524	v1	Unknown	70	0.858	hypothetical protein [n=41]; No annotation provided [n=4]; ORF069 [n=3]; ORF072 [n=2]; ORF064 [n=2]; ORF073 [n=2]; ORF068 [n=2]; isoleucyl-tRNA synthetase [n=1]; ORF070 [n=1]; phi-ETA orf24 like protein [n=1]; phi SLT orf 24-like protein [n=1]; conserved hypothetical protein [n=1]; ORF067 [n=1]; ORF065 [n=1]; conserved phage protein [n=1]; phi ETA orf 24-like protein [n=1]; 77ORF059 [n=1]; ORF066…
VOG0525	v1	Unknown	60	0.936	hypothetical protein [n=34]; No annotation provided [n=7]; ORF083 [n=3]; ORF086 [n=2]; ORF088 [n=2]; PV83 orf 23-like protein [n=1]; ORF091 [n=1]; conserved hypothetical protein [n=1]; 77ORF080 [n=1]; ORF082 [n=1]; ORF093 [n=1]; ORF085 [n=1]; ORF090 [n=1]; ORF095 [n=1]; ORF100 [n=1]; ORF081 [n=1]; ORF079 [n=1];
VOG0526	v1	Unknown	67	0.921	hypothetical protein [n=38]; No annotation provided [n=5]; ORF062 [n=4]; ORF064 [n=3]; ORF060 [n=2]; phi PVL orf 51-like protein [n=2]; ORF101 [n=1]; conserved hypothetical protein [n=1]; ORF067 [n=1]; ORF048 [n=1]; ORF065 [n=1]; ORF066 [n=1]; ORF061 [n=1]; ORF049 [n=1]; ORF050 [n=1]; ORF055 [n=1]; putative virulence associated protein [n=1]; phi PVL ORF 51 analogue [n=1]; 77ORF049 [n=1];
VOG0527	v2	Unknown	4	1	No annotation provided [n=2]; ORF055 [n=1]; hypothetical protein [n=1];
VOG0528	v1	Unknown	26	0.916	hypothetical protein [n=15]; No annotation provided [n=6]; ORF069 [n=1]; ORF057 [n=1]; 77ORF071 [n=1]; ORF059 [n=1];
VOG0529	v1	Others	13	0.565949	Na/K ATPase [n=3]; phi PVL ORF 30 analogue [n=2]; hypothetical protein [n=2]; ORF018 [n=1]; unknown [n=1]; ORF019 [n=1]; phi PVL-like protein [n=1]; Na(+)/K(+) ATPase [n=1]; phi PVL ORF 30-like protein [n=1];
VOG0531	v1	Unknown	9	0.770264	hypothetical protein [n=6]; conserved phage protein [n=2]; hypothetical phage protein [n=1];
VOG0532	v1	Unknown	21	0.513084	hypothetical protein [n=6]; putative DNA-binding protein [n=4]; No annotation provided [n=2]; ORF040 [n=1]; ORF058 [n=1]; ORF047 [n=1]; putative DNA binding protein [n=1]; phi PVL ORF 37 analogue [n=1]; ORF019 [n=1]; DNA binding protein [n=1]; ORF048 [n=1]; 77ORF048 [n=1];
VOG0533	v2	Unknown	9	0.770264	hypothetical protein [n=6]; ORF045 [n=1]; ORF047 [n=1]; ORF046 [n=1];
VOG0534	v1	Unknown	60	0.848	hypothetical protein [n=36]; phi PVL orf 39-like protein [n=3]; ORF054 [n=2]; No annotation provided [n=2]; ORF056 [n=2]; ORF048 [n=2]; ORF049 [n=1]; ORF050 [n=1]; ORF058 [n=1]; ORF062 [n=1]; ORF053 [n=1]; conserved hypothetical protein [n=1]; ORF044 [n=1]; ORF059 [n=1]; phi PVL ORF 39 analogue [n=1]; ORF060 [n=1]; similar to phage phi PVL ORF39 [n=1]; Phi92_gp176 [n=1]; 77ORF043 [n=1];
VOG0535	v1	DNA_metabolism,Regulation&Recombination	24	0.555	hypothetical protein [n=12]; host nuclease inhibitior [n=2]; ORF023 [n=1]; No annotation provided [n=1]; Orf13 [n=1]; ORF022 [n=1]; gp44 [n=1]; phage protein [n=1]; Gam-like protein [n=1];
VOG0536	v1	DNA_metabolism,Regulation&Recombination&Packaging,Injection&Assembly	115	0.789	hypothetical protein [n=79]; ORF033 [n=3]; phi ETA orf 25-like protein [n=3]; putative restriction endonuclease [n=2]; phage protein [n=2]; ORF032 [n=2]; endonuclease [n=2]; ORF037 [n=2]; head completion protein [n=2]; ORF035 [n=1]; Holliday junction resolvase [n=1]; Orf19 [n=1]; No annotation provided [n=1]; ORF031 [n=1]; gp58 [n=1]; gp8 [n=1]; gp61 [n=1]; phage head completion protein [n=1]; gp…
VOG0537	v2	Unknown	5	0.909572	hypothetical protein [n=4]; 77ORF019 [n=1];
VOG0539	v1	Unknown	28	0.841	hypothetical protein [n=20]; ORF028 [n=2]; ORF034 [n=1]; 77ORF029 [n=1]; putative DNA-binding protein [n=1]; gp9 [n=1]; ORF023 [n=1]; minor structural protein [n=1];
VOG0541	v1	Unknown	23	0.91	hypothetical protein [n=15]; conserved phage protein [n=4]; 77ORF034 [n=1]; No annotation provided [n=1]; phage protein [n=1]; ORF028 [n=1];
VOG0542	v1	Unknown	15	0.793038	hypothetical protein [n=11]; 77ORF044 [n=1]; ORF038 [n=1]; phi PVL orf 22-like protein [n=1]; phi PVL ORF 22-like protein [n=1];
VOG0543	v1	Unknown	7	0.870225	hypothetical protein [n=5]; No annotation provided [n=2];
VOG0544	v2	Others	10	0.0932562	Panton-Valentine leukocidin chain S precursor [n=6]; LukS-PV [n=2]; ORF021 [n=1]; Panton-Valentine leukocidin chain S [n=1];
VOG0545	v2	Others	9	0.086967	Panton-Valentine leukocidin chain F precursor [n=5]; LukF-PV [n=2]; Panton-Valentine leukocidin subunit F [n=1]; Panton-Valentine leukocidin chain S [n=1];
VOG0546	v1	Unknown	12	0.561781	No annotation provided [n=8]; hypothetical protein [n=2]; ORF130 [n=1]; ORF136 [n=1];
VOG0547	v1	Unknown	18	0.570291	hypothetical protein [n=8]; No annotation provided [n=5]; ORF074 [n=1]; 77ORF085 [n=1]; ORF103 [n=1]; ORF083 [n=1]; ORF096 [n=1];
VOG0548	v2	Unknown	13	0.934424	hypothetical protein [n=10]; 77ORF066 [n=1]; No annotation provided [n=1]; ORF073 [n=1];
VOG0549	v1	Unknown	16	0.807	hypothetical protein [n=10]; No annotation provided [n=3]; ORF067 [n=2]; ORF037 [n=1];
VOG0550	v1	Unknown	5	0.715474	hypothetical protein [n=3]; ORF043 [n=1]; No annotation provided [n=1];
VOG0551	v1	DNA_metabolism,Regulation&Recombination	6	0.661684	hypothetical protein [n=3]; transcriptional regulator [n=1]; phi PVL orf 32-like protein [n=1]; No annotation provided [n=1];
VOG0553	v1	Unknown	8	1	hypothetical protein [n=5]; No annotation provided [n=3];
VOG0554	v2	Unknown	9	1	No annotation provided [n=5]; hypothetical protein [n=3]; ORF093 [n=1];
VOG0555	v1	Unknown	7	1	hypothetical protein [n=4]; ORF114 [n=2]; No annotation provided [n=1];
VOG0556	v2	Unknown	13	0.961753	hypothetical protein [n=7]; No annotation provided [n=2]; ORF063 [n=1]; ORF055 [n=1]; ORF064 [n=1]; ORF059 [n=1];
VOG0557	v1	Unknown	71	0.951	hypothetical protein [n=40]; No annotation provided [n=10]; ORF077 [n=2]; ORF071 [n=2]; ORF063 [n=1]; ORF072 [n=1]; ORF054 [n=1]; ORF118 [n=1]; ORF074 [n=1]; ORF079 [n=1]; ORF081 [n=1]; similar to phage phi PVL ORF55 [n=1]; ORF097 [n=1]; ORF078 [n=1]; ORF059 [n=1]; transcriptional activator RinB [n=1]; ORF056 [n=1]; 77ORF069 [n=1]; conserved hypothetical protein [n=1]; ORF111 [n=1]; ORF060 [n=1];
VOG0558	v2	Unknown	10	1	hypothetical protein [n=5]; No annotation provided [n=3]; ORF079 [n=1]; ORF074 [n=1];
VOG0559	v1	DNA_metabolism,Regulation&Recombination	94	0.973	transcriptional activator RinB [n=17]; hypothetical protein [n=15]; No annotation provided [n=11]; RinB [n=9]; ORF090 [n=3]; integrase regulator RinB [n=3]; transcriptional activator rinB [n=2]; int activator [n=2]; ORF105 [n=2]; ORF098 [n=2]; rinB [n=2]; ORF085 [n=2]; membrane protein [n=2]; putative regulator RinB [n=2]; ORF100 [n=2]; ORF112 [n=1]; putative int gene activator protein, RinB [n=1…
VOG0560	v2	Unknown	5	1	hypothetical protein [n=2]; No annotation provided [n=2]; 77ORF108 [n=1];
VOG0562	v1	Unknown	17	0.751	hypothetical protein [n=9]; No annotation provided [n=2]; Gp6 protein [n=2]; gp7 [n=1]; 77ORF042 [n=1]; ORF036 [n=1]; putative head-tail connector protein [n=1];
VOG0564	v2	Unknown	12	0.961753	hypothetical protein [n=7]; No annotation provided [n=2]; ORF094 [n=1]; 77ORF100 [n=1];
VOG0565	v1	Unknown	43	0.949	hypothetical protein [n=36]; No annotation provided [n=6]; 77ORF109 [n=1];
VOG0566	v1	Packaging,Injection&Assembly	46	0.664	capsid-scaffolding protein [n=14]; capsid scaffolding protein [n=9]; capsid scaffolding protein O [n=7]; gp3, phage capsid scaffolding protein (GPO) [n=2]; phage capsid scaffolding protein [n=2]; hypothetical protein [n=1]; No annotation provided [n=1]; phage capsid scaffolding (GPO) serine peptidase family protein [n=1]; capsid scaffold [n=1]; O capsid scaffolding protein [n=1]; V protein [n=1];…
VOG0567	v1	Packaging,Injection&Assembly	46	0.825	terminase endonuclease subunit [n=22]; terminase small subunit [n=4]; terminase [n=2]; terminase, small subunit [n=2]; putative terminase endonuclease subunit [n=2]; M terminase endonuclease subunit [n=1]; gp32 [n=1]; gp39 [n=1]; R protein [n=1]; gp38 [n=1]; phage terminase endonuclease subunit [n=1]; phage terminase small subunit [n=1]; gp1, phage terminase, endonuclease subunit [n=1]; small ter…
VOG0568	v1	Packaging,Injection&Assembly	46	0.846	head completion-stabilization protein [n=8]; head completion protein L [n=8]; gpL [n=3]; phage head completion protein [n=3]; putative head completion protein [n=3]; hypothetical protein [n=3]; phage head completion/stabilization protein [n=2]; putative head completion/stabilization protein [n=1]; gp37 [n=1]; gp7 [n=1]; Q protein [n=1]; head completion/stabilization protein L [n=1]; gp38 [n=1]; p…
VOG0569	v1	Structure&Lysis	55	0.44	tail synthesis protein X [n=8]; hypothetical protein [n=7]; tail protein [n=6]; tail component protein [n=4]; tail completion protein [n=4]; gpX [n=3]; No annotation provided [n=2]; phage tail X [n=2]; gp36 [n=2]; gp46 [n=1]; gp20, phage Tail Protein X [n=1]; phage tail protein [n=1]; gp27 protein [n=1]; putative phage tail protein [n=1]; phage late control protein D [n=1]; phage Tail Protein X f…
VOG0571	v1	Packaging,Injection&Assembly	38	0.789	tail protein [n=7]; tail completion protein R [n=7]; tail completion protein [n=4]; gpR [n=3]; hypothetical protein [n=2]; gp30 [n=2]; phage tail completion protein [n=2]; P2 phage tail completion R family protein [n=1]; gp24 [n=1]; phage tail protein [n=1]; gp13 [n=1]; tail completion protein-like protein [n=1]; P2 gpR-like tail completion protein [n=1]; N protein [n=1]; gp40, P2 phage tail comp…
VOG0572	v1	Packaging,Injection&Assembly	100	0.729	hypothetical protein [n=16]; virion morphogenesis protein [n=14]; phage virion morphogenesis protein [n=12]; tail completion protein [n=11]; tail synthesis protein S [n=7]; putative virion morphogenesis protein [n=5]; head-to-tail connector [n=4]; gpS [n=3]; morphogensis protein [n=3]; capsid and scaffold protein [n=2]; gp29 [n=2]; head-tail connector [n=1]; minor tail protein [n=1]; tail complet…
VOG0573	v1	Packaging,Injection&Assembly	242	0.69	hypothetical protein [n=73]; putative baseplate protein [n=33]; putative baseplate assembly protein [n=28]; baseplate assembly protein V [n=19]; baseplate assembly protein [n=14]; No annotation provided [n=9]; baseplate protein [n=9]; P2 gpV-like protein [n=4]; virion protein [n=4]; phage baseplate assembly protein V [n=3]; gpV [n=3]; tail protein [n=3]; putative phage baseplate assembly protein …
VOG0574	v1	Structure	52	0.487	tail formation protein I [n=8]; tail protein [n=5]; tail protein I [n=5]; tail fibers protein [n=5]; phage tail protein I [n=4]; hypothetical protein [n=3]; gpI [n=3]; gp24 [n=2]; putative phage tail protein [n=1]; gp15 protein [n=1]; ORF33 [n=1]; phage tail protein gpI [n=1]; gp25, tail fiber [n=1]; phage tail protein [n=1]; P2 gpI-like baseplate assembly protein [n=1]; bacteriophage protein [n=…
VOG0577	v1	Structure	52	0.508	major tail tube protein [n=20]; tail tube protein FII [n=6]; putative tail tube protein [n=3]; phage major tail tube protein [n=2]; tail tube [n=2]; hypothetical protein [n=2]; gp23 protein [n=1]; gp18 [n=1]; gp40 [n=1]; phage tail tube protein FII [n=1]; gp15 [n=1]; tail tube protein [n=1]; major tail tube protein FII [n=1]; gp32, phage major tail tube protein [n=1]; putative phage tail protein …
VOG0582	v1	Unknown	53	0.223	tail protein [n=12]; tail protein D [n=6]; gene D protein [n=4]; late control D protein [n=4]; late control protein [n=2]; hypothetical protein [n=2]; putative transcriptional regulator [n=2]; late control D family protein [n=2]; phage tail protein D [n=2]; transcriptional regulator [n=1]; gp15 [n=1]; putative phage control protein D [n=1]; gp10 [n=1]; late control gene D protein [n=1]; phage tai…
VOG0583	v1	DNA_metabolism,Regulation&Recombination	32	0.175	hypothetical protein [n=6]; Ogr [n=4]; transcriptional regulator [n=2]; zinc-finger protein [n=2]; gp14, hypothetical-acquired protein [n=1]; transcriptional regulator, Ogr/Delta [n=1]; putative positive regulator of late gene transcription [n=1]; B protein [n=1]; P2 gpOgr-like protein (acttivation of late gene expression) [n=1]; ogr/Delta-like zinc finger family protein [n=1]; gp8 [n=1]; Pag [n=…
VOG0584	v1	Unknown	15	0.258849	hypothetical protein [n=10]; No annotation provided [n=1]; putative prophage protein [n=1]; gp80 [n=1]; Orf79 [n=1]; gp33 [n=1];
VOG0585	v1	DNA_metabolism,Regulation&Recombination	112	0.183	hypothetical protein [n=50]; DksA-like zinc finger domain containing protein [n=19]; putative zinc-finger containing protein [n=7]; No annotation provided [n=7]; DnaK suppressor protein/ C4-type zinc finger protein [n=4]; zinc finger protein [n=3]; conserved hypothetical bacterial protein [n=3]; putative C4-type zinc finger protein [n=2]; C4-type zinc finger protein [n=1]; DksA/TraR family C4-typ…
VOG0586	v1	Unknown	62	0.739623	hypothetical protein [n=50]; replication initiation protein [n=2]; CP83-like domain protein [n=1]; gp242 [n=1]; Orf83 [n=1]; gp51 [n=1]; gp45 [n=1]; gene 24 protein [n=1]; gp83 [n=1];
VOG0588	v1	DNA_metabolism,Regulation&Recombination	38	0.433	replication protein A [n=11]; replication protein [n=10]; putative replication protein [n=4]; gpA [n=3]; rep [n=2]; gp15, hypothetical replication protein [n=1]; A protein [n=1]; DNA replication [n=1]; P2 gpA-like protein [n=1]; Rep [n=1]; No annotation provided [n=1]; gp36 [n=1]; putative replication initiation protein P12 [n=1];
VOG0590	v1	Others	11	0.952645	hypothetical protein [n=9]; glucosyl transferase [n=1]; No annotation provided [n=1];
VOG0595	v2	Unknown	9	0.937841	hypothetical protein [n=9];
VOG0598	v1	Unknown	11	0.143572	hypothetical protein [n=10]; gp30 [n=1];
VOG0600	v2	Unknown	4	1	hypothetical protein [n=4];
VOG0601	v2	Unknown	7	1	hypothetical protein [n=7];
VOG0602	v1	Lysis	62	0.533	holin [n=15]; putative holin [n=11]; hypothetical protein [n=10]; transposase [n=8]; holin-like protein [n=5]; Holin [n=4]; putative holin protein [n=3]; Hol44 [n=3]; No annotation provided [n=1]; Hol [n=1];
VOG0603	v1	Packaging,Injection&Assembly	15	1	gpJ [n=13]; DNA packaging protein [n=1]; protein J [n=1];
VOG0608	v2	Unknown	4	0.455991	hypothetical protein [n=4];
VOG0609	v1	Packaging,Injection&Assembly	25	0.374	scaffolding protein [n=5]; scaffold protein [n=5]; hypothetical protein [n=3]; Gp8 [n=3]; Scaffolding protein [n=2]; phage scaffold protein [n=2]; scaffold protein gp8 [n=1]; gene 4 protein [n=1]; capsid and scaffolding protein [n=1]; P23 [n=1];
VOG0611	v1	Packaging,Injection&Assembly	7	0.421589	hypothetical protein [n=6]; phage terminase small subunit [n=1];
VOG0612	v1	Packaging,Injection&Assembly	23	0.476739	terminase small subunit [n=6]; phage terminase small subunit [n=6]; hypothetical protein [n=4]; No annotation provided [n=2]; putative phage terminase small subunit [n=1]; putative terminase small subunit [n=1]; gene 1 protein [n=1]; Bbp26 [n=1];
VOG0614	v1	Lysis	60	0.486	lysin [n=16]; lysozyme [n=15]; endolysin [n=7]; gpK [n=3]; putative phage lysozyme [n=3]; endolysin R [n=2]; 1,4-beta-N-acetylmuramidase [n=2]; putative endolysin protein [n=1]; lysozyme [Escherichia phage rv5] [n=1]; Phage lysozyme [n=1]; Endolysin [n=1]; ATP-dependent DNA ligase [n=1]; putative muramidase [n=1]; gp10 [n=1]; P protein [n=1]; gene 62 protein [n=1]; cell lysis protein [n=1]; putat…
VOG0615	v1	Lysis	92	0.471	holin [n=36]; hypothetical protein [n=14]; putative holin [n=8]; bacteriophage lysis protein; holin [n=3]; No annotation provided [n=3]; gp29 [n=2]; gp30 [n=2]; holin protein [n=2]; anti-holin [n=2]; Holin (lambda-like) [n=1]; P11 [n=1]; lambda-like group I holin [n=1]; Putative Holin [n=1]; holin S' [n=1]; Holin, possible dual-start motif [n=1]; cell lysis protein [n=1]; anti-holin S [n=1]; phag…
VOG0618	v1	Unknown	38	0.281	hypothetical protein [n=30]; DUF1364 domain-containing protein [n=2]; protein of unknown function (DUF1364) [n=1]; gp63 [n=1]; gp5 [n=1]; DUF1364 containing protein [n=1]; Gp66 [n=1]; gp74 [n=1];
VOG0621	v1	DNA_metabolism,Regulation&Recombination	34	0.602663	hypothetical protein [n=11]; restriction alleviation protein [n=6]; Ral [n=4]; restriction alleviation [n=2]; gene 35 protein [n=1]; gp88 [n=1]; gp227 [n=1]; gp229 [n=1]; gp78 [n=1]; MCM domain family protein [n=1]; restriction inhibitor protein [n=1]; gp221 [n=1]; gp200 [n=1]; gp85 [n=1];
VOG0622	v1	Unknown	12	0.697434	hypothetical protein [n=10]; Phi92_gp220 [n=1]; gene 34 protein [n=1];
VOG0623	v1	Unknown	27	0.611	hypothetical protein [n=18]; TolA protein [n=2]; gene 33 protein [n=1]; major outer membrane lipoprotein [n=1]; Hypothetical protein [n=1]; gp77 putative tail-fiber protein [n=1]; anti-toxin for Gam [n=1]; Orf53 [n=1];
VOG0625	v2	Unknown	15	0.565949	hypothetical protein [n=12]; Gp42.1 [n=1]; Gp42 [n=1]; gene 30 protein [n=1];
VOG0628	v1	Unknown	3	0.193215	hypothetical protein [n=2]; gene 22 protein [n=1];
VOG0629	v1	Unknown	20	0.587	hypothetical protein [n=17]; ORF7 [n=1]; gp052 [n=1]; No annotation provided [n=1];
VOG0630	v1	Unknown	43	0.518697	hypothetical protein [n=37]; RNA-binding protein [n=2]; pseudomonas resinovorans ORF80-like [n=1]; ORF6 [n=1]; No annotation provided [n=1]; putative RNA-binding protein [n=1];
VOG0631	v1	Unknown	11	0.405817	hypothetical protein [n=11];
VOG0632	v2	Unknown	9	0.537164	hypothetical protein [n=5]; No annotation provided [n=3]; gene 65 protein [n=1];
VOG0634	v1	Unknown	16	0.931	hypothetical protein [n=13]; Phage related protein [n=1]; phage protein [n=1]; gp24 [n=1];
VOG0635	v1	Unknown	4	1	hypothetical protein [n=4];
VOG0637	v1	Unknown	9	0.893414	hypothetical protein [n=5]; gp80 [n=1]; No annotation provided [n=1]; conserved hypothetical protein [n=1]; gp64 [n=1];
VOG0638	v1	Unknown	17	0.876919	hypothetical protein [n=14]; unknown [n=1]; gp37 [n=1];
VOG0639	v1	Packaging,Injection&Assembly	18	1	DNA encapsidation protein [n=9]; DNA encapsidation ATPase [n=2]; encapsidation protein [n=2]; Encapsidation protein [n=1]; DNA packaging ATPase [n=1]; Gp16 type D encapsidation protein from the phi-29-like viruses [n=1]; putative DNA encapsidation protein [n=1]; morphogenesis protein C [n=1];
VOG0641	v1	Lysis	96	0.366	holin [n=36]; putative holin [n=24]; hypothetical protein [n=5]; holin_4 domain protein [n=4]; holin I [n=2]; putative phage holin [n=2]; holin/anti-holin [n=2]; putative holin protein [n=2]; lysis protein [n=2]; Holin [n=1]; holin family protein [n=1]; ORF013 [n=1]; putative holin 1 [n=1]; class I holin [n=1]; phage holin [n=1]; holin_I [n=1]; putative lysis protein [n=1]; holin protein [n=1]; H…
VOG0642	v1	Structure	17	1	lower collar protein [n=9]; collar protein [n=4]; lower collar [n=2]; Neck protein [n=1];
VOG0643	v1	Structure	19	0.967923	major head protein [n=13]; major capsid protein [n=3]; major capsid protein with bacterial immunoglobulin-like domain [n=1]; gp047 [n=1]; Major head protein [n=1];
VOG0644	v1	Packaging,Injection&Assembly	28	1	upper collar protein [n=8]; putative upper collar protein [n=6]; connector protein [n=4]; collar protein [n=2]; upper collar connector [n=2]; upper collar [n=1]; connector [n=1]; putative upper collar connector [n=1]; Connector [n=1]; bacteriophage head-tail connector protein [n=1]; putative head-tail connector protein [n=1];
VOG0645	v1	Structure	25	1	tail protein [n=18]; tail fibers protein [n=3]; major tail protein [n=2]; putative tail structural protein [n=1]; putative tail protein [n=1];
VOG0647	v1	Structure	74	0.983	putative minor structural protein [n=16]; hypothetical protein [n=15]; minor tail protein [n=10]; minor structural protein [n=7]; structural protein [n=5]; putative minor structural protein 2 [n=3]; tail protein [n=2]; putative tail protein [n=2]; putative minor tail protein [n=2]; No annotation provided [n=1]; DUF859 domain protein [n=1]; minor structural protein 2 [n=1]; holin family protein [n…
VOG0648	v1	Unknown	15	0.748762	hypothetical protein [n=12]; gp21 [n=1]; phage protein [n=1]; Orf59 [n=1];
VOG0650	v1	DNA_metabolism,Regulation&Recombination	31	0.709	hypothetical protein [n=20]; putative DNA-binding phage protein [n=5]; No annotation provided [n=2]; Orf18 [n=1]; phage protein [n=1]; gp44 [n=1]; Orf7 [n=1];
VOG0651	v2	Unknown	15	1	hypothetical protein [n=10]; No annotation provided [n=2]; orf34 [n=1]; ORF3 [n=1]; gp40 [n=1];
VOG0655	v1	Unknown	16	1	hypothetical protein [n=12]; No annotation provided [n=2]; gp89 [n=1]; ORF11 [n=1];
VOG0656	v1	Unknown	19	1	hypothetical protein [n=14]; No annotation provided [n=2]; ORF12 [n=1]; gp51 [n=1]; orf43 [n=1];
VOG0657	v1	Unknown	30	0.815	hypothetical protein [n=24]; No annotation provided [n=2]; orf45 [n=1]; gp27 [n=1]; gp93 [n=1]; ORF17 [n=1];
VOG0658	v1	Unknown	14	1	hypothetical protein [n=11]; gp236 [n=1]; orf46 [n=1]; ORF18 [n=1];
VOG0660	v1	Unknown	9	0.796401	No annotation provided [n=5]; hypothetical protein [n=4];
VOG0661	v1	Unknown	30	1	hypothetical protein [n=20]; membrane protein [n=3]; putative membrane protein [n=2]; gp70 [n=1]; ORF140 [n=1]; gp1 [n=1]; MbpD [n=1];
VOG0668	v1	DNA_metabolism,Regulation&Recombination	25	1	putative DNA polymerase I [n=6]; 3'-5' exonuclease [n=3]; putative DNA polymerase [n=3]; DNA polymerase [n=2]; DNA polymerase I [n=2]; gp85 [n=1]; gp68 [n=1]; gp137 [n=1]; DNA polymerase subunit [n=1]; hypothetical protein [n=1]; ORF035-like protein [n=1]; DNA polymerase A.1 [n=1]; No annotation provided [n=1]; putative DNA polymerase II [n=1];
VOG0672	v2	Unknown	14	1	hypothetical protein [n=10]; No annotation provided [n=1]; gp20 [n=1]; conserved hypothetical protein [n=1]; gp127 [n=1];
VOG0673	v1	Unknown	41	0.783	hypothetical protein [n=36]; gp128 [n=1]; Pas24 [n=1]; ORF54 [n=1]; gp21 [n=1]; No annotation provided [n=1];
VOG0674	v1	Unknown	17	1	hypothetical protein [n=12]; gp35 [n=1]; No annotation provided [n=1]; gp40 [n=1]; gp144 [n=1]; gp49 [n=1];
VOG0676	v1	DNA_metabolism,Regulation&Recombination	258	0.923	RNA ligase [n=75]; RNA ligase 2 [n=47]; hypothetical protein [n=36]; putative RNA ligase [n=25]; RnlB RNA ligase 2 [n=19]; No annotation provided [n=7]; gp91 [n=3]; putative DNA ligase [n=3]; gp92 [n=3]; DNA ligase [n=3]; Putative RNA ligase [n=2]; RNA ligase [Enterobacteria phage RB51] [n=2]; putative RNA ligase 2 [n=2]; gp89 [n=2]; gp85 [n=2]; RnlB-B RNA ligase 2 [n=2]; gp158 [n=2]; gp90 [n=2];…
VOG0677	v1	Others	83	0.0323802	hypothetical protein [n=42]; putative metal dependent phosphohydrolase [n=8]; putative HD-domain/PDEase-like protein [n=6]; putative phosphohydrolase [n=5]; No annotation provided [n=4]; metal dependent phosphohydrolase [n=3]; putative metal-dependent phosphohydrolase [n=2]; HD_4 domain protein [n=2]; gp54 [n=1]; gp162 [n=1]; putative metal-dependent phosphohydrolase protein [n=1]; guanosine-3', …
VOG0678	v1	Unknown	75	0.876	hypothetical protein [n=51]; DUF2828 domain containing protein [n=5]; DUF2828 domain-containing protein [n=4]; RNA binding protein [n=3]; gp53 [n=2]; gp52 [n=1]; gp54 [n=1]; Phage conserved protein [n=1]; gp42 [n=1]; Von Willebrand factor-like protein [n=1]; No annotation provided [n=1]; Von Willebrand-like domain protein [n=1]; gp55 [n=1]; gp57 [n=1]; gp165 [n=1];
VOG0679	v1	Unknown	58	1	hypothetical protein [n=51]; gp173 [n=1]; ORF158 [n=1]; gp68 [n=1]; putative membrane protein [n=1]; membrane protein [n=1]; MbpC [n=1]; No annotation provided [n=1];
VOG0681	v2	Unknown	13	1	gpK [n=9]; hypothetical protein [n=4];
VOG0682	v1	Unknown	15	0.80736	hypothetical protein [n=9]; conserved hypothetical protein [n=1]; phage protein [n=1];
VOG0685	v1	Unknown	47	0.897	hypothetical protein [n=28]; DUF1351 domain protein [n=6]; unknown [n=4]; DUF1351 protein [n=2]; ORF8 [n=1]; gp29 [n=1]; putative replication protein [n=1]; putative DNA-binding protein [n=1]; phage protein [n=1]; prophage protein [n=1]; gp31 [n=1];
VOG0686	v1	Unknown	75	0.924	hypothetical protein [n=61]; DenB.1 hypothetical protein [n=4]; denB.1 hypothetical protein [n=2]; No annotation provided [n=2]; phage protein [n=1]; gp11 [n=1]; hypothetical protein Shfl2p277 [Shigella phage Shfl2] [n=1]; conserved hypothetical protein [n=1]; gp213 [n=1]; gp14 [n=1];
VOG0689	v1	Unknown	65	0.992	hypothetical protein [n=44]; gp1 [n=12]; gp115 [n=1]; Hypothetical Protein [n=1]; gp103 [n=1]; gp111 [n=1]; phage nuclease [n=1]; gp2 [n=1]; gp110 [n=1]; VIP2 protein [n=1];
VOG0691	v1	DNA_metabolism,Regulation&Recombination&Packaging,Injection&Assembly	26	0.712	portal protein [n=6]; minor capsid protein [n=3]; putative phage portal protein [n=3]; putative minor capsid protein [n=2]; Minor capsid protein [n=2]; putative portal protein [n=2]; portal [n=1]; gp3 [n=1]; phage GP6 protein [n=1]; phage portal protein [n=1]; hypothetical protein [n=1]; minor structural protein [n=1]; minor structural protein gp61 [n=1]; putative minor capsid protein 1 [n=1];
VOG0692	v1	Packaging,Injection&Assembly	28	0.734	minor capsid protein [n=7]; hypothetical protein [n=5]; putative minor capsid protein [n=3]; gp4 [n=3]; gp4-like protein [n=2]; Minor capsid protein [n=2]; phage capsid protein [n=1]; min_cap2 domain protein [n=1]; putative phage minor capsid protein [n=1]; phage minor capsid protein 2 [n=1]; putative head assembly protein [n=1]; putative phage minor capsid protein 2 [n=1];
VOG0694	v1	Structure	15	0.93061	major capsid protein [n=4]; putative major capsid protein [n=3]; major head protein [n=3]; hypothetical protein [n=2]; capsid protein [n=1]; putative minor capsid protein [n=1]; phage protein [n=1];
VOG0695	v1	Unknown	31	0.754	hypothetical protein [n=13]; gp8 [n=4]; unknown [n=4]; putative head-tail connector protein [n=2]; No annotation provided [n=1]; putative phosphate-selective porin O and P [n=1]; phage protein [n=1]; gp8 protein [n=1]; head-tail connector protein [n=1];
VOG0696	v1	Structure	24	0.84	hypothetical protein [n=5]; putative minor capsid protein [n=4]; unknown [n=4]; gp9 [n=3]; minor capsid protein [n=2]; capsid protein [n=1]; gp9 protein [n=1]; putative minor capsid protein 2 [n=1]; phage capsid protein [n=1]; putative minor capsid protein 1 [n=1]; No annotation provided [n=1];
VOG0697	v1	Structure	27	0.751091	putative minor capsid protein [n=6]; hypothetical protein [n=6]; unknown [n=4]; minor capsid protein [n=2]; gp10 [n=2]; putative minor capsid protein 2 [n=1]; minor_capsid_2 domain protein [n=1]; phage capsid protein [n=1]; putative capsid protein [n=1]; putative minor capsid protein 3 [n=1];
VOG0698	v1	Structure	13	0.934	putative minor capsid protein [n=5]; hypothetical protein [n=3]; capsid protein [n=1]; phage capsid protein [n=1]; minor capsid protein [n=1]; putative capsid protein [n=1];
VOG0700	v1	Lysis	7	1	hypothetical protein [n=5]; phage protein [n=1];
VOG0701	v1	Unknown	26	0.792	hypothetical protein [n=17]; unknown [n=4]; gp15 [n=4]; phage Gp15 protein [n=1];
VOG0703	v1	Lysis	64	0.765	holin [n=15]; hypothetical protein [n=13]; putative holin [n=11]; holin_LLH domain protein [n=8]; putative phage holin [n=4]; putative phage holin protein [n=1]; holin protein [n=1]; gp072 [n=1]; putative holin protein [n=1]; holin/anti-holin [n=1]; N-acetylmuramoyl-L-alanine amidase [n=1]; phage holin [n=1]; ORF107 [n=1]; putative holin 2 [n=1]; gp25 [n=1]; class III holin [n=1]; No annotation p…
VOG0704	v1	Packaging,Injection&Assembly	177	0.903	hypothetical protein [n=122]; head-tail joining protein [n=10]; DUF3168 domain protein [n=4]; conserved phage protein [n=3]; conserved structural protein [n=2]; conserved hypothetical protein [n=2]; ORF029 [n=2]; putative structure protein [n=2]; gp10 [n=2]; prohead protease [n=2]; No annotation provided [n=1]; aminopeptidase [n=1]; putative structural component [n=1]; Gp11 [n=1]; gp45 [n=1]; 77O…
VOG0705	v1	DNA_metabolism,Regulation&Recombination	74	0.158805	FtsK/SpoIIIE protein [n=13]; FtsK/SpoIIIE family protein [n=7]; FtsK/SpoIIIE ATPase [n=7]; hypothetical protein [n=7]; FtsK [n=5]; putative DNA translocase [n=3]; FtsK_SpoIIIE-family protein [n=3]; putative cell division protein FtsK/SpoIIIE [n=2]; cell division FtsK/SpoIIIE protein [n=2]; DNA translocase [n=2]; putative FtsK_SpoIIIE-family protein [n=2]; FtsK/SpoIIIE-like protein [n=2]; FtsK/Spo…
VOG0706	v1	DNA_metabolism,Regulation&Recombination	28	0.387139	hypothetical protein [n=7]; plasmid replication-relaxation protein [n=6]; replication/relaxation protein [n=5]; conserved phage protein [n=4]; plasmid replication/relaxation protein [n=3]; replication-relaxation protein [n=1]; plasmid relaxation/replication protein [n=1]; phage protein [n=1];
VOG0707	v1	Unknown	11	0.707729	conserved phage protein [n=4]; hypothetical protein [n=4]; Phi92_gp146 [n=1]; Orf16 [n=1]; structural protein [n=1];
VOG0709	v1	Structure	13	1	hypothetical protein [n=8]; putative internal head protein [n=4]; Ip9 putative internal head protein [n=1];
VOG0712	v1	Unknown	19	0.694669	hypothetical protein [n=12]; conserved phage protein [n=4]; phage protein [n=1]; gp5 [n=1]; phage related protein [n=1];
VOG0713	v1	Others	33	0.826	hypothetical protein [n=13]; transglycosylase [n=9]; transglycosylase-like protein [n=5]; No annotation provided [n=2]; conserved phage protein [n=2]; phage protein [n=1];
VOG0714	v1	Unknown	10	0.893	unknown [n=4]; hypothetical protein [n=4]; Orf11 [n=2];
VOG0717	v1	DNA_metabolism,Regulation&Recombination	25	0.977	hypothetical protein [n=17]; unknown [n=5]; ORF22 [n=1]; Orf30 [n=1];
VOG0719	v1	Unknown	12	1	hypothetical protein [n=6]; unknown [n=5]; gp078 [n=1];
VOG0720	v1	DNA_metabolism,Regulation&Recombination&Packaging,Injection&Assembly	580	0.897	portal protein [n=279]; putative portal protein [n=56]; gp3 [n=28]; gp12 [n=22]; hypothetical protein [n=20]; phage portal protein [n=14]; gp14 [n=13]; putative portal [n=12]; putative phage portal protein [n=11]; gp13 [n=9]; gp4 [n=9]; gp10 [n=9]; SPP1 family portal protein [n=9]; gp11 [n=8]; gp9 [n=7]; ORF006 [n=7]; portal [n=7]; gp16 [n=7]; ORF007 [n=6]; portal protein, SPP1 family [n=4]; gp5 …
VOG0723	v1	Unknown	42	0.924776	hypothetical protein [n=25]; No annotation provided [n=7]; unknown [n=2]; minor head protein [n=2]; orf13 [n=1]; gp5.4 conserved hypothetical protein [n=1]; gp8 [n=1]; ORF39 [n=1]; gp104 [n=1];
VOG0724	v1	Structure	102	0.673394	hypothetical protein [n=36]; tail protein [n=14]; ORF030 [n=4]; major structural protein [n=4]; phage tail protein [n=3]; DUF3168 domain-containing protein [n=2]; head structural protein [n=2]; ORF032 [n=2]; DUF3168 domain protein [n=2]; conserved phage protein [n=2]; ORF038 [n=2]; putative structural protein [n=1]; putative tail protein [n=1]; ORF41 [n=1]; p012 [n=1]; minor head protein [n=1]; p…
VOG0725	v1	Packaging,Injection&Assembly	83	0.916	hypothetical protein [n=45]; conserved hypothetical protein [n=3]; tail assembly protein [n=3]; ORF028 [n=3]; conserved phage protein [n=2]; putative tapemeasure chaperone protein [n=2]; ORF027 [n=2]; ORF026 [n=2]; unknown [n=2]; ORF038 [n=1]; ORF099 [n=1]; ORF029 [n=1]; tail protein [n=1]; ORF040 [n=1]; unknown phi protein [n=1]; gp12 [n=1]; ORF044 [n=1]; ORF043 [n=1]; ORF43 [n=1]; orf17 [n=1]; …
VOG0727	v1	Structure	12	0.715	hypothetical protein [n=3]; tail protein [n=2]; ORF46 [n=1]; structural protein [n=1]; putative phage tail protein [n=1]; putative distal tail protein [n=1]; unknown [n=1]; capsid and scaffold protein [n=1]; gp15 [n=1];
VOG0731	v1	Lysis	15	0.64	holin [n=8]; putative holin [n=2]; putative holin protein [n=1]; phage holin [n=1]; putative phage holin [n=1];
VOG0733	v2	Unknown	5	0.0172809	unknown [n=3]; hypothetical protein [n=2];
VOG0734	v2	Unknown	4	1	unknown [n=3]; hypothetical protein [n=1];
VOG0735	v1	Unknown	9	0.537164	unknown [n=4]; hypothetical protein [n=2]; Orf3 [n=1]; Orf4 [n=1];
VOG0736	v2	Unknown	8	0.937841	unknown [n=3]; hypothetical protein [n=3]; Orf9 [n=2];
VOG0737	v2	Unknown	6	0.796401	unknown [n=3]; Orf10 [n=2]; hypothetical protein [n=1];
VOG0739	v2	Unknown	6	0.854385	putative topoisomerase [n=2]; unknown [n=2]; hypothetical protein [n=1]; Orf17 [n=1];
VOG0740	v1	Unknown	12	0.916	hypothetical protein [n=6]; unknown [n=3]; ORF16 [n=1]; Orf21 [n=1]; Orf20 [n=1];
VOG0741	v2	Unknown	3	0.97472	unknown [n=3];
VOG0743	v1	Unknown	7	0.966	unknown [n=3]; hypothetical protein [n=1]; conserved hypothetical protein [n=1]; cI-like repressor [n=1]; No annotation provided [n=1];
VOG0744	v1	Unknown	8	0.594626	unknown [n=4]; hypothetical protein [n=4];
VOG0749	v1	Structure	13	0.489	unknown [n=4]; hypothetical protein [n=3]; VHS1053 protein [n=1]; capsid protein [n=1]; capsid protein gpE [n=1]; major capsid protein [n=1]; putative capsid protein [n=1]; structural protein [n=1];
VOG0750	v2	Unknown	4	0.870225	unknown [n=4];
VOG0751	v1	Lysis	6	0.458	unknown [n=4]; hypothetical protein [n=1]; Rz protein [n=1];
VOG0752	v2	Unknown	6	0.834141	unknown [n=4]; hypothetical protein [n=2];
VOG0753	v1	Others	51	0.535	hypothetical protein [n=17]; holin [n=7]; putative holin [n=2]; host specificity protein [n=1]; peptidase [n=1]; gpORF006 [n=1]; holin-like protein [n=1]; XhlA hemolysin [n=1]; XpaF1 protein [n=1]; Orf60 [n=1]; ORF50 [n=1]; unknown [n=1]; Orf58 [n=1]; tail fiber protein [n=1]; phage protein [n=1]; putative DUF1024 domain protein [n=1]; DUF1267 protein [n=1]; No annotation provided [n=1];
VOG0754	v2	Unknown	3	0.626365	No annotation provided [n=1]; unknown [n=1]; hypothetical protein [n=1];
VOG0755	v2	Unknown	8	0.817199	hypothetical protein [n=4]; unknown [n=2]; Orf13 [n=1]; ORF10 [n=1];
VOG0756	v1	DNA_metabolism,Regulation&Recombination	19	0.485327	Rad52/22 family double-strand break repair protein [n=2]; putative translation initiation factor [n=2]; Erf [n=2]; ORF252 [n=1]; hypothetical protein [n=1]; Putative recombination protein [n=1]; double-strand break repair protein [n=1]; putative Erf recombination protein [n=1]; phage recombination-related protein [n=1]; recombination protein [n=1]; sak [n=1]; Conserved hypothetical protein; putat…
VOG0757	v1	Unknown	5	0.91	unknown [n=1]; ORF18 [n=1]; Orf25 [n=1]; hypothetical protein [n=1]; Orf21 [n=1];
VOG0758	v2	Unknown	3	1	hypothetical protein [n=2]; unknown [n=1];
VOG0760	v2	Unknown	5	0.834141	unknown [n=2]; hypothetical protein [n=2]; ORF14 [n=1];
VOG0763	v2	Unknown	5	1	hypothetical protein [n=2]; Orf8 [n=2]; unknown [n=1];
VOG0764	v1	Structure	46	0.597	capsid protein [n=14]; major capsid protein [n=12]; major capsid protein N [n=7]; gp2, phage major capsid protein, P2 family [n=2]; hypothetical protein [n=1]; gp33 [n=1]; gp40 [n=1]; No annotation provided [n=1]; phage major capsid protein precursor [n=1]; phage major capsid protein [n=1]; gpN [n=1]; major capsid protein precursor [n=1]; N capsid protein [n=1]; gp39 [n=1]; phage major capsid pro…
VOG0765	v1	Lysis	65	0.441	holin [n=9]; hypothetical protein [n=7]; lysis protein [n=7]; putative holin [n=7]; lysis protein S [n=6]; possible holin [n=3]; No annotation provided [n=2]; holin lysis protein S [n=2]; class II holin [n=2]; lysis protein, holin [n=2]; putative S protein [n=1]; phage Lysis protein S. [n=1]; gp13 [n=1]; porin [n=1]; S [n=1]; Gp13 [n=1]; gp24 [n=1]; gp59 [n=1]; putative transmembrane protein [n=1…
VOG0766	v1	Lysis	12	0.86	hypothetical protein [n=7]; hypothetical bacteriophage protein [n=3]; putative phage protein [n=1]; orf25 [n=1];
VOG0769	v1	Unknown	20	0.807	hypothetical protein [n=16]; gp156 [n=1]; gp182 [n=1]; gp180 [n=1]; gp171 [n=1];
VOG0771	v1	Unknown	263	1	hypothetical protein [n=174]; gp53 [n=16]; gp55 [n=10]; gp52 [n=8]; gp54 [n=6]; gp59 [n=6]; gp51 [n=5]; gp56 [n=5]; gp50 [n=3]; metagenomic prevalent protein [n=3]; hypothetical bacteriophage protein [n=3]; gp58 [n=3]; gp49 [n=2]; DNA primase [n=2]; gp57 [n=2]; gp48 [n=1]; BcepNY3gp66 [n=1]; gp47 [n=1]; gp60 [n=1]; Hypothetical Protein [n=1]; putative DNA primase [n=1]; putative phosphofrutokinas…
VOG0774	v1	Unknown	5	0.701223	hypothetical protein [n=4]; ORF013 [n=1];
VOG0776	v1	Unknown	54	0.917398	hypothetical protein [n=39]; ORF038 [n=2]; ORF034 [n=2]; ORF032 [n=2]; ORF036 [n=2]; ORF027 [n=1]; ORF035 [n=1]; ORF029 [n=1]; ORF026 [n=1]; 77ORF030 [n=1]; ORF037 [n=1];
VOG0784	v1	Unknown	36	0.929	hypothetical protein [n=23]; ORF036 [n=3]; ORF035 [n=2]; ORF033 [n=2]; ORF031 [n=1]; phi ETA orf 63-like protein [n=1]; ORF032 [n=1]; similar to phage phi 11 orf1 [n=1]; ORF034 [n=1]; ORF038 [n=1];
VOG0785	v1	DNA_metabolism,Regulation&Recombination	7	0.770264	excisionase [n=4]; ORF086 [n=1]; ORF089 [n=1]; ORF098 [n=1];
VOG0787	v1	Unknown	15	0.659206	hypothetical protein [n=9]; No annotation provided [n=2]; ORF077 [n=2]; ORF081 [n=1]; phi PVL orf 35-like protein [n=1];
VOG0788	v1	Unknown	18	0.97	hypothetical protein [n=11]; No annotation provided [n=3]; ORF067 [n=1]; ORF064 [n=1]; ORF048 [n=1]; ORF058 [n=1];
VOG0789	v1	Unknown	16	1	No annotation provided [n=7]; hypothetical protein [n=6]; ORF138 [n=1]; ORF130 [n=1]; ORF125 [n=1];
VOG0790	v1	Unknown	54	0.829	hypothetical protein [n=32]; ORF105 [n=2]; ORF092 [n=2]; similar to phage phi PVL ORF38 [n=1]; ORF100 [n=1]; ORF083 [n=1]; ORF079 [n=1]; phi PVL-like protein [n=1]; ORF103 [n=1]; 77ORF102 [n=1]; ORF099 [n=1]; ORF093 [n=1]; ORF107 [n=1]; ORF115 [n=1]; phi PVL orf 38-like protein [n=1]; phi PVL ORF 38 analogue [n=1]; conserved hypothetical protein [n=1]; ORF101 [n=1]; ORF082 [n=1]; ORF098 [n=1]; OR…
VOG0791	v1	Unknown	13	1	No annotation provided [n=6]; 77ORF151 [n=1]; ORF162 [n=1]; ORF164 [n=1]; ORF169 [n=1]; ORF154 [n=1]; ORF171 [n=1]; hypothetical protein [n=1];
VOG0792	v1	Unknown	19	0.921	hypothetical protein [n=12]; ORF014 [n=2]; 77ORF009 [n=1]; ORF013 [n=1]; ORF015 [n=1]; conserved hypothetical protein [n=1]; ORF012 [n=1];
VOG0793	v2	Unknown	14	0.899405	hypothetical protein [n=9]; No annotation provided [n=3]; ORF094 [n=1]; ORF083 [n=1];
VOG0794	v1	Unknown	57	0.939927	hypothetical protein [n=37]; ORF052 [n=2]; ORF055 [n=2]; 77ORF039 [n=1]; No annotation provided [n=1]; ORF048 [n=1]; ORF047 [n=1]; acetyltransferase [n=1]; acetyltransferase family protein [n=1]; ORF057 [n=1]; ORF049 [n=1]; ORF041 [n=1]; phi PV83 orf 27-like protein [n=1]; conserved protein gp26 [n=1]; ORF058 [n=1]; 53 ORF 49-like protein [n=1]; ORF053 [n=1];
VOG0795	v1	Unknown	24	0.980504	hypothetical protein [n=12]; No annotation provided [n=6]; ORF120 [n=2]; ORF118 [n=1]; ORF116 [n=1]; rinMiddle [n=1]; ORF128 [n=1];
VOG0796	v1	Packaging,Injection&Assembly	293	0.663	terminase small subunit [n=87]; hypothetical protein [n=31]; putative terminase small subunit [n=21]; phage terminase small subunit [n=9]; terminase_2 domain protein [n=8]; TerS [n=8]; putative phage terminase small subunit [n=6]; putative small terminase subunit [n=6]; terminase, small subunit [n=4]; putative small terminase [n=4]; gp1 [n=4]; putative TerS small-subunit terminase [n=3]; putative…
VOG0797	v1	Unknown	16	1	hypothetical protein [n=10]; No annotation provided [n=3]; ORF098 [n=1]; ORF096 [n=1]; ORF094 [n=1];
VOG0799	v1	Structure	81	0.898	major tail protein [n=29]; hypothetical protein [n=13]; putative major tail protein [n=5]; tail protein [n=5]; ORF023 [n=4]; ORF022 [n=2]; ORF021 [n=2]; ORF026 [n=2]; ORF024 [n=2]; ORF025 [n=2]; ORF020 [n=1]; putative phage major tail protein [n=1]; No annotation provided [n=1]; conserved hypothetical protein [n=1]; conserved phage protein [n=1]; gp9 [n=1]; orf16 [n=1]; gp168 [n=1]; phage major t…
VOG0800	v1	Unknown	43	0.87	hypothetical protein [n=30]; ORF44 [n=1]; ORF046 [n=1]; orf18 [n=1]; unknown phi protein [n=1]; ORF047 [n=1]; gp13 [n=1]; ORF041 [n=1]; ORF048 [n=1]; gp105 [n=1]; unknown [n=1];
VOG0801	v1	Structure	88	0.73	hypothetical protein [n=31]; tail protein [n=10]; putative minor tail protein [n=6]; ORF012 [n=5]; minor tail protein [n=4]; ORF014 [n=4]; tail component protein [n=3]; ORF013 [n=2]; gp17 [n=2]; Siphovirus-type tail component [n=2]; conserved phage protein [n=2]; tail tape measure protein [n=1]; ORF011 [n=1]; ORF039 [n=1]; phage tail tape measure protein-like protein [n=1]; gp15 [n=1]; phi ETA or…
VOG0804	v1	Unknown	53	0.911	hypothetical protein [n=36]; ORF040 [n=3]; ORF036 [n=2]; ORF038 [n=2]; No annotation provided [n=1]; ORF037 [n=1]; ORF039 [n=1]; ORF030 [n=1]; conserved hypothetical protein [n=1]; ORF032 [n=1]; ORF041 [n=1]; ORF035 [n=1]; phi105 orf 44-like protein [n=1]; ORF034 [n=1];
VOG0805	v1	Unknown	128	0.959821	hypothetical protein [n=98]; gp207 [n=4]; No annotation provided [n=3]; ORF053 [n=3]; ORF051 [n=2]; ORF052 [n=2]; ORF049 [n=2]; phi PVL orf 17-like protein [n=1]; ORF047 [n=1]; ORF035 [n=1]; ORF040 [n=1]; hypothetical cyanophage protein [n=1]; ORF048 [n=1]; ORF044 [n=1]; Hypothetical-Protein [n=1]; phi SLT orf 99-like protein [n=1]; 77ORF058 [n=1]; ORF041 [n=1]; ORF054 [n=1]; ORF057 [n=1];
VOG0806	v1	Unknown	14	0.961753	hypothetical protein [n=8]; No annotation provided [n=2]; ORF100 [n=2]; ORF092 [n=1]; ORF097 [n=1];
VOG0807	v1	Unknown	7	1	hypothetical protein [n=5]; ORF029 [n=2];
VOG0808	v1	Unknown	32	0.888	hypothetical protein [n=18]; ORF072 [n=2]; No annotation provided [n=2]; ORF075 [n=1]; ORF064 [n=1]; ORF071 [n=1]; ORF073 [n=1]; ORF065 [n=1]; ORF076 [n=1]; ORF059 [n=1]; 77ORF064 [n=1]; phi ETA orf 16-like protein [n=1]; ORF077 [n=1];
VOG0809	v2	Unknown	11	0.948561	hypothetical protein [n=8]; No annotation provided [n=1]; ORF076 [n=1]; 77ORF074 [n=1];
VOG0810	v1	Unknown	16	1	hypothetical protein [n=9]; No annotation provided [n=3]; phosphoribosylpyrophosphate synthetase [n=1]; 77ORF072 [n=1]; Phi92_gp234 [n=1]; ORF071 [n=1];
VOG0811	v1	Unknown	24	0.97472	hypothetical protein [n=15]; ORF061 [n=2]; conserved hypothetical protein [n=1]; ORF050 [n=1]; ORF068 [n=1]; 77ORF051 [n=1]; ORF070 [n=1]; ORF062 [n=1]; ORF065 [n=1];
VOG0812	v1	Unknown	87	0.859	hypothetical protein [n=59]; gp53 [n=5]; gp66 [n=2]; ORF038 [n=2]; putative secreted protein [n=2]; gp65 [n=2]; No annotation provided [n=1]; gp55 [n=1]; gp64 [n=1]; ORF040 [n=1]; ORF035 [n=1]; gp68 [n=1]; 77ORF031 [n=1]; ORF033 [n=1]; gp56 [n=1]; ORF037 [n=1]; gp67 [n=1]; transcriptional activator rinB [n=1]; ORF041 [n=1]; gp49 [n=1]; ORF034 [n=1];
VOG0813	v1	Packaging,Injection&Assembly	57	0.981121	hypothetical protein [n=25]; putative pre-tape measure chaperone protein [n=5]; tail chaperonin [n=5]; ORF038 [n=2]; tail protein [n=2]; ORF034 [n=1]; putative virion structural protein [n=1]; phi PVL orf 61-like protein [n=1]; similar tophage phi PVL ORF61 [n=1]; ORF036 [n=1]; late transcriptional regulator LtrC [n=1]; ORF037 [n=1]; ORF039 [n=1]; hypothetical protein ORF017 [n=1]; BcepGomrgp13 […
VOG0814	v1	Unknown	8	1	hypothetical protein [n=5]; seryl-tRNA synthetase [n=1]; ORF074 [n=1]; ORF066 [n=1];
VOG0815	v2	Unknown	7	1	hypothetical protein [n=6]; ORF132 [n=1];
VOG0816	v1	DNA_metabolism,Regulation&Recombination&Packaging,Injection&Assembly	32	1	head-tail adaptor [n=4]; hypothetical protein [n=4]; ORF043 [n=4]; putative head-tail adaptor [n=3]; ORF046 [n=3]; head tail adaptor [n=2]; conserved phage protein [n=2]; ORF049 [n=1]; similar to phage Spp1 gp16 [n=1]; putative SPP1 family head-tail adaptor [n=1]; conserved hypothetical protein [n=1]; ORF044 [n=1]; putative phage head-tail adaptor [n=1]; head-tail adapter [n=1]; ORF047 [n=1]; ORF…
VOG0817	v1	Unknown	29	1	hypothetical protein [n=16]; ORF045 [n=3]; ORF055 [n=1]; ORF048 [n=1]; No annotation provided [n=1]; ORF039 [n=1]; ORF057 [n=1]; tail assembly protein [n=1]; ORF042 [n=1]; ORF124 [n=1]; conserved phage protein [n=1]; tail protein [n=1];
VOG0819	v2	Unknown	11	0.909572	hypothetical protein [n=7]; ORF028 [n=1]; ORF025 [n=1]; ORF026 [n=1]; gp3 [n=1];
VOG0820	v2	Unknown	9	0.937841	hypothetical protein [n=5]; ORF077 [n=1]; ORF086 [n=1]; ORF073 [n=1]; conserved hypothetical protein [n=1];
VOG0821	v1	Unknown	18	0.703696	hypothetical protein [n=17]; conserved hypothetical protein [n=1];
VOG0822	v1	DNA_metabolism,Regulation&Recombination	202	0.706	hypothetical protein [n=53]; DNA N-6-adenine-methyltransferase [n=18]; DNA methyltransferase [n=14]; putative DNA methyltransferase [n=13]; DNA methylase [n=12]; putative DNA methylase [n=8]; DNA adenine methyltransferase [n=6]; putative N-6-adenine-methyltransferase [n=5]; methyltransferase [n=5]; No annotation provided [n=5]; methylase [n=4]; DNA adenine methylase [n=4]; putative DNA N-6-adenin…
VOG0823	v1	DNA_metabolism,Regulation&Recombination	8	0.427	excisionase [n=7]; Excisionase [n=1];
VOG0824	v1	Unknown	30	0.688	hypothetical protein [n=26]; No annotation provided [n=1]; VHS1002 protein [n=1]; Hypothetical protein [n=1]; conserved hypothetical protein [n=1];
VOG0825	v1	Unknown	21	0.597	hypothetical protein [n=19]; conserved hypothetical protein [n=1]; No annotation provided [n=1];
VOG0827	v1	DNA_metabolism,Regulation&Recombination	46	0.614	mobile element protein [n=21]; hypothetical protein [n=6]; host-nuclease inhibitor protein Gam [n=5]; Gam protein [n=3]; conserved hypothetical protein [n=1]; gam [n=1]; host-nuclease inhibitor protein [n=1]; host-nuclease inhibitor protein gam. [n=1]; host-nuclease inhibitor Gamma [n=1]; host-nuclease inhibitor protein gam [n=1]; host nuclease inhibitor Gam [n=1]; putative host-nuclease inhibito…
VOG0828	v1	DNA_metabolism,Regulation&Recombination	16	0.786	putative single-stranded DNA binding protein [n=5]; Ea10 protein [n=3]; hypothetical protein [n=1]; ea10 [n=1]; single stranded DNA-binding protein [n=1]; gp03 [n=1]; Putative single-stranded DNA binding protein [n=1]; gp34 [n=1]; Ssb [n=1]; single stranded binding protein [n=1];
VOG0830	v1	Others	15	0.422	Bor protein precursor [n=7]; lipoprotein Bor [n=5]; Bor protein [n=2]; Bor [n=1];
VOG0831	v1	Packaging,Injection&Assembly	15	0.32	terminase small subunit nu1 [n=4]; DNA packaging protein [n=2]; terminase small subunit [n=2]; putative terminase small subunit [n=1]; putative small terminase subunit [n=1]; small terminase subunit [n=1]; gp1 [n=1]; putative terminase, small subunit [n=1]; DNA packaging protein; small terminase subunit; Lambda Nu1 homolog [n=1];
VOG0832	v1	Structure&Packaging,Injection&Assembly	25	0.796	head-to-tail joining protein [n=6]; head-tail joining protein [n=4]; head-tail connector [n=2]; hypothetical protein [n=2]; head-tail joining protein lambda W [n=2]; putative head-to-tail joining protein W [n=2]; No annotation provided [n=1]; bacteriophage head-to-tail joining protein; adapter between portal and gpFII; Lambda gpW homolog [n=1]; head-tail joining protein Lambda W [n=1]; putative h…
VOG0833	v1	Packaging,Injection&Assembly	65	0.545	portal protein [n=34]; phage portal protein [n=4]; putative portal protein [n=3]; hypothetical protein [n=2]; capsid component [n=2]; lambda-like phage portal protein [n=2]; putative lambda family portal protein B [n=2]; portal protein B [n=1]; bacteriophage portal protein; Lambda gpB homolog [n=1]; gp04 protein [n=1]; ORF23 [n=1]; capsid portal protein [n=1]; gp4 [n=1]; portal protein gpB [n=1];…
VOG0835	v1	Structure	9	0.47	head-DNA stabilization protein [n=3]; head decoration protein D [n=2]; head decoration protein [n=2]; gp7 [n=1]; bacteriophage head decoration protein; Lambda gpD homolog [n=1];
VOG0837	v1	Packaging,Injection&Assembly	9	0.442614	DNA packaging protein [n=3]; DNA packaging protein Fi [n=3]; head assembly protein Fi [n=1]; gp9 [n=1]; bacteriophage accessory DNA packaging protein; Lambda FI homolog [n=1];
VOG0838	v1	Packaging,Injection&Assembly	16	0.76	head-tail connector Fii [n=4]; hypothetical protein [n=4]; head-tail joining protein [n=3]; head-to-tail joining protein [n=3]; bacteriophage minor capsid protein; forms tail attachment site on head; Lambda FII homolog [n=1]; gp10 [n=1];
VOG0839	v1	Structure	28	0.726	minor tail protein [n=5]; minor tail protein Z [n=4]; hypothetical protein [n=4]; tail component [n=2]; gp09 protein [n=1]; putative phage-related protein [n=1]; putative bacteriophage tail component; Lambda gpZ homolog [n=1]; bacteriophage head-tail assembly protein; Lambda gpZ homolog [n=1]; bacteriophage morphogenesis protein; Lambda gpZ homolog [n=1]; conserved phage protein [n=1]; gp11 [n=1]…
VOG0840	v1	Structure	16	0.612	minor tail protein U [n=3]; minor tail protein [n=3]; bacteriophage tail shaft stabilization protein; Lambda gpU homolog [n=2]; tail component [n=2]; tail terminator protein [n=1]; putative tail component [n=1]; tail protein [n=1]; tail protein U [n=1]; gp12 [n=1]; putative bacteriophage minor tail protein; Lambda gpU homolog [n=1];
VOG0842	v1	DNA_metabolism,Regulation&Recombination	16	0.728	minor tail protein G [n=4]; minor tail protein [n=4]; bacteriophage tail assembly chaperone; Lambda gpG homolog [n=2]; tail component [n=2]; putative tail component [n=1]; putative bacteriophage minor tail protein; Lambda gpG homolog [n=1]; tail assembly chaperone [n=1]; gp14 [n=1];
VOG0843	v1	Packaging,Injection&Assembly	16	0.817	minor tail protein [n=3]; tail assembly protein GT [n=3]; tail component [n=2]; tail assembly protein [n=2]; putative minor tail protein [n=2]; bacteriophage tail assembly chapterone - part of G+G' frameshift hybrid protein; Lambda gpT homolog [n=1]; part of bacteriophage tail assembly chaperone gpG by translational frameshifting; Lambda gpT homolog [n=1]; tail assembly protein T [n=1]; downstrea…
VOG0847	v1	Structure	114	0.693	minor tail protein [n=32]; putative minor tail protein [n=18]; tail protein [n=15]; minor tail protein M [n=14]; hypothetical protein [n=5]; bacteriophage tail tip assembly protein; Lambda gpM homolog [n=2]; putative minor tail protein M [n=2]; gp17 [n=2]; tail component [n=2]; phage minor tail [n=1]; phage minor tail protein [n=1]; minor tail protein gp14 [n=1]; tail fiber protein [n=1]; putativ…
VOG0848	v1	Structure	127	0.742	minor tail protein [n=29]; tail protein [n=25]; minor tail protein L [n=13]; putative minor tail protein [n=10]; hypothetical protein [n=9]; putative minor tail protein L [n=3]; tail protein L [n=3]; minor tail protein l [n=2]; bacteriophage tail tip assembly protein; Lambda gpL homolog [n=2]; gp18 [n=2]; tail component [n=2]; minor tail protein L. [n=1]; putative bacteriophage minor tail protein…
VOG0850	v1	Lysis	118	0.637	tail protein [n=20]; minor tail protein [n=16]; putative minor tail protein [n=11]; tail assembly protein [n=10]; hypothetical protein [n=9]; minor tail protein K [n=9]; tail component protein [n=3]; phage tail assembly protein [n=3]; gp19 [n=3]; tail assembly protein K [n=2]; NlpC/P60 family protein [n=2]; bacteriophage tail tip assembly protein; Lambda gpK homolog [n=2]; putative tail assembly …
VOG0855	v1	Others	28	0.120296	attachment invasion locus protein precursor [n=8]; outer membrane protein Lom precursor [n=5]; outer host membrane [n=2]; putative Lom-like outer membrane protein [n=2]; hypothetical protein [n=2]; Lom protein [n=1]; outer membrane protein Lom [n=1]; outer membrane lom precursor [n=1]; outer host membrane protein Lom [n=1]; similar to Lom protein of bacteriophage lambda [n=1]; outer host membrane…
VOG0861	v1	Lysis	14	0.879	hypothetical protein [n=9]; holin [n=4]; putative holin [n=1];
VOG0862	v1	Others	6	0.4245	hypothetical protein [n=3]; toxin-antitoxin system [n=1]; Lj965 prophage repressor-like protein [n=1]; putative receptor protein [n=1];
VOG0866	v1	Unknown	18	0.363049	hypothetical protein [n=18];
VOG0868	v1	Unknown	29	1	hypothetical protein [n=27]; ORF120 [n=1]; ORF134 [n=1];
VOG0870	v1	Unknown	17	1	hypothetical protein [n=7]; structural protein [n=3]; putative structural protein [n=2]; virion component, putative tail fiber [n=1]; ORF024 [n=1]; putative carbohydrate-binding domain protein [n=1]; capsid and scaffold protein [n=1]; carbohydrate binding domain protein [n=1];
VOG0874	v2	Unknown	5	1	No annotation provided [n=2]; hypothetical protein [n=2]; putative protein 56 [n=1];
VOG0875	v1	DNA_metabolism,Regulation&Recombination	7	1	terminal protein [n=5]; No annotation provided [n=1]; essential replication protein [n=1];
VOG0876	v1	DNA_metabolism,Regulation&Recombination	6	1	transcriptional regulator [n=5]; No annotation provided [n=1];
VOG0877	v1	DNA_metabolism,Regulation&Recombination	4	1	single stranded DNA-binding protein [n=1]; single-stranded DNA binding protein [n=1]; SSB [n=1]; No annotation provided [n=1];
VOG0878	v1	DNA_metabolism,Regulation&Recombination	7	1	dsDNA binding protein [n=3]; hypothetical protein [n=1]; double-strand binding protein [n=1]; double-stranded DNA binding protein [n=1]; No annotation provided [n=1];
VOG0879	v1	Packaging,Injection&Assembly	6	1	scaffolding protein [n=3]; capsid and scaffold protein [n=1]; scaffold protein [n=1]; head morphogenesis protein [n=1];
VOG0880	v1	Structure	4	1	head fiber protein [n=4];
VOG0885	v1	DNA_metabolism,Regulation&Recombination	7	1	DNA replication organizer [n=2]; No annotation provided [n=1]; unknown protein [n=1]; hypothetical early protein [n=1]; 16.7 protein homologue (phi29) [n=1]; hypothetical protein [n=1];
VOG0886	v2	Unknown	4	1	putative protein 16.8 [n=1]; unknown protein [n=1]; hypothetical early protein [n=1]; No annotation provided [n=1];
VOG0887	v1	Packaging,Injection&Assembly	80	0.993	putative terminase small subunit [n=47]; terminase small subunit [n=29]; small terminase [n=2]; putative terminase subunit [n=1]; putative phage terminase small subunit [n=1];
VOG0888	v1	Structure	30	0.993	hypothetical protein [n=14]; putative strucural protein 1 [n=7]; putative structural protein [n=4]; structural protein [n=2]; l8 [n=1]; putative phage structural protein [n=1]; unknown [n=1];
VOG0889	v1	Structure	69	0.993	putative strucural protein 2 [n=22]; hypothetical protein [n=20]; putative structural protein [n=18]; structural protein [n=5]; unknown [n=2]; putative phage structural protein [n=1]; l9 [n=1];
VOG0890	v1	Structure	62	0.994	putative strucural protein 4 [n=23]; hypothetical protein [n=19]; putative structural protein [n=12]; structural protein [n=4]; unknown [n=2]; putative phage structural protein [n=1]; l11 [n=1];
VOG0893	v1	Structure	81	0.993	hypothetical protein [n=45]; tail associated lysin [n=30]; structural protein [n=3]; l18 [n=1]; baseplate protein [n=1]; host attachement protein [n=1];
VOG0894	v1	Structure	80	0.993	hypothetical protein [n=54]; putative strucural protein 7 [n=21]; structural protein [n=3]; putative strucural protein 9 [n=1]; l19 [n=1];
VOG0897	v1	Lysis	74	0.974	holin [n=30]; bifunctional anti-holin / holin [n=28]; putative holin [n=15]; hypothetical protein [n=1];
VOG0900	v1	Unknown	83	0.993	hypothetical protein [n=81]; e33 [n=1]; unknown early protein [n=1];
VOG0901	v1	Unknown	87	0.99376	hypothetical protein [n=61]; putative early protein [n=22]; unknown [n=2]; e28 [n=1];
VOG0902	v1	Unknown	80	1	hypothetical protein [n=77]; unknown [n=2]; e23 [n=1];
VOG0903	v1	Unknown	60	0.99	hypothetical protein [n=56]; unknown [n=2]; No annotation provided [n=1]; e17 [n=1];
VOG0904	v1	Unknown	88	0.994	hypothetical protein [n=85]; unknown [n=2]; e15 [n=1];
VOG0905	v1	Unknown	67	0.993	hypothetical protein [n=66]; e14 [n=1];
VOG0906	v1	Unknown	108	0.88	putative sak protein [n=39]; SAK protein [n=30]; hypothetical protein [n=23]; putative topoisomerase [n=3]; e12 [n=2]; ORF11 [n=1]; ORF023 [n=1]; putative serine kinase (sak) protein [n=1]; SAK kinase [n=1]; ORF021 [n=1]; Orf14 [n=1]; gp28 [n=1]; topoisomerase [n=1]; ORF024 [n=1]; single-strand annealing SAK3-like protein [n=1]; ORF020 [n=1];
VOG0907	v1	Unknown	73	1	hypothetical protein [n=72]; e8 [n=1];
VOG0908	v1	Unknown	72	0.993	hypothetical protein [n=69]; unknown [n=2]; e7 [n=1];
VOG0909	v1	Unknown	23	1	hypothetical protein [n=20]; No annotation provided [n=2]; e2 [n=1];
VOG0910	v1	Unknown	64	1	hypothetical protein [n=61]; unknown [n=2]; e1 [n=1];
VOG0911	v1	Unknown	63	1	hypothetical protein [n=44]; middle expressed protein 2 [n=18]; m2 [n=1];
VOG0913	v1	Structure	83	0.993	putative structural protein [n=29]; putative strucural protein 6 [n=28]; hypothetical protein [n=19]; structural protein [n=4]; unknown [n=2]; l15 [n=1];
VOG0914	v1	Structure&Lysis	65	0.993	hypothetical protein [n=42]; distal tail protein [n=16]; unknown [n=2]; baseplate protein [n=2]; l17 [n=1]; structural protein [n=1];
VOG0917	v1	Unknown	38	1	hypothetical protein [n=37]; e29 [n=1];
VOG0918	v1	DNA_metabolism,Regulation&Recombination	15	0.00636105	hypothetical protein [n=2]; putative single-stranded DNA-specific exonuclease [n=1]; repair exonuclease [n=1]; putative single stranded exonuclease [n=1]; putative single-stranded DNA exonuclease [n=1]; putative single-stranded DNA specific exonuclease [n=1]; RecJ [n=1]; putative single stranded DNA exonuclease [n=1]; ssDNA exonuclease [n=1]; single stranded DNA specific exonuclease [n=1]; single…
VOG0919	v1	Unknown	60	1	hypothetical protein [n=58]; unknown [n=2];
VOG0920	v1	Unknown	34	1	hypothetical protein [n=22]; No annotation provided [n=11]; e19 [n=1];
VOG0921	v1	Unknown	91	0.994	hypothetical protein [n=86]; unknown [n=2]; No annotation provided [n=2]; e10 [n=1];
VOG0922	v1	Unknown	65	1	hypothetical protein [n=62]; unknown [n=2]; e9 [n=1];
VOG0924	v1	DNA_metabolism,Regulation&Recombination	89	0.994	putative DNA polymerase subunit [n=36]; DNA polymerase [n=33]; putative DNA polymerase [n=8]; hypothetical protein [n=6]; DNA polymerase subunit [n=5]; e5 [n=1];
VOG0925	v1	Unknown	19	1	hypothetical protein [n=17]; e4 [n=1]; No annotation provided [n=1];
VOG0926	v1	Unknown	14	1	hypothetical protein [n=14];
VOG0927	v1	Unknown	45	1	hypothetical protein [n=23]; middle expressed protein 1 [n=19]; unknown [n=2]; m1 [n=1];
VOG0930	v1	Structure	61	0.993	putative strucural protein 3 [n=20]; hypothetical protein [n=19]; putative structural protein [n=14]; structural protein [n=3]; unknown [n=2]; putative phage structural protein [n=1]; l10 [n=1]; putative strucural protein [n=1];
VOG0933	v1	Structure&Lysis	62	0.99	neck passage structure [n=12]; neck passage structure protein [n=12]; hypothetical protein [n=4]; DUF2479 domain containing protein [n=4]; DUF2479 domain-containing protein [n=4]; putative neck passage structure protein [n=2]; NPS [n=2]; minor structural protein [n=1]; putative accessory fiber [n=1]; Orf59 [n=1]; minor structural protein 6 [n=1];
VOG0935	v1	Unknown	8	1	hypothetical protein [n=6]; unknown [n=2];
VOG0936	v1	Structure	40	0.993	hypothetical protein [n=17]; putative structural protein [n=14]; putative strucural protein 5 [n=7]; l14 [n=1]; structural protein [n=1];
VOG0937	v1	Unknown	52	1	hypothetical protein [n=27]; middle expressed protein 4 [n=14]; No annotation provided [n=8]; m4 [n=1]; unknown [n=1];
VOG0938	v1	Unknown	16	0.527769	hypothetical protein [n=14]; gp42 [n=1]; conserved hypothetical protein [n=1];
VOG0939	v1	Unknown	23	0.501457	hypothetical protein [n=21]; conserved hypothetical protein [n=1]; No annotation provided [n=1];
VOG0941	v2	Unknown	6	0.874766	hypothetical protein [n=5]; conserved hypothetical protein [n=1];
VOG0942	v1	Unknown	68	0.845	hypothetical protein [n=57]; No annotation provided [n=8]; gene 48 protein [n=1]; Hypothetical protein [n=1]; conserved hypothetical protein [n=1];
VOG0943	v1	DNA_metabolism,Regulation&Recombination	18	0.854	hypothetical protein [n=13]; No annotation provided [n=2]; Lar [n=1]; restriction alleviation protein, Lar family [n=1];
VOG0944	v1	DNA_metabolism,Regulation&Recombination	33	0.025	transposase [n=9]; mobile element protein [n=5]; transposase-like protein [n=5]; putative transposase OrfB [n=4]; No annotation provided [n=2]; hypothetical protein [n=2]; integrase core domain protein [n=1]; ISEhe3 orfB [n=1]; transposase for IS629 [n=1]; ISSod13 family transposase [n=1]; putative transposase [n=1];
VOG0945	v1	DNA_metabolism,Regulation&Recombination	7	0.0741893	mobile element protein [n=2]; hypothetical protein [n=1]; transposase for IS629 [n=1]; putative transposase OrfA protein of IS629 [n=1]; IS629 transposase orfA [n=1]; ISBt3 transposase subunit protein [n=1];
VOG0946	v1	Others	20	0.856	shiga-like toxin II subunit A precursor [n=4]; Shiga toxin 2 subunit A [n=4]; Shiga toxin2 subunit A [n=2]; shiga toxin A-chain precursor [n=2]; shiga toxin 2 subunit A [n=2]; Shiga toxin 1 subunit A [n=1]; shiga toxin subunit A precursor [n=1]; shiga toxin 2e A-subunit [n=1]; Shiga toxin1 subunit A [n=1]; Shiga-like toxin II subunit A precursor [n=1]; Stx1 A subunit [n=1];
VOG0947	v1	Others	19	0.856	Shiga toxin 2 subunit B [n=4]; shiga-like toxin II subunit B precursor [n=3]; shiga toxin I subunit B precursor [n=2]; shiga toxin 2 subunit B [n=2]; Shiga toxin2 subunit B [n=2]; Shiga toxin 1 subunit B [n=1]; shiga toxin 2e B-subunit [n=1]; shiga toxin subunit B precursor [n=1]; Shiga toxin1 subunit B [n=1]; Shiga-like toxin II subunit B precursor [n=1]; Stx1 B subunit [n=1];
VOG0952	v1	Unknown	13	0.733	hypothetical protein [n=13];
VOG0953	v1	Unknown	20	0.944	hypothetical protein [n=19]; conserved hypothetical protein [n=1];
VOG0955	v1	Unknown	10	0.582813	hypothetical protein [n=8]; putative bacteriophage protein [n=1]; No annotation provided [n=1];
VOG0968	v1	Structure	18	0.77	hypothetical protein [n=8]; tail fiber protein [n=7]; putative prophage tail fibre C-terminus family protein [n=1]; putative tail fiber protein. [n=1]; hypothetical tail fiber protein [n=1];
VOG0972	v1	Unknown	20	1	hypothetical protein [n=14]; No annotation provided [n=2]; gene 42 protein [n=1]; Gp53 [n=1]; ORF27 [n=1]; gp58 [n=1];
VOG0975	v1	Packaging,Injection&Assembly	4	0.374	Putative small subunit (Nu1 homolog) of DNA packaging dimer [n=1]; putative terminase small subunit [n=1]; ORF21 [n=1]; gp01 protein [n=1];
VOG0976	v1	Structure	95	0.678	major capsid protein [n=27]; hypothetical protein [n=22]; putative major head protein [n=16]; putative major capsid protein [n=15]; No annotation provided [n=5]; Major capsid protein [n=2]; major capsid [n=1]; putative major head capsid protein [n=1]; putative major head protein [Enterobacteria phage vB_EcoM-FV3] [n=1]; gp07 protein [n=1]; major structural protein [n=1]; major head protein [n=1];…
VOG0977	v1	Unknown	8	0.507786	hypothetical protein [n=4]; putative phage-related protein [n=1]; conserved phage protein [n=1]; gp10 protein [n=1]; ORF29 [n=1];
VOG0979	v1	DNA_metabolism,Regulation&Recombination	8	0.026	retron-type RNA-directed DNA polymerase [n=2]; No annotation provided [n=2]; reverse transcriptase [n=1]; putative reverse transcriptase [n=1]; gp20 protein [n=1]; ORF37 [n=1];
VOG0980	v1	Unknown	41	0.665951	hypothetical protein [n=37]; ORF38 [n=1]; gp21 protein [n=1];
VOG0981	v1	Unknown	6	0.834141	hypothetical protein [n=3]; gp31 protein [n=1]; ORF50 [n=1]; putative phage-related protein [n=1];
VOG0982	v1	DNA_metabolism,Regulation&Recombination	413	0.126889	hypothetical protein [n=70]; exonuclease [n=45]; exonuclease A [n=45]; DNA polymerase III epsilon subunit [n=21]; putative exonuclease [n=19]; DexA exonuclease A [n=13]; putative metallopeptidase [n=11]; DnaQ [n=8]; DexA exonuclease [n=7]; putative Pol III-like exoribonuclease [n=6]; No annotation provided [n=6]; exonuclease, DNA polymerase III subunit epsilon [n=5]; DnaQ-like protein [n=5]; DNA …
VOG0984	v1	Unknown	5	1	hypothetical protein [n=2]; gp37 protein [n=1]; ORF56 [n=1]; putative phage-related protein [n=1];
VOG0985	v1	DNA_metabolism,Regulation&Recombination	61	0.0264373	ParA [n=13]; ParA-like protein [n=6]; gp37 [n=4]; putative para [n=4]; hypothetical protein [n=3]; plasmid partition protein SopA [n=3]; ParA dsDNA partitioning protein [n=3]; chromosome partitioning ATPase [n=2]; putative ParA protein [n=2]; dsDNA partitioning protein [n=2]; partitioning protein [n=2]; chromosome partitioning protein ParA [n=2]; regulatory protein [n=1]; gp36 [n=1]; putative cob…
VOG0986	v1	DNA_metabolism,Regulation&Recombination	8	0.728428	protelomerase [n=4]; gp40 protein [n=1]; putative protelomerase [n=1]; gp29 [n=1]; ORF1 [n=1];
VOG0988	v1	Unknown	6	1	hypothetical protein [n=2]; prophage antirepressor [n=1]; gp44 protein [n=1]; ORF7 [n=1]; putative phage-related protein [n=1];
VOG0989	v1	Unknown	4	1	hypothetical protein [n=3]; gp49 protein [n=1];
VOG0991	v1	Unknown	4	1	gp55 protein [n=1]; hypothetical protein [n=1]; putative phage-related protein [n=1]; ORF18 [n=1];
VOG0992	v1	Lysis	96	0.239867	putative endolysin [n=29]; hypothetical protein [n=25]; N-acetylmuramidase [n=6]; glycosyl hydrolase [n=5]; putative N-acetylmuramidase [n=5]; lysozyme [n=5]; secretion activator protein [n=3]; No annotation provided [n=2]; endolysin [n=2]; putative lysozyme family protein [n=2]; peptidoglycan binding domain-containing protein [n=2]; putative endolysin/secretion activator protein [n=1]; Bbp2 [n=1…
VOG0994	v1	Unknown	68	0.749993	hypothetical protein [n=58]; No annotation provided [n=4]; Bbp1 [n=1]; putative phage-related protein [n=1]; hypothetical protein ORF050 [n=1]; gp57 protein [n=1]; ORF20 [n=1];
VOG0996	v1	DNA_metabolism,Regulation&Recombination	251	0.081	clamp loader subunit [n=70]; replication factor C small subunit [n=21]; clamp loader subunit DNA polymerase accessory protein [n=20]; clamp loader, small subunit [n=15]; sliding clamp loader [n=13]; clamp loader small subunit [n=11]; gp44 clamp-loader subunit [n=7]; clamp loader subunit, DNA polymerase accessory protein [n=6]; hypothetical protein [n=5]; putative DNA polymerase III [n=5]; clamp-l…
VOG0997	v1	Structure	320	0.997	baseplate hub subunit [n=112]; baseplate hub assembly protein [n=41]; hypothetical protein [n=26]; gp26 baseplate hub subunit [n=19]; baseplate hub assembly catalyst [n=17]; T4 bacteriophage base plate protein [n=12]; base plate protein [n=8]; base plate hub subunit [n=7]; gp51 baseplate hub assembly catalyst [n=7]; baseplate protein [n=7]; baseplate hub assembly chaperone [n=6]; gp26 base plate …
VOG0998	v1	Others	44	0.0289483	queuosine biosynthesis QueE radical SAM [n=6]; gp5 [n=5]; hypothetical protein [n=5]; QueE [n=4]; putative queuosine biosynthesis protein [n=4]; queuosine Biosynthesis QueE Radical SAM [n=3]; QueE-like queosine biosynthesis protein [n=2]; radical SAM domain-containing protein [n=2]; QueE domain protein [n=1]; radical SAM family-like protein [n=1]; 7-cyano-7-deazaguanosine [n=1]; radical SAM domai…
VOG0999	v1	Unknown	8	1	hypothetical protein [n=7]; hypothetical phage protein [n=1];
VOG10000	v1	Unknown	3	0.715474	hypothetical protein [n=3];
VOG10001	v1	Unknown	3	1	hypothetical protein [n=2]; gp08 [n=1];
VOG10002	v1	Unknown	3	1	hypothetical protein [n=2]; gp14 [n=1];
VOG10003	v1	Unknown	3	1	hypothetical protein [n=2]; gp19 [n=1];
VOG10004	v1	Unknown	3	1	hypothetical protein [n=2]; gp23 [n=1];
VOG10005	v1	Others	3	0.715474	putative antirestriction protein [n=2]; gp28 [n=1];
VOG10006	v1	Unknown	3	1	hypothetical protein [n=2]; gp32 [n=1];
VOG10007	v1	Unknown	3	1	hypothetical protein [n=2]; gp60 [n=1];
VOG10008	v1	Unknown	3	1	hypothetical protein [n=2]; gp61 [n=1];
VOG10009	v1	DNA_metabolism,Regulation&Recombination	3	1	putative tail fiber [n=2]; tail fiber [n=1];
VOG1001	v1	Packaging,Injection&Assembly	228	1	portal vertex protein [n=79]; portal vertex protein of head [n=36]; portal vertex of the head [n=21]; portal protein [n=16]; gp20 portal vertex protein of head [n=9]; capsid assembly protein [n=9]; hypothetical protein [n=9]; Bacteriophage T4-like capsid assembly protein (Gp20) [n=6]; portal vertex protein of the head [n=5]; phage portal vertex of the head [n=3]; gp20 portal vertex protein [n=3];…
VOG10010	v1	Unknown	3	1	hypothetical protein [n=2]; gp79 [n=1];
VOG10011	v1	Unknown	3	1	hypothetical protein [n=2]; gp84 [n=1];
VOG10012	v2	Unknown	3	1	hypothetical protein [n=2];
VOG10013	v2	Unknown	3	0.834141	hypothetical protein [n=2]; orf25 [n=1];
VOG10014	v2	Unknown	3	0.104712	hypothetical protein [n=2]; putative DNA-binding protein [n=1];
VOG10015	v2	Unknown	3	1	hypothetical protein [n=2]; No annotation provided [n=1];
VOG10016	v1	Structure&Lysis	3	0.921	tail assembly protein [n=2]; structural protein [n=1];
VOG10017	v1	Unknown	3	1	hypothetical protein [n=3];
VOG10018	v1	Unknown	3	1	hypothetical protein [n=3];
VOG10019	v1	Unknown	3	1	hypothetical protein [n=3];
VOG10020	v1	Unknown	3	1	hypothetical protein [n=3];
VOG10021	v1	Unknown	3	1	No annotation provided [n=2]; hypothetical protein [n=1];
VOG10022	v1	Structure&Lysis	3	0.803	baseplate wedge initiator [n=1]; putative split hinge connector of long tail fiber, distal connector [n=1]; No annotation provided [n=1];
VOG10023	v1	DNA_metabolism,Regulation&Recombination	3	1	putative topoisomerasae I protein [n=1]; topoisomerase IB [n=1]; putative topoisomerase I [n=1];
VOG10024	v1	Unknown	3	1	hypothetical protein [n=3];
VOG10025	v1	Unknown	3	1	hypothetical protein [n=3];
VOG10026	v1	Unknown	3	1	putative ATPase [n=2]; hypothetical protein [n=1];
VOG10027	v1	Unknown	3	1	hypothetical protein [n=3];
VOG10028	v1	DNA_metabolism,Regulation&Recombination	3	1	hypothetical protein [n=2]; putative exonuclease [n=1];
VOG10029	v1	Unknown	3	1	hypothetical protein [n=3];
VOG10030	v1	DNA_metabolism,Regulation&Recombination	3	1	hypothetical protein [n=1]; putative Holliday junction resolvase [n=1]; RuvC_resolvase like protein [n=1];
VOG10031	v1	DNA_metabolism,Regulation&Recombination	3	1	hypothetical protein [n=2]; putative single stranded DNA binding protein [n=1];
VOG10032	v1	DNA_metabolism,Regulation&Recombination	3	1	hypothetical protein [n=2]; RpoD subfamily RNA polymerase sigma-70 subunit [n=1];
VOG10033	v1	Others	3	1	hypothetical protein [n=2]; putative peptidase [n=1];
VOG10034	v2	Unknown	3	1	hypothetical protein [n=3];
VOG10035	v2	Unknown	3	1	hypothetical protein [n=2]; No annotation provided [n=1];
VOG10036	v2	Unknown	3	1	hypothetical protein [n=2]; No annotation provided [n=1];
VOG10037	v2	Unknown	3	1	hypothetical protein [n=2]; unknown product [n=1];
VOG10038	v1	Others	3	0.0158636	trypsin-like serine protease domain protein [n=1]; putative trypsin-like serine protease [n=1];
VOG10039	v1	Unknown	3	1	No annotation provided [n=2]; hypothetical protein [n=1];
VOG1004	v1	Unknown	8	1	hypothetical protein [n=4]; No annotation provided [n=2]; hypothetical phage membrane protein [n=2];
VOG10040	v1	Unknown	3	0.834141	No annotation provided [n=2]; hypothetical protein [n=1];
VOG10041	v1	Unknown	3	1	hypothetical protein [n=2]; No annotation provided [n=1];
VOG10042	v1	Unknown	3	0.556995	No annotation provided [n=2]; hypothetical protein [n=1];
VOG10043	v1	Unknown	3	1	hypothetical protein [n=3];
VOG10044	v1	Unknown	3	0.626365	gp14-like protein [n=2]; hypothetical protein [n=1];
VOG10045	v1	Unknown	3	0.418084	hypothetical protein [n=3];
VOG10046	v1	Unknown	3	0.15702	hypothetical protein [n=3];
VOG10047	v2	Unknown	3	1	hypothetical protein [n=3];
VOG10048	v2	Unknown	3	1	hypothetical protein [n=3];
VOG10049	v2	Unknown	3	1	hypothetical protein [n=3];
VOG1005	v1	Structure	439	1	tail tube protein [n=98]; hypothetical protein [n=94]; tail tube monomer protein [n=32]; tail tube monomer [n=30]; baseplate tail tube initiator [n=26]; baseplate subunit [n=20]; base plate-tail tube initiator [n=13]; gp19 tail tube protein [n=13]; T4-like virus tail tube protein gp19 [n=12]; putative tail tube protein [n=9]; gp54 baseplate tail tube initiator [n=7]; baseplate tail tube [n=6]; ba…
VOG10050	v2	Unknown	3	1	hypothetical protein [n=3];
VOG10051	v2	Unknown	3	1	hypothetical protein [n=2]; No annotation provided [n=1];
VOG10052	v2	Unknown	3	0.0518322	hypothetical protein [n=2]; gp207 [n=1];
VOG10053	v2	Unknown	3	1	hypothetical protein [n=1]; gp40 [n=1]; No annotation provided [n=1];
VOG10054	v2	Unknown	3	0.501457	hypothetical protein [n=1]; gp11 [n=1]; No annotation provided [n=1];
VOG10055	v2	Unknown	3	0.834141	hypothetical protein [n=2]; conserved hypothetical protein; skin element [n=1];
VOG10056	v2	Unknown	3	0.556995	hypothetical protein [n=3];
VOG10057	v2	Unknown	3	1	hypothetical protein [n=3];
VOG10058	v2	Unknown	3	1	hypothetical protein [n=2]; puative Nudix hydrolase protein [n=1];
VOG10059	v1	Unknown	3	0.654913	antirepressor [n=2]; putative phage antirepressor [n=1];
VOG1006	v1	DNA_metabolism,Regulation&Recombination	222	1	sigma factor for late transcription [n=46]; RNA polymerase sigma factor [n=39]; late transcription sigma factor [n=35]; hypothetical protein [n=23]; sigma factor [n=10]; sigma factor for T4 late transcription [n=9]; RNA polymerase sigma factor for late transcription [n=8]; gp55 sigma factor for T4 late transcription [n=3]; putative sigma factor for late transcription [n=3]; gp55 [n=3]; gp55 sigma…
VOG10060	v2	Unknown	3	1	hypothetical protein [n=3];
VOG10061	v2	Unknown	3	1	hypothetical protein [n=3];
VOG10062	v1	Unknown	3	1	hypothetical protein [n=2]; gp0.22 [n=1];
VOG10063	v1	Unknown	3	1	hypothetical protein [n=2]; gp0.6 [n=1];
VOG10064	v1	Unknown	3	1	hypothetical protein [n=2]; gp1.8 [n=1];
VOG10065	v1	Structure	3	1	gp18.5 [n=1]; structural protein [n=1]; hypothetical protein [n=1];
VOG10066	v1	Unknown	3	1	hypothetical protein [n=2]; gp21.7 [n=1];
VOG10067	v1	Unknown	3	1	hypothetical protein [n=2]; gp34.34 [n=1];
VOG10068	v1	Unknown	3	1	hypothetical protein [n=2]; gp34.63 [n=1];
VOG10069	v1	Unknown	3	0.626365	capsid protein [n=1]; hypothetical protein [n=1]; putative capsid protein [n=1];
VOG10070	v1	Unknown	3	1	hypothetical protein [n=3];
VOG10071	v2	Unknown	3	0.358482	hypothetical protein [n=3];
VOG10072	v2	Unknown	3	0.556995	hypothetical protein [n=2]; No annotation provided [n=1];
VOG10073	v2	Unknown	3	0.715474	hypothetical protein [n=3];
VOG10074	v2	Unknown	3	0.834141	ORF1 [n=2]; hypothetical protein [n=1];
VOG10075	v2	Unknown	3	1	hypothetical protein [n=3];
VOG10076	v2	Unknown	3	1	hypothetical protein [n=2]; No annotation provided [n=1];
VOG10077	v1	Unknown	3	0.501457	hypothetical protein [n=2]; nucleic acid binding protein [n=1];
VOG10078	v2	Unknown	3	1	hypothetical protein [n=3];
VOG10079	v1	Unknown	3	0.770264	hypothetical protein [n=2]; gp30 [n=1];
VOG10080	v1	Others	3	0.501457	glycerophosphodiester phosphodiesterase [n=1]; hypothetical protein [n=1]; glycerophosphoryl diester phosphodiesterase [n=1];
VOG10081	v2	Unknown	3	1	hypothetical protein [n=3];
VOG10082	v2	Unknown	3	1	hypothetical protein [n=3];
VOG10083	v2	Structure	3	1	hypothetical protein [n=2]; structural protein [n=1];
VOG10084	v2	Unknown	3	1	hypothetical protein [n=2]; No annotation provided [n=1];
VOG10085	v2	Unknown	3	1	hypothetical protein [n=2]; No annotation provided [n=1];
VOG10086	v1	Structure	3	1	baseplate wedge subunit [n=3];
VOG10087	v2	Unknown	3	1	hypothetical protein [n=2]; No annotation provided [n=1];
VOG10088	v1	DNA_metabolism,Regulation&Recombination	3	1	DNA primase [n=2]; DNA primase subunit [n=1];
VOG10089	v2	Unknown	3	1	hypothetical protein [n=3];
VOG10090	v2	Unknown	3	1	hypothetical protein [n=2];
VOG10091	v2	Unknown	3	1	hypothetical protein [n=3];
VOG10092	v2	Unknown	3	1	hypothetical protein [n=3];
VOG10093	v2	Unknown	3	1	hypothetical protein [n=3];
VOG10094	v2	Unknown	3	1	hypothetical protein [n=3];
VOG10095	v1	Others	3	0.00292223	putative quaternary ammonium compound-resistance protein qacE [n=2]; putative quaternary ammonium compound-resistance protein QacE [n=1];
VOG10096	v2	Unknown	3	1	hypothetical protein [n=3];
VOG10097	v2	Unknown	3	1	hypothetical protein [n=3];
VOG10098	v2	Unknown	3	1	hypothetical protein [n=3];
VOG10099	v1	Unknown	3	1	hypothetical protein [n=3];
VOG10100	v2	Unknown	3	1	hypothetical protein [n=2]; No annotation provided [n=1];
VOG10101	v2	Unknown	3	1	hypothetical protein [n=3];
VOG10102	v2	Unknown	3	1	No annotation provided [n=2]; hypothetical protein [n=1];
VOG10103	v2	Unknown	3	1	hypothetical protein [n=3];
VOG10104	v2	Unknown	3	1	hypothetical protein [n=3];
VOG10105	v2	Unknown	3	0.834141	hypothetical protein [n=3];
VOG10106	v1	DNA_metabolism,Regulation&Recombination	3	0.048034	gp134 [n=1]; ribonucleoside diphosphate reductase [n=1]; putative ribonucleotide-diphosphatereductase sudunit beta C-terminal protein [n=1];
VOG10107	v2	Unknown	3	1	hypothetical protein [n=3];
VOG10108	v2	Unknown	3	1	hypothetical protein [n=3];
VOG10109	v2	Unknown	3	1	hypothetical protein [n=3];
VOG10110	v2	Unknown	3	1	hypothetical protein [n=3];
VOG10111	v2	Unknown	3	1	hypothetical protein [n=3];
VOG10112	v2	Unknown	3	1	hypothetical protein [n=3];
VOG10113	v2	Unknown	3	1	hypothetical protein [n=3];
VOG10114	v2	Unknown	3	1	hypothetical protein [n=3];
VOG10115	v2	Unknown	3	1	hypothetical protein [n=3];
VOG10116	v2	Unknown	3	1	hypothetical protein [n=2]; No annotation provided [n=1];
VOG10117	v2	Unknown	3	1	hypothetical protein [n=3];
VOG10118	v2	Unknown	3	1	hypothetical protein [n=3];
VOG10119	v2	Unknown	3	1	hypothetical protein [n=3];
VOG1012	v1	Others	7	1	hypothetical protein [n=4]; putative exonuclease [n=2]; hypothetical phage protein [n=1];
VOG10120	v2	Unknown	3	1	hypothetical protein [n=3];
VOG10121	v2	Unknown	3	1	hypothetical protein [n=3];
VOG10122	v2	Unknown	3	1	hypothetical protein [n=3];
VOG10123	v2	Unknown	3	1	hypothetical protein [n=2]; No annotation provided [n=1];
VOG10124	v2	Unknown	3	1	hypothetical protein [n=3];
VOG10125	v2	Unknown	3	1	hypothetical protein [n=3];
VOG10126	v2	Unknown	3	1	hypothetical protein [n=3];
VOG10127	v2	Unknown	3	1	hypothetical protein [n=3];
VOG10128	v2	Unknown	3	1	hypothetical protein [n=3];
VOG10129	v2	Unknown	3	1	hypothetical protein [n=3];
VOG1013	v1	DNA_metabolism,Regulation&Recombination	49	0.179556	hypothetical protein [n=19]; plasmid segregation protein [n=5]; segregation protein ParM-like protein [n=2]; putative segregation protein [n=2]; putative ParM [n=2]; putative plasmid segregation protein [n=2]; ParM [n=2]; gp506 [n=1]; gp27.9 [n=1]; putative segregation protein ParM-like protein [n=1]; hypothetical phage protein [n=1]; mreB-like rod determination protein [n=1]; putative ATPase [n=…
VOG10130	v2	Unknown	3	0.834141	hypothetical protein [n=3];
VOG10131	v2	Unknown	3	1	hypothetical protein [n=3];
VOG10132	v2	Unknown	3	1	hypothetical protein [n=3];
VOG10133	v2	Unknown	3	1	hypothetical protein [n=3];
VOG10134	v2	Unknown	3	1	hypothetical protein [n=3];
VOG10135	v2	Unknown	3	1	hypothetical protein [n=3];
VOG10136	v2	Unknown	3	1	hypothetical protein [n=3];
VOG10137	v2	Unknown	3	1	hypothetical protein [n=3];
VOG10138	v2	Unknown	3	1	hypothetical protein [n=3];
VOG10139	v2	Unknown	3	1	hypothetical protein [n=3];
VOG1014	v1	Unknown	9	1	hypothetical protein [n=8]; hypothetical phage protein [n=1];
VOG10140	v2	Unknown	3	1	hypothetical protein [n=3];
VOG10141	v2	Unknown	3	1	hypothetical protein [n=2]; No annotation provided [n=1];
VOG10142	v2	Unknown	3	1	hypothetical protein [n=3];
VOG10143	v2	Unknown	3	1	hypothetical protein [n=3];
VOG10144	v2	Unknown	3	1	hypothetical protein [n=3];
VOG10145	v2	Unknown	3	0.239154	hypothetical protein [n=3];
VOG10146	v2	Unknown	3	1	hypothetical protein [n=3];
VOG10147	v2	Unknown	3	1	hypothetical protein [n=3];
VOG10148	v2	Unknown	3	1	hypothetical protein [n=3];
VOG10149	v1	Unknown	3	1	hypothetical protein [n=3];
VOG10150	v2	Unknown	3	1	hypothetical protein [n=3];
VOG10151	v2	Unknown	3	1	hypothetical protein [n=3];
VOG10152	v2	Unknown	3	1	hypothetical protein [n=3];
VOG10153	v2	Unknown	3	1	hypothetical protein [n=3];
VOG10154	v2	Unknown	3	1	hypothetical protein [n=3];
VOG10155	v1	DNA_metabolism,Regulation&Recombination	3	0.00524409	Very-short-patch mismatch repair endonuclease [n=1]; gp46 [n=1]; Vsr endonuclease [n=1];
VOG10156	v1	Unknown	3	1	hypothetical protein [n=3];
VOG10157	v1	Unknown	3	1	putative cytoplasmic protein [n=3];
VOG10158	v1	Others	3	0.0233886	alkaline phosphatase [n=3];
VOG10159	v1	Unknown	3	1	hypothetical protein [n=3];
VOG10160	v2	Unknown	3	0.834141	hypothetical protein [n=3];
VOG10161	v1	Structure	3	1	hypothetical protein [n=2]; baseplate wedge initiator [n=1];
VOG10162	v2	Unknown	3	1	hypothetical protein [n=3];
VOG10163	v1	Unknown	3	1	hypothetical protein [n=3];
VOG10164	v2	Unknown	3	1	hypothetical protein [n=3];
VOG10165	v1	Unknown	3	0.834141	hypothetical protein [n=3];
VOG10166	v1	Unknown	3	1	hypothetical protein [n=3];
VOG10167	v1	Unknown	3	1	hypothetical protein [n=2]; No annotation provided [n=1];
VOG10168	v2	Unknown	3	1	hypothetical protein [n=3];
VOG10169	v2	Unknown	3	1	No annotation provided [n=2]; hypothetical protein [n=1];
VOG1017	v1	Unknown	8	1	hypothetical protein [n=7]; hypothetical phage protein [n=1];
VOG10170	v2	Unknown	3	0.313754	hypothetical protein [n=3];
VOG10171	v2	Unknown	3	1	hypothetical protein [n=3];
VOG10172	v1	Unknown	3	1	hypothetical protein [n=3];
VOG10173	v2	Unknown	3	1	hypothetical protein [n=3];
VOG10174	v2	Unknown	3	1	hypothetical protein [n=3];
VOG10175	v2	Unknown	3	1	hypothetical protein [n=2]; No annotation provided [n=1];
VOG10176	v2	Unknown	3	1	No annotation provided [n=3];
VOG10177	v2	Unknown	3	1	hypothetical protein [n=3];
VOG10178	v2	Unknown	3	1	hypothetical protein [n=3];
VOG10179	v1	Unknown	3	0.0285704	hypothetical protein [n=2]; putative lipoprotein [n=1];
VOG10180	v1	Unknown	3	0.455991	hypothetical protein [n=3];
VOG10181	v2	Unknown	3	0.715474	hypothetical protein [n=3];
VOG10182	v2	Unknown	3	0.186066	hypothetical protein [n=2]; No annotation provided [n=1];
VOG10183	v2	Unknown	3	0.834141	hypothetical protein [n=3];
VOG10184	v2	Unknown	3	1	hypothetical protein [n=3];
VOG10185	v2	Unknown	3	1	hypothetical protein [n=3];
VOG10186	v2	Unknown	3	1	hypothetical protein [n=3];
VOG10187	v2	Unknown	3	1	hypothetical protein [n=3];
VOG10188	v2	Unknown	3	1	hypothetical protein [n=3];
VOG10189	v1	Unknown	3	1	hypothetical protein [n=3];
VOG1019	v1	Unknown	8	1	hypothetical protein [n=5]; hypothetical phage lipoprotein [n=2]; putative lipoprotein [n=1];
VOG10190	v2	Unknown	3	1	hypothetical protein [n=3];
VOG10191	v2	Unknown	3	1	hypothetical protein [n=3];
VOG10192	v2	Unknown	3	1	hypothetical protein [n=2]; putative major tail protein [n=1];
VOG10193	v2	Unknown	3	1	hypothetical protein [n=3];
VOG10194	v2	Unknown	3	1	hypothetical protein [n=3];
VOG10195	v1	DNA_metabolism,Regulation&Recombination	3	1	putative DNA binding excisionase protein [n=2]; hypothetical protein [n=1];
VOG10196	v2	Unknown	3	1	hypothetical protein [n=3];
VOG10197	v2	Unknown	3	1	hypothetical protein [n=3];
VOG10198	v2	Unknown	3	1	hypothetical protein [n=3];
VOG10199	v2	Unknown	3	1	hypothetical protein [n=3];
VOG1020	v1	Others	36	0.0223516	QueC [n=5]; gp3 [n=5]; queuosine biosynthesis QueC ATPase [n=4]; 7-cyano-7-deazaguanine synthase [n=3]; putative queuosine biosynthesis protein [n=3]; queuosine biosynthesis protein QueC [n=2]; hypothetical protein [n=2]; putative ExsB [n=2]; queuosine biosynthesis [n=1]; QueC-like queosine biosynthesis protein [n=1]; ExsB transcriptional regulator [n=1]; exsB protein [n=1]; hypothetical phage pr…
VOG10200	v2	Unknown	3	1	hypothetical protein [n=3];
VOG10201	v2	Unknown	3	1	hypothetical protein [n=3];
VOG10202	v2	Unknown	3	1	hypothetical protein [n=3];
VOG10203	v2	Unknown	3	1	hypothetical protein [n=3];
VOG10204	v2	Unknown	3	1	hypothetical protein [n=3];
VOG10205	v2	Unknown	3	1	hypothetical protein [n=3];
VOG10206	v2	Unknown	3	1	hypothetical protein [n=3];
VOG10207	v2	Unknown	3	1	hypothetical protein [n=3];
VOG10208	v2	Unknown	3	0.834141	hypothetical protein [n=3];
VOG10209	v2	Unknown	3	0.626365	hypothetical protein [n=2]; JHP1044 mosaic, putative crystallin beta/gamma motif-containing protein [n=1];
VOG1021	v1	Unknown	8	1	hypothetical protein [n=7]; hypothetical phage protein [n=1];
VOG10210	v1	DNA_metabolism,Regulation&Recombination	3	1	hypothetical protein [n=2]; putative DNA polymerase subunit [n=1];
VOG10211	v2	Unknown	3	1	hypothetical protein [n=3];
VOG10212	v2	Unknown	3	1	No annotation provided [n=2]; hypothetical protein [n=1];
VOG10213	v1	DNA_metabolism,Regulation&Recombination	3	1	No annotation provided [n=3];
VOG10214	v2	Unknown	3	0.418084	hypothetical protein [n=3];
VOG10215	v1	DNA_metabolism,Regulation&Recombination	3	0.295329	hypothetical protein [n=2]; putative HNH homing endonuclease [n=1];
VOG10216	v1	Unknown	3	1	hypothetical protein [n=2]; gp049 [n=1];
VOG10217	v1	Others	3	0.276589	metallo-beta-lactamase domain-containing protein [n=2]; metallo-beta-lactamase superfamily domain protein [n=1];
VOG10218	v1	Unknown	3	1	hypothetical protein [n=2]; No annotation provided [n=1];
VOG10219	v2	Unknown	3	1	hypothetical protein [n=2]; No annotation provided [n=1];
VOG10220	v2	Unknown	3	1	hypothetical protein [n=3];
VOG10221	v2	Unknown	3	1	hypothetical protein [n=3];
VOG10222	v2	Unknown	3	1	hypothetical protein [n=3];
VOG10223	v1	Unknown	3	1	hypothetical protein [n=3];
VOG10224	v2	Others	3	0.0349181	putative SpoVG protein [n=3];
VOG10225	v2	Unknown	3	1	hypothetical protein [n=3];
VOG10226	v2	Unknown	3	1	hypothetical protein [n=3];
VOG10227	v1	Packaging,Injection&Assembly	3	0.838858	terminase large subunit [n=2]; C-terminus of phage terminase large subunit [n=1];
VOG10228	v2	Unknown	3	1	hypothetical protein [n=3];
VOG10229	v2	Unknown	3	1	hypothetical protein [n=2]; No annotation provided [n=1];
VOG10230	v1	Unknown	3	1	hypothetical protein [n=1]; amidase [n=1]; lysine [n=1];
VOG10231	v1	Packaging,Injection&Assembly	3	1	hypothetical protein [n=3];
VOG10232	v1	Unknown	3	0.04978	hypothetical protein [n=2]; putative regulatory protein, ATPase [n=1];
VOG10233	v2	Unknown	3	0.834141	hypothetical protein [n=3];
VOG10234	v1	Unknown	3	1	hypothetical protein [n=3];
VOG10235	v1	Unknown	3	0.690902	hypothetical protein [n=3];
VOG10236	v1	Unknown	3	0.893414	hypothetical protein [n=3];
VOG10237	v2	DNA_metabolism,Regulation&Recombination	3	1	hypothetical protein [n=2]; helix-turn-helix DNA-binding domain-containing protein [n=1];
VOG10238	v2	Unknown	3	0.834141	hypothetical protein [n=2]; hyphothetical protein [n=1];
VOG10239	v2	Unknown	3	1	hypothetical protein [n=2]; hyphothetical protein [n=1];
VOG1024	v1	Unknown	52	0.705438	hypothetical protein [n=46]; putative tail fiber [n=1]; hypothetical phage protein [n=1]; gp34 [n=1];
VOG10240	v2	Unknown	3	1	hypothetical protein [n=3];
VOG10241	v2	Unknown	3	1	hypothetical protein [n=2]; hyphothetical protein [n=1];
VOG10242	v2	Unknown	3	1	hypothetical protein [n=2]; hyphothetical protein [n=1];
VOG10243	v2	Unknown	3	1	hypothetical protein [n=2]; hyphothetical protein [n=1];
VOG10244	v2	Unknown	3	1	hypothetical protein [n=2]; hyphothetical protein [n=1];
VOG10245	v2	Unknown	3	1	hypothetical protein [n=2]; hyphothetical protein [n=1];
VOG10246	v2	Unknown	3	1	hypothetical membrane protein [n=1]; No annotation provided [n=1]; hyphothetical protein [n=1];
VOG10247	v1	Unknown	3	1	hypothetical protein [n=3];
VOG10248	v1	Unknown	3	1	hypothetical protein [n=3];
VOG10249	v1	Unknown	3	0.323856	hypothetical protein [n=3];
VOG1025	v1	Unknown	7	1	hypothetical protein [n=6]; hypothetical phage protein [n=1];
VOG10250	v1	Unknown	3	1	hypothetical protein [n=3];
VOG10251	v1	Unknown	3	0.834141	hypothetical protein [n=2]; No annotation provided [n=1];
VOG10252	v1	Unknown	3	1	No annotation provided [n=1]; gp027 [n=1]; hypothetical protein [n=1];
VOG10253	v2	Unknown	3	1	hypothetical protein [n=2]; No annotation provided [n=1];
VOG10254	v1	Others	3	1	CobS porphyrin biosynthetic protein [n=2]; No annotation provided [n=1];
VOG10255	v2	Unknown	3	1	hypothetical protein [n=3];
VOG10256	v1	Unknown	3	1	hypothetical protein [n=3];
VOG10257	v1	Unknown	3	1	hypothetical protein [n=3];
VOG10258	v2	Unknown	3	1	hypothetical protein [n=2]; No annotation provided [n=1];
VOG10259	v1	Unknown	3	1	hypothetical phage membrane protein [n=2]; hypothetical protein [n=1];
VOG1026	v1	DNA_metabolism,Regulation&Recombination	74	0.0647534	transposase [n=31]; putative transposase [n=10]; putative IS transposase (OrfB) [n=5]; hypothetical protein [n=3]; ISCaje1 transposase [n=2]; IS605 ORFB family protein [n=2]; ISCaje3 transposase [n=2]; No annotation provided [n=1]; transposase IS605 [n=1]; putative Transposase, IS605 OrfB family [n=1]; gp662 [n=1]; IS891/IS1136/IS1341 family transposase [n=1]; putative transposase, ISCaje3 family…
VOG10260	v1	Unknown	3	1	hypothetical protein [n=2]; hypothetical phage protein [n=1];
VOG10261	v1	Unknown	3	1	hypothetical protein [n=2]; hypothetical phage protein [n=1];
VOG10262	v1	Unknown	3	1	hypothetical protein [n=2]; hypothetical phage protein [n=1];
VOG10263	v1	Unknown	3	1	hypothetical protein [n=2]; hypothetical phage protein [n=1];
VOG10264	v1	Unknown	3	1	putative tail fiber protein [n=1]; hypothetical phage protein [n=1]; hypothetical protein [n=1];
VOG10265	v1	Unknown	3	1	hypothetical protein [n=2]; hypothetical phage protein [n=1];
VOG10266	v1	Unknown	3	1	hypothetical protein [n=2]; hypothetical phage protein [n=1];
VOG10267	v1	Unknown	3	1	hypothetical protein [n=2]; hypothetical phage protein [n=1];
VOG10268	v1	Unknown	3	1	hypothetical protein [n=2]; hypothetical phage protein [n=1];
VOG10269	v1	Unknown	3	1	hypothetical protein [n=2]; hypothetical phage protein [n=1];
VOG1027	v1	Structure	8	1	hypothetical protein [n=3]; putative gp23 major head protein II [n=1]; putative major head protein II [n=1]; gp23 major head protein II [n=1]; hypothetical phage protein [n=1]; major head protein II [n=1];
VOG10270	v1	Unknown	3	1	hypothetical protein [n=2]; hypothetical phage protein [n=1];
VOG10271	v1	Unknown	3	1	hypothetical protein [n=2]; hypothetical phage protein [n=1];
VOG10272	v1	Unknown	3	1	hypothetical protein [n=2]; hypothetical phage protein [n=1];
VOG10273	v1	Unknown	3	1	hypothetical phage membrane protein [n=2]; hypothetical protein [n=1];
VOG10274	v1	Unknown	3	1	hypothetical phage protein [n=1]; hypothetical protein [n=1]; putative transketolase [n=1];
VOG10275	v1	Unknown	3	1	hypothetical protein [n=2]; hypothetical phage protein [n=1];
VOG10276	v1	Unknown	3	1	hypothetical protein [n=2]; hypothetical phage protein [n=1];
VOG10277	v1	Structure	3	1	Possible tail sheath protein [n=2]; putative tail sheat protein (T4 gp18-like) [n=1];
VOG10278	v1	Unknown	3	1	hypothetical protein [n=2]; hypothetical phage protein [n=1];
VOG10279	v1	Unknown	3	1	hypothetical protein [n=2]; hypothetical phage protein [n=1];
VOG10280	v1	Unknown	3	1	hypothetical protein [n=2]; hypothetical phage protein [n=1];
VOG10281	v1	Unknown	3	1	hypothetical protein [n=1]; hypothetical phage protein [n=1]; putative polysaccharide deacetylase [n=1];
VOG10282	v1	Unknown	3	1	hypothetical protein [n=2]; hypothetical phage protein [n=1];
VOG10283	v1	Unknown	3	1	hypothetical protein [n=2]; hypothetical phage protein [n=1];
VOG10284	v1	Structure	3	1	Possible phage tail tube protein [n=2]; putative tail tube protein (T4 gp19-like) [n=1];
VOG10285	v1	Unknown	3	0.834141	putative transketolase [n=1]; hypothetical phage protein [n=1]; hypothetical protein [n=1];
VOG10286	v1	Others	3	1	putative N-acetylneuraminate pyruvate lyase [n=1]; hypothetical phage protein [n=1]; hypothetical protein [n=1];
VOG10287	v1	Unknown	3	1	hypothetical protein [n=2]; hypothetical phage protein [n=1];
VOG10288	v1	Unknown	3	1	hypothetical phage protein [n=1]; hypothetical protein [n=1]; putative threonine dehydratase [n=1];
VOG10289	v1	Unknown	3	1	hypothetical protein [n=2]; hypothetical phage protein [n=1];
VOG1029	v1	DNA_metabolism,Regulation&Recombination	7	1	hypothetical protein [n=2]; putative DEAD/DEAH box helicase [n=2]; putative helicase [n=2]; hypothetical phage protein [n=1];
VOG10290	v1	Unknown	3	1	hypothetical protein [n=2]; hypothetical phage protein [n=1];
VOG10291	v1	Unknown	3	1	hypothetical protein [n=2]; hypothetical phage protein [n=1];
VOG10292	v1	Unknown	3	1	putative minor tail assembly protein [n=1]; hypothetical protein [n=1]; hypothetical phage protein [n=1];
VOG10293	v1	Unknown	3	1	hypothetical protein [n=2]; hypothetical phage protein [n=1];
VOG10294	v1	Others	3	0.418084	putative UDP-glucose dehydrogenase [n=1]; hypothetical protein [n=1]; hypothetical phage protein [n=1];
VOG10295	v1	Unknown	3	1	hypothetical protein [n=2]; hypothetical phage protein [n=1];
VOG10296	v1	Unknown	3	1	hypothetical protein [n=2]; hypothetical phage protein [n=1];
VOG10297	v1	Unknown	3	1	hypothetical protein [n=2]; hypothetical phage protein [n=1];
VOG10298	v1	Unknown	3	0.0178958	hypothetical protein [n=1]; hypothetical phage protein [n=1]; radical SAM domain-containing protein [n=1];
VOG10299	v1	Unknown	3	1	hypothetical protein [n=2]; hypothetical phage protein [n=1];
VOG1030	v1	Others	139	0.0825868	thymidine kinase [n=87]; Tk thymidine kinase [n=13]; putative thymidine kinase [n=10]; Thymidine kinase [n=7]; hypothetical protein [n=5]; No annotation provided [n=3]; Tk [n=2]; putative Tk thymidine kinase [n=2]; Phi92_gp080 [n=1]; hypothetical phage protein [n=1]; putative Tk thymidine kinase [Shigella phage Shfl2] [n=1]; Putative thymidine kinase [n=1]; putative thymidine kinse [n=1]; putativ…
VOG10300	v1	Unknown	3	1	hypothetical protein [n=2]; hypothetical phage protein [n=1];
VOG10301	v1	Unknown	3	1	hypothetical phage membrane protein [n=2]; hypothetical protein [n=1];
VOG10302	v1	Unknown	3	1	hypothetical protein [n=2]; hypothetical phage protein [n=1];
VOG10303	v1	Unknown	3	1	hypothetical protein [n=2]; hypothetical phage protein [n=1];
VOG10304	v1	Unknown	3	1	hypothetical phage exported protein [n=2]; hypothetical protein [n=1];
VOG10305	v1	Unknown	3	1	No annotation provided [n=2]; hypothetical protein [n=1];
VOG10306	v1	Unknown	3	1	hypothetical protein [n=2]; hypothetical phage protein [n=1];
VOG10307	v1	Unknown	3	1	hypothetical protein [n=2]; hypothetical phage protein [n=1];
VOG10308	v1	Unknown	3	0.626365	hypothetical phage protein (Radical SAM family) [n=2]; radical SAM domain-containing protein [n=1];
VOG10309	v1	Unknown	3	1	hypothetical protein [n=2]; hypothetical phage protein [n=1];
VOG1031	v1	Others	31	0.00633248	nucleotide-sugar epimerase [n=4]; putative nucleotide-sugar epimerase [n=4]; UDP-glucose 4-epimerase [n=3]; GDP-D-mannose 4,6-dehydratase [n=2]; GDP-L-fucose synthase [n=1]; gp185 [n=1]; ADP-L-glycero-D-mannoheptose-6-epimerase [n=1]; Nucleoside-diphosphate-sugar epimerase [n=1]; epimerase [n=1]; hypothetical protein [n=1]; hypothetical phage protein [n=1]; putative nucleoside-diphosphate-sugar e…
VOG10310	v1	Unknown	3	0.834141	hypothetical protein [n=2]; hypothetical phage protein [n=1];
VOG10311	v1	Unknown	3	1	hypothetical protein [n=2]; hypothetical phage protein [n=1];
VOG10312	v1	Unknown	3	1	hypothetical protein [n=2]; hypothetical phage protein [n=1];
VOG10313	v1	Unknown	3	1	hypothetical protein [n=2]; hypothetical phage protein [n=1];
VOG10314	v1	Unknown	3	1	No annotation provided [n=2]; hypothetical protein [n=1];
VOG10315	v1	Unknown	3	1	hypothetical phage membrane protein [n=2]; hypothetical protein [n=1];
VOG10316	v1	Unknown	3	1	hypothetical protein [n=2]; hypothetical phage protein [n=1];
VOG10317	v1	Unknown	3	1	hypothetical phage protein (Radical SAM family) [n=2]; radical SAM domain-containing protein [n=1];
VOG10318	v1	Unknown	3	1	hypothetical protein [n=2]; hypothetical phage protein [n=1];
VOG10319	v1	Unknown	3	1	hypothetical protein [n=2]; hypothetical phage protein [n=1];
VOG1032	v1	Unknown	5	0.0248444	gp4 [n=1]; hypothetical phage protein [n=1]; hypothetical protein [n=1]; deacetylase [n=1]; LmbE family protein [n=1];
VOG10320	v1	Unknown	3	1	hypothetical protein [n=2]; hypothetical phage protein [n=1];
VOG10321	v1	Unknown	3	1	hypothetical protein [n=2]; hypothetical phage protein [n=1];
VOG10322	v1	Unknown	3	1	hypothetical protein [n=2]; hypothetical phage protein [n=1];
VOG10323	v1	Unknown	3	1	hypothetical protein [n=2]; hypothetical phage protein [n=1];
VOG10324	v1	Unknown	3	1	hypothetical phage membrane protein [n=1]; hypothetical protein [n=1]; No annotation provided [n=1];
VOG10325	v1	Unknown	3	1	hypothetical phage membrane protein [n=2]; hypothetical protein [n=1];
VOG10326	v1	Unknown	3	1	hypothetical protein [n=2]; hypothetical phage protein [n=1];
VOG10327	v1	Unknown	3	1	hypothetical protein [n=2]; hypothetical phage protein [n=1];
VOG10328	v2	Unknown	3	0.455991	hypothetical protein [n=3];
VOG10329	v2	Unknown	3	0.418084	hypothetical protein [n=3];
VOG10330	v2	Lysis	3	0.358482	putative holin [n=2]; phage holin3 superfamily protein [n=1];
VOG10331	v2	Unknown	3	0.295329	hypothetical protein [n=3];
VOG10332	v1	Unknown	3	1	hypothetical protein [n=2]; gp025 [n=1];
VOG10333	v1	Lysis	3	0.200934	hypothetical protein [n=2]; lysis protein Rz [n=1];
VOG10334	v2	Unknown	3	0.278949	hypothetical protein [n=3];
VOG10335	v1	Unknown	3	1	hypothetical protein [n=3];
VOG10336	v2	Unknown	3	1	hypothetical protein [n=3];
VOG10337	v1	Unknown	3	0.715474	hypothetical protein [n=3];
VOG10338	v2	Unknown	3	0.690902	hypothetical protein [n=3];
VOG10339	v2	Unknown	3	0.770264	hypothetical protein [n=3];
VOG1034	v1	Unknown	8	1	hypothetical protein [n=7]; hypothetical phage protein [n=1];
VOG10340	v1	Unknown	3	1	hypothetical protein [n=3];
VOG10341	v2	Unknown	3	1	hypothetical protein [n=3];
VOG10342	v1	Others	3	0.26429	HicB protein [n=2]; HicB family protein [n=1];
VOG10343	v1	Structure&Lysis	3	0.834	tail fiber protein [n=1]; side tail fiber protein [n=1]; side tail fiber [n=1];
VOG10344	v2	Unknown	3	1	hypothetical protein [n=3];
VOG10345	v2	Unknown	3	1	hypothetical protein [n=3];
VOG10346	v2	Unknown	3	1	hypothetical protein [n=2]; gp51 [n=1];
VOG10347	v2	Unknown	3	0.715474	hypothetical protein [n=3];
VOG10348	v2	Unknown	3	1	hypothetical protein [n=2]; No annotation provided [n=1];
VOG10349	v2	Unknown	3	1	hypothetical protein [n=3];
VOG1035	v1	Unknown	5	1	hypothetical protein [n=4]; hypothetical phage protein [n=1];
VOG10350	v2	Unknown	3	1	hypothetical protein [n=3];
VOG10351	v2	Unknown	3	1	hypothetical protein [n=3];
VOG10352	v2	Others	3	1	putative acetyltransferase [n=3];
VOG10353	v2	Unknown	3	1	hypothetical protein [n=3];
VOG10354	v2	Unknown	3	1	hypothetical protein [n=3];
VOG10355	v2	Unknown	3	1	hypothetical protein [n=3];
VOG10356	v2	Unknown	3	1	hypothetical protein [n=3];
VOG10357	v2	Unknown	3	1	hypothetical protein [n=3];
VOG10358	v2	Unknown	3	1	hypothetical protein [n=3];
VOG10359	v2	Unknown	3	1	hypothetical protein [n=3];
VOG1036	v1	Unknown	8	0.489262	putative co-chaperonin GroES [n=3]; hypothetical protein [n=2]; co-chaperonin GroES [n=1]; chaperonin Cpn10-like protein [n=1]; hypothetical phage protein [n=1];
VOG10360	v2	Unknown	3	1	hypothetical protein [n=3];
VOG10361	v2	Unknown	3	1	hypothetical protein [n=3];
VOG10362	v2	Unknown	3	1	hypothetical protein [n=3];
VOG10363	v2	Unknown	3	1	hypothetical protein [n=2]; putative virion structural protein [n=1];
VOG10364	v2	Unknown	3	1	hypothetical protein [n=2]; putative virion structural protein [n=1];
VOG10365	v2	Unknown	3	1	hypothetical protein [n=3];
VOG10366	v1	Unknown	3	1	hypothetical protein [n=2]; putative virion structural protein [n=1];
VOG10367	v2	Unknown	3	1	hypothetical protein [n=3];
VOG10368	v2	Unknown	3	1	hypothetical protein [n=3];
VOG10369	v2	Unknown	3	1	hypothetical protein [n=3];
VOG10370	v2	Unknown	3	1	hypothetical protein [n=3];
VOG10371	v2	Others	3	0.834141	putative radical SAM superfamily protein 2 [n=3];
VOG10372	v2	Unknown	3	1	hypothetical protein [n=3];
VOG10373	v1	Unknown	3	1	hypothetical protein [n=3];
VOG10374	v1	Unknown	3	1	hypothetical protein [n=3];
VOG10375	v2	Unknown	3	1	hypothetical protein [n=3];
VOG10376	v2	Unknown	3	0.00779691	hypothetical protein [n=3];
VOG10377	v2	Unknown	3	1	hypothetical protein [n=3];
VOG10378	v2	Unknown	3	1	hypothetical protein [n=3];
VOG10379	v2	Unknown	3	1	hypothetical protein [n=3];
VOG10380	v2	Unknown	3	1	hypothetical protein [n=3];
VOG10381	v2	Unknown	3	1	hypothetical protein [n=3];
VOG10382	v2	Unknown	3	1	hypothetical protein [n=3];
VOG10383	v2	Unknown	3	1	hypothetical protein [n=3];
VOG10384	v2	Unknown	3	1	hypothetical protein [n=3];
VOG10385	v2	Unknown	3	1	hypothetical protein [n=3];
VOG10386	v2	Unknown	3	1	hypothetical protein [n=3];
VOG10387	v2	Unknown	3	1	hypothetical protein [n=3];
VOG10388	v2	Unknown	3	1	hypothetical protein [n=3];
VOG10389	v2	Unknown	3	1	hypothetical protein [n=3];
VOG10390	v2	Unknown	3	1	hypothetical protein [n=3];
VOG10391	v2	Unknown	3	1	hypothetical protein [n=3];
VOG10392	v2	Unknown	3	1	hypothetical protein [n=3];
VOG10393	v2	Unknown	3	1	hypothetical protein [n=3];
VOG10394	v2	Unknown	3	1	hypothetical protein [n=3];
VOG10395	v2	Unknown	3	1	hypothetical protein [n=3];
VOG10396	v2	Unknown	3	1	hypothetical protein [n=3];
VOG10397	v2	Unknown	3	1	hypothetical protein [n=3];
VOG10398	v2	Unknown	3	1	hypothetical protein [n=3];
VOG10399	v2	Unknown	3	1	hypothetical protein [n=3];
VOG1040	v1	Unknown	16	0.527769	hypothetical protein [n=10]; hypothetical phage protein [n=1];
VOG10400	v2	Unknown	3	1	hypothetical protein [n=3];
VOG10401	v2	Unknown	3	1	hypothetical protein [n=3];
VOG10402	v2	Unknown	3	1	hypothetical protein [n=3];
VOG10403	v2	Unknown	3	1	hypothetical protein [n=3];
VOG10404	v2	Unknown	3	1	hypothetical protein [n=3];
VOG10405	v2	Unknown	3	1	hypothetical protein [n=3];
VOG10406	v2	Unknown	3	1	hypothetical protein [n=3];
VOG10407	v2	Unknown	3	1	hypothetical protein [n=3];
VOG10408	v2	Unknown	3	1	hypothetical protein [n=3];
VOG10409	v2	Unknown	3	1	hypothetical protein [n=3];
VOG10410	v2	Unknown	3	1	hypothetical protein [n=2]; No annotation provided [n=1];
VOG10411	v2	Unknown	3	1	hypothetical protein [n=2]; No annotation provided [n=1];
VOG10412	v2	Unknown	3	1	hypothetical protein [n=3];
VOG10413	v1	Unknown	3	1	hypothetical protein [n=3];
VOG10414	v2	Unknown	3	1	No annotation provided [n=2]; hypothetical protein [n=1];
VOG10415	v2	Unknown	3	1	hypothetical protein [n=3];
VOG10416	v2	Unknown	3	1	hypothetical protein [n=3];
VOG10417	v2	Unknown	3	1	hypothetical protein [n=3];
VOG10418	v2	Unknown	3	1	hypothetical protein [n=3];
VOG10419	v2	Unknown	3	1	hypothetical protein [n=3];
VOG10420	v2	Unknown	3	1	hypothetical protein [n=3];
VOG10421	v2	Unknown	3	1	hypothetical protein [n=3];
VOG10422	v2	Unknown	3	1	hypothetical protein [n=3];
VOG10423	v2	Unknown	3	1	hypothetical protein [n=3];
VOG10424	v2	Unknown	3	1	hypothetical protein [n=3];
VOG10425	v2	Unknown	3	1	hypothetical protein [n=3];
VOG10426	v2	Unknown	3	1	hypothetical protein [n=3];
VOG10427	v2	Unknown	3	1	hypothetical protein [n=3];
VOG10428	v2	Unknown	3	1	hypothetical protein [n=3];
VOG10429	v2	DNA_metabolism,Regulation&Recombination	3	0.295329	Hef nuclease [n=2]; Hef and HNH endonuclease [n=1];
VOG10430	v2	Unknown	3	0.715474	hypothetical protein [n=3];
VOG10431	v2	Unknown	3	1	hypothetical protein [n=3];
VOG10432	v2	Unknown	3	1	hypothetical protein [n=3];
VOG10433	v2	Unknown	3	1	hypothetical protein [n=3];
VOG10434	v2	Unknown	3	1	hypothetical protein [n=3];
VOG10435	v2	Unknown	3	1	hypothetical protein [n=3];
VOG10436	v2	Unknown	3	1	hypothetical protein [n=3];
VOG10437	v2	Unknown	3	1	hypothetical protein [n=3];
VOG10438	v2	Others	3	1	hypothetical protein [n=2]; SprT-like protein [n=1];
VOG10439	v2	Unknown	3	1	hypothetical protein [n=3];
VOG1044	v1	Unknown	19	1	hypothetical protein [n=9]; gp153 [n=2]; gp80 [n=1]; gp145 [n=1]; gp144 [n=1]; gp157 [n=1]; hypothetical phage protein [n=1]; gp134 [n=1]; gp81 [n=1];
VOG10440	v2	Unknown	3	1	hypothetical protein [n=3];
VOG10441	v2	Unknown	3	1	hypothetical protein [n=3];
VOG10442	v2	Unknown	3	1	hypothetical protein [n=3];
VOG10443	v1	DNA_metabolism,Regulation&Recombination	3	0.112	replication factor C large subunit [n=3];
VOG10444	v2	Unknown	3	1	hypothetical protein [n=3];
VOG10445	v2	Unknown	3	1	hypothetical protein [n=3];
VOG10446	v2	Unknown	3	1	hypothetical protein [n=3];
VOG10447	v2	Unknown	3	1	hypothetical protein [n=3];
VOG10448	v2	DNA_metabolism,Regulation&Recombination	3	1	RadA [n=2]; hypothetical protein [n=1];
VOG10449	v2	Unknown	3	1	hypothetical protein [n=3];
VOG1045	v1	DNA_metabolism,Regulation&Recombination	10	0.0781391	putative HTH transcription regulator [n=4]; putative HTH transcriptional regulator [n=3]; No annotation provided [n=1]; putative transcriptional regulator [n=1]; cadmium efflux system accessory protein [n=1];
VOG10450	v2	Unknown	3	1	hypothetical protein [n=3];
VOG10451	v2	Unknown	3	0.834141	hypothetical protein [n=3];
VOG10452	v2	Packaging,Injection&Assembly	3	1	portal protein [n=2]; hypothetical protein [n=1];
VOG10453	v1	Packaging,Injection&Assembly	3	1	gpF-like protein [n=2]; head assembly [n=1];
VOG10454	v2	Others	3	1	zeta toxin domain protein [n=1]; zeta toxin [n=1]; zeta toxin and ParB nuclease domain protein [n=1];
VOG10455	v2	Unknown	3	1	hypothetical protein [n=2]; prohead protease [n=1];
VOG10456	v2	Structure	3	1	major capsid protein [n=3];
VOG10457	v2	Unknown	3	1	hypothetical protein [n=3];
VOG10458	v2	Unknown	3	1	hypothetical protein [n=3];
VOG10459	v2	Unknown	3	1	hypothetical protein [n=3];
VOG10460	v2	Packaging,Injection&Assembly	3	1	tail assembly chaperone [n=2]; hypothetical protein [n=1];
VOG10461	v2	Unknown	3	1	hypothetical protein [n=3];
VOG10462	v2	DNA_metabolism,Regulation&Recombination	3	1	RNAse HI [n=1]; hypothetical protein [n=1]; RNase HI [n=1];
VOG10463	v1	Unknown	3	1	hypothetical protein [n=3];
VOG10464	v2	Unknown	3	1	hypothetical protein [n=3];
VOG10465	v2	Unknown	3	1	hypothetical protein [n=3];
VOG10466	v2	Unknown	3	1	hypothetical protein [n=3];
VOG10467	v2	Unknown	3	1	hypothetical protein [n=3];
VOG10468	v2	Unknown	3	1	hypothetical protein [n=3];
VOG10469	v2	Unknown	3	1	hypothetical protein [n=3];
VOG1047	v1	DNA_metabolism,Regulation&Recombination	107	0.692797	hypothetical protein [n=80]; PD-(D/E)XK nuclease superfamily protein [n=4]; conserved phage protein [n=2]; ORF012 [n=2]; No annotation provided [n=2]; gp20 [n=2]; gp43 [n=1]; PF10926 family protein [n=1]; exonuclease [n=1]; gp67 [n=1]; gp10 [n=1]; hypothetical protein RDJLphi1_gp42 [n=1]; BcepNY3gp19 [n=1]; Bbp38 [n=1]; pd-(d e)xk nuclease superfamily protein [n=1]; CRISPR/Cas system-associated p…
VOG10470	v1	Unknown	3	0.834141	hypothetical protein [n=2]; No annotation provided [n=1];
VOG10471	v1	DNA_metabolism,Regulation&Recombination	3	1	DNA polymerase [n=2]; hypothetical protein [n=1];
VOG10472	v2	Unknown	3	1	hypothetical protein [n=3];
VOG10473	v2	Unknown	3	1	hypothetical protein [n=3];
VOG10474	v2	Unknown	3	1	hypothetical protein [n=3];
VOG10475	v2	Unknown	3	1	hypothetical protein [n=3];
VOG10476	v1	Unknown	3	1	hypothetical protein [n=3];
VOG10477	v2	Unknown	3	1	hypothetical protein [n=3];
VOG10478	v2	Unknown	3	1	hypothetical protein [n=3];
VOG10479	v2	Unknown	3	1	hypothetical protein [n=3];
VOG10480	v1	Unknown	3	1	hypothetical protein [n=3];
VOG10481	v2	Unknown	3	1	hypothetical protein [n=3];
VOG10482	v2	Unknown	3	1	hypothetical protein [n=3];
VOG10483	v2	Unknown	3	1	hypothetical protein [n=3];
VOG10484	v2	Unknown	3	1	hypothetical protein [n=3];
VOG10485	v2	Unknown	3	1	hypothetical protein [n=3];
VOG10486	v2	Unknown	3	1	hypothetical protein [n=3];
VOG10487	v2	Unknown	3	1	hypothetical protein [n=3];
VOG10488	v2	Unknown	3	1	hypothetical protein [n=3];
VOG10489	v2	Structure	3	1	hypothetical protein [n=2]; structural protein [n=1];
VOG1049	v1	Others	10	0.432465	hypothetical protein [n=9]; Orf51 [n=1];
VOG10490	v2	Structure	3	1	hypothetical protein [n=2]; structural protein [n=1];
VOG10491	v2	Structure	3	1	hypothetical protein [n=2]; structural protein [n=1];
VOG10492	v2	Structure	3	1	hypothetical protein [n=2]; structural protein [n=1];
VOG10493	v2	Structure	3	1	hypothetical protein [n=2]; structural protein [n=1];
VOG10494	v2	Unknown	3	1	hypothetical protein [n=3];
VOG10495	v2	Unknown	3	1	hypothetical protein [n=2]; putative tail protein [n=1];
VOG10496	v2	Structure	3	1	hypothetical protein [n=2]; structural protein [n=1];
VOG10497	v2	Structure	3	1	hypothetical protein [n=2]; structural protein [n=1];
VOG10498	v2	Unknown	3	1	hypothetical protein [n=3];
VOG10499	v1	Unknown	3	1	hypothetical protein [n=3];
VOG1050	v1	Unknown	22	0.925	hypothetical protein [n=22];
VOG10500	v2	Unknown	3	1	hypothetical protein [n=3];
VOG10501	v2	Unknown	3	0.626365	hypothetical protein [n=3];
VOG10502	v2	Unknown	3	1	hypothetical protein [n=2]; gp43 [n=1];
VOG10503	v2	Unknown	3	1	hypothetical protein [n=2]; gp47 [n=1];
VOG10504	v2	Unknown	3	1	hypothetical protein [n=2]; gp57 [n=1];
VOG10505	v2	Unknown	3	1	hypothetical protein [n=3];
VOG10506	v2	Unknown	3	1	hypothetical protein [n=2]; No annotation provided [n=1];
VOG10507	v1	Unknown	3	1	hypothetical protein [n=3];
VOG10508	v2	Unknown	3	1	hypothetical protein [n=3];
VOG10509	v1	Unknown	3	1	hypothetical protein [n=3];
VOG1051	v1	Others	7	0.0129387	UDP-galactopyranose mutase [n=3]; hypothetical protein [n=2]; similar to UDP-galactopyranose mutase [n=1]; putative UDP-galactopyranose mutase [n=1];
VOG10510	v1	Unknown	3	1	hypothetical protein [n=3];
VOG10511	v2	Unknown	3	1	hypothetical protein [n=3];
VOG10512	v2	Structure	3	1	major capsid protein [n=2]; capsid protein [n=1];
VOG10513	v2	Unknown	3	1	hypothetical protein [n=3];
VOG10514	v1	DNA_metabolism,Regulation&Recombination	3	0.96	hypothetical protein [n=3];
VOG10515	v1	Unknown	3	1	No annotation provided [n=2]; hypothetical protein [n=1];
VOG10516	v2	Unknown	3	1	hypothetical protein [n=3];
VOG10517	v2	Unknown	3	1	hypothetical protein [n=2]; No annotation provided [n=1];
VOG10518	v2	Unknown	3	1	hypothetical protein [n=3];
VOG10519	v2	Unknown	3	1	hypothetical protein [n=1]; gp108 [n=1]; gp137 [n=1];
VOG1052	v1	Unknown	34	1	hypothetical protein [n=24]; gp0.6A [n=3]; gp0.6 [n=2]; putative 0.6B protein [n=1]; gene 0.6 protein [n=1]; gp0.6B [n=1]; gp0.6a [n=1]; putative 0.6A protein [n=1];
VOG10520	v2	Structure	3	1	tail fiber protein [n=2]; putative tail fiber protein [n=1];
VOG10521	v2	Unknown	3	1	hypothetical protein [n=3];
VOG10522	v1	Unknown	3	0.358482	DUF3800 domain-containing protein [n=1]; Gp21 protein [n=1]; DUF3800 domain protein [n=1];
VOG10523	v1	Unknown	3	0.572856	hypothetical protein [n=3];
VOG10524	v2	Unknown	3	0.501457	hypothetical protein [n=3];
VOG10525	v1	Unknown	3	0.715474	hypothetical protein [n=3];
VOG10526	v1	Unknown	3	1	hypothetical protein [n=3];
VOG10527	v1	Unknown	3	0.308936	hypothetical protein [n=3];
VOG10528	v2	Unknown	3	1	hypothetical protein [n=3];
VOG10529	v2	Unknown	3	1	hypothetical protein [n=3];
VOG1053	v1	Unknown	18	1	hypothetical protein [n=15]; No annotation provided [n=1]; gp7 [n=1];
VOG10530	v2	Unknown	3	1	hypothetical protein [n=3];
VOG10531	v2	Unknown	3	1	hypothetical protein [n=3];
VOG10532	v2	Unknown	3	1	hypothetical protein [n=3];
VOG10533	v2	Unknown	3	1	hypothetical protein [n=3];
VOG10534	v2	Unknown	3	1	hypothetical protein [n=3];
VOG10535	v2	Unknown	3	1	hypothetical protein [n=3];
VOG10536	v2	Unknown	3	1	hypothetical protein [n=3];
VOG10537	v2	Unknown	3	1	hypothetical protein [n=3];
VOG10538	v2	Structure	3	1	structural protein [n=2]; hypothetical protein [n=1];
VOG10539	v2	Unknown	3	1	hypothetical protein [n=3];
VOG10540	v1	DNA_metabolism,Regulation&Recombination	3	1	hypothetical protein [n=3];
VOG10541	v2	Unknown	3	1	hypothetical protein [n=3];
VOG10542	v2	Unknown	3	1	hypothetical protein [n=3];
VOG10543	v2	Unknown	3	1	hypothetical protein [n=3];
VOG10544	v2	Others	3	1	VirE N-domain protein [n=3];
VOG10545	v2	Unknown	3	1	hypothetical protein [n=3];
VOG10546	v2	Unknown	3	1	hypothetical protein [n=3];
VOG10547	v2	Unknown	3	1	hypothetical protein [n=3];
VOG10548	v2	Unknown	3	1	hypothetical protein [n=3];
VOG10549	v2	Structure	3	1	hypothetical protein [n=2]; structural protein [n=1];
VOG1055	v2	Unknown	14	1	hypothetical protein [n=11]; No annotation provided [n=1]; gp12 [n=1]; 11 [n=1];
VOG10550	v2	Structure	3	1	hypothetical protein [n=2]; structural protein [n=1];
VOG10551	v2	Unknown	3	1	hypothetical protein [n=3];
VOG10552	v2	Unknown	3	1	hypothetical protein [n=3];
VOG10553	v2	Unknown	3	1	No annotation provided [n=2]; hypothetical protein [n=1];
VOG10554	v1	DNA_metabolism,Regulation&Recombination	3	1	hypothetical protein [n=3];
VOG10555	v2	Unknown	3	1	hypothetical protein [n=3];
VOG10556	v1	DNA_metabolism,Regulation&Recombination	3	1	No annotation provided [n=3];
VOG10557	v1	Unknown	3	1	hypothetical protein [n=2]; gp393 [n=1];
VOG10558	v1	Unknown	3	1	hypothetical protein [n=3];
VOG10559	v1	Unknown	3	1	hypothetical protein [n=3];
VOG10560	v1	Unknown	3	1	hypothetical protein [n=3];
VOG10561	v1	Unknown	3	1	hypothetical protein [n=3];
VOG10562	v1	Unknown	3	1	hypothetical protein [n=2]; No annotation provided [n=1];
VOG10563	v1	Unknown	3	0.626365	hypothetical protein [n=2]; No annotation provided [n=1];
VOG10564	v2	Unknown	3	1	hypothetical protein [n=3];
VOG10565	v2	Unknown	3	1	hypothetical protein [n=2]; gp68 [n=1];
VOG10566	v2	Unknown	3	1	hypothetical protein [n=3];
VOG10567	v2	Unknown	3	1	hypothetical protein [n=3];
VOG10568	v2	Unknown	3	0.834141	hypothetical protein [n=2]; gp70 [n=1];
VOG10569	v2	Unknown	3	1	hypothetical protein [n=2]; gp71 [n=1];
VOG1057	v1	Unknown	17	1	hypothetical protein [n=12]; gp19 [n=1]; No annotation provided [n=1]; 17 [n=1];
VOG10570	v2	Unknown	3	1	gp77 [n=1]; gp116 [n=1]; hypothetical protein [n=1];
VOG10571	v2	Unknown	3	1	hypothetical protein [n=3];
VOG10572	v2	Unknown	3	1	hypothetical protein [n=2]; gp19 [n=1];
VOG10573	v2	Unknown	3	1	hypothetical protein [n=2]; gp58 [n=1];
VOG10574	v2	Unknown	3	1	hypothetical protein [n=2]; gp51 [n=1];
VOG10575	v2	Unknown	3	1	hypothetical protein [n=2]; gp181 [n=1];
VOG10576	v2	Unknown	3	1	hypothetical protein [n=3];
VOG10577	v2	Unknown	3	1	hypothetical protein [n=2]; gp216 [n=1];
VOG10578	v1	Unknown	3	0.834141	hypothetical protein [n=2]; hypothetical protein RaK2_00526 [n=1];
VOG10579	v2	Unknown	3	0.715474	hypothetical protein [n=2]; hypothetical protein RaK2_00525 [n=1];
VOG1058	v1	Unknown	23	1	hypothetical protein [n=19]; gp35 [n=1]; No annotation provided [n=1]; 18 [n=1]; gp20 [n=1];
VOG10580	v2	Unknown	3	1	No annotation provided [n=2]; hypothetical protein [n=1];
VOG10581	v2	Unknown	3	1	hypothetical protein [n=3];
VOG10582	v2	Unknown	3	1	hypothetical protein [n=3];
VOG10583	v1	Unknown	3	1	hypothetical protein [n=3];
VOG10584	v1	Unknown	3	1	hypothetical protein [n=3];
VOG10585	v1	Unknown	3	1	hypothetical protein [n=3];
VOG10586	v1	Unknown	3	1	hypothetical protein [n=3];
VOG10587	v1	Unknown	3	1	hypothetical protein [n=3];
VOG10588	v1	Unknown	3	1	hypothetical protein [n=3];
VOG10589	v2	Unknown	3	1	hypothetical protein [n=3];
VOG10590	v2	Unknown	3	1	hypothetical protein [n=3];
VOG10591	v2	Unknown	3	1	hypothetical protein [n=3];
VOG10592	v2	Unknown	3	1	hypothetical protein [n=3];
VOG10593	v1	Unknown	3	0.893414	hypothetical protein [n=2]; GDSL-like lipase/acylhydrolase [n=1];
VOG10594	v2	Unknown	3	1	hypothetical protein [n=3];
VOG10595	v2	Unknown	3	1	hypothetical protein [n=3];
VOG10596	v1	DNA_metabolism,Regulation&Recombination	3	0.557	putative primase [n=2]; primase [n=1];
VOG10597	v1	Others	3	1	hypothetical protein [n=2]; toxin-antitoxin system antitoxin component [n=1];
VOG10598	v1	Unknown	3	1	hypothetical protein [n=3];
VOG10599	v1	Unknown	3	0.626365	hypothetical protein [n=2]; putative transcriptional regulator [n=1];
VOG10600	v2	Unknown	3	1	hypothetical protein [n=3];
VOG10601	v1	Unknown	3	1	hypothetical protein [n=2]; gp1 [n=1];
VOG10602	v2	Unknown	3	1	hypothetical protein [n=3];
VOG10603	v2	Unknown	3	1	hypothetical protein [n=3];
VOG10604	v2	Unknown	3	1	hypothetical protein [n=3];
VOG10605	v2	Unknown	3	0.715474	hypothetical protein [n=3];
VOG10606	v2	Unknown	3	1	hypothetical protein [n=3];
VOG10607	v2	Unknown	3	1	hypothetical protein [n=1]; putative prophage protein [n=1]; prophage protein [n=1];
VOG10608	v1	Structure&Lysis	3	1	prophage protein [n=2]; hypothetical protein [n=1];
VOG10609	v1	Unknown	3	0.834141	hypothetical protein [n=3];
VOG10610	v2	Unknown	3	1	hypothetical protein [n=3];
VOG10611	v2	Unknown	3	1	hypothetical protein [n=3];
VOG10612	v2	Unknown	3	0.834141	hypothetical protein [n=3];
VOG10613	v2	Unknown	3	0.834141	hypothetical protein [n=3];
VOG10614	v1	Unknown	3	1	hypothetical protein [n=2]; leishmanolysin-like peptidase [n=1];
VOG10615	v2	Unknown	3	1	hypothetical protein [n=3];
VOG10616	v2	Unknown	3	1	hypothetical protein [n=3];
VOG10617	v2	Unknown	3	1	hypothetical protein [n=3];
VOG10618	v2	Unknown	3	1	hypothetical protein [n=3];
VOG10619	v2	Unknown	3	1	hypothetical protein [n=2]; Hypothetical protein [n=1];
VOG10620	v2	Unknown	3	0.834141	hypothetical protein [n=3];
VOG10621	v2	Unknown	3	1	hypothetical protein [n=3];
VOG10622	v2	Unknown	3	1	hypothetical protein [n=2]; hypothetical membrane protein [n=1];
VOG10623	v2	Unknown	3	1	hypothetical protein [n=2]; No annotation provided [n=1];
VOG10624	v1	Unknown	3	1	hypothetical protein [n=2]; putative Rz/Rzl spanin protein [n=1];
VOG10625	v1	Unknown	3	1	hypothetical protein [n=3];
VOG10626	v1	Unknown	3	1	hypothetical protein [n=3];
VOG10627	v1	Unknown	3	1	hypothetical protein [n=3];
VOG10628	v1	Unknown	3	1	hypothetical protein [n=3];
VOG10629	v1	Unknown	3	1	hypothetical protein [n=3];
VOG1063	v1	Unknown	25	0.0306606	hypothetical protein [n=9]; acetyltransferase [n=2]; putative acetyltransferase [n=2]; N-acetyltransferase-like protein [n=2]; putative N-acetyltransferase [n=2]; putative acyl-CoA N-acyltransferase domain-containing protein [n=1]; hypothetical acetyltransferase [n=1]; gp26.2 [n=1]; gp28 [n=1]; acyl-CoA N-acyltransferase domain-containing protein [n=1]; ribosomal-protein-alanine N-acetyltransfera…
VOG10630	v2	Unknown	3	1	hypothetical protein [n=3];
VOG10631	v2	Unknown	3	1	hypothetical protein [n=3];
VOG10632	v2	Unknown	3	1	hypothetical protein [n=3];
VOG10633	v2	Unknown	3	1	gp004 [n=1]; gp003 [n=1]; hypothetical protein [n=1];
VOG10634	v2	Unknown	3	1	gp80 [n=1]; gp81 [n=1]; hypothetical protein [n=1];
VOG10635	v2	Unknown	3	1	hypothetical protein [n=3];
VOG10636	v1	Unknown	3	1	gp241 [n=1]; hypothetical protein [n=1]; No annotation provided [n=1];
VOG10637	v2	Unknown	3	1	gp1 [n=2]; hypothetical protein [n=1];
VOG10638	v2	Unknown	3	1	gp44 [n=1]; hypothetical protein [n=1]; gp45 [n=1];
VOG10639	v2	Unknown	3	1	hypothetical protein [n=2]; gp40 [n=1];
VOG10640	v2	Unknown	3	1	hypothetical protein [n=2]; gp47 [n=1];
VOG10641	v2	Unknown	3	1	gp35 [n=1]; gp33 [n=1]; structural protein [n=1];
VOG10642	v2	Unknown	3	1	hypothetical protein [n=2]; hypothetical membrane protein [n=1];
VOG10643	v1	Unknown	3	1	hypothetical protein [n=2]; No annotation provided [n=1];
VOG10644	v1	Unknown	3	1	hypothetical protein [n=3];
VOG10645	v1	Unknown	3	1	No annotation provided [n=3];
VOG10646	v2	Unknown	3	1	hypothetical protein [n=3];
VOG10647	v2	Unknown	3	1	hypothetical protein [n=3];
VOG10648	v2	Unknown	3	1	hypothetical protein [n=3];
VOG10649	v2	Unknown	3	1	hypothetical protein [n=3];
VOG10650	v2	Unknown	3	1	hypothetical protein [n=3];
VOG10651	v2	Unknown	3	1	hypothetical protein [n=1]; No annotation provided [n=1]; putative lipoprotein [n=1];
VOG10652	v1	Unknown	3	1	hypothetical protein [n=3];
VOG10653	v1	Unknown	3	1	hypothetical protein [n=3];
VOG10654	v2	Packaging,Injection&Assembly	3	1	tail tape measure chaperone protein [n=2]; hypothetical protein [n=1];
VOG10655	v2	Unknown	3	1	hypothetical protein [n=2]; gp45 [n=1];
VOG10656	v2	Unknown	3	1	hypothetical protein [n=3];
VOG10657	v2	Unknown	3	1	hypothetical protein [n=2]; gp80 [n=1];
VOG10658	v1	DNA_metabolism,Regulation&Recombination	3	1	hypothetical protein [n=2]; gp96 [n=1];
VOG10659	v2	Unknown	3	1	hypothetical protein [n=3];
VOG10660	v2	Unknown	3	0.834141	hypothetical protein [n=3];
VOG10661	v2	Unknown	3	1	hypothetical protein [n=3];
VOG10662	v2	Unknown	3	1	hypothetical protein [n=3];
VOG10663	v2	Unknown	3	1	hypothetical protein [n=3];
VOG10664	v1	Unknown	3	1	hypothetical protein [n=2]; No annotation provided [n=1];
VOG10665	v1	Unknown	3	1	hypothetical protein [n=3];
VOG10666	v1	Others	3	1	BTLCP-like protein [n=2]; transglutaminase Cys peptidase [n=1];
VOG10667	v1	Unknown	3	1	hypothetical protein [n=3];
VOG10668	v1	Unknown	3	1	hypothetical protein [n=3];
VOG10669	v2	Unknown	3	1	hypothetical protein [n=3];
VOG10670	v2	Unknown	3	1	hypothetical protein [n=3];
VOG10671	v2	Unknown	3	1	hypothetical protein [n=3];
VOG10672	v2	Unknown	3	1	hypothetical protein [n=3];
VOG10673	v1	Unknown	3	1	hypothetical protein [n=2]; No annotation provided [n=1];
VOG10674	v1	Packaging,Injection&Assembly	3	0.98092	terminase large subunit [n=2]; hypothetical protein [n=1];
VOG10675	v2	Unknown	3	1	hypothetical protein [n=2]; Phi92_gp243 [n=1];
VOG10676	v1	Unknown	3	1	hypothetical protein [n=3];
VOG10677	v2	Unknown	3	1	hypothetical protein [n=2]; No annotation provided [n=1];
VOG10678	v2	Unknown	3	1	hypothetical protein [n=3];
VOG10679	v2	Unknown	3	1	hypothetical protein [n=3];
VOG10680	v2	Unknown	3	1	hypothetical protein [n=3];
VOG10681	v2	Unknown	3	1	hypothetical protein [n=3];
VOG10682	v2	Unknown	3	1	hypothetical protein [n=3];
VOG10683	v2	Unknown	3	1	hypothetical protein [n=3];
VOG10684	v2	Unknown	3	1	hypothetical protein [n=3];
VOG10685	v2	Unknown	3	1	hypothetical protein [n=3];
VOG10686	v2	Unknown	3	1	hypothetical protein [n=3];
VOG10687	v2	Unknown	3	1	hypothetical protein [n=3];
VOG10688	v2	Unknown	3	1	hypothetical protein [n=3];
VOG10689	v2	Unknown	3	1	hypothetical protein [n=3];
VOG10690	v2	Unknown	3	1	hypothetical protein [n=3];
VOG10691	v2	Unknown	3	1	hypothetical protein [n=3];
VOG10692	v2	Unknown	3	1	hypothetical protein [n=3];
VOG10693	v2	Unknown	3	1	hypothetical protein [n=3];
VOG10694	v2	Unknown	3	1	hypothetical protein [n=3];
VOG10695	v2	Unknown	3	1	hypothetical protein [n=3];
VOG10696	v2	Unknown	3	1	hypothetical protein [n=3];
VOG10697	v2	Unknown	3	1	hypothetical protein [n=3];
VOG10698	v2	Unknown	3	1	hypothetical protein [n=3];
VOG10699	v2	Unknown	3	1	hypothetical protein [n=3];
VOG1070	v1	Unknown	79	1	hypothetical protein [n=58]; No annotation provided [n=13]; gp1.8 [n=5]; gp68 [n=1]; membrane protein [n=1]; gp23 [n=1];
VOG10700	v2	Unknown	3	1	hypothetical protein [n=3];
VOG10701	v2	Unknown	3	1	hypothetical protein [n=3];
VOG10702	v2	Unknown	3	1	hypothetical protein [n=3];
VOG10703	v2	Unknown	3	1	hypothetical protein [n=3];
VOG10704	v2	Unknown	3	1	hypothetical protein [n=3];
VOG10705	v2	Unknown	3	1	hypothetical protein [n=3];
VOG10706	v2	Unknown	3	1	hypothetical protein [n=3];
VOG10707	v2	Unknown	3	1	hypothetical protein [n=3];
VOG10708	v2	Unknown	3	1	hypothetical protein [n=3];
VOG10709	v2	Unknown	3	1	hypothetical protein [n=3];
VOG10710	v2	Unknown	3	1	hypothetical protein [n=3];
VOG10711	v2	Unknown	3	1	hypothetical protein [n=3];
VOG10712	v2	Unknown	3	1	hypothetical protein [n=3];
VOG10713	v2	Unknown	3	1	hypothetical protein [n=3];
VOG10714	v2	Unknown	3	1	hypothetical protein [n=3];
VOG10715	v2	Unknown	3	1	hypothetical protein [n=3];
VOG10716	v2	Unknown	3	1	hypothetical protein [n=3];
VOG10717	v2	Others	3	1	putative protein containing Nos-D like domain [n=2]; putative protein containing NosD-like domain [n=1];
VOG10718	v2	Unknown	3	1	hypothetical protein [n=2]; structural protein [n=1];
VOG10719	v1	Unknown	3	1	peptidase M15 [n=2]; hypothetical protein [n=1];
VOG1072	v1	Structure	12	0.493	EPS-depolymerase [n=5]; EPS depolymerase [n=2]; hypothetical protein [n=1]; putative EPS-depolymerase [n=1]; putative tail fiber protein/putative EPSdepolymerase [n=1]; tail spike protein [n=1]; putative tail fiber protein/putative EPS depolymerase [n=1];
VOG10720	v1	Unknown	3	1	hypothetical protein [n=3];
VOG10721	v2	Unknown	3	1	hypothetical protein [n=3];
VOG10722	v2	Unknown	3	1	hypothetical protein [n=3];
VOG10723	v2	Unknown	3	1	hypothetical protein [n=3];
VOG10724	v2	Unknown	3	1	putative homing endonuclease [n=2]; HNH DNase [n=1];
VOG10725	v2	Unknown	3	1	hypothetical protein [n=3];
VOG10726	v2	Unknown	3	1	hypothetical protein [n=3];
VOG10727	v2	Unknown	3	1	hypothetical protein [n=3];
VOG10728	v2	Unknown	3	1	hypothetical protein [n=3];
VOG10729	v2	Unknown	3	1	hypothetical protein [n=3];
VOG1073	v2	Unknown	12	1	hypothetical protein [n=12];
VOG10730	v2	Unknown	3	1	hypothetical protein [n=3];
VOG10731	v2	Unknown	3	1	hypothetical protein [n=3];
VOG10732	v2	Unknown	3	1	hypothetical protein [n=3];
VOG10733	v2	Unknown	3	1	hypothetical protein [n=3];
VOG10734	v2	Unknown	3	1	hypothetical protein [n=3];
VOG10735	v2	Unknown	3	1	hypothetical protein [n=3];
VOG10736	v2	Unknown	3	1	hypothetical protein [n=3];
VOG10737	v2	DNA_metabolism,Regulation&Recombination	3	1	elongation factor Ts-like protein [n=3];
VOG10738	v2	Others	3	0.2336	S-adenosylmethionine decarboxylase-like protein [n=2]; S-adenosylmethionine decarboxylase [n=1];
VOG10739	v2	Others	3	1	putative peptidase-like protein [n=2]; peptidase-like protein [n=1];
VOG1074	v1	Unknown	41	1	hypothetical protein [n=36]; gp4.3 [n=5];
VOG10740	v2	Unknown	3	1	hypothetical protein [n=3];
VOG10741	v2	Unknown	3	1	hypothetical protein [n=3];
VOG10742	v2	Unknown	3	1	hypothetical protein [n=3];
VOG10743	v2	Unknown	3	1	hypothetical protein [n=3];
VOG10744	v2	Unknown	3	1	hypothetical protein [n=3];
VOG10745	v2	Unknown	3	1	hypothetical protein [n=3];
VOG10746	v2	Unknown	3	1	hypothetical protein [n=3];
VOG10747	v2	Unknown	3	1	hypothetical protein [n=3];
VOG10748	v2	Unknown	3	1	hypothetical protein [n=3];
VOG10749	v2	Unknown	3	1	hypothetical protein [n=3];
VOG10750	v2	Unknown	3	1	hypothetical protein [n=3];
VOG10751	v2	Unknown	3	1	hypothetical protein [n=3];
VOG10752	v2	Unknown	3	1	hypothetical protein [n=3];
VOG10753	v2	Unknown	3	1	hypothetical protein [n=3];
VOG10754	v2	Unknown	3	1	hypothetical protein [n=3];
VOG10755	v2	Unknown	3	1	hypothetical protein [n=3];
VOG10756	v2	Unknown	3	1	hypothetical protein [n=3];
VOG10757	v2	Unknown	3	1	hypothetical protein [n=3];
VOG10758	v2	Unknown	3	1	hypothetical protein [n=3];
VOG10759	v2	Unknown	3	1	hypothetical protein [n=3];
VOG1076	v1	Unknown	110	0.966	hypothetical protein [n=94]; conserved hypothetical protein [n=3]; large tegument protein [n=2]; structural protein [n=2]; putative ssDNA binding protein [n=1]; p38 [n=1]; conserved hypothetical phage protein [n=1]; gp18 [n=1]; 37L [n=1]; P43 [n=1]; hypothetical protein ORF015 [n=1]; 16 [n=1]; gp52 [n=1];
VOG10760	v2	Unknown	3	1	hypothetical protein [n=3];
VOG10761	v2	Unknown	3	1	hypothetical protein [n=3];
VOG10762	v2	Unknown	3	1	hypothetical protein [n=3];
VOG10763	v2	Unknown	3	1	signal peptide protein [n=2]; hypothetical protein [n=1];
VOG10764	v2	Unknown	3	1	hypothetical protein [n=3];
VOG10765	v2	Unknown	3	1	hypothetical protein [n=3];
VOG10766	v2	Unknown	3	1	hypothetical protein [n=3];
VOG10767	v2	Unknown	3	1	hypothetical protein [n=3];
VOG10768	v2	Unknown	3	1	hypothetical protein [n=3];
VOG10769	v2	Unknown	3	1	hypothetical protein [n=3];
VOG10770	v2	Unknown	3	1	hypothetical protein [n=3];
VOG10771	v2	Unknown	3	1	hypothetical protein [n=3];
VOG10772	v2	Unknown	3	1	hypothetical protein [n=3];
VOG10773	v2	Unknown	3	1	hypothetical protein [n=3];
VOG10774	v2	Unknown	3	1	hypothetical protein [n=3];
VOG10775	v2	Unknown	3	1	hypothetical protein [n=3];
VOG10776	v2	Unknown	3	1	hypothetical protein [n=3];
VOG10777	v2	Unknown	3	1	hypothetical protein [n=3];
VOG10778	v2	Unknown	3	1	hypothetical protein [n=3];
VOG10779	v2	Unknown	3	1	hypothetical protein [n=3];
VOG10780	v2	Unknown	3	1	hypothetical protein [n=3];
VOG10781	v2	Unknown	3	1	hypothetical protein [n=3];
VOG10782	v2	Unknown	3	1	hypothetical protein [n=3];
VOG10783	v2	Unknown	3	1	hypothetical protein [n=3];
VOG10784	v2	Unknown	3	1	hypothetical protein [n=3];
VOG10785	v2	Unknown	3	1	hypothetical protein [n=3];
VOG10786	v2	Unknown	3	1	hypothetical protein [n=3];
VOG10787	v2	Others	3	1	RelA/SpoT family protein [n=3];
VOG10788	v2	Unknown	3	1	hypothetical protein [n=3];
VOG10789	v1	Unknown	3	1	hypothetical protein [n=3];
VOG10790	v2	Unknown	3	1	hypothetical protein [n=3];
VOG10791	v2	Unknown	3	1	hypothetical protein [n=3];
VOG10792	v2	Unknown	3	1	hypothetical protein [n=3];
VOG10793	v2	Unknown	3	1	hypothetical protein [n=3];
VOG10794	v2	Unknown	3	1	hypothetical protein [n=3];
VOG10795	v2	Unknown	3	1	hypothetical protein [n=3];
VOG10796	v2	Unknown	3	1	hypothetical protein [n=3];
VOG10797	v1	Unknown	3	0.870225	hypothetical protein [n=3];
VOG10798	v2	Unknown	3	1	hypothetical protein [n=3];
VOG10799	v2	Unknown	3	1	hypothetical protein [n=3];
VOG1080	v1	Unknown	27	1	hypothetical protein [n=8]; putative internal virion protein B [n=8]; putative internal virion protein [n=5]; internal virion protein [n=2]; putative internal virion protein A [n=2]; internal virion protein B [n=1];
VOG10800	v2	Unknown	3	1	hypothetical protein [n=3];
VOG10801	v2	Unknown	3	1	hypothetical protein [n=3];
VOG10802	v2	Unknown	3	1	hypothetical protein [n=3];
VOG10803	v2	Unknown	3	1	hypothetical protein [n=3];
VOG10804	v2	Unknown	3	1	hypothetical protein [n=3];
VOG10805	v2	Unknown	3	1	hypothetical protein [n=3];
VOG10806	v2	Unknown	3	1	hypothetical protein [n=3];
VOG10807	v2	Unknown	3	1	hypothetical protein [n=3];
VOG10808	v2	Unknown	3	1	hypothetical protein [n=3];
VOG10809	v2	Unknown	3	1	hypothetical protein [n=3];
VOG10810	v2	Unknown	3	1	hypothetical protein [n=3];
VOG10811	v2	Unknown	3	1	hypothetical protein [n=3];
VOG10812	v2	Unknown	3	1	hypothetical protein [n=3];
VOG10813	v2	Unknown	3	1	hypothetical protein [n=3];
VOG10814	v2	Unknown	3	1	hypothetical protein [n=3];
VOG10815	v2	Unknown	3	1	hypothetical protein [n=3];
VOG10816	v2	Unknown	3	1	hypothetical protein [n=3];
VOG10817	v2	Unknown	3	1	hypothetical protein [n=3];
VOG10818	v2	Unknown	3	1	hypothetical protein [n=3];
VOG10819	v2	Unknown	3	1	hypothetical protein [n=3];
VOG1082	v1	Unknown	45	1	hypothetical protein [n=25]; putative spanin [n=4]; Rz1 protein [n=3]; RzlA [n=2]; Rz1A protein [n=2]; putative bdr repeat protein [n=1]; unimolecular spanin [n=1]; u-spanin [n=1]; serine protease [n=1]; RzlA (u-spanin) [n=1]; gp22 [n=1]; gp7 [n=1]; putative Rz1 protein [n=1]; hypothetical membrane protein [n=1];
VOG10820	v2	Unknown	3	1	hypothetical protein [n=2]; No annotation provided [n=1];
VOG10821	v2	Unknown	3	1	hypothetical protein [n=2]; No annotation provided [n=1];
VOG10822	v2	Unknown	3	1	hypothetical protein [n=2]; No annotation provided [n=1];
VOG10823	v2	Unknown	3	1	hypothetical protein [n=2]; No annotation provided [n=1];
VOG10824	v2	Unknown	3	1	hypothetical protein [n=2]; No annotation provided [n=1];
VOG10825	v2	Unknown	3	1	hypothetical protein [n=2]; No annotation provided [n=1];
VOG10826	v2	Unknown	3	1	hypothetical protein [n=2]; No annotation provided [n=1];
VOG10827	v2	Unknown	3	1	hypothetical protein [n=2]; No annotation provided [n=1];
VOG10828	v2	Unknown	3	1	hypothetical protein [n=2]; No annotation provided [n=1];
VOG10829	v2	Unknown	3	1	hypothetical protein [n=2]; No annotation provided [n=1];
VOG10830	v2	Unknown	3	1	hypothetical protein [n=3];
VOG10831	v2	Unknown	3	1	hypothetical protein [n=3];
VOG10832	v1	Others	3	1	hypothetical protein [n=2]; ADP-ribosylase [n=1];
VOG10833	v2	Unknown	3	1	hypothetical protein [n=3];
VOG10834	v2	Unknown	3	1	hypothetical protein [n=3];
VOG10835	v1	Unknown	3	1	hypothetical protein [n=3];
VOG10836	v2	Unknown	3	1	hypothetical protein [n=3];
VOG10837	v2	Unknown	3	1	hypothetical protein [n=3];
VOG10838	v2	Unknown	3	1	hypothetical protein [n=3];
VOG10839	v2	Unknown	3	1	hypothetical protein [n=3];
VOG10840	v2	Unknown	3	1	hypothetical protein [n=3];
VOG10841	v1	Unknown	3	1	hypothetical protein [n=3];
VOG10842	v2	Packaging,Injection&Assembly	3	1	terminase small subunit [n=3];
VOG10843	v2	Unknown	3	1	hypothetical protein [n=3];
VOG10844	v2	Unknown	3	1	hypothetical protein [n=2]; No annotation provided [n=1];
VOG10845	v2	Unknown	3	1	hypothetical protein [n=2]; No annotation provided [n=1];
VOG10846	v2	Unknown	3	1	hypothetical protein [n=2]; No annotation provided [n=1];
VOG10847	v2	Unknown	3	1	hypothetical protein [n=3];
VOG10848	v2	Unknown	3	1	hypothetical protein [n=3];
VOG10849	v2	Unknown	3	1	hypothetical protein [n=3];
VOG1085	v1	Unknown	31	0.539083	hypothetical protein [n=29]; hypothetical cyanophage protein [n=1]; Hypothetical-Protein [n=1];
VOG10850	v2	Unknown	3	1	hypothetical protein [n=3];
VOG10851	v2	Unknown	3	1	hypothetical protein [n=3];
VOG10852	v2	Unknown	3	1	hypothetical protein [n=3];
VOG10853	v1	Unknown	3	1	hypothetical protein [n=2]; secreted glycosyl hydrolase [n=1];
VOG10854	v2	Unknown	3	1	hypothetical protein [n=3];
VOG10855	v1	Unknown	3	1	hypothetical protein [n=3];
VOG10856	v1	DNA_metabolism,Regulation&Recombination	3	1	DNA topoisomerase II large subunit C-terminal region [n=1]; No annotation provided [n=1]; topoisomerase II large subunit [n=1];
VOG10857	v1	Others	3	1	hypothetical protein [n=3];
VOG10858	v2	Unknown	3	1	hypothetical protein [n=3];
VOG10859	v2	Unknown	3	1	hypothetical protein [n=3];
VOG1086	v1	Unknown	22	0.4014	hypothetical protein [n=18]; tail protein [n=1]; phage tail assembly-like protein [n=1]; putative tail assembly protein [n=1]; tail assembly-like protein [n=1];
VOG10860	v2	Unknown	3	1	hypothetical protein [n=3];
VOG10861	v1	Structure	3	0.994186	gp22 [n=1]; minor tail subunit [n=1]; hypothetical protein [n=1];
VOG10862	v2	Unknown	3	1	hypothetical protein [n=3];
VOG10863	v2	Unknown	3	1	hypothetical protein [n=3];
VOG10864	v2	Unknown	3	1	hypothetical protein [n=3];
VOG10865	v2	Unknown	3	1	hypothetical protein [n=3];
VOG10866	v1	Others	3	1	hypothetical protein [n=3];
VOG10867	v2	Unknown	3	1	hypothetical protein [n=3];
VOG10868	v1	Structure	3	0.715474	minor capsid protein [n=2]; hypothetical protein [n=1];
VOG10869	v2	Packaging,Injection&Assembly	3	1	hypothetical protein [n=2]; tail tape measure [n=1];
VOG10870	v2	DNA_metabolism,Regulation&Recombination	3	0.02406	putative Transcription initiation factor B [n=1]; Zinc finger, TFIIB-type domain protein [n=1]; Transcription initiation factor B [n=1];
VOG10871	v1	Unknown	3	1	hypothetical protein [n=3];
VOG10872	v2	Unknown	3	1	hypothetical protein [n=3];
VOG10873	v2	Unknown	3	1	hypothetical protein [n=3];
VOG10874	v1	Unknown	3	1	hypothetical protein [n=3];
VOG10875	v2	Unknown	3	1	hypothetical protein [n=3];
VOG10876	v2	Unknown	3	0.556995	hypothetical protein [n=3];
VOG10877	v2	Unknown	3	1	hypothetical protein [n=3];
VOG10878	v2	Unknown	3	1	hypothetical protein [n=3];
VOG10879	v2	Packaging,Injection&Assembly	3	1	hypothetical protein [n=2]; P7 procapsid protein [n=1];
VOG1088	v1	Unknown	19	1	hypothetical protein [n=12]; putative membrane protein MbpF [n=2]; MbpF [n=2]; ORF023 [n=1]; membrane protein [n=1]; ORF029 [n=1];
VOG10880	v1	Packaging,Injection&Assembly	3	1	packaging NTPase P4 [n=2]; hypothetical protein [n=1];
VOG10881	v2	Packaging,Injection&Assembly	3	1	hypothetical protein [n=2]; P1 procapsid protein [n=1];
VOG10882	v2	Unknown	3	1	No annotation provided [n=3];
VOG10883	v1	Packaging,Injection&Assembly	3	1	gpJ [n=2]; DNA packaging protein [n=1];
VOG10884	v2	Unknown	3	1	No annotation provided [n=2]; hypothetical protein [n=1];
VOG10885	v1	Unknown	3	1	hypothetical protein [n=2]; putative uncharacterised protein [n=1];
VOG10886	v1	Unknown	3	1	hypothetical protein [n=3];
VOG10887	v1	DNA_metabolism,Regulation&Recombination	3	1	RNA ligase 2 [n=2]; hypothetical protein [n=1];
VOG10888	v2	Unknown	3	1	hypothetical protein [n=2]; No annotation provided [n=1];
VOG10889	v2	Unknown	3	1	hypothetical protein [n=3];
VOG10890	v2	Unknown	3	0.909572	No annotation provided [n=2]; hypothetical protein [n=1];
VOG10891	v2	Unknown	3	1	hypothetical protein [n=2]; conserved hypothetical protein [n=1];
VOG10892	v2	Unknown	3	1	hypothetical protein [n=2]; AB1gp24 [n=1];
VOG10893	v2	Unknown	3	0.834141	hypothetical protein [n=2]; AB1gp37 [n=1];
VOG10894	v2	Unknown	3	1	hypothetical protein [n=2]; gp49 [n=1];
VOG10895	v2	Unknown	3	1	hypothetical protein [n=2]; gp95 [n=1];
VOG10896	v2	Unknown	3	1	hypothetical protein [n=1]; putative transcriptional regulator [n=1]; gp46 [n=1];
VOG10897	v2	Unknown	3	1	hypothetical protein [n=3];
VOG10898	v1	Packaging,Injection&Assembly	3	0.456	gp15 [n=1]; hypothetical protein [n=1]; gp41 [n=1];
VOG10899	v1	Structure&Lysis	3	1	hypothetical protein [n=2]; neck passage structure [n=1];
VOG10900	v2	Unknown	3	0.690902	hypothetical protein [n=2]; No annotation provided [n=1];
VOG10901	v1	Structure&Lysis	3	0.921	hypothetical protein [n=1]; gp58-like protein [n=1]; gp19 [n=1];
VOG10902	v2	Unknown	3	1	hypothetical protein [n=3];
VOG10903	v1	Unknown	3	1	hypothetical protein [n=3];
VOG10904	v1	DNA_metabolism,Regulation&Recombination	3	1	ORF179 [n=1]; putative endonuclease [n=1]; HNH endonuclease [n=1];
VOG10905	v1	DNA_metabolism,Regulation&Recombination	3	1	hypothetical protein [n=3];
VOG10906	v2	Unknown	3	1	hypothetical protein [n=2]; No annotation provided [n=1];
VOG10907	v1	Unknown	3	1	hypothetical protein [n=3];
VOG10908	v2	Unknown	3	1	hypothetical protein [n=3];
VOG10909	v1	Structure	3	1	putative tail fiber protein [n=3];
VOG10910	v1	Unknown	3	1	hypothetical protein [n=3];
VOG10911	v2	Unknown	3	1	hypothetical protein [n=3];
VOG10912	v1	Unknown	3	0.736	hypothetical protein [n=3];
VOG10913	v2	Unknown	3	1	hypothetical protein [n=2]; gp48 [n=1];
VOG10914	v1	Others	3	0.93061	chaperone protein DnaK [n=2]; gp5 [n=1];
VOG10915	v2	Structure	3	0.834141	capsid decoration protein [n=1]; tail fiber protein H [n=1]; putative structural protein [n=1];
VOG10916	v1	Structure	3	0.61	gp14 [n=1]; outer capsid-like protein [n=1]; hypothetical protein [n=1];
VOG10917	v1	DNA_metabolism,Regulation&Recombination	3	0.728	prophage antirepressor [n=2]; hypothetical protein [n=1];
VOG10918	v2	Unknown	3	1	No annotation provided [n=2]; hypothetical protein [n=1];
VOG10919	v2	Unknown	3	1	hypothetical protein [n=3];
VOG1092	v1	Packaging,Injection&Assembly	78	1	terminase small subunit [n=37]; gp1 [n=19]; small terminase [n=8]; hypothetical protein [n=7]; gp3 [n=4]; gp5 [n=1]; gp4 [n=1]; ATP-binding import protein [n=1];
VOG10920	v1	Structure	3	0.675	gp35 [n=1]; receptor-binding protein [n=1]; portal protein [n=1];
VOG10921	v2	Others	3	1	hypothetical protein [n=1]; botulinum neurotoxin type D, BoNT/D [n=1]; hyphothetical protein [n=1];
VOG10922	v1	Unknown	3	0.0483444	hypothetical protein [n=2]; hypothetical protein RDJLphi1_gp30 [n=1];
VOG10923	v1	Unknown	3	0.426958	hypothetical protein [n=3];
VOG10924	v2	Unknown	3	0.715474	hypothetical protein [n=3];
VOG10925	v2	Unknown	3	0.243006	No annotation provided [n=2]; hypothetical protein [n=1];
VOG10926	v1	Unknown	3	1	hypothetical protein [n=3];
VOG10927	v1	Unknown	3	1	hypothetical protein [n=3];
VOG10928	v2	Unknown	3	1	hypothetical protein [n=3];
VOG10929	v1	Unknown	3	1	hypothetical protein [n=2];
VOG1093	v1	Unknown	364	0.153	hypothetical protein [n=86]; RuvC [n=53]; holiday junction endonuclease [n=33]; Holliday junction endonuclease [n=31]; gp6 [n=29]; RuvC-like resolvase [n=16]; putative holliday junction endonuclease [n=7]; crossover junction endodeoxyribonuclease [n=7]; gp9 [n=7]; gp8 [n=7]; putative RNaseH-like domain protein [n=7]; holliday junction resolvase [n=7]; RuvC resolvase [n=6]; RuvC-like protein [n=4]…
VOG10930	v1	Structure&Lysis	3	1	long tail fiber distal subunit [n=2]; gp37 long tail fiber distal subunit [n=1];
VOG10931	v1	DNA_metabolism,Regulation&Recombination	3	1	hypothetical protein [n=3];
VOG10932	v1	Others	3	1	hypothetical protein [n=3];
VOG10933	v1	Unknown	3	0.350359	No annotation provided [n=2]; repressor protein [n=1];
VOG10934	v1	Others	3	1	putative amidotransferase [n=2]; hypothetical protein ORF004 [n=1];
VOG10935	v1	Unknown	3	1	hypothetical protein [n=2]; No annotation provided [n=1];
VOG10936	v1	Unknown	3	0.934424	hypothetical protein [n=2]; gp32.8 [n=1];
VOG10937	v1	Unknown	3	1	hypothetical protein [n=3];
VOG10938	v2	Unknown	3	0.770264	No annotation provided [n=1]; putative phage protein [n=1]; hypothetical protein [n=1];
VOG10939	v2	Unknown	3	1	hypothetical protein [n=2]; No annotation provided [n=1];
VOG1094	v1	Unknown	116	0.471469	hypothetical protein [n=61]; gp7 [n=31]; gp11 [n=7]; gp10 [n=5]; gp9 [n=3]; gp6 [n=3]; DUF1380 domain protein [n=2]; gp09 [n=1]; Pas3 [n=1]; gp8 [n=1];
VOG10940	v1	Unknown	3	0.455991	hypothetical protein [n=2]; phage virion protein [n=1];
VOG10941	v1	Structure	3	0.993	hypothetical protein [n=1]; putative minor structural protein [n=1]; putative structural protein [n=1];
VOG10942	v1	Structure	3	0.834141	minor coat protein [n=2]; VI protein [n=1];
VOG10943	v2	Unknown	3	1	gp19 [n=2]; putative thioredoxin [n=1];
VOG10944	v1	Structure	3	0.793038	minor structural protein [n=1]; hypothetical protein [n=1]; No annotation provided [n=1];
VOG10945	v1	Lysis	3	0.893414	holin [n=1]; hypothetical protein [n=1]; gp34.74 [n=1];
VOG10946	v1	Unknown	3	0.129689	hypothetical protein [n=2]; Orf13 [n=1];
VOG10947	v2	Unknown	3	0.385996	hypothetical protein [n=2]; gp14 [n=1];
VOG10948	v1	DNA_metabolism,Regulation&Recombination	3	0.715	hypothetical protein [n=1]; integrase [n=1]; putative site specific recombinase Int1 [n=1];
VOG10949	v2	Unknown	3	0.501457	hypothetical protein [n=3];
VOG1095	v1	Packaging,Injection&Assembly	116	0.99	hypothetical protein [n=45]; gp8 [n=30]; portal protein [n=15]; gp12 [n=7]; gp11 [n=6]; gp7 [n=3]; gp10 [n=3]; putative structural protein [n=2]; Pas4 [n=2]; portal [n=2]; gp9 [n=1];
VOG10950	v2	Unknown	3	1	hypothetical protein [n=2]; gp12 [n=1];
VOG10951	v1	Lysis	3	0.87	o-spanin [n=1]; ORF44 [n=1]; Rz1 [n=1];
VOG10952	v2	Unknown	3	0.346146	hypothetical protein [n=2]; gp10 [n=1];
VOG10953	v1	Unknown	3	0.626365	gp38 [n=1]; hypothetical protein [n=1]; gp12 [n=1];
VOG10954	v2	DNA_metabolism,Regulation&Recombination	3	1	hypothetical protein [n=2]; transcriptional regulator [n=1];
VOG10955	v2	Unknown	3	1	hypothetical protein [n=3];
VOG10956	v1	Unknown	3	1	hypothetical protein [n=3];
VOG10957	v1	Structure	3	1	putative tail protein [n=1]; putative tail fibre protein [n=1]; tail fiber [n=1];
VOG10958	v2	Unknown	3	1	hypothetical protein [n=2]; Hypothetical-Protein [n=1];
VOG10959	v1	Structure&Lysis	3	0.701	hypothetical protein [n=2]; gp33 [n=1];
VOG10960	v1	Unknown	3	0.4014	hypothetical protein [n=1]; EaA protein [n=1]; gp37 [n=1];
VOG10961	v2	Unknown	3	1	hypothetical protein [n=2]; No annotation provided [n=1];
VOG10962	v1	Structure	3	0.978	tail protein [n=1]; ORF043 [n=1]; hypothetical protein [n=1];
VOG10963	v1	Unknown	3	1	hypothetical protein [n=3];
VOG10964	v1	Unknown	3	0.501	hypothetical protein [n=3];
VOG10965	v1	Unknown	3	1	hypothetical protein [n=2]; putative phage head-tail adaptor [n=1];
VOG10966	v1	Unknown	3	0.472041	hypothetical protein [n=2]; gp43 [n=1];
VOG10967	v1	Structure	3	1	putative tail sheath protein [n=1]; tail sheath protein [n=1]; putative phage tail sheath protein [n=1];
VOG10968	v1	Packaging,Injection&Assembly	3	0.994	hypothetical protein [n=3];
VOG10969	v1	Structure	3	1	putative tail fiber protein [n=2]; hypothetical protein [n=1];
VOG10970	v1	Unknown	3	0.594626	hypothetical protein [n=1]; gp7 [n=1]; hypothetical protein RSc1899-like [n=1];
VOG10971	v2	Others	3	0.0380918	cytolethal distending toxin V B subunit [n=1]; cytolethal distending toxin subunit B [n=1]; Cytolethal distending toxin B subunit [n=1];
VOG10972	v1	Structure	3	1	minor structural protein gp58 [n=1]; adsorption protein [n=1]; tail fiber [n=1];
VOG10973	v1	Packaging,Injection&Assembly	3	0.691	hypothetical protein [n=3];
VOG10974	v1	Unknown	3	1	hypothetical protein [n=2]; gp31 [n=1];
VOG10975	v1	Unknown	3	1	hypothetical protein [n=3];
VOG10976	v1	Unknown	3	0.834	hypothetical protein [n=3];
VOG10977	v1	Unknown	3	1	hypothetical protein [n=3];
VOG10978	v1	Others	3	0.527769	putative peptidase/serine protease [n=2]; p036 [n=1];
VOG10979	v1	DNA_metabolism,Regulation&Recombination	3	0.00367089	DNA polymerase subunit III [n=1]; p081 [n=1]; DNA polymerase III subunit beta [n=1];
VOG10980	v2	Packaging,Injection&Assembly	3	1	hypothetical protein [n=1]; phage tail length tape-measure protein [n=1]; putative DNA segregation protein [n=1];
VOG10981	v1	DNA_metabolism,Regulation&Recombination	3	1	hypothetical protein [n=2]; gp196 [n=1];
VOG10982	v2	Unknown	3	1	hypothetical protein [n=2]; gp88 [n=1];
VOG10983	v1	Unknown	3	1	hypothetical protein [n=1]; baseplate protein [n=1]; gp15.1 [n=1];
VOG10984	v1	Unknown	3	1	hypothetical protein [n=1]; gp32.5 [n=1]; gp399 [n=1];
VOG10985	v1	DNA_metabolism,Regulation&Recombination	3	0.834	hypothetical protein [n=2]; RecB [n=1];
VOG10986	v1	DNA_metabolism,Regulation&Recombination	3	1	adenosylribosyltransferase [n=1]; RNA polymerase ADP-ribosylase [n=1]; ADP-ribosyltransferase [n=1];
VOG10987	v1	Unknown	3	1	hypothetical protein [n=3];
VOG10988	v2	Unknown	3	1	hypothetical protein [n=3];
VOG10989	v1	DNA_metabolism,Regulation&Recombination	3	1	hypothetical protein [n=2]; putative inhibitor of host Lon protease [n=1];
VOG1099	v1	Structure	116	0.99	major capsid protein [n=29]; gp12 [n=28]; capsid protein [n=14]; structural protein [n=11]; gp14 [n=7]; gp15 [n=6]; major capsid subunit [n=4]; hypothetical protein [n=4]; gp13 [n=3]; gp10 [n=3]; putative structural protein [n=2]; Capsid [n=2]; gp11 [n=2]; Pas14 [n=1];
VOG10990	v1	Unknown	3	1	hypothetical protein [n=3];
VOG10991	v1	Structure	3	1	hypothetical protein [n=2]; virion structural protein [n=1];
VOG10992	v1	Unknown	3	1	hypothetical protein [n=3];
VOG10993	v1	Lysis	3	1	peptidase domain-containing protein [n=2]; 2OG-Fe(II) oxygenase family like protein [n=1];
VOG10994	v1	Others	3	0.69568	hypothetical protein [n=3];
VOG10995	v1	Packaging,Injection&Assembly	3	0.335	head morphogenesis protein [n=2]; phage Mu protein F-like protein [n=1];
VOG10996	v1	Others	3	1	hypothetical protein [n=3];
VOG10997	v2	Unknown	3	1	hypothetical protein [n=3];
VOG10998	v2	Unknown	3	1	hypothetical protein [n=3];
VOG10999	v1	Unknown	3	0.715	hypothetical protein [n=2]; DNA helicase [n=1];
VOG1100	v1	Unknown	115	0.979	hypothetical protein [n=61]; gp13 [n=30]; gp15 [n=7]; gp16 [n=6]; gp11 [n=3]; gp14 [n=3]; gp12 [n=2]; Pas15 [n=1]; major capsid protein [n=1]; Epstein-Barr nuclear antigen 1 [n=1];
VOG11000	v2	Unknown	3	0.390608	ORF10 [n=1]; hypothetical protein [n=1]; ORF15 [n=1];
VOG11001	v1	Packaging,Injection&Assembly	3	0.626	hypothetical protein [n=2]; putative portal-tail connector protein [n=1];
VOG11002	v2	Unknown	3	1	hypothetical protein [n=2]; putative phage capsid protein [n=1];
VOG11003	v1	Unknown	3	0.282871	hypothetical protein [n=2]; DNA binding protein [n=1];
VOG11004	v1	Unknown	3	0.0718162	hypothetical protein [n=3];
VOG11005	v2	Unknown	3	0.834141	hypothetical protein [n=3];
VOG11006	v1	Unknown	3	1	hypothetical protein [n=3];
VOG11007	v1	Unknown	3	1	hypothetical protein [n=3];
VOG11008	v2	Unknown	3	1	hypothetical protein [n=2]; hyphothetical protein [n=1];
VOG11009	v1	Others	3	0.0206091	putative TROVE-like domain protein [n=1]; gp540 [n=1]; hypothetical protein [n=1];
VOG1101	v1	Unknown	103	1	hypothetical protein [n=50]; gp14 [n=30]; gp17 [n=6]; gp16 [n=6]; SAP domain protein [n=3]; gp15 [n=3]; gp12 [n=3]; gp13 [n=2];
VOG11010	v1	Unknown	3	1	hypothetical protein [n=3];
VOG11011	v1	Unknown	3	1	hypothetical protein [n=3];
VOG11012	v1	Unknown	3	0.976231	hypothetical protein [n=2]; protein of unknown function DUF3310 [n=1];
VOG11013	v1	Unknown	3	1	hypothetical protein [n=2]; hypothetical phage protein [n=1];
VOG11014	v1	Unknown	3	0.715474	hypothetical protein [n=2]; ArpU family transcriptional regulator [n=1];
VOG11015	v1	Others	3	0.02406	hypothetical protein [n=1]; putative GNAT family acetyltransferase [n=1]; N-acetyltransferase GCN5 [n=1];
VOG11016	v2	Unknown	3	1	putative transcriptional regulator [n=2]; hypothetical protein [n=1];
VOG11017	v1	Others	3	1	putative radical SAM superfamily protein 1 [n=2]; putative radical SAM superfamily protein [n=1];
VOG11018	v2	Unknown	3	1	hypothetical protein [n=3];
VOG11019	v2	Unknown	3	1	hypothetical protein [n=3];
VOG1102	v1	Unknown	88	0.99319	hypothetical protein [n=43]; gp15 [n=30]; gp17 [n=5]; gp16 [n=3]; gp13 [n=3]; gp14 [n=2]; gp18 [n=2];
VOG11020	v1	Unknown	3	1	hypothetical protein [n=2]; No annotation provided [n=1];
VOG11021	v2	Unknown	3	1	hypothetical protein [n=3];
VOG11022	v2	Unknown	3	0.834141	hypothetical protein [n=3];
VOG11023	v2	Unknown	3	1	hypothetical protein [n=3];
VOG11024	v2	Unknown	3	1	hypothetical protein [n=3];
VOG11025	v2	Unknown	3	1	hypothetical protein [n=3];
VOG11026	v1	Packaging,Injection&Assembly	3	0.977	scaffolding protein [n=1]; putative capsid assembly protein [n=1]; No annotation provided [n=1];
VOG11027	v1	Unknown	3	0.937841	hypothetical protein [n=3];
VOG11028	v2	Unknown	3	1	hypothetical protein [n=3];
VOG11029	v2	Unknown	3	1	hypothetical protein [n=3];
VOG1103	v1	Unknown	96	1	hypothetical protein [n=54]; gp16 [n=30]; gp30 [n=4]; gp14 [n=2]; gp15 [n=2]; gp17 [n=2]; small terminase [n=1]; gp34 [n=1];
VOG11030	v2	Unknown	3	1	hypothetical protein [n=3];
VOG11031	v1	Unknown	3	0.435814	No annotation provided [n=3];
VOG11032	v1	DNA_metabolism,Regulation&Recombination	3	0.938797	No annotation provided [n=2]; DNA-directed RNA polymerase [n=1];
VOG11033	v1	Unknown	3	1	hypothetical protein [n=3];
VOG11034	v1	Packaging,Injection&Assembly	3	1	hypothetical protein [n=2]; portal [n=1];
VOG11035	v2	Unknown	3	1	hypothetical protein [n=3];
VOG11036	v1	Unknown	3	1	hypothetical protein [n=3];
VOG11037	v1	Unknown	3	1	hypothetical protein [n=3];
VOG11038	v1	Structure&Lysis	3	1	hypothetical protein [n=2]; No annotation provided [n=1];
VOG11039	v2	Unknown	3	1	hypothetical protein [n=3];
VOG1104	v1	Unknown	97	1	hypothetical protein [n=55]; gp17 [n=30]; gp31 [n=4]; gp16 [n=2]; gp15 [n=2]; gp18 [n=2]; gp35 [n=1]; gp43 [n=1];
VOG11040	v1	DNA_metabolism,Regulation&Recombination	3	1	hypothetical protein [n=2]; gp220 [n=1];
VOG11041	v2	Unknown	3	1	hypothetical protein [n=3];
VOG11042	v2	Unknown	3	1	hypothetical protein [n=3];
VOG11043	v1	Structure	3	1	hypothetical protein [n=3];
VOG11044	v1	Unknown	3	1	hypothetical protein [n=3];
VOG11045	v2	Unknown	3	1	hypothetical protein [n=3];
VOG11046	v1	Unknown	3	1	hypothetical protein [n=2]; No annotation provided [n=1];
VOG11047	v2	Unknown	3	1	hypothetical protein [n=2]; gp49 [n=1];
VOG11048	v2	Structure	3	1	structural protein [n=1]; gp34 [n=1]; gp32 [n=1];
VOG11049	v1	Unknown	3	1	hypothetical protein [n=3];
VOG1105	v1	Structure	116	0.995	major tail subunit [n=31]; gp18 [n=28]; major tail protein [n=17]; structural protein [n=10]; gp21 [n=9]; hypothetical protein [n=5]; gp20 [n=4]; gp17 [n=3]; gp22 [n=2]; Pas16 [n=2]; gp16 [n=2]; gp19 [n=1]; putative structural protein [n=1]; main tail structural protein [n=1];
VOG11050	v1	Unknown	3	0.909572	hypothetical protein [n=3];
VOG11051	v2	Unknown	3	1	hypothetical protein [n=3];
VOG11052	v1	Others	3	1	hypothetical protein [n=2]; SLAIN-domain containing protein [n=1];
VOG11053	v1	Packaging,Injection&Assembly	3	1	tape measure protein [n=2]; hypothetical protein [n=1];
VOG11054	v2	Unknown	3	1	hypothetical protein [n=3];
VOG11055	v2	Unknown	3	1	hypothetical protein [n=3];
VOG11056	v2	Unknown	3	0.834141	hypothetical protein [n=3];
VOG11057	v2	Unknown	3	1	hypothetical protein [n=3];
VOG11058	v1	Unknown	3	1	hypothetical protein [n=3];
VOG11059	v2	Unknown	3	1	hypothetical protein [n=3];
VOG1106	v1	Unknown	97	1	hypothetical protein [n=42]; gp19 [n=30]; gp187 [n=3]; gp183 [n=3]; gp189 [n=3]; gp188 [n=1]; gp17 [n=1]; gp182 [n=1]; gp197 [n=1]; major tail protein [n=1]; gp185 [n=1]; gp21 [n=1]; gp176 [n=1]; gp180 [n=1]; gp184 [n=1]; gp196 [n=1]; gp18 [n=1]; gp177 [n=1]; gp190 [n=1]; gp100 [n=1]; gp193 [n=1];
VOG11060	v1	Unknown	3	0.834141	hypothetical protein [n=2]; replication protein [n=1];
VOG11061	v1	Unknown	3	1	hypothetical protein [n=3];
VOG11062	v1	Unknown	3	1	hypothetical protein [n=3];
VOG11063	v1	Unknown	3	1	hypothetical protein [n=3];
VOG11064	v1	Unknown	3	1	hypothetical protein [n=3];
VOG11065	v1	Others	3	0.0945573	gp53 protein [n=1]; No annotation provided [n=1]; Modification methylase MjaI [n=1];
VOG11066	v1	Unknown	3	1	hypothetical protein [n=2]; gp78 [n=1];
VOG11067	v1	Unknown	3	1	hypothetical protein [n=3];
VOG11068	v2	Unknown	3	1	hypothetical protein [n=2]; e.8 conserved hypothetical protein [n=1];
VOG11069	v2	Unknown	3	1	hypothetical protein [n=3];
VOG1107	v1	Unknown	116	0.99	hypothetical protein [n=60]; gp22 [n=31]; gp23 [n=6]; gp24 [n=6]; gp21 [n=3]; gp18 [n=2]; gp19 [n=2]; head-to-tail connector [n=2]; Pas19 [n=1]; Head-to-tail connector protein [n=1]; head-to-tail connector protein [n=1]; gp20 [n=1];
VOG11070	v1	Structure	3	0.114225	tail fiber protein [n=2]; hypothetical protein [n=1];
VOG11071	v1	Packaging,Injection&Assembly	3	1	putative tape measure protein [n=3];
VOG11072	v1	DNA_metabolism,Regulation&Recombination	3	1	hypothetical protein [n=3];
VOG11073	v1	Unknown	3	0.626365	hypothetical protein [n=2]; tail fiber assembly-like protein [n=1];
VOG11074	v1	Unknown	3	0.501457	hypothetical protein [n=3];
VOG11075	v1	DNA_metabolism,Regulation&Recombination	3	0.489262	DNA-binding protein [n=1]; putative XRE family transcriptional regulator [n=1]; putative DNA binding protein [n=1];
VOG11076	v1	DNA_metabolism,Regulation&Recombination	3	1	hypothetical protein [n=2]; DNA endonuclease V [n=1];
VOG11077	v1	Unknown	3	0.909572	hypothetical protein [n=2]; putative Cro/Cl-type repressor [n=1];
VOG11078	v2	Unknown	3	1	hypothetical protein [n=2]; gp79 [n=1];
VOG11079	v2	Unknown	3	0.224895	hypothetical protein [n=3];
VOG1108	v1	Unknown	105	0.994	hypothetical protein [n=54]; gp23 [n=31]; gp24 [n=6]; gp25 [n=6]; gp22 [n=3]; gp19 [n=2]; gp20 [n=2]; gp21 [n=1];
VOG11080	v1	Unknown	3	0.834141	putative crossover junction endodeoxyribonuclease RusA [n=1]; endodeoxyribonuclease RusA [n=1]; hypothetical protein [n=1];
VOG11081	v1	DNA_metabolism,Regulation&Recombination	3	1	Rec A-like recombinase [n=1]; putative RecA recombinase [n=1]; protein RecA [n=1];
VOG11082	v1	Unknown	3	1	hypothetical protein [n=3];
VOG11083	v1	Unknown	3	1	hypothetical protein [n=3];
VOG11084	v2	Unknown	3	1	hypothetical protein [n=3];
VOG11085	v1	Unknown	3	0.854385	hypothetical protein [n=3];
VOG11086	v1	Unknown	3	0.398	hypothetical protein [n=2]; tail terminator [n=1];
VOG11087	v1	Unknown	3	1	No annotation provided [n=1]; tail lysin [n=1]; tail protein [n=1];
VOG11088	v2	Unknown	3	1	hypothetical protein [n=2]; gp1.07 [n=1];
VOG11089	v2	Unknown	3	1	hypothetical protein [n=3];
VOG1109	v1	Unknown	105	1	hypothetical protein [n=54]; gp24 [n=31]; gp26 [n=6]; gp25 [n=6]; gp23 [n=3]; gp21 [n=2]; gp20 [n=2]; gp22 [n=1];
VOG11090	v1	Unknown	3	1	hypothetical protein [n=3];
VOG11091	v2	Unknown	3	1	hypothetical protein [n=3];
VOG11092	v1	Unknown	3	0.665951	hypothetical protein [n=3];
VOG1110	v1	Unknown	105	1	hypothetical protein [n=46]; gp26 [n=31]; tail assembly chaperone [n=8]; gp27 [n=6]; gp28 [n=6]; gp25 [n=3]; gp22 [n=2]; gp23 [n=2]; gp24 [n=1];
VOG1112	v1	Structure	113	0.989	minor tail protein [n=39]; gp29 [n=24]; hypothetical protein [n=17]; minor tail subunit [n=13]; gp30 [n=8]; gp28 [n=4]; gp24 [n=2]; gp25 [n=2]; gp27 [n=2]; tail protein [n=1]; gp26 [n=1];
VOG1113	v1	Structure	112	0.99	minor tail protein [n=39]; gp30 [n=24]; hypothetical protein [n=14]; minor tail subunit [n=13]; gp31 [n=8]; gp29 [n=4]; gp26 [n=2]; gp25 [n=2]; tail protein [n=2]; gp28 [n=2]; PE-PGRS family protein [n=1]; gp27 [n=1];
VOG1119	v1	Unknown	104	0.994	hypothetical protein [n=53]; gp35 [n=36]; gp33 [n=3]; gp36 [n=3]; gp30 [n=2]; gp34 [n=2]; gp31 [n=2]; gp32 [n=1]; gp37 [n=1]; minor tail protein [n=1];
VOG1120	v1	Unknown	105	0.994351	hypothetical protein [n=53]; gp36 [n=36]; gp34 [n=3]; gp31 [n=3]; gp37 [n=3]; gp32 [n=2]; gp35 [n=2]; gp38 [n=1]; minor tail protein [n=1]; gp33 [n=1];
VOG1121	v1	Unknown	105	0.994351	hypothetical protein [n=53]; gp37 [n=34]; gp38 [n=5]; gp35 [n=3]; gp32 [n=3]; gp33 [n=2]; gp36 [n=2]; minor tail protein [n=1]; gp39 [n=1]; gp34 [n=1];
VOG1122	v1	Unknown	80	0.994351	hypothetical protein [n=43]; gp38 [n=28]; gp33 [n=3]; gp37 [n=2]; gp35 [n=1]; gp36 [n=1]; gp39 [n=1]; gp34 [n=1];
VOG1123	v1	Unknown	103	0.994351	hypothetical protein [n=52]; gp39 [n=34]; gp40 [n=5]; gp34 [n=3]; gp37 [n=3]; gp38 [n=2]; gp35 [n=2]; gp41 [n=1]; gp36 [n=1];
VOG1124	v1	Unknown	101	1	hypothetical protein [n=52]; gp40 [n=34]; gp41 [n=5]; gp38 [n=3]; gp39 [n=2]; gp35 [n=2]; gp37 [n=1]; gp42 [n=1]; gp36 [n=1];
VOG1125	v1	Unknown	103	1	hypothetical protein [n=43]; gp41 [n=34]; structural protein [n=9]; gp42 [n=5]; gp39 [n=3]; gp36 [n=3]; gp40 [n=2]; gp38 [n=1]; gp43 [n=1]; putative tail fiber [n=1]; gp37 [n=1];
VOG1126	v1	Unknown	77	1	hypothetical protein [n=32]; gp42 [n=28]; structural protein [n=9]; gp41 [n=2]; gp37 [n=2]; gp38 [n=1]; gp39 [n=1]; gp43 [n=1]; gp40 [n=1];
VOG1129	v1	Unknown	150	1	hypothetical protein [n=70]; gp47 [n=17]; gp48 [n=11]; gp45 [n=7]; gp41 [n=7]; gp46 [n=6]; gp42 [n=5]; gp43 [n=4]; gp100 [n=3]; gp104 [n=2]; gp102 [n=2]; gp98 [n=2]; gp101 [n=2]; gp97 [n=2]; gp99 [n=1]; gp108 [n=1]; gp229 [n=1]; gp90 [n=1]; gp96 [n=1]; gp079 [n=1]; gp103 [n=1]; gp49 [n=1]; gp105 [n=1]; gp94 [n=1];
VOG1133	v1	Unknown	110	1	hypothetical protein [n=59]; gp50 [n=19]; gp51 [n=11]; gp48 [n=6]; gp49 [n=5]; gp46 [n=4]; gp44 [n=2]; gp41 [n=1]; gp72 [n=1]; gp52 [n=1]; gp45 [n=1];
VOG1134	v1	DNA_metabolism,Regulation&Recombination	328	0.962826	hypothetical protein [n=149]; exonuclease [n=62]; gp51 [n=19]; gp52 [n=11]; putative exonuclease [n=10]; gp49 [n=6]; helicase subunit [n=5]; gp50 [n=5]; gp67 [n=4]; gp232 [n=4]; gp47 [n=4]; gp68 [n=3]; PD-(D/E)XK nuclease [n=3]; gp1 [n=3]; gp65 [n=3]; gp58 [n=2]; gp105 [n=2]; PD-(D/E)XK nuclease superfamily protein [n=2]; gp66 [n=2]; gp45 [n=2]; gp69 [n=2]; gp70 [n=1]; conserved uncharacterised p…
VOG1136	v1	Unknown	159	0.978	hypothetical protein [n=84]; gp57 [n=14]; gp56 [n=13]; gp55 [n=8]; gp26 [n=6]; gp36 [n=5]; gp27 [n=4]; gp54 [n=3]; gp50 [n=2]; gp49 [n=2]; gp28 [n=2]; gp77 [n=2]; gp21 [n=2]; gp24 [n=2]; gp53 [n=1]; gp78 [n=1]; gp29 [n=1]; gp30 [n=1]; gp23 [n=1]; gp41 [n=1]; gp58 [n=1]; gp25 [n=1]; gp74 [n=1]; gp75 [n=1];
VOG1137	v1	Unknown	232	1	hypothetical protein [n=112]; gp26 [n=15]; gp58 [n=11]; gp57 [n=10]; gp27 [n=9]; gp37 [n=8]; gp56 [n=5]; gp31 [n=5]; gp36 [n=5]; gp35 [n=5]; gp32 [n=4]; gp71 [n=4]; gp70 [n=3]; gp33 [n=3]; gp55 [n=3]; gp29 [n=3]; gp39 [n=2]; gp38 [n=2]; gp69 [n=2]; gp46 [n=1]; gp45 [n=1]; gp74 [n=1]; gp59 [n=1]; gp72 [n=1]; gp34 [n=1]; gp47 [n=1]; gp73 [n=1]; gp23 [n=1]; gp30 [n=1]; gp44 [n=1];
VOG1141	v1	Unknown	71	1	hypothetical protein [n=32]; gp59 [n=11]; gp61 [n=9]; gp58 [n=5]; gp60 [n=4]; gp53 [n=3]; metagenomic prevalent protein [n=3]; gp57 [n=2]; gp52 [n=2];
VOG1142	v1	Unknown	101	1	hypothetical protein [n=52]; gp61 [n=12]; gp63 [n=11]; gp62 [n=7]; gp60 [n=5]; gp59 [n=4]; gp56 [n=4]; gp58 [n=3]; gp64 [n=1]; gp55 [n=1]; gp54 [n=1];
VOG1143	v1	Unknown	101	1	hypothetical protein [n=52]; gp66 [n=13]; gp64 [n=9]; gp65 [n=8]; gp63 [n=6]; gp61 [n=4]; gp60 [n=4]; gp59 [n=2]; gp67 [n=1]; gp56 [n=1]; gp68 [n=1];
VOG1144	v1	Unknown	62	1	hypothetical protein [n=33]; gp66 [n=5]; gp68 [n=4]; gp67 [n=4]; gp65 [n=3]; gp61 [n=3]; gp63 [n=2]; gp60 [n=2]; gp62 [n=2]; T-fold protein [n=2]; gp57 [n=1]; gp69 [n=1];
VOG1145	v1	Unknown	64	1	hypothetical protein [n=32]; gp67 [n=7]; gp68 [n=6]; gp69 [n=5]; gp66 [n=3]; gp62 [n=2]; gp63 [n=2]; gp61 [n=2]; gp70 [n=1]; DNA binding domain protein [n=1]; ParD DNA binding protein [n=1]; gp71 [n=1]; ParD DNA binding domain protein [n=1];
VOG1146	v1	DNA_metabolism,Regulation&Recombination	112	0.982923	RNaseE [n=27]; hypothetical protein [n=12]; gp70 [n=9]; gp71 [n=7]; gp69 [n=6]; gp67 [n=6]; RNAse E [n=5]; gp72 [n=5]; gp68 [n=5]; RNase E [n=5]; HTH DNA binding protein [n=4]; HTH domain protein [n=3]; gp66 [n=3]; HTH DNA binding domain protein [n=2]; gp65 [n=2]; RNAseE [n=2]; gp73 [n=1]; gp60 [n=1]; RNaseE-like protein [n=1]; DNaseE [n=1]; RNasE [n=1]; gp63 [n=1]; gp64 [n=1]; gp74 [n=1]; HTH DN…
VOG1147	v1	Unknown	101	1	hypothetical protein [n=52]; gp71 [n=9]; gp70 [n=8]; gp72 [n=7]; gp68 [n=6]; gp73 [n=5]; gp69 [n=5]; gp67 [n=3]; gp66 [n=2]; gp65 [n=1]; gp75 [n=1]; gp61 [n=1]; gp74 [n=1];
VOG1148	v1	Unknown	106	1	hypothetical protein [n=43]; gp75 [n=8]; gp74 [n=8]; gp77 [n=7]; gp73 [n=6]; gp76 [n=5]; HTH DNA binding domain protein [n=4]; gp72 [n=4]; gp71 [n=3]; gp69 [n=3]; DNA binding domain protein [n=3]; gp79 [n=2]; gp78 [n=1]; DNA-binding domain protein [n=1]; gp5 [n=1]; gp67 [n=1]; gp70 [n=1]; gp63 [n=1]; gp68 [n=1]; DNA binding protein [n=1]; DNA binding domain [n=1]; HNH endonuclease domain protein …
VOG1149	v1	Unknown	86	1	hypothetical protein [n=39]; gp76 [n=8]; gp75 [n=8]; gp10 [n=7]; gp74 [n=6]; gp73 [n=5]; gp78 [n=4]; gp77 [n=3]; gp9 [n=3]; gp1 [n=1]; gp70 [n=1]; gp72 [n=1];
VOG1150	v1	Unknown	73	1	hypothetical protein [n=36]; gp91 [n=8]; gp92 [n=7]; gp94 [n=4]; gp23 [n=4]; gp95 [n=3]; gp93 [n=3]; gp89 [n=3]; gp90 [n=2]; gp21 [n=1]; gp4 [n=1]; gp173 [n=1];
VOG1151	v1	Unknown	149	1	hypothetical protein [n=77]; gp95 [n=9]; gp96 [n=8]; gp97 [n=6]; gp72 [n=4]; gp94 [n=4]; gp74 [n=4]; gp91 [n=3]; gp71 [n=3]; gp99 [n=3]; gp75 [n=3]; gp98 [n=3]; gp84 [n=2]; gp82 [n=2]; gp73 [n=2]; gp81 [n=2]; gp70 [n=2]; gp79 [n=2]; gp93 [n=2]; Pas51 [n=1]; gp88 [n=1]; gp87 [n=1]; gp83 [n=1]; gp92 [n=1]; gp85 [n=1]; gp89 [n=1]; TolA [n=1];
VOG1152	v1	Unknown	75	1	hypothetical protein [n=39]; gp98 [n=7]; gp99 [n=6]; gp100 [n=5]; gp96 [n=4]; gp97 [n=4]; gp102 [n=3]; gp92 [n=2]; gp101 [n=2]; gp95 [n=2]; gp93 [n=1];
VOG1153	v1	Unknown	94	1	hypothetical protein [n=47]; gp99 [n=8]; gp100 [n=7]; gp98 [n=6]; gp97 [n=5]; gp101 [n=5]; gp103 [n=3]; gp84 [n=2]; gp86 [n=2]; gp102 [n=2]; gp83 [n=1]; gp87 [n=1]; gp96 [n=1]; gp93 [n=1]; gp85 [n=1]; gp77 [n=1]; gp92 [n=1];
VOG1154	v1	Packaging,Injection&Assembly	52	0.989	hypothetical protein [n=25]; terminase small subunit [n=10]; gp7 [n=6]; gp1 [n=4]; gp8 [n=2]; gp5 [n=1]; gp6 [n=1]; gp31 [n=1]; small subunit [n=1]; gp30 [n=1];
VOG1156	v1	Unknown	48	1	hypothetical protein [n=31]; gp11 [n=6]; gp5 [n=4]; gp12 [n=2]; gp10 [n=1]; gp8 [n=1]; gp9 [n=1]; scaffold protein [n=1]; scaffolding protein [n=1];
VOG1157	v1	Unknown	113	0.995	hypothetical protein [n=101]; gp9 [n=7]; Gp7 [n=2]; head-to-tail connector [n=1]; head-to-tail connector protein [n=1]; gp7 [n=1];
VOG1158	v1	Packaging,Injection&Assembly	107	0.984	hypothetical protein [n=33]; gp8 [n=18]; head-to-tail connector [n=16]; head-to-tail connector protein [n=11]; gp10 [n=7]; gp15 [n=6]; gp9 [n=5]; gp16 [n=2]; gp13 [n=2]; gp14 [n=1]; No annotation provided [n=1];
VOG1159	v1	Packaging,Injection&Assembly	156	0.973931	hypothetical protein [n=127]; gp16 [n=6]; head-to-tail connector protein [n=6]; gp11 [n=4]; head-to-tail connector [n=3]; Gp9 [n=2]; gp17 [n=2]; gp44 [n=1]; ORF5 [n=1]; gp9 [n=1]; gp15 [n=1]; gp14 [n=1];
VOG1160	v1	Packaging,Injection&Assembly	46	0.987198	hypothetical protein [n=15]; gp17 [n=6]; head-to-tail connector protein [n=4]; head-to-tail connector [n=2]; gp18 [n=2]; gp15 [n=1]; gp16 [n=1];
VOG1165	v1	Structure	388	0.977739	minor tail protein [n=176]; minor tail subunit [n=28]; gp27 [n=19]; gp16 [n=18]; gp28 [n=17]; gp24 [n=16]; hypothetical protein [n=12]; gp18 [n=10]; gp23 [n=8]; gp31 [n=8]; gp26 [n=8]; gp29 [n=7]; gp19 [n=6]; gp17 [n=6]; gp30 [n=5]; putative minor tail protein [n=5]; tail protein [n=4]; gp25 [n=3]; Minor tail protein [n=3]; gp22 [n=2]; putative structural protein [n=2]; gp34 [n=2]; Putative minor…
VOG1166	v1	Structure	48	0.988	minor tail protein [n=16]; hypothetical protein [n=16]; gp24 [n=6]; gp19 [n=4]; gp25 [n=2]; gp23 [n=2]; minor tail subunit [n=1]; Minor tail protein [n=1];
VOG1167	v1	Structure	177	0.993	minor tail protein [n=82]; gp17 [n=18]; gp25 [n=13]; minor tail subunit [n=11]; gp18 [n=8]; gp20 [n=7]; hypothetical protein [n=6]; gp26 [n=4]; gp24 [n=4]; gp27 [n=3]; gp19 [n=3]; putative tail protein [n=3]; Minor tail protein [n=1]; gp58 [n=1]; minor tail subunit gp21 [n=1]; putative phage tail protein [n=1]; tail protein [n=1]; virion protein [n=1]; gp36 [n=1]; gp35 [n=1]; gp37 [n=1]; putative…
VOG1168	v1	Structure	46	0.985	hypothetical protein [n=19]; minor tail protein [n=12]; gp26 [n=6]; gp21 [n=4]; gp25 [n=2]; gp27 [n=2]; minor tail subunit [n=1];
VOG1172	v1	Unknown	29	1	hypothetical protein [n=19]; gp8 [n=5]; gp56 [n=2]; gp58 [n=1]; gp90 [n=1]; gp55 [n=1];
VOG1173	v1	Unknown	21	1	hypothetical protein [n=14]; gp56 [n=1]; gp58 [n=1]; gp55 [n=1]; gp57 [n=1]; gp68 [n=1]; gp59 [n=1];
VOG1175	v1	Unknown	129	0.677775	hypothetical protein [n=66]; gp40 [n=6]; gp54 [n=5]; gp60 [n=4]; DUF732-like protein [n=3]; gp76 [n=3]; gp56 [n=3]; gp53 [n=2]; gp52 [n=2]; gp78 [n=2]; gp58 [n=2]; gp55 [n=2]; gp39 [n=2]; gp41 [n=2]; gp57 [n=2]; gp74 [n=2]; gp64 [n=2]; gp61 [n=2]; gp43 [n=1]; gp51 [n=1]; gp49 [n=1]; NKF protein [n=1]; gp59 [n=1]; gp17 [n=1]; gp63 [n=1]; gp68 [n=1]; gp62 [n=1]; gp42 [n=1]; gp50 [n=1]; gp65 [n=1]; …
VOG1176	v1	Unknown	37	1	hypothetical protein [n=13]; gp69 [n=6]; gp71 [n=4]; gp68 [n=3]; putative HNH protein [n=3]; gp70 [n=2]; gp61 [n=2]; gp62 [n=1]; gp63 [n=1]; gp31 [n=1]; RNaseE [n=1];
VOG1177	v1	DNA_metabolism,Regulation&Recombination	202	0.783638	hypothetical protein [n=97]; gp3 [n=19]; putative nucleotidyltransferase [n=18]; nucleotidyltransferase [n=16]; nucleotidyl transferase [n=6]; thioredoxin [n=4]; gp32 [n=3]; NrdC-like protein [n=3]; NrdC.11 conserved hypothetical protein [n=3]; NrdC.11 [n=3]; gp35 [n=2]; nucleotidyl transferase NrdC-like protein [n=2]; NrdC [n=2]; No annotation provided [n=2]; putative nucleotidyltransferase-like…
VOG1178	v1	Unknown	341	1	hypothetical protein [n=156]; gp86 [n=8]; gp82 [n=7]; gp85 [n=7]; gp83 [n=7]; gp78 [n=7]; gp6 [n=6]; gp75 [n=6]; gp74 [n=5]; gp79 [n=5]; gp41 [n=5]; gp80 [n=5]; gp77 [n=4]; gp61 [n=4]; gp81 [n=4]; gp7 [n=4]; gp15 [n=4]; gp64 [n=3]; gp13 [n=3]; gp14 [n=3]; gp42 [n=3]; gp92 [n=3]; gp63 [n=3]; gp88 [n=3]; gp67 [n=3]; gp84 [n=3]; gp5 [n=3]; gp60 [n=3]; gp73 [n=3]; gp44 [n=3]; gp76 [n=2]; gp90 [n=2]; …
VOG1179	v2	Unknown	10	0.952645	gp81 [n=2]; hypothetical protein [n=2]; gp14 [n=2]; gp16 [n=1]; gp79 [n=1]; gp87 [n=1]; gp19 [n=1];
VOG1180	v1	Unknown	27	0.937	hypothetical protein [n=10]; gp7 [n=4]; gp15 [n=2]; gp18 [n=2]; terminase small subunit [n=1]; gp75 [n=1]; gp85 [n=1]; gp16 [n=1]; gp86 [n=1]; gp17 [n=1]; gp90 [n=1]; gp80 [n=1]; gp82 [n=1];
VOG1181	v1	Unknown	36	1	hypothetical protein [n=14]; gp25 [n=5]; gp26 [n=4]; gp28 [n=2]; gp23 [n=2]; gp24 [n=2]; gp27 [n=2]; gp20 [n=2]; gp47 [n=1]; gp91 [n=1]; gp22 [n=1];
VOG1183	v1	Unknown	137	0.907663	hypothetical protein [n=92]; gp32 [n=7]; gp33 [n=4]; gp30 [n=2]; gp34 [n=2]; gp34.82 [n=2]; gp235 [n=1]; ORF058 [n=1]; gp29 [n=1]; ORF083 [n=1]; hyphothetical protein [n=1]; ORF001 [n=1]; gp35 [n=1]; ORF 9 [n=1]; gp10 [n=1]; gp36 [n=1]; gp9 [n=1]; gp119 [n=1]; gp56 [n=1]; No annotation provided [n=1]; ORF146 [n=1]; gp58 [n=1]; ORF082 [n=1]; gp27 [n=1]; gp99 [n=1]; gp31 [n=1];
VOG1184	v2	Unknown	6	1	gp40 [n=1]; gp86 [n=1]; gp83 [n=1]; gp39 [n=1]; gp43 [n=1]; hypothetical protein [n=1];
VOG1186	v1	Unknown	56	1	hypothetical protein [n=29]; gp36 [n=12]; gp38 [n=5]; gp37 [n=3]; gp39 [n=2]; gp35 [n=2]; gp46 [n=1]; gp34 [n=1]; gp43 [n=1];
VOG1187	v1	Unknown	36	1	hypothetical protein [n=11]; gp54 [n=4]; gp58 [n=3]; gp56 [n=3]; gp50 [n=2]; gp55 [n=2]; gp57 [n=2]; DNA binding domain protein [n=2]; gp53 [n=1]; gp61 [n=1]; gp90 [n=1]; gp47 [n=1]; gp60 [n=1]; gp52 [n=1]; putative DNA binding protein [n=1];
VOG1188	v1	Unknown	94	1	hypothetical protein [n=48]; gp55 [n=4]; gp79 [n=4]; gp84 [n=3]; HNH endonuclease [n=3]; gp59 [n=3]; gp57 [n=3]; gp89 [n=3]; gp78 [n=2]; gp58 [n=2]; gp56 [n=2]; gp83 [n=1]; gp87 [n=1]; gp88 [n=1]; gp82 [n=1]; HNH domain protein [n=1]; gp51 [n=1]; gp53 [n=1]; gp54 [n=1]; gp48 [n=1]; gp77 [n=1]; gp80 [n=1]; gp61 [n=1]; gp86 [n=1]; gp62 [n=1]; gp142 [n=1]; gp85 [n=1]; gp81 [n=1];
VOG1190	v1	Packaging,Injection&Assembly	35	1	portal protein [n=10]; gp89 [n=4]; hypothetical protein [n=4]; gp91 [n=3]; gp90 [n=3]; gp88 [n=2]; gp85 [n=1]; gp93 [n=1]; gp97 [n=1]; gp94 [n=1]; gp92 [n=1]; gp84 [n=1]; gp87 [n=1]; gp83 [n=1]; gp14 [n=1];
VOG1191	v1	Structure	34	1	major capsid protein [n=10]; gp99 [n=5]; gp96 [n=3]; gp102 [n=2]; gp100 [n=2]; gp98 [n=1]; gp92 [n=1]; major capsid subunit [n=1]; gp95 [n=1]; gp97 [n=1]; gp94 [n=1]; gp103 [n=1]; gp101 [n=1]; major capsid [n=1]; gp106 [n=1]; gp88 [n=1];
VOG1192	v1	Unknown	60	1	hypothetical protein [n=25]; gp101 [n=3]; gp20 [n=3]; gp18 [n=2]; gp105 [n=2]; gp103 [n=2]; gp16 [n=2]; gp99 [n=2]; gp17 [n=2]; gp98 [n=2]; gp102 [n=2]; gp19 [n=1]; head-to-tail connector protein [n=1]; gp91 [n=1]; gp106 [n=1]; gp15 [n=1]; gp100 [n=1]; structural protein [n=1]; gp97 [n=1]; gp95 [n=1]; gp21 [n=1]; gp109 [n=1]; gp104 [n=1];
VOG1196	v1	Unknown	39	0.986317	hypothetical protein [n=13]; gp144 [n=3]; gp142 [n=3]; gp147 [n=2]; gp145 [n=2]; gp146 [n=2]; gp152 [n=1]; gp141 [n=1]; gp224 [n=1]; gp221 [n=1]; gp149 [n=1]; gp151 [n=1]; gp148 [n=1]; gp195 [n=1]; gp140 [n=1]; gp139 [n=1]; gp134 [n=1]; gp223 [n=1]; gp70 [n=1]; gp75 [n=1];
VOG1198	v1	DNA_metabolism,Regulation&Recombination	146	0.0449668	DNA polymerase III alpha subunit [n=36]; DNA polymerase [n=13]; DNA polymerase III subunit alpha [n=12]; putative DNA polymerase III alpha subunit [n=11]; DNA polymerase III [n=7]; hypothetical protein [n=5]; DNA polymerase III alpha [n=5]; No annotation provided [n=4]; gp66 [n=3]; gp202 [n=3]; gp207 [n=3]; gp208 [n=2]; gp210 [n=2]; gp65 [n=2]; putative DNA polymerase [n=2]; gp80 [n=2]; DNA Polym…
VOG1200	v1	Others	60	0.442189	galactosyltransferase [n=6]; galactosyl transferase [n=5]; glycosyltransferase [n=5]; gp229 [n=3]; glycosyl transferase [n=3]; gp235 [n=3]; gp240 [n=3]; gp232 [n=2]; gp16 [n=2]; gp17 [n=2]; gp243 [n=2]; gp106 [n=1]; gp241 [n=1]; gp242 [n=1]; galactylsyl transferase [n=1]; gp73 [n=1]; gp233 [n=1]; gp110 [n=1]; gp115 [n=1]; gp81 [n=1]; gp249 [n=1]; gp75 [n=1]; gp35 [n=1]; gp37 [n=1]; gp250 [n=1]; h…
VOG1201	v1	Others	108	0.948	glycosyltransferase [n=31]; glycosyl transferase [n=9]; hypothetical protein [n=7]; gp105 [n=4]; gp108 [n=4]; gp242 [n=3]; gp237 [n=3]; gp103 [n=3]; gp231 [n=3]; gp83 [n=2]; gp106 [n=2]; gp102 [n=2]; gp98 [n=2]; gp245 [n=2]; gp110 [n=2]; glycosyltransferase domain protein [n=2]; gp107 [n=2]; gp234 [n=2]; gp238 [n=1]; gp38 [n=1]; gp241 [n=1]; gp36 [n=1]; glycosyltransferase-like domain protein [n=…
VOG1206	v1	Unknown	85	1	hypothetical protein [n=43]; gp51 [n=4]; gp84 [n=3]; gp6 [n=3]; gp5 [n=2]; gp49 [n=2]; gp48 [n=2]; gp44 [n=2]; gp52 [n=2]; gp57 [n=2]; gp86 [n=2]; gp53 [n=1]; gp69 [n=1]; gp67 [n=1]; gp47 [n=1]; gp65 [n=1]; gp64 [n=1]; gp58 [n=1]; No annotation provided [n=1]; gp55 [n=1]; gp145 [n=1]; gp77 [n=1]; gp56 [n=1]; gp62 [n=1]; gp128 [n=1]; gp136 [n=1]; gp68 [n=1]; gp66 [n=1];
VOG1207	v1	Unknown	44	1	hypothetical protein [n=20]; gp55 [n=8]; gp56 [n=6]; gp54 [n=5]; gp62 [n=1]; gp63 [n=1]; gp68 [n=1]; gp71 [n=1]; gp61 [n=1];
VOG1208	v1	Unknown	39	1	hypothetical protein [n=17]; gp66 [n=6]; gp65 [n=5]; gp67 [n=4]; gp64 [n=3]; gp68 [n=2]; gp69 [n=1]; gp62 [n=1];
VOG1209	v1	Unknown	46	1	hypothetical protein [n=29]; gp8 [n=6]; gp7 [n=3]; gp94 [n=2]; gp98 [n=2]; gp9 [n=2]; gp6 [n=1]; gp73 [n=1];
VOG1210	v1	Packaging,Injection&Assembly	74	0.970318	hypothetical protein [n=35]; head-to-tail connector [n=9]; gp15 [n=7]; gp8 [n=4]; gp9 [n=3]; gp14 [n=3]; gp16 [n=2]; gp23 [n=2]; head-tail connector [n=2]; gp41 [n=1]; gp13 [n=1]; gp43 [n=1]; head-to-tail connector protein [n=1]; gp21 [n=1]; gp25 [n=1];
VOG1212	v1	Packaging,Injection&Assembly	116	0.976512	hypothetical protein [n=27]; gp10 [n=18]; head-to-tail connector [n=14]; gp11 [n=6]; gp12 [n=6]; head-to-tail connector protein [n=5]; gp26 [n=2]; gp48 [n=1]; gp24 [n=1]; gp46 [n=1]; gp28 [n=1];
VOG1213	v1	Packaging,Injection&Assembly	225	0.985	tail assembly chaperone [n=125]; gp13 [n=21]; gp12 [n=19]; gp14 [n=10]; gp21 [n=9]; gp20 [n=8]; gp22 [n=5]; gp30 [n=4]; hypothetical protein [n=4]; gp15 [n=3]; gp19 [n=3]; gp31 [n=3]; gp29 [n=2]; gp23 [n=1]; gp32 [n=1]; gp52 [n=1]; gp54 [n=1]; Pas44 [n=1]; gp28 [n=1]; gp53 [n=1]; putative G/T [n=1]; gp55 [n=1];
VOG1215	v1	Structure	119	0.986	minor tail protein [n=56]; gp15 [n=18]; gp16 [n=7]; gp23 [n=7]; gp17 [n=6]; minor tail subunit [n=5]; gp25 [n=3]; hypothetical protein [n=2]; gp24 [n=2]; putative structural protein [n=2]; gp58 [n=1]; gp33 [n=1]; Minor tail protein [n=1]; gp56 [n=1]; gp35 [n=1]; gp22 [n=1]; gp36 [n=1]; gp32 [n=1]; tape measure protein [n=1]; gp34 [n=1]; structural protein [n=1];
VOG1222	v1	Lysis	123	1	holin [n=64]; hypothetical protein [n=15]; gp9 [n=10]; gp12 [n=5]; gp33 [n=5]; gp34 [n=4]; gp35 [n=3]; gp14 [n=3]; gp13 [n=2]; gp8 [n=2]; gp48 [n=2]; gp47 [n=2]; Holin [n=1]; gp26 [n=1]; gp45 [n=1]; gp32 [n=1]; gp29 [n=1]; gp10 [n=1];
VOG1223	v1	Unknown	39	0.985	hypothetical protein [n=22]; gp34 [n=5]; gp35 [n=4]; gp36 [n=3]; gp52 [n=2]; gp33 [n=1]; gp53 [n=1]; holin [n=1];
VOG1224	v1	Unknown	105	0.995	hypothetical protein [n=45]; minor tail protein [n=10]; gp30 [n=9]; gp38 [n=8]; gp31 [n=5]; gp29 [n=5]; gp36 [n=5]; gp39 [n=4]; gp37 [n=4]; holin [n=3]; NrdH [n=1]; gp32 [n=1]; miinor tail protein [n=1]; gp34 [n=1]; gp35 [n=1]; gp19 [n=1]; gp42 [n=1];
VOG1225	v1	DNA_metabolism,Regulation&Recombination	74	0.23472	Lsr2 [n=23]; hypothetical protein [n=8]; Lsr2-like protein [n=8]; gp39 [n=6]; gp38 [n=3]; gp3 [n=2]; gp33 [n=2]; Lsr2 DNA binding protein [n=2]; LSR2 protein [n=2]; DNA bridging protein [n=2]; gp40 [n=2]; gp42 [n=2]; gp36 [n=2]; Lrs2 [n=1]; lsr2-like protein [n=1]; gp59 [n=1]; gp64 [n=1]; gp61 [n=1]; Lsr2 protein [n=1]; Lsr2 DNA bridging protein [n=1]; Lsr2-like domain protein [n=1]; gp51 [n=1]; …
VOG1227	v1	Unknown	152	1	hypothetical protein [n=72]; gp79 [n=5]; gp9 [n=4]; gp45 [n=4]; gp78 [n=3]; gp81 [n=3]; gp82 [n=3]; gp57 [n=3]; gp44 [n=2]; gp87 [n=2]; gp83 [n=2]; gp88 [n=2]; gp84 [n=2]; gp7 [n=2]; gp89 [n=2]; gp46 [n=2]; gp41 [n=2]; gp8 [n=2]; gp76 [n=2]; gp166 [n=1]; gp52 [n=1]; gp54 [n=1]; gp51 [n=1]; gp53 [n=1]; gp91 [n=1]; gp67 [n=1]; gp43 [n=1]; gp18 [n=1]; gp62 [n=1]; gp85 [n=1]; gp68 [n=1]; gp63 [n=1]; …
VOG1228	v2	Unknown	9	1	hypothetical protein [n=4]; No annotation provided [n=1]; gp79 [n=1]; gp61 [n=1]; gp72 [n=1]; gp75 [n=1];
VOG1229	v1	Unknown	78	0.806	hypothetical protein [n=46]; gp42 [n=5]; gp53 [n=4]; gp55 [n=4]; gp37 [n=2]; gp44 [n=2]; gp57 [n=2]; gp56 [n=2]; gp46 [n=2]; gp36 [n=1]; gp41 [n=1]; gp39 [n=1]; gp54 [n=1]; gp52 [n=1]; gp94 [n=1]; gp99 [n=1]; gp80 [n=1]; gp89 [n=1];
VOG1232	v1	Unknown	36	1	hypothetical protein [n=21]; gp60 [n=4]; gp58 [n=4]; gp61 [n=3]; gp100 [n=1]; gp106 [n=1]; gp57 [n=1]; gp59 [n=1];
VOG1233	v1	Unknown	44	1	hypothetical protein [n=25]; gp62 [n=4]; gp64 [n=3]; gp63 [n=3]; gp147 [n=2]; gp65 [n=2]; gp139 [n=1]; gp151 [n=1]; gp138 [n=1]; gp66 [n=1]; gp129 [n=1];
VOG1234	v1	Unknown	42	1	hypothetical protein [n=24]; gp63 [n=4]; gp64 [n=3]; gp65 [n=3]; gp66 [n=2]; gp118 [n=1]; gp67 [n=1]; gp42 [n=1]; gp107 [n=1]; gp113 [n=1]; gp96 [n=1];
VOG1236	v1	Unknown	100	1	hypothetical protein [n=60]; gp71 [n=4]; gp69 [n=3]; gp73 [n=3]; gp74 [n=3]; gp66 [n=3]; gp68 [n=3]; gp67 [n=2]; gp72 [n=2]; gp45 [n=2]; gp43 [n=1]; gp42 [n=1]; gp129 [n=1]; gp60 [n=1]; gp118 [n=1]; gp143 [n=1]; gp76 [n=1]; gp25 [n=1]; gp99 [n=1]; gp136 [n=1]; gp134 [n=1]; gp70 [n=1]; gp124 [n=1]; gp119 [n=1]; gp75 [n=1];
VOG1237	v1	DNA_metabolism,Regulation&Recombination	58	0.983	hypothetical protein [n=34]; gp70 [n=3]; gp73 [n=3]; gp72 [n=3]; gp63 [n=2]; gp120 [n=2]; gp71 [n=2]; recombination, repair and ssDNA binding protein [n=2]; gp65 [n=1]; gp75 [n=1]; gp126 [n=1]; gp64 [n=1]; gp74 [n=1]; gp101 [n=1]; gp111 [n=1];
VOG1238	v1	Unknown	39	1	hypothetical protein [n=24]; gp76 [n=3]; gp78 [n=3]; gp79 [n=3]; gp77 [n=2]; gp80 [n=1]; gp51 [n=1]; gp52 [n=1]; gp81 [n=1];
VOG1241	v1	DNA_metabolism,Regulation&Recombination	106	1	hypothetical protein [n=54]; gp85 [n=4]; gp82 [n=4]; gp90 [n=3]; gp80 [n=3]; gp83 [n=3]; gp95 [n=2]; No annotation provided [n=2]; gp92 [n=2]; gp61 [n=2]; gp86 [n=2]; gp89 [n=2]; gp81 [n=2]; gp87 [n=2]; gp84 [n=2]; gp88 [n=2]; gp71 [n=2]; gp73 [n=2]; gp59 [n=1]; gp99 [n=1]; gp98 [n=1]; gp93 [n=1]; gp70 [n=1]; gp96 [n=1]; gp79 [n=1]; transcriptional regulator [n=1]; gp103 [n=1]; HNH endonuclease […
VOG1242	v1	Unknown	44	1	hypothetical protein [n=5]; gp68 [n=2]; gp70 [n=1]; WhiB [n=1]; gp69 [n=1];
VOG1243	v1	Unknown	157	0.970132	hypothetical protein [n=122]; gp86 [n=5]; gp85 [n=3]; RusA [n=3]; gp87 [n=3]; Gp33 [n=2]; holliday junction resolvase [n=2]; gp84 [n=2]; gp89 [n=1]; gp66 [n=1]; DNA-binding protein [n=1]; endonuclease [n=1]; gp33 [n=1]; gp71 [n=1]; gp54 [n=1]; gp52 [n=1]; gp78 [n=1]; gp199 [n=1]; gp10 [n=1]; gp50 [n=1]; gp88 [n=1]; gp67 [n=1];
VOG1244	v1	Unknown	37	1	hypothetical protein [n=18]; gp17 [n=4]; gp16 [n=3]; gp87 [n=2]; gp90 [n=2]; gp88 [n=1]; gp143 [n=1]; gp19 [n=1]; gp148 [n=1]; gp141 [n=1]; gp92 [n=1]; gp136 [n=1]; gp89 [n=1];
VOG1246	v1	DNA_metabolism,Regulation&Recombination	54	0.881	hypothetical protein [n=22]; HTH DNA binding protein [n=7]; gp92 [n=3]; gp93 [n=3]; gp91 [n=2]; HTH DNA binding domain protein [n=2]; gp90 [n=2]; HTH domain protein [n=1]; gp132 [n=1]; gp51 [n=1]; gp125 [n=1]; gp94 [n=1]; gp114 [n=1]; gp140 [n=1]; HTH DNA-binding domain protein [n=1]; gp95 [n=1]; gp123 [n=1]; WhiB family transcription factor [n=1]; gp96 [n=1]; gp133 [n=1];
VOG1248	v1	Unknown	70	0.977	hypothetical protein [n=41]; gp96 [n=6]; gp95 [n=5]; gp98 [n=3]; gp94 [n=3]; gp97 [n=3]; gp93 [n=3]; LipC [n=1]; RDF protein [n=1]; gp104 [n=1]; gp84 [n=1]; gp101 [n=1]; gp99 [n=1];
VOG1249	v1	Unknown	55	1	hypothetical protein [n=31]; gp98 [n=4]; gp99 [n=3]; gp97 [n=2]; gp80 [n=2]; HTH DNA binding protein [n=1]; gp100 [n=1]; gp135 [n=1]; gp82 [n=1]; gp101 [n=1]; gp128 [n=1]; gp142 [n=1]; gp133 [n=1]; gp96 [n=1]; gp124 [n=1]; gp81 [n=1]; gp95 [n=1]; gp118 [n=1];
VOG1250	v1	Unknown	45	0.98821	hypothetical protein [n=22]; gp106 [n=4]; gp105 [n=4]; gp104 [n=2]; HTH DNA binding protein [n=2]; gp103 [n=2]; gp102 [n=1]; gp93 [n=1]; gp89 [n=1]; HTH DNA-binding protein [n=1]; DNA binding protein [n=1]; gp90 [n=1]; gp91 [n=1];
VOG1251	v1	Unknown	36	1	hypothetical protein [n=21]; gp110 [n=4]; gp109 [n=4]; gp107 [n=3]; gp157 [n=1]; gp111 [n=1]; gp108 [n=1]; gp168 [n=1];
VOG1252	v1	Unknown	66	0.992	hypothetical protein [n=39]; gp110 [n=4]; gp111 [n=4]; gp108 [n=3]; gp37 [n=3]; gp91 [n=2]; gp93 [n=1]; gp169 [n=1]; gp159 [n=1]; gp109 [n=1]; gp168 [n=1]; gp172 [n=1]; gp92 [n=1]; gp146 [n=1]; gp112 [n=1]; gp36 [n=1];
VOG1254	v1	Unknown	222	0.989	hypothetical protein [n=192]; gp113 [n=5]; gp111 [n=4]; gp114 [n=3]; gp174 [n=2]; Gp38 [n=2]; gp84 [n=2]; conserved hypothetical phage protein [n=1]; No annotation provided [n=1]; gp90 [n=1]; gp164 [n=1]; gp173 [n=1]; putative AAT_I superfamily protein [n=1]; gp163 [n=1]; gp38 [n=1]; gp78 [n=1]; gp149 [n=1]; gp16 [n=1]; gp112 [n=1];
VOG1255	v1	DNA_metabolism,Regulation&Recombination	264	0.991262	hypothetical protein [n=45]; DnaQ-like exonuclease [n=28]; No annotation provided [n=19]; gp35 [n=17]; DnaQ-like protein [n=16]; DNA polymerase [n=8]; exonuclease [n=6]; gp114 [n=5]; putative DNA polymerase/exonuclease [n=5]; 3'-5' exonuclease [n=5]; putative DNA polymerase [n=4]; gp112 [n=4]; gp37 [n=4]; putative exonuclease [n=4]; DNA polymerase part I [n=3]; DNA polymerase III subunit [n=3]; g…
VOG1256	v1	Unknown	202	1	hypothetical protein [n=110]; gp56 [n=6]; gp58 [n=6]; gp67 [n=5]; gp59 [n=5]; gp119 [n=4]; gp63 [n=4]; gp66 [n=4]; gp64 [n=4]; gp60 [n=3]; gp116 [n=3]; gp61 [n=3]; gp57 [n=3]; gp65 [n=2]; gp62 [n=2]; gp118 [n=2]; gp122 [n=2]; gp54 [n=1]; Hypothetical Protein [n=1]; gp69 [n=1]; gp117 [n=1]; gp121 [n=1]; gp68 [n=1]; gp99 [n=1]; No annotation provided [n=1]; gp95 [n=1]; gp55 [n=1];
VOG1257	v2	Unknown	9	1	hypothetical protein [n=5]; gp184 [n=1]; gp162 [n=1]; gp187 [n=1]; gp177 [n=1];
VOG1258	v1	Unknown	43	1	hypothetical protein [n=24]; gp122 [n=4]; gp156 [n=2]; gp121 [n=2]; gp119 [n=2]; gp120 [n=2]; gp125 [n=2]; nucleotide hydrolase [n=1]; gp148 [n=1]; gp160 [n=1]; gp123 [n=1]; gp137 [n=1];
VOG1259	v1	Unknown	40	1	hypothetical protein [n=25]; gp125 [n=4]; gp128 [n=2]; gp124 [n=2]; gp123 [n=2]; gp122 [n=2]; gp183 [n=1]; gp172 [n=1]; gp157 [n=1];
VOG1260	v1	Unknown	52	0.956	hypothetical protein [n=37]; gp133 [n=4]; gp130 [n=3]; gp132 [n=2]; gp135 [n=1]; gp137 [n=1]; Phi92_gp245 [n=1]; gp230 [n=1]; gp134 [n=1]; gp228 [n=1];
VOG1261	v1	Unknown	45	1	hypothetical protein [n=29]; gp131 [n=3]; gp133 [n=3]; gp134 [n=3]; gp135 [n=2]; gp51 [n=1]; gp164 [n=1]; gp138 [n=1]; gp136 [n=1]; gp46 [n=1];
VOG1262	v1	Unknown	66	1	hypothetical protein [n=40]; gp88 [n=4]; gp140 [n=3]; gp139 [n=2]; gp142 [n=2]; gp141 [n=2]; HNH endonuclease [n=2]; gp143 [n=1]; No annotation provided [n=1]; gp205 [n=1]; gp234 [n=1]; gp136 [n=1]; gp89 [n=1]; gp79 [n=1]; gp232 [n=1]; gp226 [n=1]; gp237 [n=1]; gp138 [n=1];
VOG1263	v1	Unknown	41	1	hypothetical protein [n=23]; gp141 [n=3]; gp137 [n=2]; gp142 [n=2]; gp140 [n=2]; gp143 [n=2]; gp224 [n=1]; gp230 [n=1]; gp203 [n=1]; gp232 [n=1]; gp144 [n=1]; gp139 [n=1];
VOG1266	v1	DNA_metabolism,Regulation&Recombination&Packaging,Injection&Assembly	17	0.54	hypothetical protein [n=6]; head-tail adaptor [n=2]; gp8 [n=2]; phage head-tail adaptor [n=2]; putative head-tail adaptator [n=1]; gp9 [n=1]; structural protein [n=1]; putative head-tail adaptor [n=1]; head-tail adaptor protein [n=1];
VOG1269	v1	Unknown	6	1	hypothetical protein [n=3]; gp12 [n=2]; No annotation provided [n=1];
VOG1270	v2	Unknown	3	1	gp13 [n=2]; hypothetical protein [n=1];
VOG1275	v2	Unknown	5	1	hypothetical protein [n=5];
VOG1276	v2	Unknown	5	1	hypothetical protein [n=5];
VOG1277	v2	Unknown	4	1	hypothetical protein [n=4];
VOG1278	v1	Unknown	21	0.846348	hypothetical protein [n=14]; gp10 [n=2]; phage structural protein [n=1]; putative phage structural protein [n=1]; structural protein [n=1]; putative tail terminator gpU [n=1]; gp11 [n=1];
VOG1279	v1	Others	7	0.251095	predicted hydrolase [n=3]; metallo beta-lactamase family protein [n=2]; hydrolase-like protein [n=1]; late competence protein [n=1];
VOG1280	v2	Unknown	5	1	hypothetical protein [n=5];
VOG1281	v2	Unknown	5	1	hypothetical protein [n=5];
VOG1282	v2	Unknown	5	1	hypothetical protein [n=5];
VOG1283	v2	Unknown	5	1	hypothetical protein [n=5];
VOG1284	v2	Unknown	5	1	CHC2 zinc finger protein [n=4]; hypothetical protein [n=1];
VOG1285	v1	Unknown	5	1	hypothetical protein [n=5];
VOG1286	v2	Unknown	5	1	hypothetical protein [n=3]; No annotation provided [n=2];
VOG1287	v2	DNA_metabolism,Regulation&Recombination	5	1	hypothetical protein [n=2]; No annotation provided [n=2]; ATPase component [n=1];
VOG1289	v2	Unknown	5	1	No annotation provided [n=4]; hypothetical protein [n=1];
VOG1292	v1	Others	57	0.0450547	hypothetical protein [n=10]; putative hydrolase [n=10]; metallo-beta-lactamase domain-containing protein [n=4]; hydrolase [n=4]; beta-lactamase-like hydrolase [n=4]; metallo-hydrolase [n=2]; metallo-beta-lactamase domain protein [n=2]; putative metallo-beta-lactamase domain protein [n=2]; No annotation provided [n=1]; beta-lactamase-like protein [n=1]; beta lactamase [n=1]; putative metallo-hydro…
VOG1294	v1	Unknown	49	0.988	hypothetical protein [n=42]; No annotation provided [n=4]; conserved hypothetical protein [n=3];
VOG1295	v2	Unknown	9	1	hypothetical protein [n=5]; conserved hypothetical protein [n=3]; No annotation provided [n=1];
VOG1297	v2	Unknown	6	0.921476	conserved hypothetical protein [n=3]; hypothetical protein [n=3];
VOG1298	v1	Others	24	0.503641	putative methyltransferase [n=6]; methyltransferase [n=5]; DNA cytosine methyltransferase [n=4]; methyltransf_25 domain protein [n=3]; hypothetical protein [n=2]; putative DNA methyltransferase [n=1]; gp44 [n=1]; putative methylase [n=1]; cytosine methyltransferase [n=1];
VOG1300	v1	Unknown	5	0.893414	conserved hypothetical protein [n=3]; hypothetical protein [n=1]; No annotation provided [n=1];
VOG1301	v2	Unknown	5	1	hypothetical protein [n=3]; conserved hypothetical protein [n=2];
VOG1302	v1	Unknown	13	0.202553	hypothetical protein [n=9]; conserved hypothetical protein [n=2]; No annotation provided [n=1]; CRISPR-associated endoribonuclease Cas2 [n=1];
VOG1303	v2	Unknown	5	1	hypothetical protein [n=4]; conserved hypothetical protein [n=1];
VOG1304	v2	Unknown	7	0.937841	hypothetical protein [n=5]; conserved hypothetical protein [n=2];
VOG1305	v2	Unknown	5	1	hypothetical protein [n=3]; conserved hypothetical protein [n=2];
VOG1306	v2	Unknown	6	0.921476	hypothetical protein [n=3]; conserved hypothetical protein [n=3];
VOG1307	v2	Unknown	6	0.921476	hypothetical protein [n=3]; conserved hypothetical protein [n=2]; No annotation provided [n=1];
VOG1309	v1	DNA_metabolism,Regulation&Recombination	173	0.574	RecT [n=14]; RecT family protein [n=11]; RecT-like protein [n=11]; hypothetical protein [n=11]; recombinational DNA repair protein RecT [n=10]; recombinase [n=9]; RecT protein [n=9]; Bet protein [n=6]; RecT-like recombinase [n=5]; RecT family recombinase [n=5]; sak [n=4]; RecT domain protein [n=4]; No annotation provided [n=4]; ssDNA-annealing protein [n=4]; bet [n=3]; putative recT protein [n=3]…
VOG1311	v2	Others	6	0.921476	PcfU [n=4]; pcfU [n=1]; conserved hypothetical protein [n=1];
VOG1312	v2	Unknown	7	1	hypothetical protein [n=4]; No annotation provided [n=1]; gp54 [n=1]; gp67 [n=1];
VOG1313	v2	Unknown	10	0.902155	hypothetical protein [n=7]; conserved hypothetical protein [n=3];
VOG1314	v2	Unknown	4	1	conserved hypothetical protein [n=2]; hypothetical protein [n=2];
VOG1315	v2	Unknown	4	0.676952	hypothetical protein [n=2]; conserved hypothetical protein [n=1]; gp63 [n=1];
VOG1317	v2	Unknown	5	1	hypothetical protein [n=3]; conserved hypothetical protein [n=2];
VOG1318	v2	Unknown	5	1	hypothetical protein [n=3]; conserved hypothetical protein [n=2];
VOG1319	v1	Structure	9	0.751	major head protein [n=2]; hypothetical protein [n=2]; conserved hypothetical protein [n=1]; putative capsid protein [n=1]; capsid protein [n=1]; head protein [n=1]; ORF011 [n=1];
VOG1320	v1	Unknown	8	0.943707	hypothetical protein [n=5]; conserved hypothetical protein [n=2]; ORF107 [n=1];
VOG1321	v1	Unknown	6	0.93061	hypothetical protein [n=4]; conserved hypothetical protein [n=2];
VOG1322	v1	Unknown	9	0.705438	hypothetical protein [n=5]; major tail protein [n=1]; No annotation provided [n=1]; Orf45 [n=1]; conserved hypothetical protein [n=1];
VOG1323	v1	Unknown	13	1	hypothetical protein [n=11]; conserved hypothetical protein [n=2];
VOG1324	v2	Unknown	5	0.921476	hypothetical protein [n=3]; No annotation provided [n=2];
VOG1325	v2	Unknown	5	0.909572	hypothetical protein [n=4]; conserved hypothetical protein [n=1];
VOG1326	v1	Unknown	9	0.817199	hypothetical protein [n=5]; DNA adenine methyltransferase [n=2]; gp77 [n=1]; gp294 [n=1];
VOG1327	v2	Unknown	4	0.834141	hypothetical protein [n=2]; gp78 [n=1]; conserved hypothetical protein [n=1];
VOG1328	v1	Unknown	4	0.770264	hypothetical protein [n=2]; conserved hypothetical protein [n=1]; gp79 [n=1];
VOG1329	v1	Structure	95	0.728428	major capsid protein [n=19]; hypothetical protein [n=18]; putative major capsid protein [n=11]; capsid protein [n=9]; coat protein [n=8]; major head protein [n=4]; structural protein [n=3]; Phage coat protein [n=3]; putative major coat protein [n=3]; gp9 [n=2]; phage structural protein [n=2]; phage coat protein [n=2]; conserved phage structural protein [n=1]; putative coat protein [n=1]; main coa…
VOG1330	v1	Unknown	17	0.966	No annotation provided [n=8]; hypothetical protein [n=7]; gp11 [n=1]; conserved hypothetical protein [n=1];
VOG1333	v1	Unknown	18	0.937841	hypothetical protein [n=15]; gp15 [n=1]; conserved hypothetical protein [n=1];
VOG1334	v1	Unknown	6	0.834141	hypothetical protein [n=4]; conserved hypothetical protein [n=1]; gp16 [n=1];
VOG1335	v1	Unknown	20	0.827	hypothetical protein [n=17]; gp18 [n=1]; conserved hypothetical protein [n=1];
VOG1336	v1	Unknown	29	0.941	hypothetical protein [n=26]; e22 [n=1]; Orf31 [n=1]; DUF1140 protein [n=1];
VOG1337	v1	DNA_metabolism,Regulation&Recombination	13	0.973602	HNH endonuclease [n=7]; hypothetical protein [n=5]; putative HNH endonuclease [n=1];
VOG1342	v1	Unknown	11	1	hypothetical protein [n=9]; No annotation provided [n=1]; hyphothetical protein [n=1];
VOG1343	v1	Others	32	0.0425092	hypothetical protein [n=12]; nicotinamide-nucleotide adenylyltransferase [n=6]; putative nicotinamide-nucleotide adenylyltransferase [n=3]; NMN adenylyl transferase and transcriptional regulator [n=2]; nicotinamide-nucleotide adenylyltransferase NadR family/ ribosylnicotinamide kinase [n=1]; trifunctional NAD biosynthesis/regulator protein [n=1]; transcriptional regulator/transcriptional represso…
VOG1344	v1	Others	33	0.0286822	nicotinamide mononucleotide transporter [n=6]; nicotinamide mononucleotide transporter PnuC [n=6]; hypothetical protein [n=5]; nicotinamide riboside transporter [n=3]; nicotinamide mononucleotide transport [n=2]; ribosyl nicotinamide transporter [n=2]; putative NMN transporter [n=1]; membrane protein [n=1]; PnuC ribosyl nicotinamide transporter [n=1]; gp052 [n=1]; nicotinamide monocucleotide tran…
VOG1345	v1	Unknown	47	0.847401	hypothetical protein [n=33]; No annotation provided [n=2]; gp68 [n=2]; gp53 [n=1]; gp67 [n=1]; Hypothetical-Protein [n=1]; gp73 [n=1]; DnaB-like helicase [n=1]; gp70 [n=1]; hypothetical membrane protein [n=1]; gp66 [n=1]; gp71 [n=1]; ORF040 [n=1];
VOG1347	v1	Structure	29	0.839	hypothetical protein [n=10]; putative structural protein [n=4]; putative tail fiber protein [n=3]; tail protein [n=2]; putative phage tail protein [n=2]; tail-associated protein [n=2]; tail fiber [n=1]; hypothetical protein [Escherichia phage rv5] [n=1]; tail fibers protein [n=1]; glycosyl hydrolase [n=1]; phage tail fibers [n=1]; Phi92_gp141 [n=1];
VOG1348	v1	Structure	166	0.733863	hypothetical protein [n=126]; putative structural protein [n=10]; No annotation provided [n=7]; structural protein [n=3]; P2 gpD-like protein [n=3]; gp38 [n=2]; Phage protein [n=1]; AB1gp82 [n=1]; BcepNY3gp38 [n=1]; hypothetical protein [Escherichia phage vB_EcoM_FFH2] [n=1]; conserved hypothetical protein [n=1]; conserved hypothetical protein ORF039 [n=1]; gp033 [n=1]; gp21 [n=1]; hyphothetical …
VOG1350	v1	Unknown	89	0.993416	hypothetical protein [n=65]; No annotation provided [n=5]; tape-measure chaperone [n=4]; tape measure chaperone [n=3]; putative structural protein [n=3]; tail assembly chaperone [n=2]; hypothetical protein [Enterobacteria phage vB_EcoM-FV3] [n=1]; gp64 [n=1]; Phi92_gp132 [n=1]; structural protein [n=1]; hyphothetical protein [n=1]; gp029 [n=1]; protein of unknown function [n=1];
VOG1352	v1	Structure	173	0.793	hypothetical protein [n=81]; structural protein [n=25]; putative structural protein [n=23]; No annotation provided [n=8]; tail sheath protein [n=5]; virion protein [n=4]; putative structural protein 1 [n=3]; phage conserved structural protein [n=2]; conserved structural protein [n=2]; gp04 [n=2]; putative major tail protein [n=1]; AB1gp03 [n=1]; gp62 [n=1]; putative virion component [n=1]; Phage …
VOG1353	v1	DNA_metabolism,Regulation&Recombination	168	0.798	hypothetical protein [n=129]; putative RNA polymerase [n=12]; No annotation provided [n=10]; gp07 [n=3]; putative tail protein [n=2]; phage conserved protein [n=2]; BcepNY3gp06 [n=1]; gp20 [n=1]; unknown structural protein [n=1]; Phi92_gp127 [n=1]; AB1gp09 [n=1]; gp11 [n=1]; gp024 [n=1]; hyphothetical protein [n=1]; putative morphogenesis protein [n=1]; hypothetical protein ORF028 [n=1];
VOG1355	v1	Unknown	65	1	hypothetical protein [n=56]; No annotation provided [n=5]; Phi92_gp122 [n=1]; putative scaffold protein [n=1]; head stabilization/decoration protein [n=1]; hyphothetical protein [n=1];
VOG1356	v1	Packaging,Injection&Assembly	175	0.822	hypothetical protein [n=96]; portal protein [n=43]; putative portal protein [n=9]; No annotation provided [n=5]; structural protein [n=3]; DUF935-like protein [n=3]; PF06074 family protein [n=2]; gp3 [n=2]; virion protein [n=1]; portal [n=1]; hyphothetical protein [n=1]; putative structural protein [n=1]; gp29 [n=1]; hypothetical protein RDJLphi1_gp67 [n=1]; gp017 [n=1]; gp6 [n=1]; hypothetical p…
VOG1358	v1	Unknown	40	0.753	hypothetical protein [n=37]; gp530 [n=1]; Phage tail fiber protein [n=1]; hyphothetical protein [n=1];
VOG1359	v1	Unknown	24	1	hypothetical protein [n=21]; No annotation provided [n=1]; tRNA-undetermined [n=1]; hyphothetical protein [n=1];
VOG1361	v1	Unknown	18	1	hypothetical protein [n=16]; hyphothetical protein [n=1]; No annotation provided [n=1];
VOG1362	v1	DNA_metabolism,Regulation&Recombination	38	0.316794	hypothetical protein [n=25]; putative ATPase [n=3]; No annotation provided [n=2]; AAA domain-containing protein [n=1]; putative phosphatase [n=1]; AAA protein [n=1]; nucleoside triphosphate hydrolase [n=1]; NEDD4-binding protein [n=1]; hypothetical protein [Escherichia phage vB_EcoM_FFH2] [n=1]; putative phosphoesterase [n=1]; Phi92_gp095 [n=1];
VOG1363	v1	Others	42	0.0210591	putative Sir2-like protein [n=16]; Sir2-like protein [n=5]; NAD-dependent protein deacetylase of SIR2 family [n=4]; NAD-dependent deacetylase [n=3]; Sir2/CobB protein [n=2]; NAD dependent deacetylase [n=2]; NAD-dependent protein deacylase [n=2]; Sir2 family NAD-dependent protein deacetylase [n=1]; putative Sir2-like transferase [n=1]; putative Sir2-like protein (NAD-dependent deacetylase) [n=1]; …
VOG1364	v1	Unknown	11	0.223683	hypothetical protein [n=7]; hypothetical membrane protein [n=1]; gp19 [n=1]; No annotation provided [n=1]; gp044 [n=1];
VOG1365	v1	DNA_metabolism,Regulation&Recombination	30	0.963	hypothetical protein [n=26]; EndoVII packaging and recombination endonuclease [n=1]; No annotation provided [n=1]; hypothetical protein [Escherichia phage 2 JES-2013] [n=1]; hyphothetical protein [n=1];
VOG1369	v1	DNA_metabolism,Regulation&Recombination	115	0.934	hypothetical protein [n=97]; No annotation provided [n=6]; putative DNA recombination-mediator protein A [n=4]; DprA-like protein [n=2]; hyphothetical protein [n=1]; Phi92_gp047 [n=1]; ORF207 [n=1]; gp141 [n=1];
VOG1370	v1	Unknown	31	1	hypothetical protein [n=28]; hyphothetical protein [n=1]; gp84 [n=1]; No annotation provided [n=1];
VOG1371	v1	Unknown	38	1	hypothetical protein [n=30]; No annotation provided [n=5]; hypothetical protein [Escherichia phage rv5] [n=1]; gp19 [n=1]; hyphothetical protein [n=1];
VOG1372	v1	DNA_metabolism,Regulation&Recombination	27	1	hypothetical protein [n=20]; No annotation provided [n=3]; gp15 [n=1]; hyphothetical protein [n=1]; hypothetical protein PsPhKPP10_gp145 [n=1];
VOG1373	v1	Unknown	19	1	hypothetical protein [n=18]; hyphothetical protein [n=1];
VOG1374	v1	Unknown	29	0.981	hypothetical protein [n=26]; gp19 [n=1]; gp105 [n=1]; No annotation provided [n=1];
VOG1375	v1	Unknown	19	1	hypothetical protein [n=16]; hyphothetical protein [n=1]; gp16 [n=1]; gp104 [n=1];
VOG1376	v1	Unknown	26	1	hypothetical protein [n=21]; No annotation provided [n=3]; gp86 [n=1]; hyphothetical protein [n=1];
VOG1377	v1	Unknown	41	1	hypothetical protein [n=36]; No annotation provided [n=2]; putative carbohydrate binding domain protein [n=1]; hypothetical protein [Escherichia phage rv5] [n=1]; hyphothetical protein [n=1];
VOG1379	v1	Unknown	74	0.29393	hypothetical protein [n=49]; N4 gp25-like protein [n=4]; metallopeptidase domain protein [n=3]; DNA repair ATPase [n=2]; gp25-like protein [n=2]; metallopeptidase [n=2]; putative metallopeptidase domain protein [n=1]; gp576 [n=1]; Zn-dependent hydrolase [n=1]; putative HNH endonuclease [n=1]; gp25 [n=1]; hypothetical protein [Escherichia phage vB_EcoM_FFH2] [n=1]; gp036 [n=1]; vWA-like domain-con…
VOG1381	v1	Unknown	33	1	hypothetical protein [n=23]; gp168 [n=1]; DUF2829 domain containing protein [n=1]; gp15 [n=1]; hyphothetical protein [n=1];
VOG1382	v1	Unknown	236	0.501678	hypothetical protein [n=158]; putative phosphatase [n=15]; Tk.4 conserved hypothetical protein [n=10]; Macro domain protein [n=7]; macro domain containing protein [n=5]; macro domain protein [n=4]; No annotation provided [n=4]; Appr-1-p processing enzyme family protein [n=3]; Tk.4 [n=3]; phage conserved protein [n=2]; Appr-1-p processing enzyme family [n=2]; tk.4 hypothetical protein [Enterobacte…
VOG1383	v1	Unknown	28	0.796	hypothetical protein [n=25]; ADP-ribosyltransferase [n=1]; putative leukotoxin LktA-like protein [n=1]; hyphothetical protein [n=1];
VOG1384	v1	Lysis	97	0.170603	hypothetical protein [n=23]; putative cell wall hydrolase [n=17]; putative endolysin [n=7]; cell wall hydrolase SleB [n=6]; No annotation provided [n=5]; putative cell wall hydrolase SleB [n=5]; cell wall hydrolase [n=5]; spore cortex-lytic enzyme precursor [n=5]; SleB [n=5]; secreted N-acetylmuramyl-L-alanine amidase [n=3]; putative hydrolase [n=2]; putative cell wall hydrolyse [n=1]; endolysin …
VOG1386	v2	Unknown	15	1	hypothetical protein [n=15];
VOG1388	v2	Unknown	7	0.937841	hypothetical protein [n=7];
VOG1389	v1	Unknown	17	1	hypothetical protein [n=12]; gp9 [n=2]; gp87 [n=1]; gp77 [n=1]; gp85 [n=1];
VOG1390	v1	Unknown	24	1	hypothetical protein [n=22]; No annotation provided [n=2];
VOG1391	v1	Others	82	0.0580935	transaldolase-like protein [n=47]; transaldolase [n=23]; transaldolase family protein [n=4]; TalC [n=3]; TalC transaldolase-like protein [n=2]; translaldolase [n=1]; Transaldolase [n=1]; putative transaldolase [n=1];
VOG1392	v1	Unknown	19	1	hypothetical protein [n=17]; gp50 [n=2];
VOG1393	v1	Unknown	127	1	hypothetical protein [n=114]; gp187 [n=3]; hypothetical cyanophage protein [n=2]; No annotation provided [n=2]; gp48 [n=1]; Phage conserved protein [n=1]; gp77 [n=1]; Dc5 [n=1]; Hypothetical-Protein [n=1]; gp043 [n=1];
VOG1394	v1	Unknown	85	1	hypothetical protein [n=79]; gp165 [n=6];
VOG1395	v1	Unknown	97	1	hypothetical protein [n=93]; hypothetical cyanophage protein [n=1]; No annotation provided [n=1]; hypothetical protein [Escherichia phage vB_EcoM_FFH2] [n=1]; gp161 [n=1];
VOG1396	v2	Unknown	13	1	hypothetical protein [n=13];
VOG1397	v2	Unknown	15	1	hypothetical protein [n=14]; lysozyme [n=1];
VOG1400	v1	Structure	20	0.968	hypothetical protein [n=10]; internal virion protein [n=5]; internal core protein [n=3]; T7-like internal core protein [n=1]; internal virion protein D [n=1];
VOG1401	v1	Unknown	25	1	hypothetical protein [n=24];
VOG1402	v2	Unknown	4	0.511661	hypothetical protein [n=4];
VOG1403	v1	Unknown	95	1	DUF680 domain-containing protein [n=51]; hypothetical protein [n=34]; gp222 [n=7]; DUF680 [n=2]; hypothetical cyanophage protein [n=1];
VOG1404	v1	Others	90	0.647883	photosystem II D1 protein [n=63]; photosystem II protein D1 [n=7]; core photosystem II reaction center protein [n=4]; photosystem II reaction center protein PsbA/D1 [n=3]; photosystem II D2 protein [n=3]; photosystem D1 protein [n=2]; D1 protein [n=1]; photosystem II DI protein [n=1]; PsbD photosystem II D2 protein [n=1]; D1 [n=1]; PsbA [n=1]; photosystem II reaction centre protein PsbA/D1 [n=1];…
VOG1405	v1	Others	163	0.69568	high light inducible protein [n=99]; hypothetical protein [n=21]; No annotation provided [n=18]; high-light inducible protein [n=5]; Hli03 high light inducible protein [n=4]; putative high light inducible protein [n=4]; hgh-light inducible protein [n=3]; High Light Inducible Proteins [n=2]; HLIP [n=2]; putative high-light inducible protein [n=1]; Hli04 high light inducible protein [n=1]; Hli04 [n…
VOG1406	v1	Unknown	52	0.988	hypothetical protein [n=50]; gp35 [n=1]; conserved hypothetical phage protein [n=1];
VOG1407	v1	Unknown	18	1	hypothetical protein [n=10]; gp34 [n=5]; class I ribonucleotide reductase beta subunit [n=3];
VOG1410	v1	Unknown	53	0.98887	hypothetical protein [n=45]; unnamed protein product [n=3]; No annotation provided [n=3]; gp186 [n=1];
VOG1411	v1	Unknown	56	1	hypothetical protein [n=54]; No annotation provided [n=1]; gp80 [n=1];
VOG1412	v1	Unknown	9	1	hypothetical protein [n=9];
[truncated: 7,519 more rows]
