# Supplementary material for: Causes and Consequences of Bacteriophage Diversification via Genetic Exchanges across Lifestyles and Bacterial Taxa
Source: Mol Biol Evol. 2021 Feb 11;38(6):2497–512. doi: 10.1093/molbev/msab044 (PMC8136500; doi:10.1093/molbev/msab044)
Supplement: msab044_Supplementary_Data [file msab044_supplementary_data.zip › File S6.txt]

HMMER3/f [3.1b2 | February 2015]
NAME  gp2.5_Cter
LENG  40
ALPH  amino
RF    no
MM    no
CONS  yes
CS    no
MAP   yes
DATE  Thu Jun  7 15:17:11 2018
NSEQ  184
EFFN  174.192993
CKSUM 2778128858
STATS LOCAL MSV       -7.3609  0.71948
STATS LOCAL VITERBI   -7.4964  0.71948
STATS LOCAL FORWARD   -4.2522  0.71948
HMM          A        C        D        E        F        G        H        I        K        L        M        N        P        Q        R        S        T        V        W        Y   
            m->m     m->i     m->d     i->m     i->i     d->m     d->d
  COMPO   2.59788  4.27227  3.46323  3.05955  3.42211  2.08730  5.02287  2.80451  2.56023  2.43845  4.21536  3.06216  3.69967  3.43092  3.10910  2.66639  3.16734  2.28516  4.07403  2.96920
          2.68618  4.42225  2.77519  2.73123  3.46354  2.40513  3.72494  3.29354  2.67741  2.69355  4.24690  2.90347  2.73739  3.18146  2.89801  2.37887  2.77519  2.98518  4.58477  3.61503
          0.04149  8.72864  3.20699  0.61958  0.77255  0.00000        *
      1   3.62141  7.38520  8.00739  7.39571  2.11661  7.20824  7.55042  0.93309  7.18164  2.51121  4.60143  3.38375  2.64703  7.31114  7.18698  6.52328  6.25450  1.40623  8.03363  4.63646      1 i - - -
          2.68618  4.42225  2.77519  2.73123  3.46354  2.40513  3.72494  3.29354  2.67741  2.69355  4.24690  2.90347  2.73739  3.18146  2.89801  2.37887  2.77519  2.98518  4.58477  3.61503
          0.00025  8.68740  9.40975  0.61958  0.77255  2.23349  0.11334
      2   3.72072  7.81667  7.82534  7.17192  3.96092  1.80730  7.48719  6.31356  2.09666  6.02500  6.96234  7.31299  7.73402  7.09898  3.09420  2.47014  6.56439  3.31427  2.59935  0.87093      2 y - - -
          2.68618  4.42225  2.77519  2.73123  3.46354  2.40513  3.72494  3.29354  2.67741  2.69355  4.24690  2.90347  2.73739  3.18146  2.89801  2.37887  2.77519  2.98518  4.58477  3.61503
          0.00025  8.68740  9.40975  0.61958  0.77255  2.23349  0.11334
      3   2.45279  8.23551  4.31212  3.44898  7.58198  1.30242  6.68102  7.06898  2.36331  3.84453  7.27591  2.70226  2.69030  4.45248  2.41772  1.43833  5.95257  6.62692  8.66722  7.25532      3 g - - -
          2.68618  4.42225  2.77519  2.73123  3.46354  2.40513  3.72494  3.29354  2.67741  2.69355  4.24690  2.90347  2.73739  3.18146  2.89801  2.37887  2.77519  2.98518  4.58477  3.61503
          0.00025  8.68740  9.40975  0.61958  0.77255  0.06937  2.70283
      4   9.84835 10.55762  9.68496  3.41473 10.74522  0.03404 10.61095 11.11582 10.23673 10.17861 11.50941 10.17935  9.75053 10.46091 10.08460 10.14583 10.27218 10.69049 11.02272 10.96766      4 G - - -
          2.68618  4.42225  2.77519  2.73123  3.46354  2.40513  3.72494  3.29354  2.67741  2.69355  4.24690  2.90347  2.73739  3.18146  2.89801  2.37887  2.77519  2.98518  4.58477  3.61503
          0.00024  8.72864  9.45099  0.61958  0.77255  0.48576  0.95510
      5   4.59079  1.26290  2.54490  6.06418  7.19265  3.41033  7.16049  6.58072  6.05426  6.24740  4.47957  3.78116  7.25083  3.98613  6.47444  0.89896  2.73342  4.20751  8.55628  3.12442      5 s - - -
          2.68618  4.42225  2.77519  2.73123  3.46354  2.40513  3.72494  3.29354  2.67741  2.69355  4.24690  2.90347  2.73739  3.18146  2.89801  2.37887  2.77519  2.98518  4.58477  3.61503
          0.00024  8.72864  9.45099  0.61958  0.77255  0.48576  0.95510
      6   5.92883  7.81456  6.59396  2.35026  6.98692  5.32458  7.04404  3.87685  1.72398  6.03789  3.80529  6.47397  7.21680  3.59482  3.06395  6.06951  2.25278  2.51538  2.11388  1.25745      6 y - - -
          2.68618  4.42225  2.77519  2.73123  3.46354  2.40513  3.72494  3.29354  2.67741  2.69355  4.24690  2.90347  2.73739  3.18146  2.89801  2.37887  2.77519  2.98518  4.58477  3.61503
          0.00024  8.72864  9.45099  0.61958  0.77255  0.48576  0.95510
      7   1.92004  3.06099  7.94383  7.32738  3.61816  2.26860  7.46976  3.23929  7.10866  1.91888  4.49690  7.30294  7.49885  7.23685  7.11120  4.61829  3.75693  0.89537  7.95891  3.44301      7 v - - -
          2.68618  4.42225  2.77519  2.73123  3.46354  2.40513  3.72494  3.29354  2.67741  2.69355  4.24690  2.90347  2.73739  3.18146  2.89801  2.37887  2.77519  2.98518  4.58477  3.61503
          0.00024  8.72864  9.45099  0.61958  0.77255  0.48576  0.95510
      8   5.75705  8.27091  3.99918  2.41662  7.61743  6.53028  3.14616  3.61800  1.21869  6.57676  7.31121  2.09331  6.92377  2.89151  1.47109  2.94529  3.98150  4.33925  8.70269  3.66279      8 k - - -
          2.68618  4.42225  2.77519  2.73123  3.46354  2.40513  3.72494  3.29354  2.67741  2.69355  4.24690  2.90347  2.73739  3.18146  2.89801  2.37887  2.77519  2.98518  4.58477  3.61503
          0.00024  8.72864  9.45099  0.61958  0.77255  0.48576  0.95510
      9   1.63970  8.44129  9.53305  9.14874  8.08191  9.15222 10.38592  1.59275  9.20091  2.16584  7.71021  9.35070  9.31370  9.58006  9.47648  4.87534  7.57344  0.73824 10.51906  9.20096      9 v - - -
          2.68618  4.42225  2.77519  2.73123  3.46354  2.40513  3.72494  3.29354  2.67741  2.69355  4.24690  2.90347  2.73739  3.18146  2.89801  2.37887  2.77519  2.98518  4.58477  3.61503
          0.00024  8.72864  9.45099  0.61958  0.77255  0.48576  0.95510
     10   2.39235  8.21163  6.03817  3.09879  7.53116  2.31344  6.73766  3.15668  1.90444  2.95172  3.84608  2.53787  6.94059  3.96038  3.40008  1.38428  2.97838  3.20292  8.65990  3.88875     10 s - - -
          2.68618  4.42225  2.77519  2.73123  3.46354  2.40513  3.72494  3.29354  2.67741  2.69355  4.24690  2.90347  2.73739  3.18146  2.89801  2.37887  2.77519  2.98518  4.58477  3.61503
          0.00024  8.72864  9.45099  0.61958  0.77255  0.48576  0.95510
     11   2.58867  4.49696  8.00300  7.38912  1.81649  2.07878  7.53817  1.28904  7.17293  2.26935  4.30286  7.36726  7.56004  7.30165  7.17691  6.51324  6.25261  2.04810  8.02385  2.34281     11 i - - -
          2.68618  4.42225  2.77519  2.73123  3.46354  2.40513  3.72494  3.29354  2.67741  2.69355  4.24690  2.90347  2.73739  3.18146  2.89801  2.37887  2.77519  2.98518  4.58477  3.61503
          0.00024  8.72864  9.45099  0.61958  0.77255  0.48576  0.95510
     12   2.72746  8.27033  2.90793  2.21256  3.78290  4.00124  3.50261  7.10366  2.89434  3.38512  7.31064  2.34907  6.92333  3.69031  1.84187  1.82734  2.43533  2.90235  8.70222  3.68550     12 s - - -
          2.68618  4.42225  2.77519  2.73123  3.46354  2.40513  3.72494  3.29354  2.67741  2.69355  4.24690  2.90347  2.73739  3.18146  2.89801  2.37887  2.77519  2.98518  4.58477  3.61503
          0.00024  8.72864  9.45099  0.61958  0.77255  0.48576  0.95510
     13   2.73052  3.05364  7.94161  4.07679  3.32612  4.03564  7.46856  1.71846  7.10677  1.60572  2.55098  7.30143  2.19213  2.16495  7.10977  4.03982  3.41509  2.55955  7.95813  6.78250     13 l - - -
          2.68618  4.42225  2.77519  2.73123  3.46354  2.40513  3.72494  3.29354  2.67741  2.69355  4.24690  2.90347  2.73739  3.18146  2.89801  2.37887  2.77519  2.98518  4.58477  3.61503
          0.00024  8.72864  9.45099  0.61958  0.77255  0.48576  0.95510
     14   4.70335  7.58044  6.80366  2.89105  2.24339  2.44083  7.13210  3.84709  1.77125  3.51221  6.68493  6.62917  7.25334  3.84364  2.75112  3.01092  4.26539  2.93881  1.57011  2.24690     14 w - - -
          2.68618  4.42225  2.77519  2.73123  3.46354  2.40513  3.72494  3.29354  2.67741  2.69355  4.24690  2.90347  2.73739  3.18146  2.89801  2.37887  2.77519  2.98518  4.58477  3.61503
          0.01708  8.72864  4.08781  0.61958  0.77255  0.48576  0.95510
     15   1.60937  7.36087  4.08346  7.07051  2.12011  2.41763  7.40886  3.36267  6.90579  5.55737  6.48268  7.16446  1.23843  3.40260  6.99807  3.08058  2.15386  3.69046  4.01690  6.80072     15 p - - -
          2.68618  4.42225  2.77519  2.73123  3.46354  2.40513  3.72494  3.29354  2.67741  2.69355  4.24690  2.90347  2.73739  3.18146  2.89801  2.37887  2.77519  2.98518  4.58477  3.61503
          0.00024  8.71180  9.43415  0.61958  0.77255  1.57085  0.23303
     16   5.11870  9.04446  8.28757  7.79381  2.07163  8.24236  7.61184  7.72432  7.34754  7.10982  8.24368  2.22717  8.60131  2.02393  2.77315  3.08137  4.35155  7.54644  3.24761  0.76887     16 y - - -
          2.68618  4.42225  2.77519  2.73123  3.46354  2.40513  3.72494  3.29354  2.67741  2.69355  4.24690  2.90347  2.73739  3.18146  2.89801  2.37887  2.77519  2.98518  4.58477  3.61503
          0.03282  8.71180  3.43822  0.61958  0.77255  1.57085  0.23303
     17   2.82356  8.22258  1.93940  2.05277  4.53642  2.45766  6.66901  2.88989  1.75389  6.52843  7.26289  2.23702  3.42733  3.96352  3.69290  3.28150  2.60201  3.37924  8.65447  4.54512     17 k - - -
          2.68618  4.42225  2.77519  2.73123  3.46354  2.40513  3.72494  3.29354  2.67741  2.69355  4.24690  2.90347  2.73739  3.18146  2.89801  2.37887  2.77519  2.98518  4.58477  3.61503
          0.02185  8.67924  3.84230  0.61958  0.77255  0.65130  0.73682
     18   2.23025  7.31528  7.69485  7.09115  3.32718  2.29171  7.38295  3.64795  2.54100  2.36780  3.60786  1.69421  2.94829  3.48286  4.45872  6.36237  3.15237  4.02470  1.74111  4.49483     18 n - - -
          2.68618  4.42225  2.77519  2.73123  3.46354  2.40513  3.72494  3.29354  2.67741  2.69355  4.24690  2.90347  2.73739  3.18146  2.89801  2.37887  2.77519  2.98518  4.58477  3.61503
          0.02432  8.68343  3.73582  0.61958  0.77255  1.44605  0.26853
     19   2.42973  8.21088  3.45089  2.49764  4.79943  3.67428  6.65720  7.04427  1.72322  4.72814  4.63523  1.99630  3.00698  2.92776  3.13620  2.10386  2.43244  4.26950  8.64275  2.83597     19 k - - -
          2.68618  4.42225  2.77519  2.73123  3.46354  2.40513  3.72494  3.29354  2.67741  2.69355  4.24690  2.90347  2.73739  3.18146  2.89801  2.37887  2.77519  2.98518  4.58477  3.61503
          0.16716  8.66703  1.87236  0.61958  0.77255  1.13519  0.38766
     20   2.10491  8.07079  2.02031  3.47210  3.06265  1.32729  4.65282  6.90405  5.25148  6.37662  7.11112  2.49621  3.23645  4.81045  2.90554  2.53403  2.40364  6.46212  8.50269  3.58074     20 g - - -
          2.68618  4.42225  2.77519  2.73123  3.46354  2.40513  3.72494  3.29354  2.67741  2.69355  4.24690  2.90347  2.73739  3.18146  2.89801  2.37887  2.77519  2.98518  4.58477  3.61503
          0.50705  8.52094  0.92249  0.61958  0.77255  1.40114  0.28278
     21   1.82525  7.42432  5.61228  5.05227  6.67105  1.33708  6.24210  6.08884  2.15292  5.68688  3.96889  3.39860  2.38496  5.38946  2.29165  5.24566  2.73500  2.44387  7.92483  3.40737     21 g - - -
          2.68618  4.42225  2.77519  2.73123  3.46354  2.40513  3.72494  3.29354  2.67741  2.69355  4.24690  2.90347  2.73739  3.18146  2.89801  2.37887  2.77519  2.98518  4.58477  3.61503
          0.03101  8.09868  3.49901  0.61958  0.77255  2.72903  0.06751
     22   2.26825  7.06734  6.08131  5.51551  4.22880  2.67699  6.48970  4.09840  1.77423  5.28656  6.17070  2.08768  3.02997  5.78777  3.77505  5.48031  2.08028  1.26717  7.64399  6.39906     22 v - - -
          2.68618  4.42225  2.77519  2.73123  3.46354  2.40513  3.72494  3.29354  2.67741  2.69355  4.24690  2.90347  2.73739  3.18146  2.89801  2.37887  2.77519  2.98518  4.58477  3.61503
          0.01989  8.11692  3.94264  0.61958  0.77255  0.33788  1.24925
     23   3.61073  9.00543  3.22739  5.84286  8.45823  0.69659  7.39819  7.98490  2.62027  7.44515  8.23147  2.36131  7.48664  3.37384  6.87398  2.02964  2.35660  7.49840  9.57552  8.09358     23 g - - -
          2.69676  4.43283  2.76767  2.74181  3.47412  2.41242  3.73552  3.28448  2.66138  2.68759  4.25748  2.89230  2.72081  3.17387  2.90349  2.38945  2.76276  2.99576  4.59535  3.62561
          0.29535  1.40470  4.57659  1.07598  0.41698  0.09639  2.38720
     24   1.10908  7.63308  3.79500  6.11888  4.05254  6.83321  7.08040  3.59438  1.07759  4.52572  6.73397  3.53140  3.63425  6.38853  3.89914  3.80866  3.07875  3.37260  4.40128  2.92998     29 k - - -
          2.68618  4.42225  2.77519  2.73123  3.46354  2.40513  3.72494  3.29354  2.67741  2.69355  4.24690  2.90347  2.73739  3.18146  2.89801  2.37887  2.77519  2.98518  4.58477  3.61503
          0.00024  8.72864  9.45099  0.61958  0.77255  0.56967  0.83404
     25   6.44581  8.02903  8.44946  7.72676  7.42136  0.52192  7.97957  3.36731  4.60109  6.47286  3.15557  7.65373  7.90869  7.43970  2.17155  2.01672  4.23412  2.97942  8.85211  7.70959     30 G - - -
          2.68618  4.42225  2.77519  2.73123  3.46354  2.40513  3.72494  3.29354  2.67741  2.69355  4.24690  2.90347  2.73739  3.18146  2.89801  2.37887  2.77519  2.98518  4.58477  3.61503
          0.00024  8.73903  9.46138  0.61958  0.77255  0.21034  1.66236
     26   3.96680  7.83875  8.56396  7.98849  4.00754  7.83335  8.24688  1.88123  7.81015  1.95656  3.65368  8.00198  8.15836  7.96170  7.84238  4.87692  1.67070  0.81317  8.69958  7.51653     31 v - - -
          2.68618  4.42225  2.77519  2.73123  3.46354  2.40513  3.72494  3.29354  2.67741  2.69355  4.24690  2.90347  2.73739  3.18146  2.89801  2.37887  2.77519  2.98518  4.58477  3.61503
          0.00024  8.74767  9.47001  0.61958  0.77255  0.48576  0.95510
     27   1.89161  3.18656  3.52179  5.48702  4.40481  2.56300  6.74775  7.05779  2.02370  4.92644  4.85200  2.79315  6.95214  3.38337  3.48422  1.78425  2.14576  3.81444  8.69482  2.28573     32 s - - -
          2.68618  4.42225  2.77519  2.73123  3.46354  2.40513  3.72494  3.29354  2.67741  2.69355  4.24690  2.90347  2.73739  3.18146  2.89801  2.37887  2.77519  2.98518  4.58477  3.61503
          0.00024  8.74767  9.47001  0.61958  0.77255  0.48576  0.95510
     28   1.31965  3.15410  8.05904  7.44351  2.80362  7.25529  7.58957  3.08959  7.22674  0.86641  4.38435  7.42329  7.61065  3.67151  3.56870  6.56894  6.30980  2.41973  8.06518  6.89650     33 l - - -
          2.68618  4.42225  2.77519  2.73123  3.46354  2.40513  3.72494  3.29354  2.67741  2.69355  4.24690  2.90347  2.73739  3.18146  2.89801  2.37887  2.77519  2.98518  4.58477  3.61503
          0.00024  8.74767  9.47001  0.61958  0.77255  0.48576  0.95510
     29   4.64831  8.28611  4.53380  5.46850  3.45683  1.72855  6.73627  7.11716  2.04240  4.61008  4.58529  1.74284  6.94271  2.03304  2.00795  2.77112  3.93924  6.67676  8.71876  2.41231     34 g - - -
          2.68618  4.42225  2.77519  2.73123  3.46354  2.40513  3.72494  3.29354  2.67741  2.69355  4.24690  2.90347  2.73739  3.18146  2.89801  2.37887  2.77519  2.98518  4.58477  3.61503
          0.00024  8.74767  9.47001  0.61958  0.77255  0.48576  0.95510
     30   4.12524  8.62071  9.53035  9.00706  7.28320  8.98079  9.48341  2.25857  8.91611  0.29503  3.72505  9.17086  3.34328  8.88017  8.91452  8.40461  3.56584  3.10440  9.51430  8.50532     35 L - - -
          2.68618  4.42225  2.77519  2.73123  3.46354  2.40513  3.72494  3.29354  2.67741  2.69355  4.24690  2.90347  2.73739  3.18146  2.89801  2.37887  2.77519  2.98518  4.58477  3.61503
          0.03285  8.74767  3.43719  0.61958  0.77255  0.48576  0.95510
     31   3.33940  8.25564  2.13339  2.15290  7.60131  3.97419  6.70416  3.30339  2.94893  2.31847  4.22236  1.62947  6.91065  3.60213  2.52401  2.32322  3.03398  2.89026  8.68797  7.27666     36 n - - -
          2.68618  4.42225  2.77519  2.73123  3.46354  2.40513  3.72494  3.29354  2.67741  2.69355  4.24690  2.90347  2.73739  3.18146  2.89801  2.37887  2.77519  2.98518  4.58477  3.61503
          0.00024  8.71506  9.43741  0.61958  0.77255  2.06209  0.13604
     32   1.87995  8.35507  6.06245  2.97767  7.70004  1.05888  4.72551  7.17549  4.06560  3.16301  3.11795  2.16838  7.05016  5.96640  6.10244  1.56461  6.12956  6.75182  8.81657  7.41357     37 g - - -
          2.68618  4.42225  2.77519  2.73123  3.46354  2.40513  3.72494  3.29354  2.67741  2.69355  4.24690  2.90347  2.73739  3.18146  2.89801  2.37887  2.77519  2.98518  4.58477  3.61503
          0.00024  8.71506  9.43741  0.61958  0.77255  2.06209  0.13604
     33   3.70385  3.73360  9.51827  9.10472  4.03153  9.13921 10.14428  1.50137  9.12832  2.11733  4.43767  9.31240  9.26139  9.40170  9.33834  8.64221  7.57674  0.54978 10.23363  9.01787     38 V - - -
          2.68618  4.42225  2.77519  2.73123  3.46354  2.40513  3.72494  3.29354  2.67741  2.69355  4.24690  2.90347  2.73739  3.18146  2.89801  2.37887  2.77519  2.98518  4.58477  3.61503
          0.00024  8.71506  9.43741  0.61958  0.77255  2.06209  0.13604
     34   7.56172  3.88091  8.78117  3.88561  8.90317  8.06572  7.67453  8.09769  2.49300  2.36817  2.00962  7.59336  8.32742  0.97563  1.67659  7.58494  7.59827  2.51847  9.47382  8.48013     39 q - - -
          2.68618  4.42225  2.77519  2.73123  3.46354  2.40513  3.72494  3.29354  2.67741  2.69355  4.24690  2.90347  2.73739  3.18146  2.89801  2.37887  2.77519  2.98518  4.58477  3.61503
          0.00024  8.71506  9.43741  0.61958  0.77255  2.06209  0.13604
     35   3.25489  7.38599  8.00041  7.38589  1.45997  7.19674  7.53376  1.90360  2.48915  1.16451  5.08199  7.36451  7.55558  7.29552  7.17224  6.51033  4.52460  1.98273  8.01621  3.76942     40 l - - -
          2.68618  4.42225  2.77519  2.73123  3.46354  2.40513  3.72494  3.29354  2.67741  2.69355  4.24690  2.90347  2.73739  3.18146  2.89801  2.37887  2.77519  2.98518  4.58477  3.61503
          0.00024  8.71506  9.43741  0.61958  0.77255  2.06209  0.13604
     36   2.20929  7.32279  7.92947  7.31300  3.63046  7.12117  2.61976  1.66729  7.09431  1.96595  4.55427  4.06262  7.48473  7.22253  2.23662  2.74907  3.37741  1.60338  4.37781  4.50406     41 v - - -
          2.68618  4.42225  2.77519  2.73123  3.46354  2.40513  3.72494  3.29354  2.67741  2.69355  4.24690  2.90347  2.73739  3.18146  2.89801  2.37887  2.77519  2.98518  4.58477  3.61503
          0.00024  8.71506  9.43741  0.61958  0.77255  2.06209  0.13604
     37   3.07401  4.70248  2.47635  1.04977  7.60415  2.27875  6.70385  7.09112  1.71522  6.56355  7.29797  5.98384  3.53929  4.52776  2.87707  2.45332  4.31076  6.64907  8.68951  3.72583     42 e - - -
          2.68618  4.42225  2.77519  2.73123  3.46354  2.40513  3.72494  3.29354  2.67741  2.69355  4.24690  2.90347  2.73739  3.18146  2.89801  2.37887  2.77519  2.98518  4.58477  3.61503
          0.00917  8.71506  4.71477  0.61958  0.77255  2.06209  0.13604
     38   2.95431  7.55304  1.51127  2.95640  6.68392  3.68957  2.87074  2.95823  2.91884  1.10889  6.65825  6.62655  3.61289  6.48307  6.52715  6.11445  6.10152  2.67512  8.13985  2.99997     43 l - - -
          2.68618  4.42225  2.77519  2.73123  3.46354  2.40513  3.72494  3.29354  2.67741  2.69355  4.24690  2.90347  2.73739  3.18146  2.89801  2.37887  2.77519  2.98518  4.58477  3.61503
          0.00025  8.70614  9.42849  0.61958  0.77255  2.25486  0.11081
     39   2.40449  8.27382  2.26741  4.22352  7.61871  0.90345  6.71963  4.55837  2.45927  6.57889  7.31515  3.92491  6.92469  3.96267  4.64322  4.46051  5.99297  1.50488  8.70607  7.29397     44 g - - -
          2.68618  4.42225  2.77519  2.73123  3.46354  2.40513  3.72494  3.29354  2.67741  2.69355  4.24690  2.90347  2.73739  3.18146  2.89801  2.37887  2.77519  2.98518  4.58477  3.61503
          0.00025  8.70614  9.42849  0.61958  0.77255  2.25486  0.11081
     40   3.99466  8.25193  2.33538  0.75764  7.59838  3.02860  6.69771  7.08540  2.17733  6.55780  7.29231  5.97709  3.79036  4.50746  3.83237  2.37670  2.44595  4.49101  8.68375  7.27182     45 e - - -
          2.68618  4.42225  2.77519  2.73123  3.46354  2.40513  3.72494  3.29354  2.67741  2.69355  4.24690  2.90347  2.73739  3.18146  2.89801  2.37887  2.77519  2.98518  4.58477  3.61503
          0.00017  8.70606        *  0.61958  0.77255  0.00000        *
//


HMMER3/f [3.1b2 | February 2015]
NAME  Sak4
LENG  210
ALPH  amino
RF    no
MM    no
CONS  yes
CS    no
MAP   yes
DATE  Thu Jun  7 11:54:11 2018
NSEQ  44
EFFN  4.406982
CKSUM 1181620724
STATS LOCAL MSV      -10.1798  0.70477
STATS LOCAL VITERBI  -11.3848  0.70477
STATS LOCAL FORWARD   -4.8267  0.70477
HMM          A        C        D        E        F        G        H        I        K        L        M        N        P        Q        R        S        T        V        W        Y   
            m->m     m->i     m->d     i->m     i->i     d->m     d->d
  COMPO   2.60040  4.78430  2.80918  2.66442  3.41689  2.87265  3.82981  2.72848  2.52090  2.55517  3.58991  2.97262  3.57297  3.02285  2.99958  2.71509  2.68602  2.63552  4.53623  3.47436
          2.68618  4.42225  2.77519  2.73123  3.46354  2.40513  3.72494  3.29354  2.67741  2.69355  4.24690  2.90347  2.73739  3.18146  2.89801  2.37887  2.77519  2.98518  4.58477  3.61503
          0.14641  5.23946  2.03335  0.61958  0.77255  0.00000        *
      1   2.73309  4.41977  4.46419  3.87511  2.78299  4.06509  4.37146  1.49229  3.74788  2.16177  3.53521  3.27642  3.08455  3.05941  3.91317  2.72616  3.18740  2.11012  5.03280  3.84284      1 i - - -
          2.68618  4.42225  2.77519  2.73123  3.46354  2.40513  3.72494  3.29354  2.67741  2.69355  4.24690  2.90347  2.73739  3.18146  2.89801  2.37887  2.77519  2.98518  4.58477  3.61503
          0.00908  5.10212  5.82447  0.61958  0.77255  0.68540  0.70095
      2   2.95252  4.89075  3.55753  2.44346  3.54664  3.85333  4.07892  2.19313  1.78493  2.70292  3.98096  2.48932  4.23836  3.30528  3.39380  3.07474  2.50639  3.18670  3.77710  3.40312      2 k - - -
          2.68618  4.42225  2.77519  2.73123  3.46354  2.40513  3.72494  3.29354  2.67741  2.69355  4.24690  2.90347  2.73739  3.18146  2.89801  2.37887  2.77519  2.98518  4.58477  3.61503
          0.00874  5.13993  5.86227  0.61958  0.77255  0.52282  0.89857
      3   2.96041  5.46917  2.77646  2.24982  4.81346  3.73443  3.38648  3.25333  1.85432  3.27946  4.51004  2.40091  3.32914  2.82532  2.83246  2.29117  2.45520  3.85939  5.90230  4.49185      3 k - - -
          2.68618  4.42225  2.77519  2.73123  3.46354  2.40513  3.72494  3.29354  2.67741  2.69355  4.24690  2.90347  2.73739  3.18146  2.89801  2.37887  2.77519  2.98518  4.58477  3.61503
          0.00828  5.19360  5.91595  0.61958  0.77255  0.63468  0.75525
      4   1.88725  5.06278  3.02196  2.89005  4.27305  3.56396  4.04392  1.85009  2.29464  3.30912  4.14350  3.39418  3.25208  3.22151  3.32678  2.31799  2.84230  3.37905  4.20674  4.27789      4 i - - -
          2.68618  4.42225  2.77519  2.73123  3.46354  2.40513  3.72494  3.29354  2.67741  2.69355  4.24690  2.90347  2.73739  3.18146  2.89801  2.37887  2.77519  2.98518  4.58477  3.61503
          0.00828  5.19360  5.91595  0.61958  0.77255  0.63468  0.75525
      5   2.19326  5.40875  2.99544  2.53867  4.72812  3.22251  3.93644  3.32347  2.01175  3.70321  4.45669  2.76788  4.13913  3.04184  3.17027  2.08068  2.01006  3.24271  5.85764  4.46291      5 t - - -
          2.68618  4.42225  2.77519  2.73123  3.46354  2.40513  3.72494  3.29354  2.67741  2.69355  4.24690  2.90347  2.73739  3.18146  2.89801  2.37887  2.77519  2.98518  4.58477  3.61503
          0.00828  5.19360  5.91595  0.61958  0.77255  0.63468  0.75525
      6   2.49230  5.46516  2.58906  1.91334  4.80725  3.06245  3.92342  4.29118  2.15321  3.27587  4.50665  2.53366  4.12934  2.45766  3.15184  2.92492  2.63972  2.60154  5.89959  4.49033      6 e - - -
          2.68618  4.42225  2.77519  2.73123  3.46354  2.40513  3.72494  3.29354  2.67741  2.69355  4.24690  2.90347  2.73739  3.18146  2.89801  2.37887  2.77519  2.98518  4.58477  3.61503
          0.07491  5.19360  2.70878  0.61958  0.77255  0.63468  0.75525
      7   2.33768  4.85314  3.58515  3.02300  3.32602  3.03888  4.08775  2.08019  2.07637  2.45981  3.47796  3.01152  3.40116  2.81038  3.41177  3.08271  2.70306  3.14538  5.40817  4.13761      7 k - - -
          2.68618  4.42225  2.77519  2.73123  3.46354  2.40513  3.72494  3.29354  2.67741  2.69355  4.24690  2.90347  2.73739  3.18146  2.89801  2.37887  2.77519  2.98518  4.58477  3.61503
          0.00885  5.12755  5.84989  0.61958  0.77255  0.50314  0.92792
      8   2.42589  5.47026  1.88570  2.56861  4.81438  3.73519  3.92276  3.48313  2.09888  3.77507  4.51126  2.29404  2.93487  2.59993  2.72175  2.92449  2.85893  3.86040  5.90341  4.49304      8 d - - -
          2.68618  4.42225  2.77519  2.73123  3.46354  2.40513  3.72494  3.29354  2.67741  2.69355  4.24690  2.90347  2.73739  3.18146  2.89801  2.37887  2.77519  2.98518  4.58477  3.61503
          0.00828  5.19360  5.91595  0.61958  0.77255  0.63468  0.75525
      9   2.40108  5.46030  2.39669  2.26941  4.80069  3.73617  3.92379  3.27053  2.30184  3.76357  4.50222  2.45039  4.12961  3.02166  2.05555  2.39400  2.81295  3.16595  5.89578  4.48768      9 r - - -
          2.68618  4.42225  2.77519  2.73123  3.46354  2.40513  3.72494  3.29354  2.67741  2.69355  4.24690  2.90347  2.73739  3.18146  2.89801  2.37887  2.77519  2.98518  4.58477  3.61503
          0.00828  5.19360  5.91595  0.61958  0.77255  0.63468  0.75525
     10   2.57723  5.44824  2.79871  2.35539  4.78360  2.98097  3.92639  3.49814  2.66496  3.74938  4.49148  2.35485  3.24460  2.69611  2.31474  2.74982  2.34067  2.57561  5.88680  4.48177     10 r - - -
          2.68618  4.42225  2.77519  2.73123  3.46354  2.40513  3.72494  3.29354  2.67741  2.69355  4.24690  2.90347  2.73739  3.18146  2.89801  2.37887  2.77519  2.98518  4.58477  3.61503
          0.00828  5.19360  5.91595  0.61958  0.77255  0.63468  0.75525
     11   2.68780  5.46993  2.48532  2.44101  4.81430  3.73481  3.92201  4.29970  1.45397  3.77484  4.51082  2.45400  3.43395  2.69369  2.75296  2.92369  2.96179  3.33078  5.90295  3.47655     11 k - - -
          2.68618  4.42225  2.77519  2.73123  3.46354  2.40513  3.72494  3.29354  2.67741  2.69355  4.24690  2.90347  2.73739  3.18146  2.89801  2.37887  2.77519  2.98518  4.58477  3.61503
          0.00828  5.19360  5.91595  0.61958  0.77255  0.40277  1.10402
     12   2.51250  5.24889  3.35504  2.79766  2.94567  2.51709  3.07715  3.93113  2.50862  2.94303  4.31450  2.10288  3.32637  3.14552  2.93760  2.79984  3.22041  3.59025  5.73943  2.45623     12 n - - -
          2.68618  4.42225  2.77519  2.73123  3.46354  2.40513  3.72494  3.29354  2.67741  2.69355  4.24690  2.90347  2.73739  3.18146  2.89801  2.37887  2.77519  2.98518  4.58477  3.61503
          0.00791  5.23946  5.96180  0.61958  0.77255  0.48576  0.95510
     13   3.03396  3.42155  4.96931  4.35595  3.16962  4.20025  4.53222  2.33742  4.14709  2.46544  3.03981  4.35333  4.56417  3.17922  4.16527  3.51032  2.24054  1.80186  2.28309  2.27506     13 v - - -
          2.68618  4.42225  2.77519  2.73123  3.46354  2.40513  3.72494  3.29354  2.67741  2.69355  4.24690  2.90347  2.73739  3.18146  2.89801  2.37887  2.77519  2.98518  4.58477  3.61503
          0.14057  5.23946  2.07276  0.61958  0.77255  0.48576  0.95510
     14   2.57957  5.31813  3.25994  2.69918  4.61624  3.74153  3.92580  2.84500  1.71460  3.59939  3.55952  2.22833  4.13223  3.04260  1.96978  2.61300  3.17829  3.68360  5.77715  4.40717     14 k - - -
          2.68618  4.42225  2.77519  2.73123  3.46354  2.40513  3.72494  3.29354  2.67741  2.69355  4.24690  2.90347  2.73739  3.18146  2.89801  2.37887  2.77519  2.98518  4.58477  3.61503
          0.00903  5.10791  5.83026  0.61958  0.77255  0.31048  1.32086
     15   3.03385  4.41088  4.98272  4.36841  2.05150  4.20157  4.53428  2.20317  4.15654  2.27185  2.93146  4.35913  4.56539  4.29052  3.63752  2.66713  2.76228  1.56775  3.97507  2.80854     15 v - - -
          2.68618  4.42225  2.77519  2.73123  3.46354  2.40513  3.72494  3.29354  2.67741  2.69355  4.24690  2.90347  2.73739  3.18146  2.89801  2.37887  2.77519  2.98518  4.58477  3.61503
          0.00791  5.23946  5.96180  0.61958  0.77255  0.48576  0.95510
     16   2.35720  3.44710  5.03941  4.42705  3.03343  4.25941  4.59600  2.55780  4.21672  1.13952  2.75944  4.41877  4.61844  4.34819  4.22911  3.57211  2.79789  1.94821  5.08612  3.91223     16 l - - -
          2.68618  4.42225  2.77519  2.73123  3.46354  2.40513  3.72494  3.29354  2.67741  2.69355  4.24690  2.90347  2.73739  3.18146  2.89801  2.37887  2.77519  2.98518  4.58477  3.61503
          0.00791  5.23946  5.96180  0.61958  0.77255  0.48576  0.95510
     17   3.87404  3.45678  5.98790  5.49282  4.38970  5.43051  6.05817  1.05906  5.40632  1.62517  4.16053  5.59949  5.66330  5.60697  5.51362  4.83696  4.12657  1.16465  6.38854  5.19559     17 i - - -
          2.68618  4.42225  2.77519  2.73123  3.46354  2.40513  3.72494  3.29354  2.67741  2.69355  4.24690  2.90347  2.73739  3.18146  2.89801  2.37887  2.77519  2.98518  4.58477  3.61503
          0.00791  5.23946  5.96180  0.61958  0.77255  0.48576  0.95510
     18   4.31369  5.55315  5.63594  5.29114  2.39845  5.18626  4.39132  4.03254  5.09889  2.02313  4.64405  4.97211  5.49996  5.03139  5.06627  2.99568  4.53742  3.91930  4.53420  0.53706     18 Y - - -
          2.68618  4.42225  2.77519  2.73123  3.46354  2.40513  3.72494  3.29354  2.67741  2.69355  4.24690  2.90347  2.73739  3.18146  2.89801  2.37887  2.77519  2.98518  4.58477  3.61503
          0.00791  5.23946  5.96180  0.61958  0.77255  0.48576  0.95510
     19   1.69289  4.99766  5.00949  4.99049  5.83246  0.44199  5.83238  5.34132  5.13778  5.03133  5.77273  4.58166  4.64702  5.23015  5.21186  2.89251  3.66169  4.41184  7.16418  6.11929     19 G - - -
          2.68618  4.42225  2.77519  2.73123  3.46354  2.40513  3.72494  3.29354  2.67741  2.69355  4.24690  2.90347  2.73739  3.18146  2.89801  2.37887  2.77519  2.98518  4.58477  3.61503
          0.00791  5.23946  5.96180  0.61958  0.77255  0.48576  0.95510
     20   2.53784  5.50441  2.22440  2.19973  4.84946  3.08052  3.95039  4.33617  1.64794  3.80966  4.54548  2.85843  2.61422  2.54975  3.18098  2.95264  3.22304  3.47816  5.93670  4.52449     20 k - - -
          2.68618  4.42225  2.77519  2.73123  3.46354  2.40513  3.72494  3.29354  2.67741  2.69355  4.24690  2.90347  2.73739  3.18146  2.89801  2.37887  2.77519  2.98518  4.58477  3.61503
          0.00791  5.23946  5.96180  0.61958  0.77255  0.48576  0.95510
     21   2.24224  4.95412  3.59927  2.61366  3.24589  2.79074  4.13072  2.99635  3.02007  3.19385  4.05207  3.51648  1.83334  3.35200  3.44314  1.94803  3.23625  2.89047  5.51030  4.23039     21 p - - -
          2.68618  4.42225  2.77519  2.73123  3.46354  2.40513  3.72494  3.29354  2.67741  2.69355  4.24690  2.90347  2.73739  3.18146  2.89801  2.37887  2.77519  2.98518  4.58477  3.61503
          0.00791  5.23946  5.96180  0.61958  0.77255  0.48576  0.95510
     22   3.93597  5.71394  5.11099  5.07024  5.57854  0.18913  5.96230  5.24246  5.13999  2.87415  5.94075  5.09182  5.24504  5.46266  5.26434  4.14656  4.47100  4.79048  6.87315  5.75654     22 G - - -
          2.68618  4.42225  2.77519  2.73123  3.46354  2.40513  3.72494  3.29354  2.67741  2.69355  4.24690  2.90347  2.73739  3.18146  2.89801  2.37887  2.77519  2.98518  4.58477  3.61503
          0.00791  5.23946  5.96180  0.61958  0.77255  0.48576  0.95510
     23   2.19279  4.43597  4.83368  4.22930  3.00094  4.18526  4.51038  2.27581  4.04939  1.99406  3.55377  4.29197  4.55059  4.21138  4.11575  2.11698  1.92939  2.07419  5.05622  3.21552     23 t - - -
          2.68618  4.42225  2.77519  2.73123  3.46354  2.40513  3.72494  3.29354  2.67741  2.69355  4.24690  2.90347  2.73739  3.18146  2.89801  2.37887  2.77519  2.98518  4.58477  3.61503
          0.00791  5.23946  5.96180  0.61958  0.77255  0.48576  0.95510
     24   4.94340  6.40985  5.79356  5.86094  6.69867  0.04775  6.69998  6.76246  6.15162  6.13403  7.23168  5.96724  5.78715  6.38889  6.10285  5.17143  5.48653  6.08953  7.31798  6.88845     24 G - - -
          2.68618  4.42225  2.77519  2.73123  3.46354  2.40513  3.72494  3.29354  2.67741  2.69355  4.24690  2.90347  2.73739  3.18146  2.89801  2.37887  2.77519  2.98518  4.58477  3.61503
          0.00791  5.23946  5.96180  0.61958  0.77255  0.48576  0.95510
     25   4.95919  6.55151  5.22480  4.76039  6.30650  5.05287  5.39120  5.94598  0.11384  5.25177  6.27339  5.06738  5.56808  4.61049  3.76279  5.00693  5.17272  5.62179  6.87997  6.03105     25 K - - -
          2.68618  4.42225  2.77519  2.73123  3.46354  2.40513  3.72494  3.29354  2.67741  2.69355  4.24690  2.90347  2.73739  3.18146  2.89801  2.37887  2.77519  2.98518  4.58477  3.61503
          0.00791  5.23946  5.96180  0.61958  0.77255  0.48576  0.95510
     26   3.10325  5.02072  4.95551  4.87385  5.66186  3.80702  5.71698  5.12505  4.90075  4.85139  5.64380  4.56030  4.66290  5.10162  5.01640  2.09546  0.34574  4.33115  7.01151  5.91055     26 T - - -
          2.68618  4.42225  2.77519  2.73123  3.46354  2.40513  3.72494  3.29354  2.67741  2.69355  4.24690  2.90347  2.73739  3.18146  2.89801  2.37887  2.77519  2.98518  4.58477  3.61503
          0.00791  5.23946  5.96180  0.61958  0.77255  0.48576  0.95510
     27   3.01235  4.83984  3.75905  3.20075  4.01238  3.94230  3.42445  3.38550  3.16757  3.08090  3.95849  3.63904  3.36545  3.48696  3.55563  1.52979  1.73720  2.12529  5.42554  3.45885     27 s - - -
          2.68618  4.42225  2.77519  2.73123  3.46354  2.40513  3.72494  3.29354  2.67741  2.69355  4.24690  2.90347  2.73739  3.18146  2.89801  2.37887  2.77519  2.98518  4.58477  3.61503
          0.00791  5.23946  5.96180  0.61958  0.77255  0.48576  0.95510
     28   2.37345  4.43454  4.85394  4.24875  2.01299  4.18806  4.51445  2.86667  4.06487  1.44344  3.55141  4.30206  4.55373  4.22317  4.12449  2.89405  2.20256  2.36061  5.05307  2.94090     28 l - - -
          2.68618  4.42225  2.77519  2.73123  3.46354  2.40513  3.72494  3.29354  2.67741  2.69355  4.24690  2.90347  2.73739  3.18146  2.89801  2.37887  2.77519  2.98518  4.58477  3.61503
          0.00791  5.23946  5.96180  0.61958  0.77255  0.48576  0.95510
     29   1.44645  3.19817  4.90703  4.29892  3.52408  3.36592  4.52884  1.92861  4.10516  2.16171  2.92231  4.32909  4.56283  4.25479  4.14774  3.16283  2.86975  2.14218  5.05210  3.87372     29 a - - -
          2.68618  4.42225  2.77519  2.73123  3.46354  2.40513  3.72494  3.29354  2.67741  2.69355  4.24690  2.90347  2.73739  3.18146  2.89801  2.37887  2.77519  2.98518  4.58477  3.61503
          0.00791  5.23946  5.96180  0.61958  0.77255  0.48576  0.95510
     30   2.00321  5.32226  3.31470  2.75775  3.60877  3.04625  3.98726  4.04359  1.77882  2.64110  4.38154  2.86758  4.18332  3.11071  2.58888  2.73277  2.30188  3.67740  5.79692  4.43023     30 k - - -
          2.68618  4.42225  2.77519  2.73123  3.46354  2.40513  3.72494  3.29354  2.67741  2.69355  4.24690  2.90347  2.73739  3.18146  2.89801  2.37887  2.77519  2.98518  4.58477  3.61503
          0.00791  5.23946  5.96180  0.61958  0.77255  0.48576  0.95510
     31   2.98431  5.46392  3.24523  2.68920  4.04398  2.85375  3.95045  4.27350  1.97099  3.76364  4.50799  2.40617  4.15570  2.37369  2.53334  2.56608  2.05681  3.84794  5.90382  3.00970     31 k - - -
          2.68618  4.42225  2.77519  2.73123  3.46354  2.40513  3.72494  3.29354  2.67741  2.69355  4.24690  2.90347  2.73739  3.18146  2.89801  2.37887  2.77519  2.98518  4.58477  3.61503
          0.04418  5.23946  3.27228  0.61958  0.77255  0.48576  0.95510
     32   2.40860  4.82259  2.34004  2.75476  2.21223  3.92308  3.40663  2.72535  2.59569  1.89066  3.29382  3.59033  4.30572  3.43087  3.50531  3.15436  3.21940  3.10701  5.38838  4.13210     32 l - - -
          2.68618  4.42225  2.77519  2.73123  3.46354  2.40513  3.72494  3.29354  2.67741  2.69355  4.24690  2.90347  2.73739  3.18146  2.89801  2.37887  2.77519  2.98518  4.58477  3.61503
          0.00820  5.20347  5.92582  0.61958  0.77255  0.41783  1.07433
     33   2.40886  5.47908  2.67802  2.68574  4.81934  2.98074  3.95280  4.30025  1.93383  3.78415  4.52513  2.20347  2.04259  3.05200  3.18361  2.78893  2.83880  3.30113  5.91936  4.51272     33 k - - -
          2.68618  4.42225  2.77519  2.73123  3.46354  2.40513  3.72494  3.29354  2.67741  2.69355  4.24690  2.90347  2.73739  3.18146  2.89801  2.37887  2.77519  2.98518  4.58477  3.61503
          0.43510  5.23946  1.05701  0.61958  0.77255  0.48576  0.95510
     34   2.76057  4.72400  4.01948  3.86182  5.23239  0.70014  5.00321  4.72834  4.06902  4.37352  5.14964  3.93003  2.64897  4.28367  4.35998  1.85104  3.29834  3.97252  6.53162  5.35689     34 g - - -
          2.68625  4.42232  2.77487  2.73130  3.46361  2.40520  3.72502  3.29361  2.67748  2.69362  4.24697  2.90309  2.73747  3.18154  2.89808  2.37867  2.77527  2.98526  4.58484  3.61510
          0.08794  2.52259  5.53881  0.94017  0.49522  0.18886  1.75967
     35   3.07101  5.57550  2.50837  2.43028  4.92954  3.81278  3.33891  4.40958  1.40302  3.87486  4.61894  2.30116  4.21552  3.09866  1.89531  3.02894  3.30009  3.97206  5.99230  4.59240     38 k - - -
          2.68618  4.42225  2.77519  2.73123  3.46354  2.40513  3.72494  3.29354  2.67741  2.69355  4.24690  2.90347  2.73739  3.18146  2.89801  2.37887  2.77519  2.98518  4.58477  3.61503
          0.00791  5.23946  5.96180  0.61958  0.77255  0.48576  0.95510
     36   2.03785  5.35874  3.30568  2.45697  4.65281  3.79039  3.98435  4.10058  2.33207  3.64259  4.41757  3.28532  2.40836  3.10249  2.68765  2.98720  1.72045  2.88914  5.82703  4.45415     39 t - - -
          2.68618  4.42225  2.77519  2.73123  3.46354  2.40513  3.72494  3.29354  2.67741  2.69355  4.24690  2.90347  2.73739  3.18146  2.89801  2.37887  2.77519  2.98518  4.58477  3.61503
          0.00791  5.23946  5.96180  0.61958  0.77255  0.48576  0.95510
     37   2.74654  4.67900  5.28614  4.67903  2.56276  4.53149  4.86286  1.65198  4.47812  0.99111  3.55828  4.69003  4.85523  4.57943  4.48390  3.85168  3.55873  2.39814  5.29343  3.51337     40 l - - -
          2.68618  4.42225  2.77519  2.73123  3.46354  2.40513  3.72494  3.29354  2.67741  2.69355  4.24690  2.90347  2.73739  3.18146  2.89801  2.37887  2.77519  2.98518  4.58477  3.61503
          0.00791  5.23946  5.96180  0.61958  0.77255  0.48576  0.95510
     38   3.89865  5.16152  5.91214  5.33302  1.82618  5.24171  5.60760  1.88444  5.17307  1.33107  3.16998  5.41260  5.43698  5.18162  5.15731  4.60100  4.12296  1.29146  5.83677  4.77034     41 v - - -
          2.68618  4.42225  2.77519  2.73123  3.46354  2.40513  3.72494  3.29354  2.67741  2.69355  4.24690  2.90347  2.73739  3.18146  2.89801  2.37887  2.77519  2.98518  4.58477  3.61503
          0.00791  5.23946  5.96180  0.61958  0.77255  0.48576  0.95510
     39   4.13307  5.33717  6.18773  5.64564  3.12778  5.61610  6.05099  1.16002  5.53271  0.99270  3.72734  5.78972  5.72455  5.50776  5.52742  5.01696  4.36000  1.77336  6.14402  5.11157     42 l - - -
          2.68554  4.42245  2.77540  2.73102  3.46374  2.40499  3.72515  3.29374  2.67761  2.69375  4.24289  2.90367  2.73718  3.18166  2.89821  2.37907  2.77540  2.98538  4.58497  3.61523
          0.17669  2.16660  3.04924  1.15397  0.37890  0.48576  0.95510
     40   2.53428  5.45559  1.46664  2.71369  4.80505  3.76393  3.99780  4.27625  2.75747  3.78207  4.53846  2.84923  4.18235  3.10697  2.78896  1.68724  3.25536  3.15723  5.93522  4.53653     47 d - - -
          2.68618  4.42225  2.77519  2.73123  3.46354  2.40513  3.72494  3.29354  2.67741  2.69355  4.24690  2.90347  2.73739  3.18146  2.89801  2.37887  2.77519  2.98518  4.58477  3.61503
          0.00828  5.19360  5.91595  0.61958  0.77255  0.40277  1.10402
     41   3.03080  3.75335  4.69784  3.03048  2.46520  4.16413  4.48094  1.71585  3.94628  1.92734  3.57535  3.14123  4.53103  4.13185  4.05831  2.98249  1.97938  2.48267  5.07534  3.89122     48 i - - -
          2.68618  4.42225  2.77519  2.73123  3.46354  2.40513  3.72494  3.29354  2.67741  2.69355  4.24690  2.90347  2.73739  3.18146  2.89801  2.37887  2.77519  2.98518  4.58477  3.61503
          0.00791  5.23946  5.96180  0.61958  0.77255  0.48576  0.95510
     42   3.34556  5.92673  1.08880  1.76780  5.24921  3.87991  3.23490  4.75976  2.60082  4.22234  4.99142  2.40664  4.38710  3.35708  3.62548  2.64331  3.59771  4.30858  6.35326  4.89030     49 d - - -
          2.68618  4.42225  2.77519  2.73123  3.46354  2.40513  3.72494  3.29354  2.67741  2.69355  4.24690  2.90347  2.73739  3.18146  2.89801  2.37887  2.77519  2.98518  4.58477  3.61503
          0.00791  5.23946  5.96180  0.61958  0.77255  0.48576  0.95510
     43   2.98230  5.48533  2.07638  1.97920  3.70611  2.34811  3.32093  4.31085  2.45344  3.78922  3.62594  2.52646  2.87682  3.04199  2.97355  2.94604  3.21348  3.87422  5.91994  3.67381     50 e - - -
          2.68618  4.42225  2.77519  2.73123  3.46354  2.40513  3.72494  3.29354  2.67741  2.69355  4.24690  2.90347  2.73739  3.18146  2.89801  2.37887  2.77519  2.98518  4.58477  3.61503
          0.00791  5.23946  5.96180  0.61958  0.77255  0.48576  0.95510
     44   3.06118  5.41857  2.48112  2.81158  4.80256  1.58586  4.09552  3.25415  2.87907  3.79659  4.57000  2.79471  4.24755  3.21768  3.36654  1.58336  2.83650  3.85551  5.97426  4.59215     51 s - - -
          2.68618  4.42225  2.77519  2.73123  3.46354  2.40513  3.72494  3.29354  2.67741  2.69355  4.24690  2.90347  2.73739  3.18146  2.89801  2.37887  2.77519  2.98518  4.58477  3.61503
          0.35202  5.23946  1.23295  0.61958  0.77255  0.48576  0.95510
     45   2.43471  4.50003  3.85976  3.29017  3.21080  2.05807  4.13232  2.98645  3.23135  1.81813  2.94459  3.04054  4.23904  3.51731  3.55032  2.70860  2.56129  2.77061  5.09619  3.87521     52 l - - -
          2.68618  4.42225  2.77519  2.73123  3.46354  2.40513  3.72494  3.29354  2.67741  2.69355  4.24690  2.90347  2.73739  3.18146  2.89801  2.37887  2.77519  2.98518  4.58477  3.61503
          0.01114  4.89858  5.62092  0.61958  0.77255  0.20960  1.66554
     46   2.68340  4.95599  3.58989  3.02859  4.13489  3.89663  3.06047  3.51836  2.63051  2.24835  3.06803  3.50790  4.28203  2.86236  3.43073  2.05252  2.06017  3.25402  5.50300  2.52725     53 s - - -
          2.68618  4.42225  2.77519  2.73123  3.46354  2.40513  3.72494  3.29354  2.67741  2.69355  4.24690  2.90347  2.73739  3.18146  2.89801  2.37887  2.77519  2.98518  4.58477  3.61503
          0.00791  5.23946  5.96180  0.61958  0.77255  0.48576  0.95510
     47   2.45996  5.48763  3.23642  2.68094  4.83073  3.42445  3.94640  4.31415  1.79171  3.79196  4.52981  2.53547  3.29587  2.71449  2.58421  1.85588  2.51640  3.87743  5.92201  4.51371     54 k - - -
          2.68618  4.42225  2.77519  2.73123  3.46354  2.40513  3.72494  3.29354  2.67741  2.69355  4.24690  2.90347  2.73739  3.18146  2.89801  2.37887  2.77519  2.98518  4.58477  3.61503
          0.00791  5.23946  5.96180  0.61958  0.77255  0.48576  0.95510
     48   2.22042  4.45615  4.76042  4.16119  3.55522  4.18267  4.50434  2.18818  3.99719  2.34430  2.54553  4.26091  4.54861  3.17806  4.09190  2.69958  2.87224  1.33739  5.07873  3.89614     55 v - - -
          2.68618  4.42225  2.77519  2.73123  3.46354  2.40513  3.72494  3.29354  2.67741  2.69355  4.24690  2.90347  2.73739  3.18146  2.89801  2.37887  2.77519  2.98518  4.58477  3.61503
          0.00791  5.23946  5.96180  0.61958  0.77255  0.48576  0.95510
     49   2.55128  5.41940  2.62302  2.70922  4.73391  3.08743  3.96190  4.19855  2.39313  1.81696  4.46852  3.25173  2.85520  2.75904  2.56257  2.96340  2.30652  3.79358  5.87086  4.47957     56 l - - -
          2.68618  4.42225  2.77519  2.73123  3.46354  2.40513  3.72494  3.29354  2.67741  2.69355  4.24690  2.90347  2.73739  3.18146  2.89801  2.37887  2.77519  2.98518  4.58477  3.61503
          0.00791  5.23946  5.96180  0.61958  0.77255  0.48576  0.95510
     50   2.71268  5.34348  2.87914  2.09675  2.83299  3.16390  3.97994  3.41180  2.40201  2.96486  4.40001  3.28042  3.50913  3.09940  2.32779  2.24120  3.21707  3.02302  5.81283  3.36657     57 e - - -
          2.68618  4.42225  2.77519  2.73123  3.46354  2.40513  3.72494  3.29354  2.67741  2.69355  4.24690  2.90347  2.73739  3.18146  2.89801  2.37887  2.77519  2.98518  4.58477  3.61503
          0.00791  5.23946  5.96180  0.61958  0.77255  0.48576  0.95510
     51   2.12584  5.47973  2.80066  2.43478  4.81927  1.96782  3.16760  4.30130  2.26283  2.99501  4.52187  3.22775  4.15150  2.42350  2.83705  2.63392  3.21356  3.86740  4.33340  4.50819     58 g - - -
          2.68618  4.42225  2.77519  2.73123  3.46354  2.40513  3.72494  3.29354  2.67741  2.69355  4.24690  2.90347  2.73739  3.18146  2.89801  2.37887  2.77519  2.98518  4.58477  3.61503
          0.00791  5.23946  5.96180  0.61958  0.77255  0.48576  0.95510
     52   2.44305  4.54189  2.90647  2.69302  4.77731  2.00706  3.34739  3.42128  2.35560  3.38768  4.49548  2.20660  4.15656  3.05486  2.73100  2.30115  2.88437  3.83110  5.89361  4.49370     59 g - - -
          2.68618  4.42225  2.77519  2.73123  3.46354  2.40513  3.72494  3.29354  2.67741  2.69355  4.24690  2.90347  2.73739  3.18146  2.89801  2.37887  2.77519  2.98518  4.58477  3.61503
          0.08722  5.23946  2.54827  0.61958  0.77255  0.48576  0.95510
     53   2.59160  5.36044  2.86796  2.04537  3.54809  3.36048  3.92878  3.22945  2.23237  2.98050  3.60507  3.22144  2.80835  3.03922  2.65719  2.61225  2.34528  3.73010  5.81701  4.43069     60 e - - -
          2.68618  4.42225  2.77519  2.73123  3.46354  2.40513  3.72494  3.29354  2.67741  2.69355  4.24690  2.90347  2.73739  3.18146  2.89801  2.37887  2.77519  2.98518  4.58477  3.61503
          0.00856  5.16080  5.88315  0.61958  0.77255  0.72557  0.66174
     54   2.99003  5.49093  1.83663  2.09322  4.82715  3.73755  3.94644  4.31055  2.54051  3.79268  4.53627  2.05048  2.92114  3.04797  3.19281  2.95102  2.46557  2.74268  5.92767  4.51570     61 d - - -
          2.68620  4.42227  2.77521  2.73098  3.46355  2.40514  3.72496  3.29356  2.67742  2.69356  4.24691  2.90348  2.73741  3.18148  2.89802  2.37888  2.77521  2.98520  4.58478  3.61505
          0.21886  3.16847  1.86758  0.33785  1.24932  0.36059  1.19491
     55   2.13893  4.37145  4.68304  4.08297  3.46946  4.09905  4.42010  1.63011  3.13599  2.56134  2.98090  3.55646  4.46495  4.09266  4.00783  3.39972  3.18888  1.55603  3.38803  3.80995     63 v - - -
          2.68618  4.42225  2.77519  2.73123  3.46354  2.40513  3.72494  3.29354  2.67741  2.69355  4.24690  2.90347  2.73739  3.18146  2.89801  2.37887  2.77519  2.98518  4.58477  3.61503
          0.00921  5.08836  5.81071  0.61958  0.77255  0.89284  0.52677
     56   2.92640  5.42141  1.53504  2.36609  4.75901  3.69460  3.88795  4.24039  2.62802  3.05097  4.46481  3.16438  2.88607  2.38541  2.74342  2.64203  2.64562  3.80818  5.85810  4.45043     64 d - - -
          2.68618  4.42225  2.77519  2.73123  3.46354  2.40513  3.72494  3.29354  2.67741  2.69355  4.24690  2.90347  2.73739  3.18146  2.89801  2.37887  2.77519  2.98518  4.58477  3.61503
          0.00921  5.08836  5.81071  0.61958  0.77255  0.89284  0.52677
     57   2.28793  4.55041  4.28764  3.71229  3.68713  4.09756  4.39423  1.64549  2.81869  2.73194  3.67094  3.99725  4.46950  2.87643  3.82598  3.37867  3.25596  1.39395  5.19673  3.99365     65 v - - -
          2.68618  4.42225  2.77519  2.73123  3.46354  2.40513  3.72494  3.29354  2.67741  2.69355  4.24690  2.90347  2.73739  3.18146  2.89801  2.37887  2.77519  2.98518  4.58477  3.61503
          0.00921  5.08836  5.81071  0.61958  0.77255  0.64969  0.73858
     58   2.48418  4.79813  2.72388  2.70964  3.10997  3.88974  4.12646  2.21091  2.65042  2.69335  3.89445  3.55355  4.27251  3.01230  2.95655  3.12025  3.18831  2.40009  2.40318  4.10541     66 i - - -
          2.68634  4.42241  2.77470  2.73077  3.46370  2.40506  3.72511  3.29315  2.67757  2.69341  4.24706  2.90363  2.73756  3.18162  2.89817  2.37903  2.77503  2.98534  4.58493  3.61519
          0.05276  3.02518  5.86423  1.67526  0.20734  0.34057  1.24259
     59   2.98772  5.49960  2.16325  1.73110  4.84454  3.75774  3.94745  4.33091  2.38469  3.80482  3.62814  2.31117  2.91486  2.77885  3.17702  2.32099  2.82137  3.89021  5.93211  4.52041     75 e - - -
          2.68618  4.42225  2.77519  2.73123  3.46354  2.40513  3.72494  3.29354  2.67741  2.69355  4.24690  2.90347  2.73739  3.18146  2.89801  2.37887  2.77519  2.98518  4.58477  3.61503
          0.00791  5.23946  5.96180  0.61958  0.77255  0.48576  0.95510
     60   2.03622  4.42376  4.90336  4.29454  1.98099  4.19293  4.52041  2.03253  4.09992  2.46212  3.54179  4.32367  2.60567  4.24870  4.14137  3.50010  2.65722  2.56886  3.64462  2.40426     76 f - - -
          2.68618  4.42225  2.77519  2.73123  3.46354  2.40513  3.72494  3.29354  2.67741  2.69355  4.24690  2.90347  2.73739  3.18146  2.89801  2.37887  2.77519  2.98518  4.58477  3.61503
          0.00791  5.23946  5.96180  0.61958  0.77255  0.48576  0.95510
     61   2.98199  5.48708  2.06738  2.29775  3.56168  3.75654  3.94388  3.44515  2.40755  3.79136  4.52837  2.34813  3.26577  2.70521  2.26086  2.37520  3.21315  3.87646  5.92116  3.49740     77 d - - -
          2.68590  4.42231  2.77526  2.73130  3.46360  2.40519  3.72428  3.29360  2.67747  2.69361  4.24696  2.90353  2.73746  3.18093  2.89807  2.37893  2.77526  2.98525  4.58483  3.61509
          0.59085  2.03462  1.15387  0.15168  1.96084  0.48576  0.95510
     62   2.51075  5.33265  2.58542  2.18119  4.67699  3.59603  2.65333  4.16253  2.02570  3.63756  4.37363  2.71498  3.15785  2.88075  2.69120  2.41316  2.66133  3.72293  5.76564  4.35496     79 k - - -
          2.68618  4.42225  2.77519  2.73123  3.46354  2.40513  3.72494  3.29354  2.67741  2.69355  4.24690  2.90347  2.73739  3.18146  2.89801  2.37887  2.77519  2.98518  4.58477  3.61503
          0.01153  4.86427  5.58662  0.61958  0.77255  0.42945  1.05230
     63   2.56050  5.02449  2.99900  2.86898  2.53183  3.20721  4.01849  3.62981  2.51495  3.26850  3.24540  3.37164  2.83006  3.19891  2.34212  3.01609  2.64322  3.33842  2.44256  4.24261     80 r - - -
          2.68618  4.42225  2.77519  2.73123  3.46354  2.40513  3.72494  3.29354  2.67741  2.69355  4.24690  2.90347  2.73739  3.18146  2.89801  2.37887  2.77519  2.98518  4.58477  3.61503
          0.00879  5.13490  5.85725  0.61958  0.77255  0.79006  0.60480
     64   2.35269  5.35117  3.22391  1.85721  4.65850  2.62320  3.25968  4.11866  2.66780  3.12881  3.25054  2.81614  4.11749  3.02651  2.61605  2.39364  2.70042  3.11488  5.80716  4.42023     81 e - - -
          2.68618  4.42225  2.77519  2.73123  3.46354  2.40513  3.72494  3.29354  2.67741  2.69355  4.24690  2.90347  2.73739  3.18146  2.89801  2.37887  2.77519  2.98518  4.58477  3.61503
          0.00879  5.13490  5.85725  0.61958  0.77255  0.79006  0.60480
     65   2.58097  5.42888  2.00666  2.39530  3.40061  3.71012  3.14147  4.24869  2.15929  3.11842  4.47128  2.63487  3.40786  2.61050  3.12690  2.89929  2.60072  3.81596  5.86553  3.45439     82 d - - -
          2.68618  4.42225  2.77519  2.73123  3.46354  2.40513  3.72494  3.29354  2.67741  2.69355  4.24690  2.90347  2.73739  3.18146  2.89801  2.37887  2.77519  2.98518  4.58477  3.61503
          0.00879  5.13490  5.85725  0.61958  0.77255  0.47358  0.97490
     66   3.01558  4.43683  4.71175  4.11357  3.53535  4.15356  4.47328  2.09133  3.95377  2.04234  2.64017  3.39650  2.20045  4.13466  4.05626  3.01975  2.46196  1.74317  5.05665  3.87340     83 v - - -
          2.68618  4.42225  2.77519  2.73123  3.46354  2.40513  3.72494  3.29354  2.67741  2.69355  4.24690  2.90347  2.73739  3.18146  2.89801  2.37887  2.77519  2.98518  4.58477  3.61503
          0.00820  5.20347  5.92582  0.61958  0.77255  0.60499  0.78983
     67   3.01597  4.39594  4.94412  4.33137  3.17870  4.18190  4.51380  1.67248  4.12422  2.26430  2.77266  4.33255  4.54573  4.26221  3.33205  3.05916  2.47485  1.48519  3.59023  3.84118     84 v - - -
          2.68618  4.42225  2.77519  2.73123  3.46354  2.40513  3.72494  3.29354  2.67741  2.69355  4.24690  2.90347  2.73739  3.18146  2.89801  2.37887  2.77519  2.98518  4.58477  3.61503
          0.00820  5.20347  5.92582  0.61958  0.77255  0.60499  0.78983
     68   2.77227  5.52586  2.48831  1.50584  4.86902  3.34427  3.96118  4.35741  2.41281  3.83031  4.56883  2.80858  4.16162  2.04877  3.20464  2.96593  2.28137  3.91582  5.95785  4.54179     85 e - - -
          2.68618  4.42225  2.77519  2.73123  3.46354  2.40513  3.72494  3.29354  2.67741  2.69355  4.24690  2.90347  2.73739  3.18146  2.89801  2.37887  2.77519  2.98518  4.58477  3.61503
          0.00820  5.20347  5.92582  0.61958  0.77255  0.60499  0.78983
     69   1.93724  5.38258  2.54428  2.17155  2.73967  3.75666  3.94828  4.14980  2.69984  3.67155  3.38543  2.77860  4.14925  2.64181  3.18541  2.38253  2.62996  3.75267  5.83866  3.57607     86 a - - -
          2.68618  4.42225  2.77519  2.73123  3.46354  2.40513  3.72494  3.29354  2.67741  2.69355  4.24690  2.90347  2.73739  3.18146  2.89801  2.37887  2.77519  2.98518  4.58477  3.61503
          0.04043  5.20347  3.37757  0.61958  0.77255  0.60499  0.78983
     70   2.99581  4.39890  3.37703  4.18327  2.38204  3.34721  4.46797  1.83996  4.00465  1.82192  2.79242  3.04933  4.51059  4.16770  4.07334  3.44868  3.22794  2.64754  3.11140  2.63699     87 l - - -
          2.68618  4.42225  2.77519  2.73123  3.46354  2.40513  3.72494  3.29354  2.67741  2.69355  4.24690  2.90347  2.73739  3.18146  2.89801  2.37887  2.77519  2.98518  4.58477  3.61503
          0.00847  5.17151  5.89385  0.61958  0.77255  0.69713  0.68918
     71   2.60911  5.42723  2.85831  2.01174  4.75798  3.73023  3.91894  4.23398  2.24260  3.16626  3.42505  2.04246  2.69304  3.02006  3.14975  2.92021  2.43862  3.25706  5.86859  4.46642     88 e - - -
          2.68618  4.42225  2.77519  2.73123  3.46354  2.40513  3.72494  3.29354  2.67741  2.69355  4.24690  2.90347  2.73739  3.18146  2.89801  2.37887  2.77519  2.98518  4.58477  3.61503
          0.00847  5.17151  5.89385  0.61958  0.77255  0.69713  0.68918
     72   2.95210  5.38036  2.23372  1.98894  3.38843  3.73918  3.93005  3.35933  2.39786  3.67146  4.42984  3.22063  3.42342  2.29621  3.16567  2.62277  3.03581  3.75314  2.77605  3.28960     89 e - - -
          2.68636  4.42243  2.77471  2.73141  3.46371  2.40530  3.72512  3.29372  2.67733  2.69328  4.24707  2.90364  2.73757  3.18122  2.89818  2.37904  2.77537  2.98489  4.58199  3.61456
          0.35440  1.67767  2.19286  0.68254  0.70387  0.37319  1.16646
     73   2.54274  4.44102  3.43989  3.87087  1.94029  4.07778  4.38271  1.70341  3.74731  2.27822  3.55620  4.06867  4.44699  3.12442  3.91964  2.68985  2.91420  2.25622  5.05379  3.86293     92 i - - -
          2.68618  4.42225  2.77519  2.73123  3.46354  2.40513  3.72494  3.29354  2.67741  2.69355  4.24690  2.90347  2.73739  3.18146  2.89801  2.37887  2.77519  2.98518  4.58477  3.61503
          0.00881  5.13222  5.85456  0.61958  0.77255  0.79642  0.59954
     74   3.09747  4.48402  3.13682  4.31436  3.53050  4.26717  4.59657  2.39044  4.13619  1.31843  2.32150  4.37857  4.61802  4.28744  4.19701  3.57582  3.32918  1.57871  5.11524  3.41600     93 l - - -
          2.68618  4.42225  2.77519  2.73123  3.46354  2.40513  3.72494  3.29354  2.67741  2.69355  4.24690  2.90347  2.73739  3.18146  2.89801  2.37887  2.77519  2.98518  4.58477  3.61503
          0.00881  5.13222  5.85456  0.61958  0.77255  0.79642  0.59954
     75   2.58321  5.43752  3.18399  2.09245  4.77961  2.86960  3.89616  4.26330  1.70057  3.74143  3.63100  2.39339  4.10222  2.44385  3.12353  2.63258  2.57303  3.82660  5.87192  4.46299     94 k - - -
          2.68618  4.42225  2.77519  2.73123  3.46354  2.40513  3.72494  3.29354  2.67741  2.69355  4.24690  2.90347  2.73739  3.18146  2.89801  2.37887  2.77519  2.98518  4.58477  3.61503
          0.05561  5.13222  3.03267  0.61958  0.77255  0.79642  0.59954
     76   2.43479  5.32720  3.05033  1.84834  3.67763  2.64199  3.89508  4.09336  2.64690  3.61589  3.30256  2.60038  4.09597  2.41197  3.13230  2.61503  2.76292  3.04105  5.78369  3.75810     95 e - - -
          2.68618  4.42225  2.77519  2.73123  3.46354  2.40513  3.72494  3.29354  2.67741  2.69355  4.24690  2.90347  2.73739  3.18146  2.89801  2.37887  2.77519  2.98518  4.58477  3.61503
          0.05121  5.08584  3.12965  0.61958  0.77255  0.63449  0.75546
     77   2.00142  4.78309  5.38423  4.78416  3.13666  4.68375  5.02055  1.67127  4.60074  1.04132  2.80754  4.83349  4.96913  4.67820  4.61140  4.01165  3.67915  2.56271  5.40100  4.28494     96 l - - -
          2.68629  4.42236  2.77487  2.73135  3.46365  2.40524  3.72506  3.29365  2.67718  2.69338  4.24701  2.90339  2.73751  3.18158  2.89812  2.37898  2.77476  2.98530  4.58488  3.61514
          0.38903  1.36226  2.71499  0.09739  2.37731  0.30841  1.32656
     78   2.36316  5.46566  2.22408  1.99295  4.80804  3.73224  3.92164  4.29233  2.44022  3.76973  4.50734  2.66860  4.12719  3.01914  2.07334  2.42434  3.19202  2.70748  5.89976  4.49001     98 e - - -
          2.68618  4.42225  2.77519  2.73123  3.46354  2.40513  3.72494  3.29354  2.67741  2.69355  4.24690  2.90347  2.73739  3.18146  2.89801  2.37887  2.77519  2.98518  4.58477  3.61503
          0.00837  5.18255  5.90490  0.61958  0.77255  0.66657  0.72045
     79   2.60540  5.46149  2.52041  1.94264  4.80470  3.17167  3.19788  4.28935  2.35624  3.02955  4.50264  2.71220  4.12315  2.39562  2.55551  2.91842  2.96089  3.21630  3.48260  4.48547     99 e - - -
          2.68618  4.42225  2.77519  2.73123  3.46354  2.40513  3.72494  3.29354  2.67741  2.69355  4.24690  2.90347  2.73739  3.18146  2.89801  2.37887  2.77519  2.98518  4.58477  3.61503
          0.00837  5.18255  5.90490  0.61958  0.77255  0.38733  1.13591
     80   2.68579  5.47376  2.35431  2.22447  3.70037  3.75896  2.98038  4.29121  2.39695  2.50353  4.51652  2.27739  4.15225  2.44113  2.78539  2.94821  3.21337  3.08693  5.91124  3.89729    100 e - - -
          2.68618  4.42225  2.77519  2.73123  3.46354  2.40513  3.72494  3.29354  2.67741  2.69355  4.24690  2.90347  2.73739  3.18146  2.89801  2.37887  2.77519  2.98518  4.58477  3.61503
          0.00791  5.23946  5.96180  0.61958  0.77255  0.48576  0.95510
     81   2.04015  5.42350  2.91427  2.01408  4.73994  2.42096  3.14932  3.01369  2.48347  2.64278  4.47180  3.24822  3.64729  2.60314  3.19361  2.96018  3.21494  3.31847  5.87370  4.48068    101 e - - -
          2.68618  4.42225  2.77519  2.73123  3.46354  2.40513  3.72494  3.29354  2.67741  2.69355  4.24690  2.90347  2.73739  3.18146  2.89801  2.37887  2.77519  2.98518  4.58477  3.61503
          0.00791  5.23946  5.96180  0.61958  0.77255  0.48576  0.95510
     82   2.44488  5.48936  2.81207  2.13307  4.83314  3.03830  3.22436  3.27408  1.90115  3.79409  4.53035  2.97742  4.14945  2.41039  2.72397  2.71296  2.90740  3.31152  5.92281  3.43568    102 k - - -
          2.68618  4.42225  2.77519  2.73123  3.46354  2.40513  3.72494  3.29354  2.67741  2.69355  4.24690  2.90347  2.73739  3.18146  2.89801  2.37887  2.77519  2.98518  4.58477  3.61503
          0.00791  5.23946  5.96180  0.61958  0.77255  0.48576  0.95510
     83   2.73273  5.49482  2.34641  2.23077  4.84034  2.59970  3.32562  4.32672  2.35460  3.19672  4.53541  2.28220  2.65449  2.66920  3.17102  2.58988  2.86548  3.88571  5.92719  4.51580    103 e - - -
          2.68618  4.42225  2.77519  2.73123  3.46354  2.40513  3.72494  3.29354  2.67741  2.69355  4.24690  2.90347  2.73739  3.18146  2.89801  2.37887  2.77519  2.98518  4.58477  3.61503
          0.00791  5.23946  5.96180  0.61958  0.77255  0.48576  0.95510
     84   3.04778  3.48301  4.91821  4.31109  2.40939  3.14746  4.51774  2.25637  3.18195  2.35964  3.55399  4.33467  4.56942  4.26136  4.15416  3.51298  3.27985  2.68397  3.40797  1.32451    104 y - - -
          2.68618  4.42225  2.77519  2.73123  3.46354  2.40513  3.72494  3.29354  2.67741  2.69355  4.24690  2.90347  2.73739  3.18146  2.89801  2.37887  2.77519  2.98518  4.58477  3.61503
          0.00791  5.23946  5.96180  0.61958  0.77255  0.48576  0.95510
     85   3.35321  5.91314  0.93260  2.49422  5.24698  3.90031  4.22714  4.74669  2.22922  4.20476  4.97682  2.37030  4.39662  3.34786  2.53635  3.27734  3.60006  4.30168  6.32701  4.88464    105 d - - -
          2.68618  4.42225  2.77519  2.73123  3.46354  2.40513  3.72494  3.29354  2.67741  2.69355  4.24690  2.90347  2.73739  3.18146  2.89801  2.37887  2.77519  2.98518  4.58477  3.61503
          0.00791  5.23946  5.96180  0.61958  0.77255  0.48576  0.95510
     86   3.05364  4.49057  4.66718  4.07464  3.59313  4.18345  4.50007  2.02657  3.92934  2.43347  3.60677  1.94225  4.55027  4.12700  4.06163  3.47920  1.84063  1.81032  3.35515  3.92867    106 v - - -
          2.68618  4.42225  2.77519  2.73123  3.46354  2.40513  3.72494  3.29354  2.67741  2.69355  4.24690  2.90347  2.73739  3.18146  2.89801  2.37887  2.77519  2.98518  4.58477  3.61503
          0.00791  5.23946  5.96180  0.61958  0.77255  0.48576  0.95510
     87   4.15054  5.32380  6.26045  5.76894  4.20823  5.77107  6.37908  1.51587  5.70357  0.92698  3.92692  5.94603  5.87411  5.76110  5.76470  5.21168  4.39226  1.27103  6.44898  5.38457    107 l - - -
          2.68618  4.42225  2.77519  2.73123  3.46354  2.40513  3.72494  3.29354  2.67741  2.69355  4.24690  2.90347  2.73739  3.18146  2.89801  2.37887  2.77519  2.98518  4.58477  3.61503
          0.00791  5.23946  5.96180  0.61958  0.77255  0.48576  0.95510
     88   2.88755  4.92845  5.55892  5.07369  4.33582  3.29582  5.58448  1.83047  4.95657  3.05536  4.19125  5.10981  5.26176  5.17281  5.07206  4.23398  3.87015  0.55288  6.10872  4.90322    108 V - - -
          2.68618  4.42225  2.77519  2.73123  3.46354  2.40513  3.72494  3.29354  2.67741  2.69355  4.24690  2.90347  2.73739  3.18146  2.89801  2.37887  2.77519  2.98518  4.58477  3.61503
          0.00791  5.23946  5.96180  0.61958  0.77255  0.48576  0.95510
     89   3.54214  4.85536  5.52773  4.94095  3.07756  4.80733  5.14726  0.78218  4.75704  2.04998  3.68114  4.96538  5.10074  4.85035  4.76689  4.14251  3.77385  1.81123  3.59126  4.35139    109 i - - -
          2.68618  4.42225  2.77519  2.73123  3.46354  2.40513  3.72494  3.29354  2.67741  2.69355  4.24690  2.90347  2.73739  3.18146  2.89801  2.37887  2.77519  2.98518  4.58477  3.61503
          0.00791  5.23946  5.96180  0.61958  0.77255  0.48576  0.95510
     90   4.16448  6.99436  0.39855  1.83402  6.24566  4.10016  4.83352  5.90715  4.12599  5.31069  6.29130  3.54601  4.83151  4.03668  4.92942  3.94688  4.50641  5.39704  7.41482  5.75360    110 D - - -
          2.68618  4.42225  2.77519  2.73123  3.46354  2.40513  3.72494  3.29354  2.67741  2.69355  4.24690  2.90347  2.73739  3.18146  2.89801  2.37887  2.77519  2.98518  4.58477  3.61503
          0.00791  5.23946  5.96180  0.61958  0.77255  0.48576  0.95510
     91   3.03968  5.43449  2.78526  2.76781  4.78921  3.19935  4.04521  4.25151  2.81490  3.04417  4.54198  1.61342  4.21842  3.16086  3.30338  1.90046  1.91642  3.84511  5.94422  4.55591    111 n - - -
          2.68618  4.42225  2.77519  2.73123  3.46354  2.40513  3.72494  3.29354  2.67741  2.69355  4.24690  2.90347  2.73739  3.18146  2.89801  2.37887  2.77519  2.98518  4.58477  3.61503
          0.00791  5.23946  5.96180  0.61958  0.77255  0.48576  0.95510
     92   2.55045  4.88307  5.62378  5.06290  3.02210  4.94839  5.38617  1.14144  4.90615  1.72957  3.88992  5.11003  5.24218  5.05068  4.95178  4.29930  3.83860  1.39920  5.79725  4.62859    112 i - - -
          2.68618  4.42225  2.77519  2.73123  3.46354  2.40513  3.72494  3.29354  2.67741  2.69355  4.24690  2.90347  2.73739  3.18146  2.89801  2.37887  2.77519  2.98518  4.58477  3.61503
          0.00791  5.23946  5.96180  0.61958  0.77255  0.48576  0.95510
     93   3.07574  5.57858  2.68673  2.39415  4.91826  3.19332  4.02784  4.40369  2.79161  3.88586  4.63367  3.26389  4.21796  2.02229  3.29212  1.54677  1.87076  3.96905  6.02199  4.60545    113 s - - -
          2.68618  4.42225  2.77519  2.73123  3.46354  2.40513  3.72494  3.29354  2.67741  2.69355  4.24690  2.90347  2.73739  3.18146  2.89801  2.37887  2.77519  2.98518  4.58477  3.61503
          0.00791  5.23946  5.96180  0.61958  0.77255  0.48576  0.95510
     94   2.34216  5.49242  2.78173  1.80838  4.83746  3.75562  3.52088  4.32338  2.05771  3.79767  4.53311  2.66599  4.14912  2.49312  2.83454  2.37710  3.21306  3.88305  3.63739  3.43623    114 e - - -
          2.68618  4.42225  2.77519  2.73123  3.46354  2.40513  3.72494  3.29354  2.67741  2.69355  4.24690  2.90347  2.73739  3.18146  2.89801  2.37887  2.77519  2.98518  4.58477  3.61503
          0.00791  5.23946  5.96180  0.61958  0.77255  0.48576  0.95510
     95   2.35092  4.42671  4.99645  4.38265  2.17943  4.21941  4.55195  2.51107  4.17201  1.35960  2.40007  4.37598  4.58128  4.30492  4.18614  3.01724  3.28251  2.17358  5.04761  3.41480    115 l - - -
          2.68618  4.42225  2.77519  2.73123  3.46354  2.40513  3.72494  3.29354  2.67741  2.69355  4.24690  2.90347  2.73739  3.18146  2.89801  2.37887  2.77519  2.98518  4.58477  3.61503
          0.00791  5.23946  5.96180  0.61958  0.77255  0.48576  0.95510
     96   2.44657  5.45974  2.42160  1.88966  3.65625  3.76214  3.95078  4.26679  2.69102  3.21606  3.43046  3.23519  4.15538  1.81309  2.32715  2.89320  3.21443  3.84278  5.90089  4.49867    116 q - - -
          2.68618  4.42225  2.77519  2.73123  3.46354  2.40513  3.72494  3.29354  2.67741  2.69355  4.24690  2.90347  2.73739  3.18146  2.89801  2.37887  2.77519  2.98518  4.58477  3.61503
          0.00791  5.23946  5.96180  0.61958  0.77255  0.48576  0.95510
     97   2.98498  5.49337  2.15785  2.06196  4.83736  3.75740  3.94559  3.27338  2.27374  3.79810  4.53447  2.65887  4.15166  3.04245  2.38189  1.95596  2.56996  3.88346  5.92652  4.51607    117 s - - -
          2.68618  4.42225  2.77519  2.73123  3.46354  2.40513  3.72494  3.29354  2.67741  2.69355  4.24690  2.90347  2.73739  3.18146  2.89801  2.37887  2.77519  2.98518  4.58477  3.61503
          0.05414  5.23946  3.04924  0.61958  0.77255  0.48576  0.95510
     98   2.65756  4.64814  2.52249  3.41495  3.77544  4.00097  4.26574  1.91625  3.35721  2.31020  1.86538  3.78726  4.37837  3.64531  2.97901  2.69778  2.83540  2.91308  5.23936  4.01702    118 m - - -
          2.68618  4.42225  2.77519  2.73123  3.46354  2.40513  3.72494  3.29354  2.67741  2.69355  4.24690  2.90347  2.73739  3.18146  2.89801  2.37887  2.77519  2.98518  4.58477  3.61503
          0.00828  5.19360  5.91595  0.61958  0.77255  0.63468  0.75525
     99   2.00597  3.39554  4.95682  4.34315  2.24969  4.18082  4.51378  2.06041  4.13271  2.15762  3.50760  4.33673  4.54437  4.26766  4.14809  3.49145  2.20413  2.39498  2.47492  3.83649    119 a - - -
          2.68618  4.42225  2.77519  2.73123  3.46354  2.40513  3.72494  3.29354  2.67741  2.69355  4.24690  2.90347  2.73739  3.18146  2.89801  2.37887  2.77519  2.98518  4.58477  3.61503
          0.05947  5.19360  2.95301  0.61958  0.77255  0.63468  0.75525
    100   3.44764  4.78365  5.39487  4.78685  2.33187  4.66194  4.98638  2.35213  4.59270  1.11450  1.81420  4.82005  4.94937  4.65780  4.58845  3.98709  2.51156  2.48043  5.36039  4.24795    120 l - - -
          2.68618  4.42225  2.77519  2.73123  3.46354  2.40513  3.72494  3.29354  2.67741  2.69355  4.24690  2.90347  2.73739  3.18146  2.89801  2.37887  2.77519  2.98518  4.58477  3.61503
          0.00872  5.14285  5.86520  0.61958  0.77255  0.34153  1.24022
    101   2.10672  5.45870  2.57160  2.23030  4.78945  3.76185  3.95046  2.83741  2.69092  3.75786  3.84991  2.52856  4.15500  2.40573  2.20681  2.83698  2.83411  3.18385  5.90004  4.49789    121 a - - -
          2.68618  4.42225  2.77519  2.73123  3.46354  2.40513  3.72494  3.29354  2.67741  2.69355  4.24690  2.90347  2.73739  3.18146  2.89801  2.37887  2.77519  2.98518  4.58477  3.61503
          0.00791  5.23946  5.96180  0.61958  0.77255  0.48576  0.95510
    102   2.70913  5.48217  1.96205  1.91008  4.00420  3.75772  2.50117  4.30522  2.49120  3.78544  4.52409  2.61755  4.15128  2.76281  3.17427  2.94698  2.77050  3.28541  5.91766  3.26282    122 e - - -
          2.68618  4.42225  2.77519  2.73123  3.46354  2.40513  3.72494  3.29354  2.67741  2.69355  4.24690  2.90347  2.73739  3.18146  2.89801  2.37887  2.77519  2.98518  4.58477  3.61503
          0.00791  5.23946  5.96180  0.61958  0.77255  0.48576  0.95510
    103   2.69460  4.49897  4.50645  3.16700  2.96076  4.13188  4.43581  1.51323  3.36743  2.08534  3.23471  3.57560  4.50117  3.32083  2.98414  3.41861  3.25882  2.03496  5.11071  3.31199    123 i - - -
          2.68618  4.42225  2.77519  2.73123  3.46354  2.40513  3.72494  3.29354  2.67741  2.69355  4.24690  2.90347  2.73739  3.18146  2.89801  2.37887  2.77519  2.98518  4.58477  3.61503
          0.00791  5.23946  5.96180  0.61958  0.77255  0.48576  0.95510
    104   2.69388  3.27034  3.49650  3.82511  3.63063  2.17641  4.41102  2.59861  3.13977  1.75392  2.13357  4.06357  4.48463  3.94994  3.92359  2.99464  2.86878  2.50966  5.13334  3.93776    124 l - - -
          2.68618  4.42225  2.77519  2.73123  3.46354  2.40513  3.72494  3.29354  2.67741  2.69355  4.24690  2.90347  2.73739  3.18146  2.89801  2.37887  2.77519  2.98518  4.58477  3.61503
          0.00791  5.23946  5.96180  0.61958  0.77255  0.48576  0.95510
    105   2.51612  5.53853  1.94661  2.70101  4.88446  3.14593  3.97828  4.36851  2.33939  3.84128  4.58192  2.84308  4.18504  2.64624  1.47103  2.99027  3.26208  3.93025  5.96711  4.55844    125 r - - -
          2.68618  4.42225  2.77519  2.73123  3.46354  2.40513  3.72494  3.29354  2.67741  2.69355  4.24690  2.90347  2.73739  3.18146  2.89801  2.37887  2.77519  2.98518  4.58477  3.61503
          0.00791  5.23946  5.96180  0.61958  0.77255  0.48576  0.95510
    106   2.30958  5.48484  3.23396  2.18916  4.82660  2.48735  3.73206  4.31017  2.26824  3.78868  3.26810  2.41472  3.50173  3.04196  2.25895  2.43643  2.83448  3.87371  5.91949  4.51064    126 e - - -
          2.68620  4.42227  2.77521  2.73125  3.46356  2.40515  3.72411  3.29356  2.67743  2.69357  4.24692  2.90349  2.73741  3.18148  2.89803  2.37889  2.77521  2.98520  4.58479  3.61505
          0.08046  3.11492  3.41355  0.31464  1.30953  0.48576  0.95510
    107   2.38214  5.47551  2.79966  2.38005  4.81879  2.69329  3.93032  4.30358  2.01679  3.78006  4.51678  2.50833  4.13628  2.79618  3.15872  2.04271  2.41487  3.20481  5.90930  4.49926    128 k - - -
          2.68618  4.42225  2.77519  2.73123  3.46354  2.40513  3.72494  3.29354  2.67741  2.69355  4.24690  2.90347  2.73739  3.18146  2.89801  2.37887  2.77519  2.98518  4.58477  3.61503
          0.00816  5.20864  5.93098  0.61958  0.77255  0.58898  0.80944
    108   2.85417  5.43724  3.23641  2.40561  4.76491  3.20921  3.93890  4.23825  1.69152  2.66940  4.48265  3.07454  3.30567  2.63243  2.51924  2.43287  3.20131  2.48942  5.88018  4.48076    129 k - - -
          2.68618  4.42225  2.77519  2.73123  3.46354  2.40513  3.72494  3.29354  2.67741  2.69355  4.24690  2.90347  2.73739  3.18146  2.89801  2.37887  2.77519  2.98518  4.58477  3.61503
          0.00816  5.20864  5.93098  0.61958  0.77255  0.58898  0.80944
    109   3.00400  5.52174  2.58341  1.92108  4.86572  2.81980  3.23183  4.35401  1.64163  3.82647  4.56420  2.09684  4.15954  3.05648  3.19833  2.67376  2.98996  3.91208  5.95345  4.53800    130 k - - -
          2.68618  4.42225  2.77519  2.73123  3.46354  2.40513  3.72494  3.29354  2.67741  2.69355  4.24690  2.90347  2.73739  3.18146  2.89801  2.37887  2.77519  2.98518  4.58477  3.61503
          0.12842  5.20864  2.16240  0.61958  0.77255  0.58898  0.80944
    110   2.49909  5.48866  3.13875  2.30510  4.83046  2.03183  3.42340  4.31146  1.53717  3.78981  4.53708  2.26166  4.13757  3.03769  3.15226  2.95081  3.22438  3.87901  5.92043  4.51335    131 k - - -
          2.68618  4.42225  2.77519  2.73123  3.46354  2.40513  3.72494  3.29354  2.67741  2.69355  4.24690  2.90347  2.73739  3.18146  2.89801  2.37887  2.77519  2.98518  4.58477  3.61503
          0.15571  5.08941  1.98030  0.61958  0.77255  0.89068  0.52827
    111   2.53058  4.86278  3.41019  2.84957  3.11012  3.74457  3.96397  2.40780  2.38521  2.72899  3.94890  2.46959  2.40777  3.16837  2.64923  2.96102  2.72323  3.16629  5.40226  4.11207    132 k - - -
          2.68618  4.42225  2.77519  2.73123  3.46354  2.40513  3.72494  3.29354  2.67741  2.69355  4.24690  2.90347  2.73739  3.18146  2.89801  2.37887  2.77519  2.98518  4.58477  3.61503
          0.19586  4.94435  1.76756  0.61958  0.77255  1.01790  0.44840
    112   2.79705  5.19280  2.84665  2.53763  4.49311  3.11537  3.78194  2.94612  2.02962  3.47874  4.24567  3.07708  3.02411  2.58655  2.64220  2.51385  2.42728  2.79596  5.65330  4.27138    133 k - - -
          2.68618  4.42225  2.77519  2.73123  3.46354  2.40513  3.72494  3.29354  2.67741  2.69355  4.24690  2.90347  2.73739  3.18146  2.89801  2.37887  2.77519  2.98518  4.58477  3.61503
          0.01236  4.79534  5.51769  0.61958  0.77255  1.31203  0.31371
    113   2.35723  5.28622  2.67633  2.52105  4.63474  3.58017  3.80140  4.11025  2.55369  3.60694  4.35761  2.03877  2.71234  2.90695  2.66846  1.90683  3.06348  3.68556  5.75265  4.35041    134 s - - -
          2.68670  4.42277  2.77339  2.73147  3.46406  2.40503  3.72546  3.29272  2.67749  2.69379  4.24742  2.90398  2.73614  3.18126  2.89803  2.37939  2.77523  2.98570  4.58529  3.61555
          0.36364  1.20117  5.51769  1.57105  0.23297  0.18441  1.78137
    114   2.98439  5.48037  3.23728  1.91649  4.81965  2.58743  3.94727  4.30121  2.54112  3.78296  4.52274  2.89266  4.15319  2.37904  2.80676  2.08595  2.12001  3.86794  3.50576  4.50937    143 e - - -
          2.68618  4.42225  2.77519  2.73123  3.46354  2.40513  3.72494  3.29354  2.67741  2.69355  4.24690  2.90347  2.73739  3.18146  2.89801  2.37887  2.77519  2.98518  4.58477  3.61503
          0.00791  5.23946  5.96180  0.61958  0.77255  0.48576  0.95510
    115   3.11048  4.53030  4.78851  4.18962  2.27324  4.24944  4.56200  1.51692  4.02219  2.10790  2.27648  4.31108  4.60624  2.51142  2.59470  3.54928  3.34131  2.75328  5.13575  3.95969    144 i - - -
          2.68618  4.42225  2.77519  2.73123  3.46354  2.40513  3.72494  3.29354  2.67741  2.69355  4.24690  2.90347  2.73739  3.18146  2.89801  2.37887  2.77519  2.98518  4.58477  3.61503
          0.00791  5.23946  5.96180  0.61958  0.77255  0.48576  0.95510
    116   2.02088  5.56251  2.37450  2.37532  4.90486  3.77921  3.99284  4.39380  2.21788  3.86644  4.60649  2.49882  4.19131  1.56228  3.24084  2.79807  3.27693  3.95219  5.99415  4.57664    145 q - - -
          2.68647  4.42254  2.77507  2.73152  3.46299  2.40409  3.72524  3.29383  2.67770  2.69384  4.24719  2.90335  2.73769  3.18175  2.89830  2.37863  2.77549  2.98547  4.58506  3.61351
          0.10630  2.32003  5.96180  1.60945  0.22314  0.48576  0.95510
    117   2.20011  5.68455  1.39745  2.72803  5.01840  2.36384  2.39227  4.51015  2.51026  3.98741  4.74136  2.70204  4.27330  3.20418  3.39209  3.10794  3.40214  4.07187  6.12229  4.69354    152 d - - -
          2.68618  4.42225  2.77519  2.73123  3.46354  2.40513  3.72494  3.29354  2.67741  2.69355  4.24690  2.90347  2.73739  3.18146  2.89801  2.37887  2.77519  2.98518  4.58477  3.61503
          0.00791  5.23946  5.96180  0.61958  0.77255  0.48576  0.95510
    118   5.35933  6.21018  6.13955  6.13895  2.13714  5.77406  4.33554  4.89427  5.89858  2.86304  5.39561  5.27393  6.01224  5.46773  5.63869  5.18679  5.54085  4.85845  1.58029  0.60812    153 Y - - -
          2.68618  4.42225  2.77519  2.73123  3.46354  2.40513  3.72494  3.29354  2.67741  2.69355  4.24690  2.90347  2.73739  3.18146  2.89801  2.37887  2.77519  2.98518  4.58477  3.61503
          0.00791  5.23946  5.96180  0.61958  0.77255  0.48576  0.95510
    119   3.03353  5.25432  3.42249  2.90831  4.61917  1.24914  4.12639  3.10560  2.91834  3.63407  4.43549  3.10431  4.26271  2.15904  3.37895  2.29609  2.78717  3.68574  5.85594  4.51431    154 g - - -
          2.68618  4.42225  2.77519  2.73123  3.46354  2.40513  3.72494  3.29354  2.67741  2.69355  4.24690  2.90347  2.73739  3.18146  2.89801  2.37887  2.77519  2.98518  4.58477  3.61503
          0.00791  5.23946  5.96180  0.61958  0.77255  0.48576  0.95510
    120   2.43237  5.49172  2.84962  1.83536  4.83630  3.75627  3.94333  3.75243  1.62569  3.79669  4.53255  2.82856  4.14979  2.50260  2.65581  2.94507  2.86877  3.30967  5.92459  4.51412    155 k - - -
          2.68618  4.42225  2.77519  2.73123  3.46354  2.40513  3.72494  3.29354  2.67741  2.69355  4.24690  2.90347  2.73739  3.18146  2.89801  2.37887  2.77519  2.98518  4.58477  3.61503
          0.00791  5.23946  5.96180  0.61958  0.77255  0.48576  0.95510
    121   3.03433  2.91264  4.99832  4.38295  3.16627  4.20372  4.53728  2.20901  4.16773  1.96173  2.76524  4.36625  4.56735  4.29881  3.04831  3.51503  2.81437  1.73997  2.49780  2.99453    156 v - - -
          2.68618  4.42225  2.77519  2.73123  3.46354  2.40513  3.72494  3.29354  2.67741  2.69355  4.24690  2.90347  2.73739  3.18146  2.89801  2.37887  2.77519  2.98518  4.58477  3.61503
          0.00791  5.23946  5.96180  0.61958  0.77255  0.48576  0.95510
    122   1.98504  5.49053  2.69951  2.38078  4.83376  3.10917  3.94508  4.31860  2.46180  3.79504  4.53176  2.41350  4.15101  2.42175  3.17366  2.25554  2.34912  3.88020  5.92425  3.33716    157 a - - -
          2.68618  4.42225  2.77519  2.73123  3.46354  2.40513  3.72494  3.29354  2.67741  2.69355  4.24690  2.90347  2.73739  3.18146  2.89801  2.37887  2.77519  2.98518  4.58477  3.61503
          0.00791  5.23946  5.96180  0.61958  0.77255  0.48576  0.95510
    123   2.64356  5.47086  2.88682  1.86449  3.35489  3.75949  3.32211  3.19319  2.14514  3.24872  4.51394  2.36951  4.15275  3.04686  2.76496  2.59249  2.49728  3.85654  5.90909  4.50375    158 e - - -
          2.68618  4.42225  2.77519  2.73123  3.46354  2.40513  3.72494  3.29354  2.67741  2.69355  4.24690  2.90347  2.73739  3.18146  2.89801  2.37887  2.77519  2.98518  4.58477  3.61503
          0.00791  5.23946  5.96180  0.61958  0.77255  0.48576  0.95510
    124   2.69125  4.49773  4.51165  3.05605  3.36797  4.13280  3.03464  2.47648  3.80013  1.68491  2.46450  4.12241  4.50203  4.01651  2.43253  3.41983  2.83726  2.75095  3.71840  2.59103    159 l - - -
          2.68618  4.42225  2.77519  2.73123  3.46354  2.40513  3.72494  3.29354  2.67741  2.69355  4.24690  2.90347  2.73739  3.18146  2.89801  2.37887  2.77519  2.98518  4.58477  3.61503
          0.00791  5.23946  5.96180  0.61958  0.77255  0.48576  0.95510
    125   2.61998  4.41850  4.99761  4.38314  2.02276  4.21213  3.35965  1.71112  4.17027  1.99437  2.44170  4.37147  4.57486  4.30226  4.18143  3.52327  3.27513  2.10560  5.03880  3.04694    160 i - - -
          2.68618  4.42225  2.77519  2.73123  3.46354  2.40513  3.72494  3.29354  2.67741  2.69355  4.24690  2.90347  2.73739  3.18146  2.89801  2.37887  2.77519  2.98518  4.58477  3.61503
          0.00791  5.23946  5.96180  0.61958  0.77255  0.48576  0.95510
    126   2.35515  4.72457  3.90306  2.72278  3.85997  2.70222  4.24968  2.79096  2.41755  2.14743  2.83132  3.73730  4.37413  3.58852  3.12974  2.76536  2.98547  2.16196  3.56107  4.07473    161 l - - -
          2.68618  4.42225  2.77519  2.73123  3.46354  2.40513  3.72494  3.29354  2.67741  2.69355  4.24690  2.90347  2.73739  3.18146  2.89801  2.37887  2.77519  2.98518  4.58477  3.61503
          0.00791  5.23946  5.96180  0.61958  0.77255  0.48576  0.95510
    127   3.05689  5.57130  1.97226  2.41309  4.91772  3.79284  3.99820  4.40355  2.02203  3.87353  4.61541  2.84033  4.20273  3.09851  1.61561  2.20020  3.28931  3.96344  5.99758  4.58616    162 r - - -
          2.68618  4.42225  2.77519  2.73123  3.46354  2.40513  3.72494  3.29354  2.67741  2.69355  4.24690  2.90347  2.73739  3.18146  2.89801  2.37887  2.77519  2.98518  4.58477  3.61503
          0.00791  5.23946  5.96180  0.61958  0.77255  0.48576  0.95510
    128   2.83193  4.41107  4.99814  4.38301  2.11060  4.20552  4.53869  1.93644  4.16830  2.37410  2.12758  4.36733  4.56899  4.29961  4.17701  2.62970  3.26835  1.82032  3.63963  3.20253    163 v - - -
          2.68573  4.42271  2.77540  2.73169  3.46400  2.40559  3.72455  3.29211  2.67720  2.69331  4.24736  2.90345  2.73785  3.18192  2.89687  2.37933  2.77565  2.98533  4.58523  3.61295
          0.35746  1.21074  5.96180  1.06304  0.42374  0.48576  0.95510
    129   1.97797  4.43184  4.91374  4.30502  3.01431  3.39370  4.53252  1.77403  4.11061  1.57674  2.70658  4.33471  4.56706  3.20478  4.15187  3.51101  3.27539  2.28824  5.05324  3.87580    167 l - - -
          2.68618  4.42225  2.77519  2.73123  3.46354  2.40513  3.72494  3.29354  2.67741  2.69355  4.24690  2.90347  2.73739  3.18146  2.89801  2.37887  2.77519  2.98518  4.58477  3.61503
          0.00791  5.23946  5.96180  0.61958  0.77255  0.48576  0.95510
    130   2.58494  5.47279  3.24469  2.68846  4.80922  3.16106  3.95006  4.28783  2.17698  3.18002  4.51635  2.83401  4.15630  2.38035  2.18842  2.23979  1.94044  3.85892  5.91046  4.50658    168 t - - -
          2.68618  4.42225  2.77519  2.73123  3.46354  2.40513  3.72494  3.29354  2.67741  2.69355  4.24690  2.90347  2.73739  3.18146  2.89801  2.37887  2.77519  2.98518  4.58477  3.61503
          0.00791  5.23946  5.96180  0.61958  0.77255  0.48576  0.95510
    131   2.59183  3.42065  2.33606  2.98573  4.18682  3.88080  4.10062  3.10758  1.82202  2.76328  2.93910  3.47442  4.26714  2.91133  3.02583  2.60380  3.22983  2.74703  3.87463  3.72722    169 k - - -
          2.68618  4.42225  2.77519  2.73123  3.46354  2.40513  3.72494  3.29354  2.67741  2.69355  4.24690  2.90347  2.73739  3.18146  2.89801  2.37887  2.77519  2.98518  4.58477  3.61503
          0.00791  5.23946  5.96180  0.61958  0.77255  0.48576  0.95510
    132   2.42160  3.73520  5.13711  4.52566  2.38212  4.35162  4.69011  2.05372  4.31526  1.30061  2.40055  4.51604  4.70014  4.43592  4.32090  3.66740  3.39543  2.09419  5.15943  3.99379    170 l - - -
          2.68618  4.42225  2.77519  2.73123  3.46354  2.40513  3.72494  3.29354  2.67741  2.69355  4.24690  2.90347  2.73739  3.18146  2.89801  2.37887  2.77519  2.98518  4.58477  3.61503
          0.05414  5.23946  3.04924  0.61958  0.77255  0.48576  0.95510
    133   2.97839  4.91591  3.58416  3.02258  3.14499  3.87948  4.10530  3.02817  2.33002  2.77875  3.15464  2.11897  4.26451  2.52659  2.67306  3.10092  2.88134  2.71650  5.46584  2.52459    171 n - - -
          2.68607  4.42240  2.77502  2.73070  3.46369  2.40528  3.72510  3.29369  2.67756  2.69370  4.24599  2.90342  2.73755  3.18162  2.89816  2.37875  2.77535  2.98534  4.58492  3.61439
          0.38583  1.14754  5.91595  0.07467  2.63172  0.40277  1.10402
    134   2.58726  5.48782  2.08333  2.26669  4.83076  3.17664  2.86944  4.31526  2.21155  3.01009  3.50359  3.22476  3.29657  2.72937  3.17193  2.07771  3.21330  3.87732  5.92176  4.51205    173 s - - -
          2.68618  4.42225  2.77519  2.73123  3.46354  2.40513  3.72494  3.29354  2.67741  2.69355  4.24690  2.90347  2.73739  3.18146  2.89801  2.37887  2.77519  2.98518  4.58477  3.61503
          0.00791  5.23946  5.96180  0.61958  0.77255  0.48576  0.95510
    135   2.58704  4.92705  3.00597  3.05789  2.46169  3.90671  4.13385  3.48010  2.22049  1.85775  4.01813  3.53054  2.95670  2.81617  3.45284  2.80287  3.23331  3.22153  4.17961  2.84365    174 l - - -
          2.68618  4.42225  2.77519  2.73123  3.46354  2.40513  3.72494  3.29354  2.67741  2.69355  4.24690  2.90347  2.73739  3.18146  2.89801  2.37887  2.77519  2.98518  4.58477  3.61503
          0.00791  5.23946  5.96180  0.61958  0.77255  0.48576  0.95510
    136   3.05185  5.57238  2.74133  2.46031  4.91385  1.89379  3.16044  4.40313  2.47414  3.87589  4.61681  2.33360  2.05004  2.42128  3.25210  3.00740  3.28629  3.96163  6.00399  4.58548    175 g - - -
          2.68618  4.42225  2.77519  2.73123  3.46354  2.40513  3.72494  3.29354  2.67741  2.69355  4.24690  2.90347  2.73739  3.18146  2.89801  2.37887  2.77519  2.98518  4.58477  3.61503
          0.00791  5.23946  5.96180  0.61958  0.77255  0.48576  0.95510
    137   3.02738  4.52549  3.27413  3.83046  2.36127  3.36448  4.41473  1.78461  2.01383  2.40536  3.00137  4.06800  4.48780  3.95456  3.92764  3.39850  2.99350  2.09695  5.13552  3.94004    176 i - - -
          2.68618  4.42225  2.77519  2.73123  3.46354  2.40513  3.72494  3.29354  2.67741  2.69355  4.24690  2.90347  2.73739  3.18146  2.89801  2.37887  2.77519  2.98518  4.58477  3.61503
          0.00791  5.23946  5.96180  0.61958  0.77255  0.48576  0.95510
    138   3.06622  5.56568  2.59031  2.72441  4.91075  3.80432  1.94295  4.39126  2.41052  3.86515  4.61131  1.48631  4.21219  3.10539  2.49211  3.02525  2.91665  3.95748  5.99106  4.58694    177 n - - -
          2.68618  4.42225  2.77519  2.73123  3.46354  2.40513  3.72494  3.29354  2.67741  2.69355  4.24690  2.90347  2.73739  3.18146  2.89801  2.37887  2.77519  2.98518  4.58477  3.61503
          0.00791  5.23946  5.96180  0.61958  0.77255  0.48576  0.95510
    139   3.72585  4.97512  5.78901  5.26105  3.15212  5.17610  5.69992  1.23033  5.13829  2.42045  4.07173  5.33669  5.44939  5.32199  5.21973  4.55076  2.95389  0.88371  6.09773  4.90547    178 v - - -
          2.68618  4.42225  2.77519  2.73123  3.46354  2.40513  3.72494  3.29354  2.67741  2.69355  4.24690  2.90347  2.73739  3.18146  2.89801  2.37887  2.77519  2.98518  4.58477  3.61503
          0.00791  5.23946  5.96180  0.61958  0.77255  0.48576  0.95510
    140   2.66512  4.51248  5.10505  4.49703  2.78114  4.33582  4.66980  2.22719  4.29070  1.78802  3.58398  4.49296  4.68845  4.42012  4.30483  3.65101  3.38109  1.37106  5.14790  1.99756    179 v - - -
          2.68618  4.42225  2.77519  2.73123  3.46354  2.40513  3.72494  3.29354  2.67741  2.69355  4.24690  2.90347  2.73739  3.18146  2.89801  2.37887  2.77519  2.98518  4.58477  3.61503
          0.00791  5.23946  5.96180  0.61958  0.77255  0.48576  0.95510
    141   2.75112  4.47872  5.08037  4.46751  2.11398  4.29149  4.62652  1.95957  4.25512  1.89991  2.94875  4.45469  4.64651  4.38030  4.26191  3.60537  3.34348  1.63978  5.10562  2.35006    180 v - - -
          2.68618  4.42225  2.77519  2.73123  3.46354  2.40513  3.72494  3.29354  2.67741  2.69355  4.24690  2.90347  2.73739  3.18146  2.89801  2.37887  2.77519  2.98518  4.58477  3.61503
          0.00791  5.23946  5.96180  0.61958  0.77255  0.48576  0.95510
    142   3.17855  4.64826  4.79754  4.23661  3.78179  4.27127  4.72026  2.15188  4.08885  1.72760  3.75841  4.37588  4.68711  4.30519  4.23544  2.88936  1.03583  2.71921  5.35644  4.17308    181 t - - -
          2.68618  4.42225  2.77519  2.73123  3.46354  2.40513  3.72494  3.29354  2.67741  2.69355  4.24690  2.90347  2.73739  3.18146  2.89801  2.37887  2.77519  2.98518  4.58477  3.61503
          0.00791  5.23946  5.96180  0.61958  0.77255  0.48576  0.95510
    143   0.60354  4.92553  4.69928  4.35226  4.97788  2.07361  5.21196  4.36593  4.32514  2.47536  4.93267  4.33143  4.57544  4.56711  4.56681  2.69413  3.54519  3.87676  6.38469  5.21342    182 A - - -
          2.68618  4.42225  2.77519  2.73123  3.46354  2.40513  3.72494  3.29354  2.67741  2.69355  4.24690  2.90347  2.73739  3.18146  2.89801  2.37887  2.77519  2.98518  4.58477  3.61503
          0.00791  5.23946  5.96180  0.61958  0.77255  0.48576  0.95510
    144   3.11999  5.10676  3.67793  3.09856  4.26219  3.97965  1.62421  3.69317  2.33809  2.34961  4.19376  3.56949  4.35993  2.96423  3.26042  2.71751  3.34301  3.42195  1.97279  4.29490    183 h - - -
          2.68618  4.42225  2.77519  2.73123  3.46354  2.40513  3.72494  3.29354  2.67741  2.69355  4.24690  2.90347  2.73739  3.18146  2.89801  2.37887  2.77519  2.98518  4.58477  3.61503
          0.00791  5.23946  5.96180  0.61958  0.77255  0.48576  0.95510
    145   2.35555  5.45747  3.24701  1.41364  4.78767  3.76359  3.95266  4.26276  2.69301  3.75649  3.11107  3.23744  3.14565  2.49579  2.74887  2.37757  2.78922  3.84024  5.89970  4.49850    184 e - - -
          2.68618  4.42225  2.77519  2.73123  3.46354  2.40513  3.72494  3.29354  2.67741  2.69355  4.24690  2.90347  2.73739  3.18146  2.89801  2.37887  2.77519  2.98518  4.58477  3.61503
          0.00791  5.23946  5.96180  0.61958  0.77255  0.48576  0.95510
    146   2.52122  5.49421  2.09775  2.24351  4.83901  2.31180  3.94438  4.32488  2.48880  3.26451  4.53504  2.75286  4.15057  2.63816  2.36671  2.94610  2.48071  3.88473  5.92694  4.51599    185 d - - -
          2.68618  4.42225  2.77519  2.73123  3.46354  2.40513  3.72494  3.29354  2.67741  2.69355  4.24690  2.90347  2.73739  3.18146  2.89801  2.37887  2.77519  2.98518  4.58477  3.61503
          0.00791  5.23946  5.96180  0.61958  0.77255  0.48576  0.95510
    147   3.01121  4.74661  3.26128  2.54168  3.25068  3.98462  4.23582  1.97004  3.25567  2.21355  3.84900  3.71102  4.36444  2.70461  3.61565  2.67299  2.07778  2.32534  5.32669  4.08958    186 i - - -
          2.68618  4.42225  2.77519  2.73123  3.46354  2.40513  3.72494  3.29354  2.67741  2.69355  4.24690  2.90347  2.73739  3.18146  2.89801  2.37887  2.77519  2.98518  4.58477  3.61503
          0.00791  5.23946  5.96180  0.61958  0.77255  0.48576  0.95510
    148   2.55176  5.48064  2.71711  2.19456  4.82052  3.75787  3.35248  3.57821  2.68225  3.78369  4.52268  2.07964  4.15130  2.49131  2.34725  2.94700  2.28316  2.86876  5.91641  4.50861    187 n - - -
          2.68624  4.42231  2.77525  2.73096  3.46359  2.40518  3.72500  3.29360  2.67746  2.69360  4.24695  2.90323  2.73745  3.18152  2.89806  2.37870  2.77525  2.98524  4.58483  3.61509
          0.43357  2.15899  1.44238  0.16697  1.87229  0.48576  0.95510
    149   2.92946  5.45073  2.57030  1.56088  4.79284  3.48161  3.87612  4.28219  1.80927  3.75413  4.49532  2.69204  4.07351  2.34119  3.12565  2.88453  2.69853  3.84039  5.88149  4.46307    189 e - - -
          2.68618  4.42225  2.77519  2.73123  3.46354  2.40513  3.72494  3.29354  2.67741  2.69355  4.24690  2.90347  2.73739  3.18146  2.89801  2.37887  2.77519  2.98518  4.58477  3.61503
          0.13344  4.97316  2.13705  0.61958  0.77255  1.09422  0.40767
    150   2.84134  4.30715  2.34032  3.75324  2.70815  3.06897  4.25428  1.76509  3.62781  2.17652  3.41927  3.94582  4.31893  3.84123  3.79590  3.23877  3.07345  2.24451  3.10114  3.72295    190 i - - -
          2.68618  4.42225  2.77519  2.73123  3.46354  2.40513  3.72494  3.29354  2.67741  2.69355  4.24690  2.90347  2.73739  3.18146  2.89801  2.37887  2.77519  2.98518  4.58477  3.61503
          0.01168  4.85140  5.57374  0.61958  0.77255  0.98879  0.46526
    151   2.85503  5.36684  2.63511  1.84157  4.71204  3.62248  3.81299  4.19822  1.91831  3.67174  4.40801  2.64628  4.01882  2.56322  2.65561  2.51119  2.36397  3.75766  5.79864  4.38724    191 e - - -
          2.68618  4.42225  2.77519  2.73123  3.46354  2.40513  3.72494  3.29354  2.67741  2.69355  4.24690  2.90347  2.73739  3.18146  2.89801  2.37887  2.77519  2.98518  4.58477  3.61503
          0.01085  4.92494  5.64729  0.61958  0.77255  0.51429  0.91111
    152   3.03003  5.43477  1.47940  2.69801  4.74407  3.15885  4.00345  4.20389  2.78680  2.21363  4.50737  3.24404  4.18408  1.94465  3.27913  2.71815  3.01260  3.81050  5.90770  4.51551    192 d - - -
          2.68618  4.42225  2.77519  2.73123  3.46354  2.40513  3.72494  3.29354  2.67741  2.69355  4.24690  2.90347  2.73739  3.18146  2.89801  2.37887  2.77519  2.98518  4.58477  3.61503
          0.00893  5.11917  5.84152  0.61958  0.77255  0.31973  1.29588
    153   3.04151  5.55989  2.47135  1.52582  4.90180  3.77861  3.99213  4.39043  2.42749  3.86379  4.60403  3.24391  2.00525  2.51502  3.24075  2.50078  2.84138  3.94935  5.99210  4.57482    193 e - - -
          2.68618  4.42225  2.77519  2.73123  3.46354  2.40513  3.72494  3.29354  2.67741  2.69355  4.24690  2.90347  2.73739  3.18146  2.89801  2.37887  2.77519  2.98518  4.58477  3.61503
          0.00791  5.23946  5.96180  0.61958  0.77255  0.48576  0.95510
    154   2.98414  5.48218  1.92466  1.83900  4.82176  3.75862  3.94719  3.41534  2.46448  3.78514  3.43750  2.58063  3.50162  3.04540  3.17661  2.19481  2.57962  3.86989  5.91812  4.51022    194 e - - -
          2.68618  4.42225  2.77519  2.73123  3.46354  2.40513  3.72494  3.29354  2.67741  2.69355  4.24690  2.90347  2.73739  3.18146  2.89801  2.37887  2.77519  2.98518  4.58477  3.61503
          0.00791  5.23946  5.96180  0.61958  0.77255  0.48576  0.95510
    155   2.76290  5.52278  2.84024  2.38684  4.85180  1.20312  3.99901  4.32952  2.37670  3.15855  4.57150  3.25726  4.19638  2.70846  3.24553  2.70045  3.27539  3.90553  5.96410  4.55721    195 g - - -
          2.68618  4.42225  2.77519  2.73123  3.46354  2.40513  3.72494  3.29354  2.67741  2.69355  4.24690  2.90347  2.73739  3.18146  2.89801  2.37887  2.77519  2.98518  4.58477  3.61503
          0.00791  5.23946  5.96180  0.61958  0.77255  0.48576  0.95510
    156   2.98249  5.48060  2.81780  2.22809  4.82055  3.75812  3.94556  4.30278  1.93398  3.25565  2.95605  3.22759  4.15145  2.02171  2.50724  2.37486  2.73691  3.28448  5.91629  4.50864    196 k - - -
          2.68618  4.42225  2.77519  2.73123  3.46354  2.40513  3.72494  3.29354  2.67741  2.69355  4.24690  2.90347  2.73739  3.18146  2.89801  2.37887  2.77519  2.98518  4.58477  3.61503
          0.00791  5.23946  5.96180  0.61958  0.77255  0.48576  0.95510
    157   3.00676  4.82459  3.74600  2.06886  3.29895  3.10156  4.18818  2.09047  3.14953  2.83500  3.92246  3.04481  3.34344  3.46668  3.53841  2.60922  2.29085  2.18881  5.39311  4.14019    197 e - - -
          2.68618  4.42225  2.77519  2.73123  3.46354  2.40513  3.72494  3.29354  2.67741  2.69355  4.24690  2.90347  2.73739  3.18146  2.89801  2.37887  2.77519  2.98518  4.58477  3.61503
          0.09023  5.23946  2.51358  0.61958  0.77255  0.48576  0.95510
    158   2.53653  4.37998  4.90200  4.29117  2.35862  2.53397  4.49121  1.65248  4.08935  2.33788  3.03446  4.30380  4.52455  4.23136  4.11845  3.47005  3.22916  2.36765  5.00111  2.09673    198 i - - -
          2.68618  4.42225  2.77519  2.73123  3.46354  2.40513  3.72494  3.29354  2.67741  2.69355  4.24690  2.90347  2.73739  3.18146  2.89801  2.37887  2.77519  2.98518  4.58477  3.61503
          0.00859  5.15781  5.88016  0.61958  0.77255  0.73332  0.65453
    159   2.95245  5.16645  3.34335  2.14375  4.40839  2.73982  3.98401  3.82746  2.78100  2.43024  3.04696  1.97028  4.17077  3.13124  3.24646  2.43711  2.55260  3.50047  5.66670  3.25568    199 n - - -
          2.68633  4.42240  2.77492  2.73138  3.46369  2.40508  3.72509  3.29369  2.67755  2.69370  4.24704  2.90361  2.73653  3.18161  2.89815  2.37901  2.77534  2.98455  4.58492  3.61518
          0.81470  1.16058  1.41090  0.07799  2.58991  0.73332  0.65453
    160   3.26358  5.56320  3.62656  2.97767  4.99690  3.95780  3.96283  4.38155  2.10070  3.81562  4.62697  3.44428  4.32151  1.76162  1.38909  3.23717  2.02036  4.01116  5.87653  4.62956    201 r - - -
          2.68618  4.42225  2.77519  2.73123  3.46354  2.40513  3.72494  3.29354  2.67741  2.69355  4.24690  2.90347  2.73739  3.18146  2.89801  2.37887  2.77519  2.98518  4.58477  3.61503
          0.01133  4.88189  5.60423  0.61958  0.77255  0.97356  0.47439
    161   2.58734  4.43166  4.72241  4.14688  2.48845  4.14817  4.33541  1.90380  3.97955  2.58624  3.54471  4.20863  4.51394  4.13814  4.06357  3.08609  3.26065  2.65470  4.80512  1.26280    202 y - - -
          2.68618  4.42225  2.77519  2.73123  3.46354  2.40513  3.72494  3.29354  2.67741  2.69355  4.24690  2.90347  2.73739  3.18146  2.89801  2.37887  2.77519  2.98518  4.58477  3.61503
          0.01061  4.94729  5.66963  0.61958  0.77255  0.22526  1.60100
    162   2.74256  5.27944  3.33650  2.24496  4.54435  2.99772  3.99839  3.68670  2.09473  2.74615  3.47891  3.30918  4.19126  2.81574  2.88459  2.41223  2.34316  2.41749  5.76333  3.83399    203 k - - -
          2.68618  4.42225  2.77519  2.73123  3.46354  2.40513  3.72494  3.29354  2.67741  2.69355  4.24690  2.90347  2.73739  3.18146  2.89801  2.37887  2.77519  2.98518  4.58477  3.61503
          0.00791  5.23946  5.96180  0.61958  0.77255  0.48576  0.95510
    163   2.87744  4.74627  5.06836  4.48131  3.70198  4.52435  4.87117  1.97427  4.32308  1.67964  2.89537  4.60681  1.15891  4.48582  4.42157  3.83917  3.58770  2.73107  5.39027  4.23867    204 p - - -
          2.68618  4.42225  2.77519  2.73123  3.46354  2.40513  3.72494  3.29354  2.67741  2.69355  4.24690  2.90347  2.73739  3.18146  2.89801  2.37887  2.77519  2.98518  4.58477  3.61503
          0.00791  5.23946  5.96180  0.61958  0.77255  0.48576  0.95510
    164   2.03884  5.49826  1.88350  2.05480  4.84293  3.75874  3.94767  3.42332  2.02467  3.80313  4.53932  2.91535  4.15373  2.53970  2.77540  2.95015  3.21946  3.88874  5.93075  4.51987    205 d - - -
          2.68618  4.42225  2.77519  2.73123  3.46354  2.40513  3.72494  3.29354  2.67741  2.69355  4.24690  2.90347  2.73739  3.18146  2.89801  2.37887  2.77519  2.98518  4.58477  3.61503
          0.00791  5.23946  5.96180  0.61958  0.77255  0.48576  0.95510
    165   2.37927  4.54074  5.14183  4.53484  3.03742  4.37672  4.72117  1.39908  4.33096  1.65537  2.38835  4.53537  4.72529  4.45991  4.34612  3.69342  2.81835  2.15501  5.19794  4.02860    206 i - - -
          2.68618  4.42225  2.77519  2.73123  3.46354  2.40513  3.72494  3.29354  2.67741  2.69355  4.24690  2.90347  2.73739  3.18146  2.89801  2.37887  2.77519  2.98518  4.58477  3.61503
          0.00791  5.23946  5.96180  0.61958  0.77255  0.48576  0.95510
    166   2.99323  5.41695  3.27733  2.72060  4.73062  2.35062  3.96775  3.30502  2.70985  3.70784  3.64618  2.65121  3.43422  1.78574  1.84895  2.80420  3.22401  3.79097  5.86895  4.48177    207 q - - -
          2.68618  4.42225  2.77519  2.73123  3.46354  2.40513  3.72494  3.29354  2.67741  2.69355  4.24690  2.90347  2.73739  3.18146  2.89801  2.37887  2.77519  2.98518  4.58477  3.61503
          0.00791  5.23946  5.96180  0.61958  0.77255  0.48576  0.95510
    167   2.50215  5.51783  2.39601  2.16582  4.86170  2.02292  3.96257  4.34849  1.75000  3.82289  4.56036  3.01662  3.09643  3.06057  3.19868  2.84675  2.86414  3.90814  5.95104  4.53781    208 k - - -
          2.68618  4.42225  2.77519  2.73123  3.46354  2.40513  3.72494  3.29354  2.67741  2.69355  4.24690  2.90347  2.73739  3.18146  2.89801  2.37887  2.77519  2.98518  4.58477  3.61503
          0.00791  5.23946  5.96180  0.61958  0.77255  0.48576  0.95510
    168   2.71021  5.54770  3.31707  2.75769  4.90624  3.82551  3.98947  4.37753  1.35509  3.84557  4.59317  2.55672  4.21723  2.21766  2.72580  1.93659  3.29218  3.94741  5.96233  4.57653    209 k - - -
          2.68618  4.42225  2.77519  2.73123  3.46354  2.40513  3.72494  3.29354  2.67741  2.69355  4.24690  2.90347  2.73739  3.18146  2.89801  2.37887  2.77519  2.98518  4.58477  3.61503
          0.00791  5.23946  5.96180  0.61958  0.77255  0.48576  0.95510
    169   2.70635  4.62821  4.10388  3.53061  3.74875  4.04801  4.32057  1.95639  2.41272  2.47571  3.04272  3.87387  3.09235  3.16038  3.75918  2.54671  2.48733  1.93979  5.22436  4.01003    210 v - - -
          2.68618  4.42225  2.77519  2.73123  3.46354  2.40513  3.72494  3.29354  2.67741  2.69355  4.24690  2.90347  2.73739  3.18146  2.89801  2.37887  2.77519  2.98518  4.58477  3.61503
          0.00791  5.23946  5.96180  0.61958  0.77255  0.48576  0.95510
    170   2.99429  5.10882  2.86027  2.89307  2.71191  3.84607  3.30717  3.72756  1.97296  1.93825  3.31146  3.40110  3.14927  3.22694  2.57963  3.05417  2.74285  3.14482  5.62804  4.31265    211 l - - -
          2.68618  4.42225  2.77519  2.73123  3.46354  2.40513  3.72494  3.29354  2.67741  2.69355  4.24690  2.90347  2.73739  3.18146  2.89801  2.37887  2.77519  2.98518  4.58477  3.61503
          0.00791  5.23946  5.96180  0.61958  0.77255  0.48576  0.95510
    171   2.60025  5.46981  2.46444  2.69002  3.58668  3.22047  3.95567  4.28214  2.22252  3.77186  4.51611  1.70792  4.15894  3.05648  3.18814  2.18966  2.36746  3.85542  5.91190  4.50790    212 n - - -
          2.68624  4.42231  2.77526  2.73130  3.46360  2.40519  3.72501  3.29360  2.67709  2.69361  4.24696  2.90353  2.73713  3.18109  2.89807  2.37893  2.77526  2.98525  4.58483  3.61509
          0.14322  2.03360  5.96180  0.15156  1.96158  0.48576  0.95510
    172   2.23462  5.47976  2.70885  2.07983  4.81914  2.87556  2.99671  3.32478  2.68301  3.78262  4.52193  2.46602  4.15159  2.45259  3.17491  2.68221  2.75055  3.86734  5.91584  2.80660    214 e - - -
          2.68549  4.42279  2.77539  2.73177  3.46215  2.40567  3.72548  3.29344  2.67615  2.69338  4.24533  2.90361  2.73793  3.18135  2.89800  2.37912  2.77536  2.98530  4.58531  3.61557
          0.29114  1.38623  5.96180  1.37394  0.29184  0.48576  0.95510
    173   2.86133  4.44840  5.03308  4.42154  2.67354  4.25492  4.59176  1.73615  4.21175  1.82841  3.55995  4.41346  4.61523  4.34565  4.22565  3.03363  3.31003  1.37033  5.08443  3.10896    221 v - - -
          2.68618  4.42225  2.77519  2.73123  3.46354  2.40513  3.72494  3.29354  2.67741  2.69355  4.24690  2.90347  2.73739  3.18146  2.89801  2.37887  2.77519  2.98518  4.58477  3.61503
          0.00791  5.23946  5.96180  0.61958  0.77255  0.48576  0.95510
    174   2.70597  4.57758  4.23652  2.99834  3.69083  4.07851  4.36210  2.62913  2.90273  1.71215  3.05676  3.95898  2.94975  3.27068  3.83345  3.34828  2.54809  1.82282  5.17995  3.27553    222 l - - -
          2.68618  4.42225  2.77519  2.73123  3.46354  2.40513  3.72494  3.29354  2.67741  2.69355  4.24690  2.90347  2.73739  3.18146  2.89801  2.37887  2.77519  2.98518  4.58477  3.61503
          0.00791  5.23946  5.96180  0.61958  0.77255  0.48576  0.95510
    175   2.73557  5.48270  2.81314  2.38430  4.82033  1.81536  3.25260  4.30147  2.23217  3.78485  4.52574  3.23132  4.15653  3.05099  3.18296  1.82554  2.83661  3.86942  5.91977  3.58770    223 g - - -
          2.68618  4.42225  2.77519  2.73123  3.46354  2.40513  3.72494  3.29354  2.67741  2.69355  4.24690  2.90347  2.73739  3.18146  2.89801  2.37887  2.77519  2.98518  4.58477  3.61503
          0.00791  5.23946  5.96180  0.61958  0.77255  0.48576  0.95510
    176   3.01315  4.71069  3.11308  3.36059  3.84356  4.00248  4.25937  2.95851  3.31096  1.74646  2.76385  2.85582  4.38106  2.38113  3.17498  3.25003  3.24490  2.67017  2.33279  3.35874    224 l - - -
          2.68618  4.42225  2.77519  2.73123  3.46354  2.40513  3.72494  3.29354  2.67741  2.69355  4.24690  2.90347  2.73739  3.18146  2.89801  2.37887  2.77519  2.98518  4.58477  3.61503
          0.00791  5.23946  5.96180  0.61958  0.77255  0.48576  0.95510
    177   2.17243  3.36768  4.69724  4.10024  2.15652  4.16308  4.48017  2.89770  3.94562  2.40903  2.42682  4.22239  4.53020  3.16650  4.05759  2.35042  2.10848  2.27994  5.07460  3.89052    225 t - - -
          2.68618  4.42225  2.77519  2.73123  3.46354  2.40513  3.72494  3.29354  2.67741  2.69355  4.24690  2.90347  2.73739  3.18146  2.89801  2.37887  2.77519  2.98518  4.58477  3.61503
          0.00791  5.23946  5.96180  0.61958  0.77255  0.48576  0.95510
    178   3.40575  5.93953  0.80483  2.80319  5.26757  3.90935  4.29489  4.76594  2.73625  4.24773  5.03549  3.37429  3.64658  2.94530  3.68537  3.33019  2.05833  4.33120  6.39298  4.94024    226 d - - -
          2.68618  4.42225  2.77519  2.73123  3.46354  2.40513  3.72494  3.29354  2.67741  2.69355  4.24690  2.90347  2.73739  3.18146  2.89801  2.37887  2.77519  2.98518  4.58477  3.61503
          0.00791  5.23946  5.96180  0.61958  0.77255  0.48576  0.95510
    179   3.04333  4.47226  4.69627  3.32537  3.57353  4.17751  4.49508  2.12460  3.94945  1.89276  2.89410  3.29262  4.54386  4.13874  4.06737  2.38955  3.27572  1.34695  5.09514  3.91031    227 v - - -
          2.68618  4.42225  2.77519  2.73123  3.46354  2.40513  3.72494  3.29354  2.67741  2.69355  4.24690  2.90347  2.73739  3.18146  2.89801  2.37887  2.77519  2.98518  4.58477  3.61503
          0.00791  5.23946  5.96180  0.61958  0.77255  0.48576  0.95510
    180   3.09234  4.46979  5.00190  3.23193  2.83757  4.26445  4.59656  2.50149  4.19283  2.08520  3.02017  4.40778  4.62268  4.33207  4.22148  3.57530  3.32452  0.99056  5.09784  2.94140    228 v - - -
          2.68618  4.42225  2.77519  2.73123  3.46354  2.40513  3.72494  3.29354  2.67741  2.69355  4.24690  2.90347  2.73739  3.18146  2.89801  2.37887  2.77519  2.98518  4.58477  3.61503
          0.00791  5.23946  5.96180  0.61958  0.77255  0.48576  0.95510
    181   1.89292  4.49082  4.59260  4.00280  3.06075  1.42893  4.46774  2.52956  3.86823  2.11143  3.00203  4.17172  4.52151  4.07319  4.01867  2.98442  3.26968  2.73658  5.10916  3.92119    229 g - - -
          2.68618  4.42225  2.77519  2.73123  3.46354  2.40513  3.72494  3.29354  2.67741  2.69355  4.24690  2.90347  2.73739  3.18146  2.89801  2.37887  2.77519  2.98518  4.58477  3.61503
          0.00791  5.23946  5.96180  0.61958  0.77255  0.48576  0.95510
    182   3.04616  3.28231  4.11039  3.53545  2.97518  4.06675  2.87018  3.14139  3.44263  2.52147  3.77273  3.88057  4.44160  3.73799  1.17696  3.32779  2.87000  2.93082  5.21397  2.99215    230 r - - -
          2.68618  4.42225  2.77519  2.73123  3.46354  2.40513  3.72494  3.29354  2.67741  2.69355  4.24690  2.90347  2.73739  3.18146  2.89801  2.37887  2.77519  2.98518  4.58477  3.61503
          0.00791  5.23946  5.96180  0.61958  0.77255  0.48576  0.95510
    183   2.36741  4.55141  5.10183  4.49954  3.63514  4.38055  4.72713  2.05765  4.30698  1.67725  1.81829  4.52371  4.73067  4.44833  4.34119  3.69610  2.11007  2.06305  5.22098  4.04838    231 l - - -
          2.68618  4.42225  2.77519  2.73123  3.46354  2.40513  3.72494  3.29354  2.67741  2.69355  4.24690  2.90347  2.73739  3.18146  2.89801  2.37887  2.77519  2.98518  4.58477  3.61503
          0.00791  5.23946  5.96180  0.61958  0.77255  0.48576  0.95510
    184   2.99656  5.04251  3.50603  2.66985  3.38566  3.18894  4.08189  3.29490  2.36419  2.81600  3.31876  2.86785  4.25341  2.75333  2.32369  3.07897  2.77798  2.19464  5.57425  2.67088    232 v - - -
          2.68652  4.42297  2.77544  2.73103  3.46354  2.40585  3.72567  3.29353  2.67703  2.69361  4.24604  2.90419  2.73719  3.18092  2.89775  2.37931  2.77502  2.98366  4.58549  3.61381
          0.45030  1.57246  1.86415  1.82574  0.17566  0.48576  0.95510
    185   2.94016  4.41165  4.42238  3.83425  2.33126  3.14219  4.34959  1.84164  3.06910  2.60652  3.52673  4.03417  4.41486  3.41729  3.39975  3.33254  2.24424  1.81804  5.02347  3.40265    242 v - - -
          2.68618  4.42225  2.77519  2.73123  3.46354  2.40513  3.72494  3.29354  2.67741  2.69355  4.24690  2.90347  2.73739  3.18146  2.89801  2.37887  2.77519  2.98518  4.58477  3.61503
          0.00934  5.07405  5.79639  0.61958  0.77255  0.92156  0.50733
    186   3.07590  5.61749  1.58498  1.90518  4.95276  3.09059  4.00356  4.44944  2.04410  3.91882  4.66923  2.13534  4.18349  3.11216  3.30533  2.89826  2.90067  4.00448  6.04800  4.61387    243 d - - -
          2.68618  4.42225  2.77519  2.73123  3.46354  2.40513  3.72494  3.29354  2.67741  2.69355  4.24690  2.90347  2.73739  3.18146  2.89801  2.37887  2.77519  2.98518  4.58477  3.61503
          0.00934  5.07405  5.79639  0.61958  0.77255  0.92156  0.50733
    187   2.29133  5.42660  2.02967  1.95689  4.76638  3.69028  3.88995  4.24901  2.63338  3.73095  4.47250  3.16044  2.66041  2.98992  2.67732  2.72238  2.18212  3.81520  5.86508  4.45561    244 e - - -
          2.68618  4.42225  2.77519  2.73123  3.46354  2.40513  3.72494  3.29354  2.67741  2.69355  4.24690  2.90347  2.73739  3.18146  2.89801  2.37887  2.77519  2.98518  4.58477  3.61503
          0.00934  5.07405  5.79639  0.61958  0.77255  0.70881  0.67773
    188   2.92829  5.43357  2.41709  1.94973  3.55506  3.70238  2.76980  4.26067  2.00268  3.18683  4.47488  2.79073  4.09605  2.78970  3.11820  2.36054  2.54321  3.82296  5.86760  4.45797    245 e - - -
          2.68618  4.42225  2.77519  2.73123  3.46354  2.40513  3.72494  3.29354  2.67741  2.69355  4.24690  2.90347  2.73739  3.18146  2.89801  2.37887  2.77519  2.98518  4.58477  3.61503
          0.00891  5.12096  5.84331  0.61958  0.77255  0.82248  0.57864
    189   2.61779  5.47156  2.26968  2.18204  4.81251  2.58792  3.91892  4.29835  2.38495  3.77557  4.51576  2.81350  2.74012  3.01860  3.16119  2.92270  1.83629  3.86048  5.90639  4.49297    246 t - - -
          2.68618  4.42225  2.77519  2.73123  3.46354  2.40513  3.72494  3.29354  2.67741  2.69355  4.24690  2.90347  2.73739  3.18146  2.89801  2.37887  2.77519  2.98518  4.58477  3.61503
          0.00891  5.12096  5.84331  0.61958  0.77255  0.82248  0.57864
    190   2.96670  5.48466  1.77415  2.28014  4.82867  2.22990  3.91950  4.31695  2.16789  3.78917  4.52730  2.71278  4.12093  2.62269  2.73285  2.52127  3.19967  3.87506  5.91596  4.50048    247 d - - -
          2.68606  4.42286  2.77542  2.73152  3.46335  2.40477  3.72447  3.29341  2.67533  2.69415  4.24750  2.90331  2.73767  3.18147  2.89762  2.37947  2.77580  2.98537  4.58537  3.61564
          1.56150  0.74889  1.14795  1.00490  0.45583  0.32127  1.29181
    191   2.45533  5.27995  2.65596  2.08650  4.59612  3.08264  3.81655  3.19670  1.98672  3.07002  3.33572  2.71362  4.01895  2.92304  3.05103  2.81756  2.41398  3.65496  5.73034  4.33752    251 k - - -
          2.68618  4.42225  2.77519  2.73123  3.46354  2.40513  3.72494  3.29354  2.67741  2.69355  4.24690  2.90347  2.73739  3.18146  2.89801  2.37887  2.77519  2.98518  4.58477  3.61503
          0.01099  4.91198  5.63433  0.61958  0.77255  0.37105  1.17121
    192   2.43437  5.42358  3.21496  2.51577  4.75295  2.69185  3.69551  3.27617  2.10866  3.72214  4.46840  2.71824  3.31993  2.47958  2.73614  2.59010  2.59041  2.57901  5.86577  4.46452    252 k - - -
          2.68618  4.42225  2.77519  2.73123  3.46354  2.40513  3.72494  3.29354  2.67741  2.69355  4.24690  2.90347  2.73739  3.18146  2.89801  2.37887  2.77519  2.98518  4.58477  3.61503
          0.22010  5.17151  1.65084  0.61958  0.77255  0.69713  0.68918
    193   2.74987  5.33286  2.57949  2.41884  3.58461  2.40263  3.83745  4.13278  1.71953  3.63099  4.38025  3.11923  4.03984  2.94081  3.07184  2.47438  2.23274  3.71407  5.77813  4.37825    253 k - - -
          2.68618  4.42225  2.77519  2.73123  3.46354  2.40513  3.72494  3.29354  2.67741  2.69355  4.24690  2.90347  2.73739  3.18146  2.89801  2.37887  2.77519  2.98518  4.58477  3.61503
          0.01045  4.96186  5.68420  0.61958  0.77255  1.11087  0.39939
    194   2.58931  5.36612  2.44399  2.07743  4.70792  2.36160  3.15023  4.19184  2.56096  3.67002  4.40777  2.65530  3.22736  2.46813  3.05354  2.82587  2.74717  3.60880  5.80065  3.30504    254 e - - -
          2.68618  4.42225  2.77519  2.73123  3.46354  2.40513  3.72494  3.29354  2.67741  2.69355  4.24690  2.90347  2.73739  3.18146  2.89801  2.37887  2.77519  2.98518  4.58477  3.61503
          0.09024  4.96186  2.53471  0.61958  0.77255  1.11087  0.39939
    195   2.83336  5.14129  2.86968  2.38522  4.41156  3.09545  3.83868  3.84781  2.61159  2.81836  4.20262  2.98711  4.03290  2.06444  2.68151  2.83941  3.06460  2.02445  5.62129  3.38411    255 v - - -
          2.68618  4.42225  2.77519  2.73123  3.46354  2.40513  3.72494  3.29354  2.67741  2.69355  4.24690  2.90347  2.73739  3.18146  2.89801  2.37887  2.77519  2.98518  4.58477  3.61503
          0.08204  4.88294  2.64235  0.61958  0.77255  0.20516  1.68478
    196   4.44649  5.83065  5.25416  4.76972  2.36185  5.12694  4.31151  4.44137  4.14236  3.76678  4.96990  4.73863  5.44590  4.60378  0.67769  4.49256  4.64856  4.31271  4.56186  1.49239    256 R - - -
          2.68618  4.42225  2.77519  2.73123  3.46354  2.40513  3.72494  3.29354  2.67741  2.69355  4.24690  2.90347  2.73739  3.18146  2.89801  2.37887  2.77519  2.98518  4.58477  3.61503
          0.00830  5.19104  5.91338  0.61958  0.77255  0.64221  0.74682
    197   2.62222  4.44068  4.62612  4.03140  2.91192  1.87068  4.44430  2.54050  3.88472  2.63347  3.04969  4.17295  4.49786  4.07803  3.04958  3.42528  2.44689  1.64827  5.05643  3.20408    257 v - - -
          2.68618  4.42225  2.77519  2.73123  3.46354  2.40513  3.72494  3.29354  2.67741  2.69355  4.24690  2.90347  2.73739  3.18146  2.89801  2.37887  2.77519  2.98518  4.58477  3.61503
          0.00830  5.19104  5.91338  0.61958  0.77255  0.64221  0.74682
    198   2.78085  4.00816  5.29053  4.69359  2.03509  4.54034  4.90275  1.40461  4.49917  1.41143  3.63773  4.70309  4.87016  4.62216  4.51518  3.86586  3.54015  2.09708  5.35082  4.18789    258 i - - -
          2.68618  4.42225  2.77519  2.73123  3.46354  2.40513  3.72494  3.29354  2.67741  2.69355  4.24690  2.90347  2.73739  3.18146  2.89801  2.37887  2.77519  2.98518  4.58477  3.61503
          0.00830  5.19104  5.91338  0.61958  0.77255  0.64221  0.74682
    199   2.96938  5.11605  2.69104  2.84628  4.33942  3.81334  4.02107  2.11766  2.83717  3.09472  4.19117  2.55344  4.20232  2.82990  2.85407  2.47936  2.19768  3.01603  5.62930  2.69450    259 i - - -
          2.68618  4.42225  2.77519  2.73123  3.46354  2.40513  3.72494  3.29354  2.67741  2.69355  4.24690  2.90347  2.73739  3.18146  2.89801  2.37887  2.77519  2.98518  4.58477  3.61503
          0.00830  5.19104  5.91338  0.61958  0.77255  0.64221  0.74682
    200   1.88677  4.40665  4.91474  4.30456  2.68314  4.18461  4.51431  2.82519  4.10536  1.57823  3.15783  4.32356  4.54729  4.24845  4.13831  3.49324  2.22509  2.18166  2.66577  3.84963    260 l - - -
          2.68618  4.42225  2.77519  2.73123  3.46354  2.40513  3.72494  3.29354  2.67741  2.69355  4.24690  2.90347  2.73739  3.18146  2.89801  2.37887  2.77519  2.98518  4.58477  3.61503
          0.00830  5.19104  5.91338  0.61958  0.77255  0.64221  0.74682
    201   2.64973  5.50287  2.84676  1.54661  4.84695  3.74407  3.94332  4.33423  1.98765  3.80748  4.54505  2.59215  4.14628  2.25879  3.17900  2.94755  2.33048  3.89322  5.93476  4.52096    261 e - - -
          2.68618  4.42225  2.77519  2.73123  3.46354  2.40513  3.72494  3.29354  2.67741  2.69355  4.24690  2.90347  2.73739  3.18146  2.89801  2.37887  2.77519  2.98518  4.58477  3.61503
          0.00830  5.19104  5.91338  0.61958  0.77255  0.64221  0.74682
    202   3.13102  5.65903  2.21844  2.27049  4.99131  2.29554  3.08021  4.48406  2.85233  3.96009  4.71292  2.74369  1.53665  3.17306  3.36428  3.07724  2.82801  4.04472  6.09427  4.66413    262 p - - -
          2.68618  4.42225  2.77519  2.73123  3.46354  2.40513  3.72494  3.29354  2.67741  2.69355  4.24690  2.90347  2.73739  3.18146  2.89801  2.37887  2.77519  2.98518  4.58477  3.61503
          0.00830  5.19104  5.91338  0.61958  0.77255  0.64221  0.74682
    203   2.98010  5.44885  2.59716  2.45990  4.77542  3.74823  3.11953  3.36548  2.69440  3.74665  4.49615  2.38415  4.14783  3.05063  3.18580  1.55705  2.04902  3.82987  5.89311  4.49132    263 s - - -
          2.68618  4.42225  2.77519  2.73123  3.46354  2.40513  3.72494  3.29354  2.67741  2.69355  4.24690  2.90347  2.73739  3.18146  2.89801  2.37887  2.77519  2.98518  4.58477  3.61503
          0.00830  5.19104  5.91338  0.61958  0.77255  0.64221  0.74682
    204   2.40177  5.47279  2.60906  2.37745  4.81622  2.64533  3.92522  3.71852  2.45254  3.77741  4.51416  1.98231  2.55976  2.75686  3.15509  2.31423  3.19609  3.86261  5.90630  4.49556    264 n - - -
          2.68618  4.42225  2.77519  2.73123  3.46354  2.40513  3.72494  3.29354  2.67741  2.69355  4.24690  2.90347  2.73739  3.18146  2.89801  2.37887  2.77519  2.98518  4.58477  3.61503
          0.00830  5.19104  5.91338  0.61958  0.77255  0.64221  0.74682
    205   2.10329  5.32472  3.02425  2.45412  3.26527  2.38723  3.37967  4.06043  2.71806  2.36368  4.38087  3.25582  4.15366  2.75874  2.85924  2.39376  2.54908  3.68435  5.79314  4.41947    265 a - - -
          2.68618  4.42225  2.77519  2.73123  3.46354  2.40513  3.72494  3.29354  2.67741  2.69355  4.24690  2.90347  2.73739  3.18146  2.89801  2.37887  2.77519  2.98518  4.58477  3.61503
          0.00830  5.19104  5.91338  0.61958  0.77255  0.64221  0.74682
    206   2.70652  4.54575  3.23523  3.65007  2.61712  2.89307  4.34148  2.44390  3.56389  2.74536  3.65738  3.00237  4.42945  3.81898  3.81723  2.39192  2.56063  1.94649  3.39932  2.80911    266 v - - -
          2.68618  4.42225  2.77519  2.73123  3.46354  2.40513  3.72494  3.29354  2.67741  2.69355  4.24690  2.90347  2.73739  3.18146  2.89801  2.37887  2.77519  2.98518  4.58477  3.61503
          0.00830  5.19104  5.91338  0.61958  0.77255  0.64221  0.74682
    207   2.97142  5.06153  2.59156  2.31195  2.43005  3.82930  3.36719  3.19778  2.45883  3.30666  4.14104  3.39188  4.21737  3.21891  3.32443  3.03908  2.21209  2.61689  5.58514  2.44440    267 t - - -
          2.68618  4.42225  2.77519  2.73123  3.46354  2.40513  3.72494  3.29354  2.67741  2.69355  4.24690  2.90347  2.73739  3.18146  2.89801  2.37887  2.77519  2.98518  4.58477  3.61503
          0.00830  5.19104  5.91338  0.61958  0.77255  0.64221  0.74682
    208   1.15073  4.75054  4.39421  3.88066  4.21159  2.08789  4.69042  2.89809  3.81431  3.27977  4.18125  4.08317  4.48523  4.08109  4.09635  3.26679  1.73593  2.61639  5.67713  4.47382    268 a - - -
          2.68618  4.42225  2.77519  2.73123  3.46354  2.40513  3.72494  3.29354  2.67741  2.69355  4.24690  2.90347  2.73739  3.18146  2.89801  2.37887  2.77519  2.98518  4.58477  3.61503
          0.00830  5.19104  5.91338  0.61958  0.77255  0.64221  0.74682
    209   4.32130  6.24647  5.02076  4.02553  5.97148  4.73768  4.45539  5.19823  0.32426  4.46758  5.39362  4.28121  5.05584  3.58571  2.25538  4.28863  4.38738  4.90825  6.34662  5.34984    269 K - - -
          2.68618  4.42225  2.77519  2.73123  3.46354  2.40513  3.72494  3.29354  2.67741  2.69355  4.24690  2.90347  2.73739  3.18146  2.89801  2.37887  2.77519  2.98518  4.58477  3.61503
          0.00830  5.19104  5.91338  0.61958  0.77255  0.64221  0.74682
    210   3.00081  5.18536  2.03085  2.83712  4.42820  3.81763  4.04321  2.70676  2.85478  3.04285  4.26800  1.39331  4.21951  3.19807  3.31884  2.64107  3.23604  2.98072  5.70383  4.36909    270 n - - -
          2.68618  4.42225  2.77519  2.73123  3.46354  2.40513  3.72494  3.29354  2.67741  2.69355  4.24690  2.90347  2.73739  3.18146  2.89801  2.37887  2.77519  2.98518  4.58477  3.61503
          0.00560  5.18833        *  0.61958  0.77255  0.00000        *
//
